# Supplementary material for: PluDG: enhancing task-oriented dialogue system with knowledge graph plug-in module
Source: PeerJ Comput Sci. 2023 Nov 24;9:e1707. doi: 10.7717/peerj-cs.1707 (PMC10703105; doi:10.7717/peerj-cs.1707)
Supplement: Supplemental Information 1 [file peerj-cs-09-1707-s001.zip › plugin/data/camrest_train.txt]

0 i am looking for a restaurant that is moderately priced and serves cantonese food .==there are no restaurants that serve cantonese food in the moderate price range .==['moderate']

1 i am looking for a restaurant that is moderately priced and serves cantonese food .==there are no restaurants that serve cantonese food in the moderate price range .==how about chinese type of food ?==api_call chinese dontcare moderate==['chinese', 'moderate']

0 jinling_noodle_bar address 11_peas_hill_city_centre name address
0 jinling_noodle_bar area centre name area
0 jinling_noodle_bar food chinese name food
0 jinling_noodle_bar phone 01223_566188 name phone
0 jinling_noodle_bar pricerange moderate name pricerange
0 jinling_noodle_bar postcode cb23pp name postcode
0 lan_hong_house address 12_norfolk_street_city_centre name address
0 lan_hong_house area centre name area
0 lan_hong_house food chinese name food
0 lan_hong_house phone 01223_350420 name phone
0 lan_hong_house pricerange moderate name pricerange
0 lan_hong_house postcode cb12lf name postcode
0 golden_wok address 191_histon_road_chesterton name address
0 golden_wok area north name area
0 golden_wok food chinese name food
0 golden_wok phone 01223_350688 name phone
0 golden_wok pricerange moderate name pricerange
0 golden_wok postcode cb43hl name postcode
0 shanghai_family_restaurant address 39_burleigh_street_city_centre name address
0 shanghai_family_restaurant area centre name area
0 shanghai_family_restaurant food chinese name food
0 shanghai_family_restaurant phone 01223_301761 name phone
0 shanghai_family_restaurant pricerange moderate name pricerange
0 shanghai_family_restaurant postcode cb11dg name postcode
2 i am looking for a restaurant that is moderately priced and serves cantonese food .==there are no restaurants that serve cantonese food in the moderate price range .==how about chinese type of food ?==api_call chinese dontcare moderate==<silence>==the golden_wok serves chinese food and is in the moderate price range . would you like their location ?==['golden_wok', 'chinese', 'moderate']

0 jinling_noodle_bar address 11_peas_hill_city_centre name address
0 jinling_noodle_bar area centre name area
0 jinling_noodle_bar food chinese name food
0 jinling_noodle_bar phone 01223_566188 name phone
0 jinling_noodle_bar pricerange moderate name pricerange
0 jinling_noodle_bar postcode cb23pp name postcode
0 lan_hong_house address 12_norfolk_street_city_centre name address
0 lan_hong_house area centre name area
0 lan_hong_house food chinese name food
0 lan_hong_house phone 01223_350420 name phone
0 lan_hong_house pricerange moderate name pricerange
0 lan_hong_house postcode cb12lf name postcode
0 golden_wok address 191_histon_road_chesterton name address
0 golden_wok area north name area
0 golden_wok food chinese name food
0 golden_wok phone 01223_350688 name phone
0 golden_wok pricerange moderate name pricerange
0 golden_wok postcode cb43hl name postcode
0 shanghai_family_restaurant address 39_burleigh_street_city_centre name address
0 shanghai_family_restaurant area centre name area
0 shanghai_family_restaurant food chinese name food
0 shanghai_family_restaurant phone 01223_301761 name phone
0 shanghai_family_restaurant pricerange moderate name pricerange
0 shanghai_family_restaurant postcode cb11dg name postcode
3 i am looking for a restaurant that is moderately priced and serves cantonese food .==there are no restaurants that serve cantonese food in the moderate price range .==how about chinese type of food ?==api_call chinese dontcare moderate==<silence>==the golden_wok serves chinese food and is in the moderate price range . would you like their location ?==their phone number please .==their phone number is 01223_350688 .==['01223_350688']

0 jinling_noodle_bar address 11_peas_hill_city_centre name address
0 jinling_noodle_bar area centre name area
0 jinling_noodle_bar food chinese name food
0 jinling_noodle_bar phone 01223_566188 name phone
0 jinling_noodle_bar pricerange moderate name pricerange
0 jinling_noodle_bar postcode cb23pp name postcode
0 lan_hong_house address 12_norfolk_street_city_centre name address
0 lan_hong_house area centre name area
0 lan_hong_house food chinese name food
0 lan_hong_house phone 01223_350420 name phone
0 lan_hong_house pricerange moderate name pricerange
0 lan_hong_house postcode cb12lf name postcode
0 golden_wok address 191_histon_road_chesterton name address
0 golden_wok area north name area
0 golden_wok food chinese name food
0 golden_wok phone 01223_350688 name phone
0 golden_wok pricerange moderate name pricerange
0 golden_wok postcode cb43hl name postcode
0 shanghai_family_restaurant address 39_burleigh_street_city_centre name address
0 shanghai_family_restaurant area centre name area
0 shanghai_family_restaurant food chinese name food
0 shanghai_family_restaurant phone 01223_301761 name phone
0 shanghai_family_restaurant pricerange moderate name pricerange
0 shanghai_family_restaurant postcode cb11dg name postcode
4 i am looking for a restaurant that is moderately priced and serves cantonese food .==there are no restaurants that serve cantonese food in the moderate price range .==how about chinese type of food ?==api_call chinese dontcare moderate==<silence>==the golden_wok serves chinese food and is in the moderate price range . would you like their location ?==their phone number please .==their phone number is 01223_350688 .==what is the area ?==it is located in the north part of town==['north']

0 jinling_noodle_bar address 11_peas_hill_city_centre name address
0 jinling_noodle_bar area centre name area
0 jinling_noodle_bar food chinese name food
0 jinling_noodle_bar phone 01223_566188 name phone
0 jinling_noodle_bar pricerange moderate name pricerange
0 jinling_noodle_bar postcode cb23pp name postcode
0 lan_hong_house address 12_norfolk_street_city_centre name address
0 lan_hong_house area centre name area
0 lan_hong_house food chinese name food
0 lan_hong_house phone 01223_350420 name phone
0 lan_hong_house pricerange moderate name pricerange
0 lan_hong_house postcode cb12lf name postcode
0 golden_wok address 191_histon_road_chesterton name address
0 golden_wok area north name area
0 golden_wok food chinese name food
0 golden_wok phone 01223_350688 name phone
0 golden_wok pricerange moderate name pricerange
0 golden_wok postcode cb43hl name postcode
0 shanghai_family_restaurant address 39_burleigh_street_city_centre name address
0 shanghai_family_restaurant area centre name area
0 shanghai_family_restaurant food chinese name food
0 shanghai_family_restaurant phone 01223_301761 name phone
0 shanghai_family_restaurant pricerange moderate name pricerange
0 shanghai_family_restaurant postcode cb11dg name postcode
5 i am looking for a restaurant that is moderately priced and serves cantonese food .==there are no restaurants that serve cantonese food in the moderate price range .==how about chinese type of food ?==api_call chinese dontcare moderate==<silence>==the golden_wok serves chinese food and is in the moderate price range . would you like their location ?==their phone number please .==their phone number is 01223_350688 .==what is the area ?==it is located in the north part of town==thank you for your help . good bye .==goodbye .==[]

6 hello , i am looking for an expensive restaurant that serves australian food .==there are no records matching your request for an expensive restaurant serving australian food . may i help you find a different restaurant ?==['expensive']

7 hello , i am looking for an expensive restaurant that serves australian food .==there are no records matching your request for an expensive restaurant serving australian food . may i help you find a different restaurant ?==what about british food ?==api_call british dontcare expensive==['british', 'expensive']

0 fitzbillies_restaurant address 51_trumpington_street_city_centre name address
0 fitzbillies_restaurant area centre name area
0 fitzbillies_restaurant food british name food
0 fitzbillies_restaurant phone 01223_352500 name phone
0 fitzbillies_restaurant pricerange expensive name pricerange
0 fitzbillies_restaurant postcode cb21rg name postcode
0 graffiti address hotel_felix_whitehouse_lane_huntingdon_road name address
0 graffiti area west name area
0 graffiti food british name food
0 graffiti phone 01223_277977 name phone
0 graffiti pricerange expensive name pricerange
0 graffiti postcode cb30lx name postcode
0 grafton_hotel_restaurant address grafton_hotel_619_newmarket_road_fen_ditton name address
0 grafton_hotel_restaurant area east name area
0 grafton_hotel_restaurant food british name food
0 grafton_hotel_restaurant phone 01223_241387 name phone
0 grafton_hotel_restaurant pricerange expensive name pricerange
0 grafton_hotel_restaurant postcode cb58pa name postcode
0 travellers_rest address huntingdon_road_city_centre name address
0 travellers_rest area west name area
0 travellers_rest food british name food
0 travellers_rest phone 01223_276182 name phone
0 travellers_rest pricerange expensive name pricerange
0 travellers_rest postcode cb30df name postcode
0 the_cambridge_chop_house address 1_kings_parade name address
0 the_cambridge_chop_house area centre name area
0 the_cambridge_chop_house food british name food
0 the_cambridge_chop_house phone 01223_359506 name phone
0 the_cambridge_chop_house pricerange expensive name pricerange
0 the_cambridge_chop_house postcode cb21sj name postcode
0 midsummer_house_restaurant address midsummer_common name address
0 midsummer_house_restaurant area centre name area
0 midsummer_house_restaurant food british name food
0 midsummer_house_restaurant phone 01223_369299 name phone
0 midsummer_house_restaurant pricerange expensive name pricerange
0 midsummer_house_restaurant postcode cb41ha name postcode
8 hello , i am looking for an expensive restaurant that serves australian food .==there are no records matching your request for an expensive restaurant serving australian food . may i help you find a different restaurant ?==what about british food ?==api_call british dontcare expensive==<silence>==there are six restaurants matching your query . one of them is travellers_rest .==['travellers_rest']

0 fitzbillies_restaurant address 51_trumpington_street_city_centre name address
0 fitzbillies_restaurant area centre name area
0 fitzbillies_restaurant food british name food
0 fitzbillies_restaurant phone 01223_352500 name phone
0 fitzbillies_restaurant pricerange expensive name pricerange
0 fitzbillies_restaurant postcode cb21rg name postcode
0 graffiti address hotel_felix_whitehouse_lane_huntingdon_road name address
0 graffiti area west name area
0 graffiti food british name food
0 graffiti phone 01223_277977 name phone
0 graffiti pricerange expensive name pricerange
0 graffiti postcode cb30lx name postcode
0 grafton_hotel_restaurant address grafton_hotel_619_newmarket_road_fen_ditton name address
0 grafton_hotel_restaurant area east name area
0 grafton_hotel_restaurant food british name food
0 grafton_hotel_restaurant phone 01223_241387 name phone
0 grafton_hotel_restaurant pricerange expensive name pricerange
0 grafton_hotel_restaurant postcode cb58pa name postcode
0 travellers_rest address huntingdon_road_city_centre name address
0 travellers_rest area west name area
0 travellers_rest food british name food
0 travellers_rest phone 01223_276182 name phone
0 travellers_rest pricerange expensive name pricerange
0 travellers_rest postcode cb30df name postcode
0 the_cambridge_chop_house address 1_kings_parade name address
0 the_cambridge_chop_house area centre name area
0 the_cambridge_chop_house food british name food
0 the_cambridge_chop_house phone 01223_359506 name phone
0 the_cambridge_chop_house pricerange expensive name pricerange
0 the_cambridge_chop_house postcode cb21sj name postcode
0 midsummer_house_restaurant address midsummer_common name address
0 midsummer_house_restaurant area centre name area
0 midsummer_house_restaurant food british name food
0 midsummer_house_restaurant phone 01223_369299 name phone
0 midsummer_house_restaurant pricerange expensive name pricerange
0 midsummer_house_restaurant postcode cb41ha name postcode
9 hello , i am looking for an expensive restaurant that serves australian food .==there are no records matching your request for an expensive restaurant serving australian food . may i help you find a different restaurant ?==what about british food ?==api_call british dontcare expensive==<silence>==there are six restaurants matching your query . one of them is travellers_rest .==could i have the phone number for one of the restaurants ?==there phone number is 01223352500 is there anything else i can help you with ?==['01223352500']

0 fitzbillies_restaurant address 51_trumpington_street_city_centre name address
0 fitzbillies_restaurant area centre name area
0 fitzbillies_restaurant food british name food
0 fitzbillies_restaurant phone 01223_352500 name phone
0 fitzbillies_restaurant pricerange expensive name pricerange
0 fitzbillies_restaurant postcode cb21rg name postcode
0 graffiti address hotel_felix_whitehouse_lane_huntingdon_road name address
0 graffiti area west name area
0 graffiti food british name food
0 graffiti phone 01223_277977 name phone
0 graffiti pricerange expensive name pricerange
0 graffiti postcode cb30lx name postcode
0 grafton_hotel_restaurant address grafton_hotel_619_newmarket_road_fen_ditton name address
0 grafton_hotel_restaurant area east name area
0 grafton_hotel_restaurant food british name food
0 grafton_hotel_restaurant phone 01223_241387 name phone
0 grafton_hotel_restaurant pricerange expensive name pricerange
0 grafton_hotel_restaurant postcode cb58pa name postcode
0 travellers_rest address huntingdon_road_city_centre name address
0 travellers_rest area west name area
0 travellers_rest food british name food
0 travellers_rest phone 01223_276182 name phone
0 travellers_rest pricerange expensive name pricerange
0 travellers_rest postcode cb30df name postcode
0 the_cambridge_chop_house address 1_kings_parade name address
0 the_cambridge_chop_house area centre name area
0 the_cambridge_chop_house food british name food
0 the_cambridge_chop_house phone 01223_359506 name phone
0 the_cambridge_chop_house pricerange expensive name pricerange
0 the_cambridge_chop_house postcode cb21sj name postcode
0 midsummer_house_restaurant address midsummer_common name address
0 midsummer_house_restaurant area centre name area
0 midsummer_house_restaurant food british name food
0 midsummer_house_restaurant phone 01223_369299 name phone
0 midsummer_house_restaurant pricerange expensive name pricerange
0 midsummer_house_restaurant postcode cb41ha name postcode
10 hello , i am looking for an expensive restaurant that serves australian food .==there are no records matching your request for an expensive restaurant serving australian food . may i help you find a different restaurant ?==what about british food ?==api_call british dontcare expensive==<silence>==there are six restaurants matching your query . one of them is travellers_rest .==could i have the phone number for one of the restaurants ?==there phone number is 01223352500 is there anything else i can help you with ?==thanks , goodbye .==thank you , goodbye .==[]

11 i am wanting an expensive restaurant that offers african food . what is their number ?==api_call african dontcare expensive==['african', 'expensive']

0 bedouin address 100_mill_road_city_centre name address
0 bedouin area centre name area
0 bedouin food african name food
0 bedouin phone 01223_367660 name phone
0 bedouin pricerange expensive name pricerange
0 bedouin postcode cb12bd name postcode
12 i am wanting an expensive restaurant that offers african food . what is their number ?==api_call african dontcare expensive==<silence>==where are you located ? i see two that might work but id like to offer the closest .==[]

0 bedouin address 100_mill_road_city_centre name address
0 bedouin area centre name area
0 bedouin food african name food
0 bedouin phone 01223_367660 name phone
0 bedouin pricerange expensive name pricerange
0 bedouin postcode cb12bd name postcode
13 i am wanting an expensive restaurant that offers african food . what is their number ?==api_call african dontcare expensive==<silence>==where are you located ? i see two that might work but id like to offer the closest .==i do not care about the area of town .==bedouin is an expensive african restaurant in the city centre .==['bedouin', 'expensive', 'african', 'centre']

0 bedouin address 100_mill_road_city_centre name address
0 bedouin area centre name area
0 bedouin food african name food
0 bedouin phone 01223_367660 name phone
0 bedouin pricerange expensive name pricerange
0 bedouin postcode cb12bd name postcode
14 i am wanting an expensive restaurant that offers african food . what is their number ?==api_call african dontcare expensive==<silence>==where are you located ? i see two that might work but id like to offer the closest .==i do not care about the area of town .==bedouin is an expensive african restaurant in the city centre .==that sounds good , what is their number so that i can ring them ?==their phone number is 01223_367660 .==['01223_367660']

0 bedouin address 100_mill_road_city_centre name address
0 bedouin area centre name area
0 bedouin food african name food
0 bedouin phone 01223_367660 name phone
0 bedouin pricerange expensive name pricerange
0 bedouin postcode cb12bd name postcode
15 i am wanting an expensive restaurant that offers african food . what is their number ?==api_call african dontcare expensive==<silence>==where are you located ? i see two that might work but id like to offer the closest .==i do not care about the area of town .==bedouin is an expensive african restaurant in the city centre .==that sounds good , what is their number so that i can ring them ?==their phone number is 01223_367660 .==great ! thank you . good bye .==you 're welcome , goodbye .==[]

16 i would like a moderately priced restaurant in the north part of town .==api_call dontcare north moderate==['north', 'moderate']

0 the_nirala address 7_milton_road_chesterton name address
0 the_nirala area north name area
0 the_nirala food indian name food
0 the_nirala phone 01223_360966 name phone
0 the_nirala pricerange moderate name pricerange
0 the_nirala postcode cb41uy name postcode
0 golden_wok address 191_histon_road_chesterton name address
0 golden_wok area north name area
0 golden_wok food chinese name food
0 golden_wok phone 01223_350688 name phone
0 golden_wok pricerange moderate name pricerange
0 golden_wok postcode cb43hl name postcode
17 i would like a moderately priced restaurant in the north part of town .==api_call dontcare north moderate==<silence>==golden_wok is a moderately priced restaurant in the north side of town .==['golden_wok', 'north']

0 the_nirala address 7_milton_road_chesterton name address
0 the_nirala area north name area
0 the_nirala food indian name food
0 the_nirala phone 01223_360966 name phone
0 the_nirala pricerange moderate name pricerange
0 the_nirala postcode cb41uy name postcode
0 golden_wok address 191_histon_road_chesterton name address
0 golden_wok area north name area
0 golden_wok food chinese name food
0 golden_wok phone 01223_350688 name phone
0 golden_wok pricerange moderate name pricerange
0 golden_wok postcode cb43hl name postcode
18 i would like a moderately priced restaurant in the north part of town .==api_call dontcare north moderate==<silence>==golden_wok is a moderately priced restaurant in the north side of town .==what type of food does golden_wok serve ?==the golden_wok serves chinese food . would you like more information ?==['golden_wok', 'chinese']

0 the_nirala address 7_milton_road_chesterton name address
0 the_nirala area north name area
0 the_nirala food indian name food
0 the_nirala phone 01223_360966 name phone
0 the_nirala pricerange moderate name pricerange
0 the_nirala postcode cb41uy name postcode
0 golden_wok address 191_histon_road_chesterton name address
0 golden_wok area north name area
0 golden_wok food chinese name food
0 golden_wok phone 01223_350688 name phone
0 golden_wok pricerange moderate name pricerange
0 golden_wok postcode cb43hl name postcode
19 i would like a moderately priced restaurant in the north part of town .==api_call dontcare north moderate==<silence>==golden_wok is a moderately priced restaurant in the north side of town .==what type of food does golden_wok serve ?==the golden_wok serves chinese food . would you like more information ?==yes what is the address for the business ?==they are located at 191_histon_road_chesterton==['191_histon_road_chesterton']

0 the_nirala address 7_milton_road_chesterton name address
0 the_nirala area north name area
0 the_nirala food indian name food
0 the_nirala phone 01223_360966 name phone
0 the_nirala pricerange moderate name pricerange
0 the_nirala postcode cb41uy name postcode
0 golden_wok address 191_histon_road_chesterton name address
0 golden_wok area north name area
0 golden_wok food chinese name food
0 golden_wok phone 01223_350688 name phone
0 golden_wok pricerange moderate name pricerange
0 golden_wok postcode cb43hl name postcode
20 i would like a moderately priced restaurant in the north part of town .==api_call dontcare north moderate==<silence>==golden_wok is a moderately priced restaurant in the north side of town .==what type of food does golden_wok serve ?==the golden_wok serves chinese food . would you like more information ?==yes what is the address for the business ?==they are located at 191_histon_road_chesterton==great . i have everything i need , thank you==you 're welconme==[]

21 is there a cheap place in the north part of town ?==there are two restaurants that meet your specification . one is italian and the other is indian . which would you prefer ?==['italian', 'indian']

22 is there a cheap place in the north part of town ?==there are two restaurants that meet your specification . one is italian and the other is indian . which would you prefer ?==italian , please . can you give me the address ?==api_call italian north cheap==['italian', 'north', 'cheap']

0 da_vinci_pizzeria address 20_milton_road_chesterton name address
0 da_vinci_pizzeria area north name area
0 da_vinci_pizzeria food italian name food
0 da_vinci_pizzeria phone 01223_351707 name phone
0 da_vinci_pizzeria pricerange cheap name pricerange
0 da_vinci_pizzeria postcode cb41jy name postcode
23 is there a cheap place in the north part of town ?==there are two restaurants that meet your specification . one is italian and the other is indian . which would you prefer ?==italian , please . can you give me the address ?==api_call italian north cheap==<silence>==da_vinci_pizzeria is in the north part of town their address is 20_milton_road_chesterton .==['da_vinci_pizzeria', 'north', '20_milton_road_chesterton']

0 da_vinci_pizzeria address 20_milton_road_chesterton name address
0 da_vinci_pizzeria area north name area
0 da_vinci_pizzeria food italian name food
0 da_vinci_pizzeria phone 01223_351707 name phone
0 da_vinci_pizzeria pricerange cheap name pricerange
0 da_vinci_pizzeria postcode cb41jy name postcode
24 is there a cheap place in the north part of town ?==there are two restaurants that meet your specification . one is italian and the other is indian . which would you prefer ?==italian , please . can you give me the address ?==api_call italian north cheap==<silence>==da_vinci_pizzeria is in the north part of town their address is 20_milton_road_chesterton .==what is the phone number please ?==da_vinci_pizzeria 's phone number is 01223351707. can i help you with anything else ?==['da_vinci_pizzeria']

0 da_vinci_pizzeria address 20_milton_road_chesterton name address
0 da_vinci_pizzeria area north name area
0 da_vinci_pizzeria food italian name food
0 da_vinci_pizzeria phone 01223_351707 name phone
0 da_vinci_pizzeria pricerange cheap name pricerange
0 da_vinci_pizzeria postcode cb41jy name postcode
25 is there a cheap place in the north part of town ?==there are two restaurants that meet your specification . one is italian and the other is indian . which would you prefer ?==italian , please . can you give me the address ?==api_call italian north cheap==<silence>==da_vinci_pizzeria is in the north part of town their address is 20_milton_road_chesterton .==what is the phone number please ?==da_vinci_pizzeria 's phone number is 01223351707. can i help you with anything else ?==no that will be it . thank you==you 're welcome . goodbye .==[]

26 i want a moderately priced restaurant in the east part of town . what is the phone number ?==api_call dontcare east moderate==['east', 'moderate']

0 curry_prince address 451_newmarket_road_fen_ditton name address
0 curry_prince area east name area
0 curry_prince food indian name food
0 curry_prince phone 01223_566388 name phone
0 curry_prince pricerange moderate name pricerange
0 curry_prince postcode cb58jj name postcode
0 pizza_hut_fen_ditton address cambridge_retail_park_newmarket_road_fen_ditton name address
0 pizza_hut_fen_ditton area east name area
0 pizza_hut_fen_ditton food italian name food
0 pizza_hut_fen_ditton phone 01223_323737 name phone
0 pizza_hut_fen_ditton pricerange moderate name pricerange
0 pizza_hut_fen_ditton postcode cb58wr name postcode
0 rajmahal address 7_barnwell_road_fen_ditton name address
0 rajmahal area east name area
0 rajmahal food indian name food
0 rajmahal phone 01223_244955 name phone
0 rajmahal pricerange moderate name pricerange
0 rajmahal postcode cb58rg name postcode
27 i want a moderately priced restaurant in the east part of town . what is the phone number ?==api_call dontcare east moderate==<silence>==would you prefer indian food or italian food ?==['indian', 'italian']

0 curry_prince address 451_newmarket_road_fen_ditton name address
0 curry_prince area east name area
0 curry_prince food indian name food
0 curry_prince phone 01223_566388 name phone
0 curry_prince pricerange moderate name pricerange
0 curry_prince postcode cb58jj name postcode
0 pizza_hut_fen_ditton address cambridge_retail_park_newmarket_road_fen_ditton name address
0 pizza_hut_fen_ditton area east name area
0 pizza_hut_fen_ditton food italian name food
0 pizza_hut_fen_ditton phone 01223_323737 name phone
0 pizza_hut_fen_ditton pricerange moderate name pricerange
0 pizza_hut_fen_ditton postcode cb58wr name postcode
0 rajmahal address 7_barnwell_road_fen_ditton name address
0 rajmahal area east name area
0 rajmahal food indian name food
0 rajmahal phone 01223_244955 name phone
0 rajmahal pricerange moderate name pricerange
0 rajmahal postcode cb58rg name postcode
28 i want a moderately priced restaurant in the east part of town . what is the phone number ?==api_call dontcare east moderate==<silence>==would you prefer indian food or italian food ?==i do n't care . give me their phone number .==curry_prince is a moderately priced restaurant in the east part of town that serves indian food . would you like the phone number ?==['curry_prince', 'east', 'indian']

0 curry_prince address 451_newmarket_road_fen_ditton name address
0 curry_prince area east name area
0 curry_prince food indian name food
0 curry_prince phone 01223_566388 name phone
0 curry_prince pricerange moderate name pricerange
0 curry_prince postcode cb58jj name postcode
0 pizza_hut_fen_ditton address cambridge_retail_park_newmarket_road_fen_ditton name address
0 pizza_hut_fen_ditton area east name area
0 pizza_hut_fen_ditton food italian name food
0 pizza_hut_fen_ditton phone 01223_323737 name phone
0 pizza_hut_fen_ditton pricerange moderate name pricerange
0 pizza_hut_fen_ditton postcode cb58wr name postcode
0 rajmahal address 7_barnwell_road_fen_ditton name address
0 rajmahal area east name area
0 rajmahal food indian name food
0 rajmahal phone 01223_244955 name phone
0 rajmahal pricerange moderate name pricerange
0 rajmahal postcode cb58rg name postcode
29 i want a moderately priced restaurant in the east part of town . what is the phone number ?==api_call dontcare east moderate==<silence>==would you prefer indian food or italian food ?==i do n't care . give me their phone number .==curry_prince is a moderately priced restaurant in the east part of town that serves indian food . would you like the phone number ?==yes give me the phone number .==the phone number for curry_prince is 01223_566388 .==['curry_prince', '01223_566388']

0 curry_prince address 451_newmarket_road_fen_ditton name address
0 curry_prince area east name area
0 curry_prince food indian name food
0 curry_prince phone 01223_566388 name phone
0 curry_prince pricerange moderate name pricerange
0 curry_prince postcode cb58jj name postcode
0 pizza_hut_fen_ditton address cambridge_retail_park_newmarket_road_fen_ditton name address
0 pizza_hut_fen_ditton area east name area
0 pizza_hut_fen_ditton food italian name food
0 pizza_hut_fen_ditton phone 01223_323737 name phone
0 pizza_hut_fen_ditton pricerange moderate name pricerange
0 pizza_hut_fen_ditton postcode cb58wr name postcode
0 rajmahal address 7_barnwell_road_fen_ditton name address
0 rajmahal area east name area
0 rajmahal food indian name food
0 rajmahal phone 01223_244955 name phone
0 rajmahal pricerange moderate name pricerange
0 rajmahal postcode cb58rg name postcode
30 i want a moderately priced restaurant in the east part of town . what is the phone number ?==api_call dontcare east moderate==<silence>==would you prefer indian food or italian food ?==i do n't care . give me their phone number .==curry_prince is a moderately priced restaurant in the east part of town that serves indian food . would you like the phone number ?==yes give me the phone number .==the phone number for curry_prince is 01223_566388 .==awesome , thank you ! goodbye !==you 're welcome , goodbye .==[]

31 i 'd like a place that serves world food in the east part of town .==sorry but no world food restaurants in the east is found . can i provide you something else .==['east']

32 i 'd like a place that serves world food in the east part of town .==sorry but no world food restaurants in the east is found . can i provide you something else .==how about indian food ?==api_call indian east dontcare==['indian', 'east']

0 curry_prince address 451_newmarket_road_fen_ditton name address
0 curry_prince area east name area
0 curry_prince food indian name food
0 curry_prince phone 01223_566388 name phone
0 curry_prince pricerange moderate name pricerange
0 curry_prince postcode cb58jj name postcode
0 pipasha_restaurant address newmarket_road_fen_ditton name address
0 pipasha_restaurant area east name area
0 pipasha_restaurant food indian name food
0 pipasha_restaurant phone 01223_577786 name phone
0 pipasha_restaurant pricerange expensive name pricerange
0 pipasha_restaurant postcode cb58pa name postcode
0 rajmahal address 7_barnwell_road_fen_ditton name address
0 rajmahal area east name area
0 rajmahal food indian name food
0 rajmahal phone 01223_244955 name phone
0 rajmahal pricerange moderate name pricerange
0 rajmahal postcode cb58rg name postcode
0 sitar_tandoori address 43_high_street_cherry_hinton_cherry_hinton name address
0 sitar_tandoori area east name area
0 sitar_tandoori food indian name food
0 sitar_tandoori phone 01223_249955 name phone
0 sitar_tandoori pricerange expensive name pricerange
0 sitar_tandoori postcode cb19hx name postcode
33 i 'd like a place that serves world food in the east part of town .==sorry but no world food restaurants in the east is found . can i provide you something else .==how about indian food ?==api_call indian east dontcare==<silence>==your options are curry_prince , pipasha_restaurant , rajmahal , and sitar_tandoori . which one would you like more information regarding ?==['curry_prince', 'pipasha_restaurant', 'rajmahal', 'sitar_tandoori']

0 curry_prince address 451_newmarket_road_fen_ditton name address
0 curry_prince area east name area
0 curry_prince food indian name food
0 curry_prince phone 01223_566388 name phone
0 curry_prince pricerange moderate name pricerange
0 curry_prince postcode cb58jj name postcode
0 pipasha_restaurant address newmarket_road_fen_ditton name address
0 pipasha_restaurant area east name area
0 pipasha_restaurant food indian name food
0 pipasha_restaurant phone 01223_577786 name phone
0 pipasha_restaurant pricerange expensive name pricerange
0 pipasha_restaurant postcode cb58pa name postcode
0 rajmahal address 7_barnwell_road_fen_ditton name address
0 rajmahal area east name area
0 rajmahal food indian name food
0 rajmahal phone 01223_244955 name phone
0 rajmahal pricerange moderate name pricerange
0 rajmahal postcode cb58rg name postcode
0 sitar_tandoori address 43_high_street_cherry_hinton_cherry_hinton name address
0 sitar_tandoori area east name area
0 sitar_tandoori food indian name food
0 sitar_tandoori phone 01223_249955 name phone
0 sitar_tandoori pricerange expensive name pricerange
0 sitar_tandoori postcode cb19hx name postcode
34 i 'd like a place that serves world food in the east part of town .==sorry but no world food restaurants in the east is found . can i provide you something else .==how about indian food ?==api_call indian east dontcare==<silence>==your options are curry_prince , pipasha_restaurant , rajmahal , and sitar_tandoori . which one would you like more information regarding ?==i would like the address and phone number of curry_prince .==the curry_prince is located at 451_newmarket_road_fen_ditton and their phone number is 01223_566388 . can i help you with anything else today ?==['curry_prince', '451_newmarket_road_fen_ditton', '01223_566388']

0 curry_prince address 451_newmarket_road_fen_ditton name address
0 curry_prince area east name area
0 curry_prince food indian name food
0 curry_prince phone 01223_566388 name phone
0 curry_prince pricerange moderate name pricerange
0 curry_prince postcode cb58jj name postcode
0 pipasha_restaurant address newmarket_road_fen_ditton name address
0 pipasha_restaurant area east name area
0 pipasha_restaurant food indian name food
0 pipasha_restaurant phone 01223_577786 name phone
0 pipasha_restaurant pricerange expensive name pricerange
0 pipasha_restaurant postcode cb58pa name postcode
0 rajmahal address 7_barnwell_road_fen_ditton name address
0 rajmahal area east name area
0 rajmahal food indian name food
0 rajmahal phone 01223_244955 name phone
0 rajmahal pricerange moderate name pricerange
0 rajmahal postcode cb58rg name postcode
0 sitar_tandoori address 43_high_street_cherry_hinton_cherry_hinton name address
0 sitar_tandoori area east name area
0 sitar_tandoori food indian name food
0 sitar_tandoori phone 01223_249955 name phone
0 sitar_tandoori pricerange expensive name pricerange
0 sitar_tandoori postcode cb19hx name postcode
35 i 'd like a place that serves world food in the east part of town .==sorry but no world food restaurants in the east is found . can i provide you something else .==how about indian food ?==api_call indian east dontcare==<silence>==your options are curry_prince , pipasha_restaurant , rajmahal , and sitar_tandoori . which one would you like more information regarding ?==i would like the address and phone number of curry_prince .==the curry_prince is located at 451_newmarket_road_fen_ditton and their phone number is 01223_566388 . can i help you with anything else today ?==no , thank you goobye .==thank you , goodbye==[]

36 i need a restaurant==in what part of town ?==[]

37 i need a restaurant==in what part of town ?==east and expensive==there are several restaurant matches in this area . would you like british , indian , gastropub , or chinese ?==['british', 'indian', 'gastropub', 'chinese']

38 i need a restaurant==in what part of town ?==east and expensive==there are several restaurant matches in this area . would you like british , indian , gastropub , or chinese ?==address and phone number for the chinese restaurant==api_call chinese east expensive==['chinese', 'east', 'expensive']

0 yu_garden address 529_newmarket_road_fen_ditton name address
0 yu_garden area east name area
0 yu_garden food chinese name food
0 yu_garden phone 01223_248882 name phone
0 yu_garden pricerange expensive name pricerange
0 yu_garden postcode cb58pa name postcode
39 i need a restaurant==in what part of town ?==east and expensive==there are several restaurant matches in this area . would you like british , indian , gastropub , or chinese ?==address and phone number for the chinese restaurant==api_call chinese east expensive==<silence>==here you go , 01223_248882 , 529_newmarket_road_fen_ditton . anything else today ?==['01223_248882', '529_newmarket_road_fen_ditton']

0 yu_garden address 529_newmarket_road_fen_ditton name address
0 yu_garden area east name area
0 yu_garden food chinese name food
0 yu_garden phone 01223_248882 name phone
0 yu_garden pricerange expensive name pricerange
0 yu_garden postcode cb58pa name postcode
40 i need a restaurant==in what part of town ?==east and expensive==there are several restaurant matches in this area . would you like british , indian , gastropub , or chinese ?==address and phone number for the chinese restaurant==api_call chinese east expensive==<silence>==here you go , 01223_248882 , 529_newmarket_road_fen_ditton . anything else today ?==no , this is it . thank you==wait . how about that british restaurant ? where is it located ?==['british']

0 yu_garden address 529_newmarket_road_fen_ditton name address
0 yu_garden area east name area
0 yu_garden food chinese name food
0 yu_garden phone 01223_248882 name phone
0 yu_garden pricerange expensive name pricerange
0 yu_garden postcode cb58pa name postcode
41 i need a restaurant==in what part of town ?==east and expensive==there are several restaurant matches in this area . would you like british , indian , gastropub , or chinese ?==address and phone number for the chinese restaurant==api_call chinese east expensive==<silence>==here you go , 01223_248882 , 529_newmarket_road_fen_ditton . anything else today ?==no , this is it . thank you==wait . how about that british restaurant ? where is it located ?==is there a welsh restaurant in the north part of town ?==i am sorry no welsh restaurants in the north part of town .==['north']

0 yu_garden address 529_newmarket_road_fen_ditton name address
0 yu_garden area east name area
0 yu_garden food chinese name food
0 yu_garden phone 01223_248882 name phone
0 yu_garden pricerange expensive name pricerange
0 yu_garden postcode cb58pa name postcode
42 i need a restaurant==in what part of town ?==east and expensive==there are several restaurant matches in this area . would you like british , indian , gastropub , or chinese ?==address and phone number for the chinese restaurant==api_call chinese east expensive==<silence>==here you go , 01223_248882 , 529_newmarket_road_fen_ditton . anything else today ?==no , this is it . thank you==wait . how about that british restaurant ? where is it located ?==is there a welsh restaurant in the north part of town ?==i am sorry no welsh restaurants in the north part of town .==thank you , good bye .==thank you good bye==[]

43 i would like to find a moderately priced restaurant in the west part of town .==api_call dontcare west moderate==['west', 'moderate']

0 prezzo address 21_-_24_northampton_road name address
0 prezzo area west name area
0 prezzo food italian name food
0 prezzo phone 01799_521260 name phone
0 prezzo pricerange moderate name pricerange
0 prezzo postcode cb30ad name postcode
0 saint_johns_chop_house address 21_-_24_northampton_street name address
0 saint_johns_chop_house area west name area
0 saint_johns_chop_house food british name food
0 saint_johns_chop_house phone 01223_353110 name phone
0 saint_johns_chop_house pricerange moderate name pricerange
0 saint_johns_chop_house postcode cb30ad name postcode
0 meghna address 205_victoria_road_chesterton name address
0 meghna area west name area
0 meghna food indian name food
0 meghna phone 01223_727410 name phone
0 meghna pricerange moderate name pricerange
0 meghna postcode cb43lf name postcode
44 i would like to find a moderately priced restaurant in the west part of town .==api_call dontcare west moderate==<silence>==meghna is an indian restaurant that meets your criteria . would you like their location ?==['meghna', 'indian']

0 prezzo address 21_-_24_northampton_road name address
0 prezzo area west name area
0 prezzo food italian name food
0 prezzo phone 01799_521260 name phone
0 prezzo pricerange moderate name pricerange
0 prezzo postcode cb30ad name postcode
0 saint_johns_chop_house address 21_-_24_northampton_street name address
0 saint_johns_chop_house area west name area
0 saint_johns_chop_house food british name food
0 saint_johns_chop_house phone 01223_353110 name phone
0 saint_johns_chop_house pricerange moderate name pricerange
0 saint_johns_chop_house postcode cb30ad name postcode
0 meghna address 205_victoria_road_chesterton name address
0 meghna area west name area
0 meghna food indian name food
0 meghna phone 01223_727410 name phone
0 meghna pricerange moderate name pricerange
0 meghna postcode cb43lf name postcode
45 i would like to find a moderately priced restaurant in the west part of town .==api_call dontcare west moderate==<silence>==meghna is an indian restaurant that meets your criteria . would you like their location ?==west part of town .==meghna is located in the west part of town .==['meghna', 'west']

0 prezzo address 21_-_24_northampton_road name address
0 prezzo area west name area
0 prezzo food italian name food
0 prezzo phone 01799_521260 name phone
0 prezzo pricerange moderate name pricerange
0 prezzo postcode cb30ad name postcode
0 saint_johns_chop_house address 21_-_24_northampton_street name address
0 saint_johns_chop_house area west name area
0 saint_johns_chop_house food british name food
0 saint_johns_chop_house phone 01223_353110 name phone
0 saint_johns_chop_house pricerange moderate name pricerange
0 saint_johns_chop_house postcode cb30ad name postcode
0 meghna address 205_victoria_road_chesterton name address
0 meghna area west name area
0 meghna food indian name food
0 meghna phone 01223_727410 name phone
0 meghna pricerange moderate name pricerange
0 meghna postcode cb43lf name postcode
46 i would like to find a moderately priced restaurant in the west part of town .==api_call dontcare west moderate==<silence>==meghna is an indian restaurant that meets your criteria . would you like their location ?==west part of town .==meghna is located in the west part of town .==can you please let me know the address ?==the address is 205_victoria_road_chesterton .==['205_victoria_road_chesterton']

0 prezzo address 21_-_24_northampton_road name address
0 prezzo area west name area
0 prezzo food italian name food
0 prezzo phone 01799_521260 name phone
0 prezzo pricerange moderate name pricerange
0 prezzo postcode cb30ad name postcode
0 saint_johns_chop_house address 21_-_24_northampton_street name address
0 saint_johns_chop_house area west name area
0 saint_johns_chop_house food british name food
0 saint_johns_chop_house phone 01223_353110 name phone
0 saint_johns_chop_house pricerange moderate name pricerange
0 saint_johns_chop_house postcode cb30ad name postcode
0 meghna address 205_victoria_road_chesterton name address
0 meghna area west name area
0 meghna food indian name food
0 meghna phone 01223_727410 name phone
0 meghna pricerange moderate name pricerange
0 meghna postcode cb43lf name postcode
47 i would like to find a moderately priced restaurant in the west part of town .==api_call dontcare west moderate==<silence>==meghna is an indian restaurant that meets your criteria . would you like their location ?==west part of town .==meghna is located in the west part of town .==can you please let me know the address ?==the address is 205_victoria_road_chesterton .==are there any other moderately price restaurants in the west part of town ? can i get the address for another one ?==prezzo is a moderately priced italian restaurant in the west part of town . it is located at 21-24 northampton road .==['prezzo', 'italian', 'west']

0 prezzo address 21_-_24_northampton_road name address
0 prezzo area west name area
0 prezzo food italian name food
0 prezzo phone 01799_521260 name phone
0 prezzo pricerange moderate name pricerange
0 prezzo postcode cb30ad name postcode
0 saint_johns_chop_house address 21_-_24_northampton_street name address
0 saint_johns_chop_house area west name area
0 saint_johns_chop_house food british name food
0 saint_johns_chop_house phone 01223_353110 name phone
0 saint_johns_chop_house pricerange moderate name pricerange
0 saint_johns_chop_house postcode cb30ad name postcode
0 meghna address 205_victoria_road_chesterton name address
0 meghna area west name area
0 meghna food indian name food
0 meghna phone 01223_727410 name phone
0 meghna pricerange moderate name pricerange
0 meghna postcode cb43lf name postcode
48 i would like to find a moderately priced restaurant in the west part of town .==api_call dontcare west moderate==<silence>==meghna is an indian restaurant that meets your criteria . would you like their location ?==west part of town .==meghna is located in the west part of town .==can you please let me know the address ?==the address is 205_victoria_road_chesterton .==are there any other moderately price restaurants in the west part of town ? can i get the address for another one ?==prezzo is a moderately priced italian restaurant in the west part of town . it is located at 21-24 northampton road .==thank you goodbye .==goodbye .==[]

49 i would like a moderately priced steakhouse restaurant .==there are no moderately priced steakhouse restaurants . would you like to change your query ?==[]

50 i would like a moderately priced steakhouse restaurant .==there are no moderately priced steakhouse restaurants . would you like to change your query ?==how about moderately priced british food ?==there are four options in centre and one option in west . do you have a preference on the area ?==['centre', 'west']

51 i would like a moderately priced steakhouse restaurant .==there are no moderately priced steakhouse restaurants . would you like to change your query ?==how about moderately priced british food ?==there are four options in centre and one option in west . do you have a preference on the area ?==can you give me the phone numbers please==api_call british dontcare moderate==['british', 'moderate']

0 restaurant_one_seven address de_vere_university_arms_regent_street_city_centre name address
0 restaurant_one_seven area centre name area
0 restaurant_one_seven food british name food
0 restaurant_one_seven phone 01223_337766 name phone
0 restaurant_one_seven pricerange moderate name pricerange
0 restaurant_one_seven postcode cb21ab name postcode
0 the_oak_bistro address 6_lensfield_road name address
0 the_oak_bistro area centre name area
0 the_oak_bistro food british name food
0 the_oak_bistro phone 01223_323361 name phone
0 the_oak_bistro pricerange moderate name pricerange
0 the_oak_bistro postcode cb21eg name postcode
0 the_copper_kettle address 4_kings_parade_city_centre name address
0 the_copper_kettle area centre name area
0 the_copper_kettle food british name food
0 the_copper_kettle phone 01223_365068 name phone
0 the_copper_kettle pricerange moderate name pricerange
0 the_copper_kettle postcode cb21sj name postcode
0 cotto address 183_east_road_city_centre name address
0 cotto area centre name area
0 cotto food british name food
0 cotto phone 01223_302010 name phone
0 cotto pricerange moderate name pricerange
0 cotto postcode cb11bg name postcode
0 saint_johns_chop_house address 21_-_24_northampton_street name address
0 saint_johns_chop_house area west name area
0 saint_johns_chop_house food british name food
0 saint_johns_chop_house phone 01223_353110 name phone
0 saint_johns_chop_house pricerange moderate name pricerange
0 saint_johns_chop_house postcode cb30ad name postcode
52 i would like a moderately priced steakhouse restaurant .==there are no moderately priced steakhouse restaurants . would you like to change your query ?==how about moderately priced british food ?==there are four options in centre and one option in west . do you have a preference on the area ?==can you give me the phone numbers please==api_call british dontcare moderate==<silence>==do you want the phone numbers to restaurant_one_seven ?==['restaurant_one_seven']

0 restaurant_one_seven address de_vere_university_arms_regent_street_city_centre name address
0 restaurant_one_seven area centre name area
0 restaurant_one_seven food british name food
0 restaurant_one_seven phone 01223_337766 name phone
0 restaurant_one_seven pricerange moderate name pricerange
0 restaurant_one_seven postcode cb21ab name postcode
0 the_oak_bistro address 6_lensfield_road name address
0 the_oak_bistro area centre name area
0 the_oak_bistro food british name food
0 the_oak_bistro phone 01223_323361 name phone
0 the_oak_bistro pricerange moderate name pricerange
0 the_oak_bistro postcode cb21eg name postcode
0 the_copper_kettle address 4_kings_parade_city_centre name address
0 the_copper_kettle area centre name area
0 the_copper_kettle food british name food
0 the_copper_kettle phone 01223_365068 name phone
0 the_copper_kettle pricerange moderate name pricerange
0 the_copper_kettle postcode cb21sj name postcode
0 cotto address 183_east_road_city_centre name address
0 cotto area centre name area
0 cotto food british name food
0 cotto phone 01223_302010 name phone
0 cotto pricerange moderate name pricerange
0 cotto postcode cb11bg name postcode
0 saint_johns_chop_house address 21_-_24_northampton_street name address
0 saint_johns_chop_house area west name area
0 saint_johns_chop_house food british name food
0 saint_johns_chop_house phone 01223_353110 name phone
0 saint_johns_chop_house pricerange moderate name pricerange
0 saint_johns_chop_house postcode cb30ad name postcode
53 i would like a moderately priced steakhouse restaurant .==there are no moderately priced steakhouse restaurants . would you like to change your query ?==how about moderately priced british food ?==there are four options in centre and one option in west . do you have a preference on the area ?==can you give me the phone numbers please==api_call british dontcare moderate==<silence>==do you want the phone numbers to restaurant_one_seven ?==okay , so may i have the number please ?==restaurant_one_seven 's phone number is 01223_337766 .==['restaurant_one_seven', '01223_337766']

0 restaurant_one_seven address de_vere_university_arms_regent_street_city_centre name address
0 restaurant_one_seven area centre name area
0 restaurant_one_seven food british name food
0 restaurant_one_seven phone 01223_337766 name phone
0 restaurant_one_seven pricerange moderate name pricerange
0 restaurant_one_seven postcode cb21ab name postcode
0 the_oak_bistro address 6_lensfield_road name address
0 the_oak_bistro area centre name area
0 the_oak_bistro food british name food
0 the_oak_bistro phone 01223_323361 name phone
0 the_oak_bistro pricerange moderate name pricerange
0 the_oak_bistro postcode cb21eg name postcode
0 the_copper_kettle address 4_kings_parade_city_centre name address
0 the_copper_kettle area centre name area
0 the_copper_kettle food british name food
0 the_copper_kettle phone 01223_365068 name phone
0 the_copper_kettle pricerange moderate name pricerange
0 the_copper_kettle postcode cb21sj name postcode
0 cotto address 183_east_road_city_centre name address
0 cotto area centre name area
0 cotto food british name food
0 cotto phone 01223_302010 name phone
0 cotto pricerange moderate name pricerange
0 cotto postcode cb11bg name postcode
0 saint_johns_chop_house address 21_-_24_northampton_street name address
0 saint_johns_chop_house area west name area
0 saint_johns_chop_house food british name food
0 saint_johns_chop_house phone 01223_353110 name phone
0 saint_johns_chop_house pricerange moderate name pricerange
0 saint_johns_chop_house postcode cb30ad name postcode
54 i would like a moderately priced steakhouse restaurant .==there are no moderately priced steakhouse restaurants . would you like to change your query ?==how about moderately priced british food ?==there are four options in centre and one option in west . do you have a preference on the area ?==can you give me the phone numbers please==api_call british dontcare moderate==<silence>==do you want the phone numbers to restaurant_one_seven ?==okay , so may i have the number please ?==restaurant_one_seven 's phone number is 01223_337766 .==thank you , goodbye==have a nice day==[]

55 i 'd like to find an east side restaurant that is expensive .==there are five restaurants matching your request . what kind of food would you like ?==[]

56 i 'd like to find an east side restaurant that is expensive .==there are five restaurants matching your request . what kind of food would you like ?==chinese food sound good .==api_call chinese east expensive==['chinese', 'east', 'expensive']

0 yu_garden address 529_newmarket_road_fen_ditton name address
0 yu_garden area east name area
0 yu_garden food chinese name food
0 yu_garden phone 01223_248882 name phone
0 yu_garden pricerange expensive name pricerange
0 yu_garden postcode cb58pa name postcode
57 i 'd like to find an east side restaurant that is expensive .==there are five restaurants matching your request . what kind of food would you like ?==chinese food sound good .==api_call chinese east expensive==<silence>==yu_garden serves chinese food , is in the east part of town and is in the expensive price range . would you like their location ?==['yu_garden', 'chinese', 'east', 'expensive']

0 yu_garden address 529_newmarket_road_fen_ditton name address
0 yu_garden area east name area
0 yu_garden food chinese name food
0 yu_garden phone 01223_248882 name phone
0 yu_garden pricerange expensive name pricerange
0 yu_garden postcode cb58pa name postcode
58 i 'd like to find an east side restaurant that is expensive .==there are five restaurants matching your request . what kind of food would you like ?==chinese food sound good .==api_call chinese east expensive==<silence>==yu_garden serves chinese food , is in the east part of town and is in the expensive price range . would you like their location ?==what is their address and postcode ?==yu_garden chinese east expensive 01223_248882 529_newmarket_road_fen_ditton cb58pa==['yu_garden', 'chinese', 'east', 'expensive', '01223_248882', '529_newmarket_road_fen_ditton', 'cb58pa']

0 yu_garden address 529_newmarket_road_fen_ditton name address
0 yu_garden area east name area
0 yu_garden food chinese name food
0 yu_garden phone 01223_248882 name phone
0 yu_garden pricerange expensive name pricerange
0 yu_garden postcode cb58pa name postcode
59 i 'd like to find an east side restaurant that is expensive .==there are five restaurants matching your request . what kind of food would you like ?==chinese food sound good .==api_call chinese east expensive==<silence>==yu_garden serves chinese food , is in the east part of town and is in the expensive price range . would you like their location ?==what is their address and postcode ?==yu_garden chinese east expensive 01223_248882 529_newmarket_road_fen_ditton cb58pa==thank you goodbye .==thank you and good bye==[]

60 i need to find a moderately priced restaurant in the east part of town .==api_call dontcare east moderate==['east', 'moderate']

0 curry_prince address 451_newmarket_road_fen_ditton name address
0 curry_prince area east name area
0 curry_prince food indian name food
0 curry_prince phone 01223_566388 name phone
0 curry_prince pricerange moderate name pricerange
0 curry_prince postcode cb58jj name postcode
0 pizza_hut_fen_ditton address cambridge_retail_park_newmarket_road_fen_ditton name address
0 pizza_hut_fen_ditton area east name area
0 pizza_hut_fen_ditton food italian name food
0 pizza_hut_fen_ditton phone 01223_323737 name phone
0 pizza_hut_fen_ditton pricerange moderate name pricerange
0 pizza_hut_fen_ditton postcode cb58wr name postcode
0 rajmahal address 7_barnwell_road_fen_ditton name address
0 rajmahal area east name area
0 rajmahal food indian name food
0 rajmahal phone 01223_244955 name phone
0 rajmahal pricerange moderate name pricerange
0 rajmahal postcode cb58rg name postcode
61 i need to find a moderately priced restaurant in the east part of town .==api_call dontcare east moderate==<silence>==the curry_prince is in the moderate price range , and it is on the east part of town .==['curry_prince', 'moderate', 'east']

0 curry_prince address 451_newmarket_road_fen_ditton name address
0 curry_prince area east name area
0 curry_prince food indian name food
0 curry_prince phone 01223_566388 name phone
0 curry_prince pricerange moderate name pricerange
0 curry_prince postcode cb58jj name postcode
0 pizza_hut_fen_ditton address cambridge_retail_park_newmarket_road_fen_ditton name address
0 pizza_hut_fen_ditton area east name area
0 pizza_hut_fen_ditton food italian name food
0 pizza_hut_fen_ditton phone 01223_323737 name phone
0 pizza_hut_fen_ditton pricerange moderate name pricerange
0 pizza_hut_fen_ditton postcode cb58wr name postcode
0 rajmahal address 7_barnwell_road_fen_ditton name address
0 rajmahal area east name area
0 rajmahal food indian name food
0 rajmahal phone 01223_244955 name phone
0 rajmahal pricerange moderate name pricerange
0 rajmahal postcode cb58rg name postcode
62 i need to find a moderately priced restaurant in the east part of town .==api_call dontcare east moderate==<silence>==the curry_prince is in the moderate price range , and it is on the east part of town .==can you send me the address and the phone number of this restaurant ?==yes , the curry_prince is located at 451_newmarket_road_fen_ditton and their phone number is 01223_566388 . can i help you with anything else ?==['curry_prince', '451_newmarket_road_fen_ditton', '01223_566388']

0 curry_prince address 451_newmarket_road_fen_ditton name address
0 curry_prince area east name area
0 curry_prince food indian name food
0 curry_prince phone 01223_566388 name phone
0 curry_prince pricerange moderate name pricerange
0 curry_prince postcode cb58jj name postcode
0 pizza_hut_fen_ditton address cambridge_retail_park_newmarket_road_fen_ditton name address
0 pizza_hut_fen_ditton area east name area
0 pizza_hut_fen_ditton food italian name food
0 pizza_hut_fen_ditton phone 01223_323737 name phone
0 pizza_hut_fen_ditton pricerange moderate name pricerange
0 pizza_hut_fen_ditton postcode cb58wr name postcode
0 rajmahal address 7_barnwell_road_fen_ditton name address
0 rajmahal area east name area
0 rajmahal food indian name food
0 rajmahal phone 01223_244955 name phone
0 rajmahal pricerange moderate name pricerange
0 rajmahal postcode cb58rg name postcode
63 i need to find a moderately priced restaurant in the east part of town .==api_call dontcare east moderate==<silence>==the curry_prince is in the moderate price range , and it is on the east part of town .==can you send me the address and the phone number of this restaurant ?==yes , the curry_prince is located at 451_newmarket_road_fen_ditton and their phone number is 01223_566388 . can i help you with anything else ?==no , that will do it , thank you very much .==thank you . good bye==[]

64 i need the address and phone number of a restaurant in the south part of town .==api_call dontcare south dontcare==['south']

0 the_good_luck_chinese_food_takeaway address 82_cherry_hinton_road_cherry_hinton name address
0 the_good_luck_chinese_food_takeaway area south name area
0 the_good_luck_chinese_food_takeaway food chinese name food
0 the_good_luck_chinese_food_takeaway phone 01223_244149 name phone
0 the_good_luck_chinese_food_takeaway pricerange expensive name pricerange
0 the_good_luck_chinese_food_takeaway postcode cb17ag name postcode
0 pizza_hut_cherry_hinton address g4_cambridge_leisure_park_clifton_way_cherry_hinton name address
0 pizza_hut_cherry_hinton area south name area
0 pizza_hut_cherry_hinton food italian name food
0 pizza_hut_cherry_hinton phone 01223_323737 name phone
0 pizza_hut_cherry_hinton pricerange moderate name pricerange
0 pizza_hut_cherry_hinton postcode cb17dy name postcode
0 taj_tandoori address 64_cherry_hinton_road_cherry_hinton name address
0 taj_tandoori area south name area
0 taj_tandoori food indian name food
0 taj_tandoori phone 01223_412299 name phone
0 taj_tandoori pricerange expensive name pricerange
0 taj_tandoori postcode cb17aa name postcode
0 restaurant_alimentum address 152_-_154_hills_road name address
0 restaurant_alimentum area south name area
0 restaurant_alimentum food modern_european name food
0 restaurant_alimentum phone 01223_413000 name phone
0 restaurant_alimentum pricerange moderate name pricerange
0 restaurant_alimentum postcode cb28pb name postcode
0 chiquito_restaurant_bar address 2g_cambridge_leisure_park_cherry_hinton_road_cherry_hinton name address
0 chiquito_restaurant_bar area south name area
0 chiquito_restaurant_bar food mexican name food
0 chiquito_restaurant_bar phone 01223_400170 name phone
0 chiquito_restaurant_bar pricerange expensive name pricerange
0 chiquito_restaurant_bar postcode cb17dy name postcode
0 nandos address cambridge_leisure_park_clifton_way name address
0 nandos area south name area
0 nandos food portuguese name food
0 nandos phone 01223_327908 name phone
0 nandos pricerange cheap name pricerange
0 nandos postcode cb17dy name postcode
0 the_lucky_star address cambridge_leisure_park_clifton_way_cherry_hinton name address
0 the_lucky_star area south name area
0 the_lucky_star food chinese name food
0 the_lucky_star phone 01223_244277 name phone
0 the_lucky_star pricerange cheap name pricerange
0 the_lucky_star postcode cb17dy name postcode
0 peking_restaurant address 10_homerton_street_city_centre name address
0 peking_restaurant area south name area
0 peking_restaurant food chinese name food
0 peking_restaurant phone 01223_354755 name phone
0 peking_restaurant pricerange expensive name pricerange
0 peking_restaurant postcode cb28nx name postcode
0 frankie_and_bennys address cambridge_leisure_park_clifton_way_cherry_hinton name address
0 frankie_and_bennys area south name area
0 frankie_and_bennys food italian name food
0 frankie_and_bennys phone 01223_412430 name phone
0 frankie_and_bennys pricerange expensive name pricerange
0 frankie_and_bennys postcode cb17dy name postcode
65 i need the address and phone number of a restaurant in the south part of town .==api_call dontcare south dontcare==<silence>==there are nine restaurants in the south part of town . what kind of food would you like ?==['south']

0 the_good_luck_chinese_food_takeaway address 82_cherry_hinton_road_cherry_hinton name address
0 the_good_luck_chinese_food_takeaway area south name area
0 the_good_luck_chinese_food_takeaway food chinese name food
0 the_good_luck_chinese_food_takeaway phone 01223_244149 name phone
0 the_good_luck_chinese_food_takeaway pricerange expensive name pricerange
0 the_good_luck_chinese_food_takeaway postcode cb17ag name postcode
0 pizza_hut_cherry_hinton address g4_cambridge_leisure_park_clifton_way_cherry_hinton name address
0 pizza_hut_cherry_hinton area south name area
0 pizza_hut_cherry_hinton food italian name food
0 pizza_hut_cherry_hinton phone 01223_323737 name phone
0 pizza_hut_cherry_hinton pricerange moderate name pricerange
0 pizza_hut_cherry_hinton postcode cb17dy name postcode
0 taj_tandoori address 64_cherry_hinton_road_cherry_hinton name address
0 taj_tandoori area south name area
0 taj_tandoori food indian name food
0 taj_tandoori phone 01223_412299 name phone
0 taj_tandoori pricerange expensive name pricerange
0 taj_tandoori postcode cb17aa name postcode
0 restaurant_alimentum address 152_-_154_hills_road name address
0 restaurant_alimentum area south name area
0 restaurant_alimentum food modern_european name food
0 restaurant_alimentum phone 01223_413000 name phone
0 restaurant_alimentum pricerange moderate name pricerange
0 restaurant_alimentum postcode cb28pb name postcode
0 chiquito_restaurant_bar address 2g_cambridge_leisure_park_cherry_hinton_road_cherry_hinton name address
0 chiquito_restaurant_bar area south name area
0 chiquito_restaurant_bar food mexican name food
0 chiquito_restaurant_bar phone 01223_400170 name phone
0 chiquito_restaurant_bar pricerange expensive name pricerange
0 chiquito_restaurant_bar postcode cb17dy name postcode
0 nandos address cambridge_leisure_park_clifton_way name address
0 nandos area south name area
0 nandos food portuguese name food
0 nandos phone 01223_327908 name phone
0 nandos pricerange cheap name pricerange
0 nandos postcode cb17dy name postcode
0 the_lucky_star address cambridge_leisure_park_clifton_way_cherry_hinton name address
0 the_lucky_star area south name area
0 the_lucky_star food chinese name food
0 the_lucky_star phone 01223_244277 name phone
0 the_lucky_star pricerange cheap name pricerange
0 the_lucky_star postcode cb17dy name postcode
0 peking_restaurant address 10_homerton_street_city_centre name address
0 peking_restaurant area south name area
0 peking_restaurant food chinese name food
0 peking_restaurant phone 01223_354755 name phone
0 peking_restaurant pricerange expensive name pricerange
0 peking_restaurant postcode cb28nx name postcode
0 frankie_and_bennys address cambridge_leisure_park_clifton_way_cherry_hinton name address
0 frankie_and_bennys area south name area
0 frankie_and_bennys food italian name food
0 frankie_and_bennys phone 01223_412430 name phone
0 frankie_and_bennys pricerange expensive name pricerange
0 frankie_and_bennys postcode cb17dy name postcode
66 i need the address and phone number of a restaurant in the south part of town .==api_call dontcare south dontcare==<silence>==there are nine restaurants in the south part of town . what kind of food would you like ?==i do n't care .==chiquito_restaurant_bar is in the south part of town . it 's address is 2g_cambridge_leisure_park_cherry_hinton_road_cherry_hinton , and it 's phone number is 01223_400170 .==['chiquito_restaurant_bar', 'south', '2g_cambridge_leisure_park_cherry_hinton_road_cherry_hinton', '01223_400170']

0 the_good_luck_chinese_food_takeaway address 82_cherry_hinton_road_cherry_hinton name address
0 the_good_luck_chinese_food_takeaway area south name area
0 the_good_luck_chinese_food_takeaway food chinese name food
0 the_good_luck_chinese_food_takeaway phone 01223_244149 name phone
0 the_good_luck_chinese_food_takeaway pricerange expensive name pricerange
0 the_good_luck_chinese_food_takeaway postcode cb17ag name postcode
0 pizza_hut_cherry_hinton address g4_cambridge_leisure_park_clifton_way_cherry_hinton name address
0 pizza_hut_cherry_hinton area south name area
0 pizza_hut_cherry_hinton food italian name food
0 pizza_hut_cherry_hinton phone 01223_323737 name phone
0 pizza_hut_cherry_hinton pricerange moderate name pricerange
0 pizza_hut_cherry_hinton postcode cb17dy name postcode
0 taj_tandoori address 64_cherry_hinton_road_cherry_hinton name address
0 taj_tandoori area south name area
0 taj_tandoori food indian name food
0 taj_tandoori phone 01223_412299 name phone
0 taj_tandoori pricerange expensive name pricerange
0 taj_tandoori postcode cb17aa name postcode
0 restaurant_alimentum address 152_-_154_hills_road name address
0 restaurant_alimentum area south name area
0 restaurant_alimentum food modern_european name food
0 restaurant_alimentum phone 01223_413000 name phone
0 restaurant_alimentum pricerange moderate name pricerange
0 restaurant_alimentum postcode cb28pb name postcode
0 chiquito_restaurant_bar address 2g_cambridge_leisure_park_cherry_hinton_road_cherry_hinton name address
0 chiquito_restaurant_bar area south name area
0 chiquito_restaurant_bar food mexican name food
0 chiquito_restaurant_bar phone 01223_400170 name phone
0 chiquito_restaurant_bar pricerange expensive name pricerange
0 chiquito_restaurant_bar postcode cb17dy name postcode
0 nandos address cambridge_leisure_park_clifton_way name address
0 nandos area south name area
0 nandos food portuguese name food
0 nandos phone 01223_327908 name phone
0 nandos pricerange cheap name pricerange
0 nandos postcode cb17dy name postcode
0 the_lucky_star address cambridge_leisure_park_clifton_way_cherry_hinton name address
0 the_lucky_star area south name area
0 the_lucky_star food chinese name food
0 the_lucky_star phone 01223_244277 name phone
0 the_lucky_star pricerange cheap name pricerange
0 the_lucky_star postcode cb17dy name postcode
0 peking_restaurant address 10_homerton_street_city_centre name address
0 peking_restaurant area south name area
0 peking_restaurant food chinese name food
0 peking_restaurant phone 01223_354755 name phone
0 peking_restaurant pricerange expensive name pricerange
0 peking_restaurant postcode cb28nx name postcode
0 frankie_and_bennys address cambridge_leisure_park_clifton_way_cherry_hinton name address
0 frankie_and_bennys area south name area
0 frankie_and_bennys food italian name food
0 frankie_and_bennys phone 01223_412430 name phone
0 frankie_and_bennys pricerange expensive name pricerange
0 frankie_and_bennys postcode cb17dy name postcode
67 i need the address and phone number of a restaurant in the south part of town .==api_call dontcare south dontcare==<silence>==there are nine restaurants in the south part of town . what kind of food would you like ?==i do n't care .==chiquito_restaurant_bar is in the south part of town . it 's address is 2g_cambridge_leisure_park_cherry_hinton_road_cherry_hinton , and it 's phone number is 01223_400170 .==can you tell me what kind of food they serve ?==chiquito_restaurant_bar serves mexican food .==['chiquito_restaurant_bar', 'mexican']

0 the_good_luck_chinese_food_takeaway address 82_cherry_hinton_road_cherry_hinton name address
0 the_good_luck_chinese_food_takeaway area south name area
0 the_good_luck_chinese_food_takeaway food chinese name food
0 the_good_luck_chinese_food_takeaway phone 01223_244149 name phone
0 the_good_luck_chinese_food_takeaway pricerange expensive name pricerange
0 the_good_luck_chinese_food_takeaway postcode cb17ag name postcode
0 pizza_hut_cherry_hinton address g4_cambridge_leisure_park_clifton_way_cherry_hinton name address
0 pizza_hut_cherry_hinton area south name area
0 pizza_hut_cherry_hinton food italian name food
0 pizza_hut_cherry_hinton phone 01223_323737 name phone
0 pizza_hut_cherry_hinton pricerange moderate name pricerange
0 pizza_hut_cherry_hinton postcode cb17dy name postcode
0 taj_tandoori address 64_cherry_hinton_road_cherry_hinton name address
0 taj_tandoori area south name area
0 taj_tandoori food indian name food
0 taj_tandoori phone 01223_412299 name phone
0 taj_tandoori pricerange expensive name pricerange
0 taj_tandoori postcode cb17aa name postcode
0 restaurant_alimentum address 152_-_154_hills_road name address
0 restaurant_alimentum area south name area
0 restaurant_alimentum food modern_european name food
0 restaurant_alimentum phone 01223_413000 name phone
0 restaurant_alimentum pricerange moderate name pricerange
0 restaurant_alimentum postcode cb28pb name postcode
0 chiquito_restaurant_bar address 2g_cambridge_leisure_park_cherry_hinton_road_cherry_hinton name address
0 chiquito_restaurant_bar area south name area
0 chiquito_restaurant_bar food mexican name food
0 chiquito_restaurant_bar phone 01223_400170 name phone
0 chiquito_restaurant_bar pricerange expensive name pricerange
0 chiquito_restaurant_bar postcode cb17dy name postcode
0 nandos address cambridge_leisure_park_clifton_way name address
0 nandos area south name area
0 nandos food portuguese name food
0 nandos phone 01223_327908 name phone
0 nandos pricerange cheap name pricerange
0 nandos postcode cb17dy name postcode
0 the_lucky_star address cambridge_leisure_park_clifton_way_cherry_hinton name address
0 the_lucky_star area south name area
0 the_lucky_star food chinese name food
0 the_lucky_star phone 01223_244277 name phone
0 the_lucky_star pricerange cheap name pricerange
0 the_lucky_star postcode cb17dy name postcode
0 peking_restaurant address 10_homerton_street_city_centre name address
0 peking_restaurant area south name area
0 peking_restaurant food chinese name food
0 peking_restaurant phone 01223_354755 name phone
0 peking_restaurant pricerange expensive name pricerange
0 peking_restaurant postcode cb28nx name postcode
0 frankie_and_bennys address cambridge_leisure_park_clifton_way_cherry_hinton name address
0 frankie_and_bennys area south name area
0 frankie_and_bennys food italian name food
0 frankie_and_bennys phone 01223_412430 name phone
0 frankie_and_bennys pricerange expensive name pricerange
0 frankie_and_bennys postcode cb17dy name postcode
68 i need the address and phone number of a restaurant in the south part of town .==api_call dontcare south dontcare==<silence>==there are nine restaurants in the south part of town . what kind of food would you like ?==i do n't care .==chiquito_restaurant_bar is in the south part of town . it 's address is 2g_cambridge_leisure_park_cherry_hinton_road_cherry_hinton , and it 's phone number is 01223_400170 .==can you tell me what kind of food they serve ?==chiquito_restaurant_bar serves mexican food .==i want one in the moderate priced range . what is the price range of chiquito restaurant ?==i 'm afraid chiquito_restaurant_bar is expensive . pizza_hut_cherry_hinton is a moderately priced italian restaurant in the south .==['chiquito_restaurant_bar', 'expensive', 'pizza_hut_cherry_hinton', 'italian', 'south']

0 the_good_luck_chinese_food_takeaway address 82_cherry_hinton_road_cherry_hinton name address
0 the_good_luck_chinese_food_takeaway area south name area
0 the_good_luck_chinese_food_takeaway food chinese name food
0 the_good_luck_chinese_food_takeaway phone 01223_244149 name phone
0 the_good_luck_chinese_food_takeaway pricerange expensive name pricerange
0 the_good_luck_chinese_food_takeaway postcode cb17ag name postcode
0 pizza_hut_cherry_hinton address g4_cambridge_leisure_park_clifton_way_cherry_hinton name address
0 pizza_hut_cherry_hinton area south name area
0 pizza_hut_cherry_hinton food italian name food
0 pizza_hut_cherry_hinton phone 01223_323737 name phone
0 pizza_hut_cherry_hinton pricerange moderate name pricerange
0 pizza_hut_cherry_hinton postcode cb17dy name postcode
0 taj_tandoori address 64_cherry_hinton_road_cherry_hinton name address
0 taj_tandoori area south name area
0 taj_tandoori food indian name food
0 taj_tandoori phone 01223_412299 name phone
0 taj_tandoori pricerange expensive name pricerange
0 taj_tandoori postcode cb17aa name postcode
0 restaurant_alimentum address 152_-_154_hills_road name address
0 restaurant_alimentum area south name area
0 restaurant_alimentum food modern_european name food
0 restaurant_alimentum phone 01223_413000 name phone
0 restaurant_alimentum pricerange moderate name pricerange
0 restaurant_alimentum postcode cb28pb name postcode
0 chiquito_restaurant_bar address 2g_cambridge_leisure_park_cherry_hinton_road_cherry_hinton name address
0 chiquito_restaurant_bar area south name area
0 chiquito_restaurant_bar food mexican name food
0 chiquito_restaurant_bar phone 01223_400170 name phone
0 chiquito_restaurant_bar pricerange expensive name pricerange
0 chiquito_restaurant_bar postcode cb17dy name postcode
0 nandos address cambridge_leisure_park_clifton_way name address
0 nandos area south name area
0 nandos food portuguese name food
0 nandos phone 01223_327908 name phone
0 nandos pricerange cheap name pricerange
0 nandos postcode cb17dy name postcode
0 the_lucky_star address cambridge_leisure_park_clifton_way_cherry_hinton name address
0 the_lucky_star area south name area
0 the_lucky_star food chinese name food
0 the_lucky_star phone 01223_244277 name phone
0 the_lucky_star pricerange cheap name pricerange
0 the_lucky_star postcode cb17dy name postcode
0 peking_restaurant address 10_homerton_street_city_centre name address
0 peking_restaurant area south name area
0 peking_restaurant food chinese name food
0 peking_restaurant phone 01223_354755 name phone
0 peking_restaurant pricerange expensive name pricerange
0 peking_restaurant postcode cb28nx name postcode
0 frankie_and_bennys address cambridge_leisure_park_clifton_way_cherry_hinton name address
0 frankie_and_bennys area south name area
0 frankie_and_bennys food italian name food
0 frankie_and_bennys phone 01223_412430 name phone
0 frankie_and_bennys pricerange expensive name pricerange
0 frankie_and_bennys postcode cb17dy name postcode
69 i need the address and phone number of a restaurant in the south part of town .==api_call dontcare south dontcare==<silence>==there are nine restaurants in the south part of town . what kind of food would you like ?==i do n't care .==chiquito_restaurant_bar is in the south part of town . it 's address is 2g_cambridge_leisure_park_cherry_hinton_road_cherry_hinton , and it 's phone number is 01223_400170 .==can you tell me what kind of food they serve ?==chiquito_restaurant_bar serves mexican food .==i want one in the moderate priced range . what is the price range of chiquito restaurant ?==i 'm afraid chiquito_restaurant_bar is expensive . pizza_hut_cherry_hinton is a moderately priced italian restaurant in the south .==what is the address for pizza_hut_cherry_hinton ?==their address is g4_cambridge_leisure_park_clifton_way_cherry_hinton .==['g4_cambridge_leisure_park_clifton_way_cherry_hinton']

0 the_good_luck_chinese_food_takeaway address 82_cherry_hinton_road_cherry_hinton name address
0 the_good_luck_chinese_food_takeaway area south name area
0 the_good_luck_chinese_food_takeaway food chinese name food
0 the_good_luck_chinese_food_takeaway phone 01223_244149 name phone
0 the_good_luck_chinese_food_takeaway pricerange expensive name pricerange
0 the_good_luck_chinese_food_takeaway postcode cb17ag name postcode
0 pizza_hut_cherry_hinton address g4_cambridge_leisure_park_clifton_way_cherry_hinton name address
0 pizza_hut_cherry_hinton area south name area
0 pizza_hut_cherry_hinton food italian name food
0 pizza_hut_cherry_hinton phone 01223_323737 name phone
0 pizza_hut_cherry_hinton pricerange moderate name pricerange
0 pizza_hut_cherry_hinton postcode cb17dy name postcode
0 taj_tandoori address 64_cherry_hinton_road_cherry_hinton name address
0 taj_tandoori area south name area
0 taj_tandoori food indian name food
0 taj_tandoori phone 01223_412299 name phone
0 taj_tandoori pricerange expensive name pricerange
0 taj_tandoori postcode cb17aa name postcode
0 restaurant_alimentum address 152_-_154_hills_road name address
0 restaurant_alimentum area south name area
0 restaurant_alimentum food modern_european name food
0 restaurant_alimentum phone 01223_413000 name phone
0 restaurant_alimentum pricerange moderate name pricerange
0 restaurant_alimentum postcode cb28pb name postcode
0 chiquito_restaurant_bar address 2g_cambridge_leisure_park_cherry_hinton_road_cherry_hinton name address
0 chiquito_restaurant_bar area south name area
0 chiquito_restaurant_bar food mexican name food
0 chiquito_restaurant_bar phone 01223_400170 name phone
0 chiquito_restaurant_bar pricerange expensive name pricerange
0 chiquito_restaurant_bar postcode cb17dy name postcode
0 nandos address cambridge_leisure_park_clifton_way name address
0 nandos area south name area
0 nandos food portuguese name food
0 nandos phone 01223_327908 name phone
0 nandos pricerange cheap name pricerange
0 nandos postcode cb17dy name postcode
0 the_lucky_star address cambridge_leisure_park_clifton_way_cherry_hinton name address
0 the_lucky_star area south name area
0 the_lucky_star food chinese name food
0 the_lucky_star phone 01223_244277 name phone
0 the_lucky_star pricerange cheap name pricerange
0 the_lucky_star postcode cb17dy name postcode
0 peking_restaurant address 10_homerton_street_city_centre name address
0 peking_restaurant area south name area
0 peking_restaurant food chinese name food
0 peking_restaurant phone 01223_354755 name phone
0 peking_restaurant pricerange expensive name pricerange
0 peking_restaurant postcode cb28nx name postcode
0 frankie_and_bennys address cambridge_leisure_park_clifton_way_cherry_hinton name address
0 frankie_and_bennys area south name area
0 frankie_and_bennys food italian name food
0 frankie_and_bennys phone 01223_412430 name phone
0 frankie_and_bennys pricerange expensive name pricerange
0 frankie_and_bennys postcode cb17dy name postcode
70 i need the address and phone number of a restaurant in the south part of town .==api_call dontcare south dontcare==<silence>==there are nine restaurants in the south part of town . what kind of food would you like ?==i do n't care .==chiquito_restaurant_bar is in the south part of town . it 's address is 2g_cambridge_leisure_park_cherry_hinton_road_cherry_hinton , and it 's phone number is 01223_400170 .==can you tell me what kind of food they serve ?==chiquito_restaurant_bar serves mexican food .==i want one in the moderate priced range . what is the price range of chiquito restaurant ?==i 'm afraid chiquito_restaurant_bar is expensive . pizza_hut_cherry_hinton is a moderately priced italian restaurant in the south .==what is the address for pizza_hut_cherry_hinton ?==their address is g4_cambridge_leisure_park_clifton_way_cherry_hinton .==sorry what is the area again ?==it is located in the south part of town==['south']

0 the_good_luck_chinese_food_takeaway address 82_cherry_hinton_road_cherry_hinton name address
0 the_good_luck_chinese_food_takeaway area south name area
0 the_good_luck_chinese_food_takeaway food chinese name food
0 the_good_luck_chinese_food_takeaway phone 01223_244149 name phone
0 the_good_luck_chinese_food_takeaway pricerange expensive name pricerange
0 the_good_luck_chinese_food_takeaway postcode cb17ag name postcode
0 pizza_hut_cherry_hinton address g4_cambridge_leisure_park_clifton_way_cherry_hinton name address
0 pizza_hut_cherry_hinton area south name area
0 pizza_hut_cherry_hinton food italian name food
0 pizza_hut_cherry_hinton phone 01223_323737 name phone
0 pizza_hut_cherry_hinton pricerange moderate name pricerange
0 pizza_hut_cherry_hinton postcode cb17dy name postcode
0 taj_tandoori address 64_cherry_hinton_road_cherry_hinton name address
0 taj_tandoori area south name area
0 taj_tandoori food indian name food
0 taj_tandoori phone 01223_412299 name phone
0 taj_tandoori pricerange expensive name pricerange
0 taj_tandoori postcode cb17aa name postcode
0 restaurant_alimentum address 152_-_154_hills_road name address
0 restaurant_alimentum area south name area
0 restaurant_alimentum food modern_european name food
0 restaurant_alimentum phone 01223_413000 name phone
0 restaurant_alimentum pricerange moderate name pricerange
0 restaurant_alimentum postcode cb28pb name postcode
0 chiquito_restaurant_bar address 2g_cambridge_leisure_park_cherry_hinton_road_cherry_hinton name address
0 chiquito_restaurant_bar area south name area
0 chiquito_restaurant_bar food mexican name food
0 chiquito_restaurant_bar phone 01223_400170 name phone
0 chiquito_restaurant_bar pricerange expensive name pricerange
0 chiquito_restaurant_bar postcode cb17dy name postcode
0 nandos address cambridge_leisure_park_clifton_way name address
0 nandos area south name area
0 nandos food portuguese name food
0 nandos phone 01223_327908 name phone
0 nandos pricerange cheap name pricerange
0 nandos postcode cb17dy name postcode
0 the_lucky_star address cambridge_leisure_park_clifton_way_cherry_hinton name address
0 the_lucky_star area south name area
0 the_lucky_star food chinese name food
0 the_lucky_star phone 01223_244277 name phone
0 the_lucky_star pricerange cheap name pricerange
0 the_lucky_star postcode cb17dy name postcode
0 peking_restaurant address 10_homerton_street_city_centre name address
0 peking_restaurant area south name area
0 peking_restaurant food chinese name food
0 peking_restaurant phone 01223_354755 name phone
0 peking_restaurant pricerange expensive name pricerange
0 peking_restaurant postcode cb28nx name postcode
0 frankie_and_bennys address cambridge_leisure_park_clifton_way_cherry_hinton name address
0 frankie_and_bennys area south name area
0 frankie_and_bennys food italian name food
0 frankie_and_bennys phone 01223_412430 name phone
0 frankie_and_bennys pricerange expensive name pricerange
0 frankie_and_bennys postcode cb17dy name postcode
71 i need the address and phone number of a restaurant in the south part of town .==api_call dontcare south dontcare==<silence>==there are nine restaurants in the south part of town . what kind of food would you like ?==i do n't care .==chiquito_restaurant_bar is in the south part of town . it 's address is 2g_cambridge_leisure_park_cherry_hinton_road_cherry_hinton , and it 's phone number is 01223_400170 .==can you tell me what kind of food they serve ?==chiquito_restaurant_bar serves mexican food .==i want one in the moderate priced range . what is the price range of chiquito restaurant ?==i 'm afraid chiquito_restaurant_bar is expensive . pizza_hut_cherry_hinton is a moderately priced italian restaurant in the south .==what is the address for pizza_hut_cherry_hinton ?==their address is g4_cambridge_leisure_park_clifton_way_cherry_hinton .==sorry what is the area again ?==it is located in the south part of town==thank you , goodbye==have a nice day .==[]

72 is there a restaurant in the centre ?==there are several restaurants located in the centre , which kind of food do you prefer ?==['centre']

73 is there a restaurant in the centre ?==there are several restaurants located in the centre , which kind of food do you prefer ?==i would like one serving korean food , possible .==api_call korean centre dontcare==['korean', 'centre']

0 little_seoul address 108_regent_street_city_centre name address
0 little_seoul area centre name area
0 little_seoul food korean name food
0 little_seoul phone 01223_308681 name phone
0 little_seoul pricerange expensive name pricerange
0 little_seoul postcode cb21dp name postcode
74 is there a restaurant in the centre ?==there are several restaurants located in the centre , which kind of food do you prefer ?==i would like one serving korean food , possible .==api_call korean centre dontcare==<silence>==little_seoul serves korean food in the city 's centre . it is expensive but very classy . would you like to know more about it ?==['little_seoul', 'korean', 'centre', 'expensive']

0 little_seoul address 108_regent_street_city_centre name address
0 little_seoul area centre name area
0 little_seoul food korean name food
0 little_seoul phone 01223_308681 name phone
0 little_seoul pricerange expensive name pricerange
0 little_seoul postcode cb21dp name postcode
75 is there a restaurant in the centre ?==there are several restaurants located in the centre , which kind of food do you prefer ?==i would like one serving korean food , possible .==api_call korean centre dontcare==<silence>==little_seoul serves korean food in the city 's centre . it is expensive but very classy . would you like to know more about it ?==can i get the address and phone number ?==little_seoul 's address is 108 regent_street_city_centre . their phone number is 01223_308681 .==['little_seoul', 'regent_street_city_centre', '01223_308681']

0 little_seoul address 108_regent_street_city_centre name address
0 little_seoul area centre name area
0 little_seoul food korean name food
0 little_seoul phone 01223_308681 name phone
0 little_seoul pricerange expensive name pricerange
0 little_seoul postcode cb21dp name postcode
76 is there a restaurant in the centre ?==there are several restaurants located in the centre , which kind of food do you prefer ?==i would like one serving korean food , possible .==api_call korean centre dontcare==<silence>==little_seoul serves korean food in the city 's centre . it is expensive but very classy . would you like to know more about it ?==can i get the address and phone number ?==little_seoul 's address is 108 regent_street_city_centre . their phone number is 01223_308681 .==thank you , goodbye .==goodbye and have a nice day .==[]

77 hello , i am looking for a scottish restaurant on the west side of town .==i can help you with that . it looks like there are n't any restaurants like that in my database . can i help you find a different restaurant ?==[]

78 hello , i am looking for a scottish restaurant on the west side of town .==i can help you with that . it looks like there are n't any restaurants like that in my database . can i help you find a different restaurant ?==is there a restaurant that serves indian food in the west part of town ?==i found several indian restaurants in the west part of town . were you looking for an expensive or moderately priced restaurant ?==['indian', 'west', 'expensive']

79 hello , i am looking for a scottish restaurant on the west side of town .==i can help you with that . it looks like there are n't any restaurants like that in my database . can i help you find a different restaurant ?==is there a restaurant that serves indian food in the west part of town ?==i found several indian restaurants in the west part of town . were you looking for an expensive or moderately priced restaurant ?==expensive==i found several in the expensive price range in the west part of town , can i help you with anything else ?==['expensive', 'west']

80 hello , i am looking for a scottish restaurant on the west side of town .==i can help you with that . it looks like there are n't any restaurants like that in my database . can i help you find a different restaurant ?==is there a restaurant that serves indian food in the west part of town ?==i found several indian restaurants in the west part of town . were you looking for an expensive or moderately priced restaurant ?==expensive==i found several in the expensive price range in the west part of town , can i help you with anything else ?==can you please give me that phone number ?==api_call indian west expensive==['indian', 'west', 'expensive']

0 tandoori_palace address 68_histon_road_chesterton name address
0 tandoori_palace area west name area
0 tandoori_palace food indian name food
0 tandoori_palace phone 01223_506055 name phone
0 tandoori_palace pricerange expensive name pricerange
0 tandoori_palace postcode cb43le name postcode
0 cocum address 71_castle_street_city_centre name address
0 cocum area west name area
0 cocum food indian name food
0 cocum phone 01223_366668 name phone
0 cocum pricerange expensive name pricerange
0 cocum postcode cb30ah name postcode
0 rice_boat address 37_newnham_road_newnham name address
0 rice_boat area west name area
0 rice_boat food indian name food
0 rice_boat phone 01223_302800 name phone
0 rice_boat pricerange expensive name pricerange
0 rice_boat postcode cb39ey name postcode
0 maharajah_tandoori_restaurant address 41518_castle_street_city_centre name address
0 maharajah_tandoori_restaurant area west name area
0 maharajah_tandoori_restaurant food indian name food
0 maharajah_tandoori_restaurant phone 01223_358399 name phone
0 maharajah_tandoori_restaurant pricerange expensive name pricerange
0 maharajah_tandoori_restaurant postcode cb30ah name postcode
0 india_house address 31_newnham_road_newnham name address
0 india_house area west name area
0 india_house food indian name food
0 india_house phone 01223_461661 name phone
0 india_house pricerange expensive name pricerange
0 india_house postcode cb39ey name postcode
81 hello , i am looking for a scottish restaurant on the west side of town .==i can help you with that . it looks like there are n't any restaurants like that in my database . can i help you find a different restaurant ?==is there a restaurant that serves indian food in the west part of town ?==i found several indian restaurants in the west part of town . were you looking for an expensive or moderately priced restaurant ?==expensive==i found several in the expensive price range in the west part of town , can i help you with anything else ?==can you please give me that phone number ?==api_call indian west expensive==<silence>==cocum is the first expensive indian restaurant in the west part of town on the database . the phone number for cocum is 01223_366668 .==['cocum', 'expensive', 'indian', 'west', 'cocum', '01223_366668']

0 tandoori_palace address 68_histon_road_chesterton name address
0 tandoori_palace area west name area
0 tandoori_palace food indian name food
0 tandoori_palace phone 01223_506055 name phone
0 tandoori_palace pricerange expensive name pricerange
0 tandoori_palace postcode cb43le name postcode
0 cocum address 71_castle_street_city_centre name address
0 cocum area west name area
0 cocum food indian name food
0 cocum phone 01223_366668 name phone
0 cocum pricerange expensive name pricerange
0 cocum postcode cb30ah name postcode
0 rice_boat address 37_newnham_road_newnham name address
0 rice_boat area west name area
0 rice_boat food indian name food
0 rice_boat phone 01223_302800 name phone
0 rice_boat pricerange expensive name pricerange
0 rice_boat postcode cb39ey name postcode
0 maharajah_tandoori_restaurant address 41518_castle_street_city_centre name address
0 maharajah_tandoori_restaurant area west name area
0 maharajah_tandoori_restaurant food indian name food
0 maharajah_tandoori_restaurant phone 01223_358399 name phone
0 maharajah_tandoori_restaurant pricerange expensive name pricerange
0 maharajah_tandoori_restaurant postcode cb30ah name postcode
0 india_house address 31_newnham_road_newnham name address
0 india_house area west name area
0 india_house food indian name food
0 india_house phone 01223_461661 name phone
0 india_house pricerange expensive name pricerange
0 india_house postcode cb39ey name postcode
82 hello , i am looking for a scottish restaurant on the west side of town .==i can help you with that . it looks like there are n't any restaurants like that in my database . can i help you find a different restaurant ?==is there a restaurant that serves indian food in the west part of town ?==i found several indian restaurants in the west part of town . were you looking for an expensive or moderately priced restaurant ?==expensive==i found several in the expensive price range in the west part of town , can i help you with anything else ?==can you please give me that phone number ?==api_call indian west expensive==<silence>==cocum is the first expensive indian restaurant in the west part of town on the database . the phone number for cocum is 01223_366668 .==what is the food type they serve ?==they serve indian food .==['indian']

0 tandoori_palace address 68_histon_road_chesterton name address
0 tandoori_palace area west name area
0 tandoori_palace food indian name food
0 tandoori_palace phone 01223_506055 name phone
0 tandoori_palace pricerange expensive name pricerange
0 tandoori_palace postcode cb43le name postcode
0 cocum address 71_castle_street_city_centre name address
0 cocum area west name area
0 cocum food indian name food
0 cocum phone 01223_366668 name phone
0 cocum pricerange expensive name pricerange
0 cocum postcode cb30ah name postcode
0 rice_boat address 37_newnham_road_newnham name address
0 rice_boat area west name area
0 rice_boat food indian name food
0 rice_boat phone 01223_302800 name phone
0 rice_boat pricerange expensive name pricerange
0 rice_boat postcode cb39ey name postcode
0 maharajah_tandoori_restaurant address 41518_castle_street_city_centre name address
0 maharajah_tandoori_restaurant area west name area
0 maharajah_tandoori_restaurant food indian name food
0 maharajah_tandoori_restaurant phone 01223_358399 name phone
0 maharajah_tandoori_restaurant pricerange expensive name pricerange
0 maharajah_tandoori_restaurant postcode cb30ah name postcode
0 india_house address 31_newnham_road_newnham name address
0 india_house area west name area
0 india_house food indian name food
0 india_house phone 01223_461661 name phone
0 india_house pricerange expensive name pricerange
0 india_house postcode cb39ey name postcode
83 hello , i am looking for a scottish restaurant on the west side of town .==i can help you with that . it looks like there are n't any restaurants like that in my database . can i help you find a different restaurant ?==is there a restaurant that serves indian food in the west part of town ?==i found several indian restaurants in the west part of town . were you looking for an expensive or moderately priced restaurant ?==expensive==i found several in the expensive price range in the west part of town , can i help you with anything else ?==can you please give me that phone number ?==api_call indian west expensive==<silence>==cocum is the first expensive indian restaurant in the west part of town on the database . the phone number for cocum is 01223_366668 .==what is the food type they serve ?==they serve indian food .==can you please give me the address ?==cocum is located at 71_castle_street_city_centre . is there anything else i can help you with ?==['cocum', '71_castle_street_city_centre']

0 tandoori_palace address 68_histon_road_chesterton name address
0 tandoori_palace area west name area
0 tandoori_palace food indian name food
0 tandoori_palace phone 01223_506055 name phone
0 tandoori_palace pricerange expensive name pricerange
0 tandoori_palace postcode cb43le name postcode
0 cocum address 71_castle_street_city_centre name address
0 cocum area west name area
0 cocum food indian name food
0 cocum phone 01223_366668 name phone
0 cocum pricerange expensive name pricerange
0 cocum postcode cb30ah name postcode
0 rice_boat address 37_newnham_road_newnham name address
0 rice_boat area west name area
0 rice_boat food indian name food
0 rice_boat phone 01223_302800 name phone
0 rice_boat pricerange expensive name pricerange
0 rice_boat postcode cb39ey name postcode
0 maharajah_tandoori_restaurant address 41518_castle_street_city_centre name address
0 maharajah_tandoori_restaurant area west name area
0 maharajah_tandoori_restaurant food indian name food
0 maharajah_tandoori_restaurant phone 01223_358399 name phone
0 maharajah_tandoori_restaurant pricerange expensive name pricerange
0 maharajah_tandoori_restaurant postcode cb30ah name postcode
0 india_house address 31_newnham_road_newnham name address
0 india_house area west name area
0 india_house food indian name food
0 india_house phone 01223_461661 name phone
0 india_house pricerange expensive name pricerange
0 india_house postcode cb39ey name postcode
84 hello , i am looking for a scottish restaurant on the west side of town .==i can help you with that . it looks like there are n't any restaurants like that in my database . can i help you find a different restaurant ?==is there a restaurant that serves indian food in the west part of town ?==i found several indian restaurants in the west part of town . were you looking for an expensive or moderately priced restaurant ?==expensive==i found several in the expensive price range in the west part of town , can i help you with anything else ?==can you please give me that phone number ?==api_call indian west expensive==<silence>==cocum is the first expensive indian restaurant in the west part of town on the database . the phone number for cocum is 01223_366668 .==what is the food type they serve ?==they serve indian food .==can you please give me the address ?==cocum is located at 71_castle_street_city_centre . is there anything else i can help you with ?==no , thank you , that is all i need . goodbye !==thank you . good day !==[]

85 i want something cheap in the west part of town .==what type of food would you like ?==[]

86 i want something cheap in the west part of town .==what type of food would you like ?==i do n't care .==api_call dontcare west cheap==['west', 'cheap']

0 thanh_binh address 17_magdalene_street_city_centre name address
0 thanh_binh area west name area
0 thanh_binh food vietnamese name food
0 thanh_binh phone 01223_362456 name phone
0 thanh_binh pricerange cheap name pricerange
0 thanh_binh postcode cb30af name postcode
0 la_margherita address 15_magdalene_street_city_centre name address
0 la_margherita area west name area
0 la_margherita food italian name food
0 la_margherita phone 01223_315232 name phone
0 la_margherita pricerange cheap name pricerange
0 la_margherita postcode cb30af name postcode
87 i want something cheap in the west part of town .==what type of food would you like ?==i do n't care .==api_call dontcare west cheap==<silence>==the is the la_margherita for italian food and the thanh_binh for vietnamese food . would you like the addresses ?==['la_margherita', 'italian', 'thanh_binh', 'vietnamese']

0 thanh_binh address 17_magdalene_street_city_centre name address
0 thanh_binh area west name area
0 thanh_binh food vietnamese name food
0 thanh_binh phone 01223_362456 name phone
0 thanh_binh pricerange cheap name pricerange
0 thanh_binh postcode cb30af name postcode
0 la_margherita address 15_magdalene_street_city_centre name address
0 la_margherita area west name area
0 la_margherita food italian name food
0 la_margherita phone 01223_315232 name phone
0 la_margherita pricerange cheap name pricerange
0 la_margherita postcode cb30af name postcode
88 i want something cheap in the west part of town .==what type of food would you like ?==i do n't care .==api_call dontcare west cheap==<silence>==the is the la_margherita for italian food and the thanh_binh for vietnamese food . would you like the addresses ?==i would like the phone number and address for la_margherita please .==la_margherita 's address is 15_magdalene_street_city_centre and their phone number is 01223_315232 . is there any additional info i can help you find ?==['la_margherita', '15_magdalene_street_city_centre', '01223_315232']

0 thanh_binh address 17_magdalene_street_city_centre name address
0 thanh_binh area west name area
0 thanh_binh food vietnamese name food
0 thanh_binh phone 01223_362456 name phone
0 thanh_binh pricerange cheap name pricerange
0 thanh_binh postcode cb30af name postcode
0 la_margherita address 15_magdalene_street_city_centre name address
0 la_margherita area west name area
0 la_margherita food italian name food
0 la_margherita phone 01223_315232 name phone
0 la_margherita pricerange cheap name pricerange
0 la_margherita postcode cb30af name postcode
89 i want something cheap in the west part of town .==what type of food would you like ?==i do n't care .==api_call dontcare west cheap==<silence>==the is the la_margherita for italian food and the thanh_binh for vietnamese food . would you like the addresses ?==i would like the phone number and address for la_margherita please .==la_margherita 's address is 15_magdalene_street_city_centre and their phone number is 01223_315232 . is there any additional info i can help you find ?==thank you , goodbye .==thank you for using our service . have a great day !==[]

90 i would like a restaurant in the centre of town that serves thai food==api_call thai centre dontcare==['thai', 'centre']

0 bangkok_city address 24_green_street_city_centre name address
0 bangkok_city area centre name area
0 bangkok_city food thai name food
0 bangkok_city phone 01223_354382 name phone
0 bangkok_city pricerange expensive name pricerange
0 bangkok_city postcode cb23jx name postcode
91 i would like a restaurant in the centre of town that serves thai food==api_call thai centre dontcare==<silence>==bangkok_city serves thai food in the centre of town .==['bangkok_city', 'thai', 'centre']

0 bangkok_city address 24_green_street_city_centre name address
0 bangkok_city area centre name area
0 bangkok_city food thai name food
0 bangkok_city phone 01223_354382 name phone
0 bangkok_city pricerange expensive name pricerange
0 bangkok_city postcode cb23jx name postcode
92 i would like a restaurant in the centre of town that serves thai food==api_call thai centre dontcare==<silence>==bangkok_city serves thai food in the centre of town .==can i have the phone number and address please ?==bangkok_city restaurant is located at 24_green_street_city_centre and its phone number is 01223_354382 . is there anything else i can help you with ?==['bangkok_city', '24_green_street_city_centre', '01223_354382']

0 bangkok_city address 24_green_street_city_centre name address
0 bangkok_city area centre name area
0 bangkok_city food thai name food
0 bangkok_city phone 01223_354382 name phone
0 bangkok_city pricerange expensive name pricerange
0 bangkok_city postcode cb23jx name postcode
93 i would like a restaurant in the centre of town that serves thai food==api_call thai centre dontcare==<silence>==bangkok_city serves thai food in the centre of town .==can i have the phone number and address please ?==bangkok_city restaurant is located at 24_green_street_city_centre and its phone number is 01223_354382 . is there anything else i can help you with ?==thank you goodbye .==thank you and have a great day !==[]

94 is there a cheap restaurant in the north part of town ?==api_call dontcare north cheap==['north', 'cheap']

0 da_vinci_pizzeria address 20_milton_road_chesterton name address
0 da_vinci_pizzeria area north name area
0 da_vinci_pizzeria food italian name food
0 da_vinci_pizzeria phone 01223_351707 name phone
0 da_vinci_pizzeria pricerange cheap name pricerange
0 da_vinci_pizzeria postcode cb41jy name postcode
0 royal_spice address victoria_avenue_chesterton name address
0 royal_spice area north name area
0 royal_spice food indian name food
0 royal_spice phone 01733_553355 name phone
0 royal_spice pricerange cheap name pricerange
0 royal_spice postcode cb41eh name postcode
95 is there a cheap restaurant in the north part of town ?==api_call dontcare north cheap==<silence>==may i suggest royal_spice , a cheap indian restaurant in the north ?==['royal_spice', 'cheap', 'indian', 'north']

0 da_vinci_pizzeria address 20_milton_road_chesterton name address
0 da_vinci_pizzeria area north name area
0 da_vinci_pizzeria food italian name food
0 da_vinci_pizzeria phone 01223_351707 name phone
0 da_vinci_pizzeria pricerange cheap name pricerange
0 da_vinci_pizzeria postcode cb41jy name postcode
0 royal_spice address victoria_avenue_chesterton name address
0 royal_spice area north name area
0 royal_spice food indian name food
0 royal_spice phone 01733_553355 name phone
0 royal_spice pricerange cheap name pricerange
0 royal_spice postcode cb41eh name postcode
96 is there a cheap restaurant in the north part of town ?==api_call dontcare north cheap==<silence>==may i suggest royal_spice , a cheap indian restaurant in the north ?==is there anything else ?==da_vinci_pizzeria is a cheap italian restraunt in the north area of town .==['da_vinci_pizzeria', 'cheap', 'italian', 'north']

0 da_vinci_pizzeria address 20_milton_road_chesterton name address
0 da_vinci_pizzeria area north name area
0 da_vinci_pizzeria food italian name food
0 da_vinci_pizzeria phone 01223_351707 name phone
0 da_vinci_pizzeria pricerange cheap name pricerange
0 da_vinci_pizzeria postcode cb41jy name postcode
0 royal_spice address victoria_avenue_chesterton name address
0 royal_spice area north name area
0 royal_spice food indian name food
0 royal_spice phone 01733_553355 name phone
0 royal_spice pricerange cheap name pricerange
0 royal_spice postcode cb41eh name postcode
97 is there a cheap restaurant in the north part of town ?==api_call dontcare north cheap==<silence>==may i suggest royal_spice , a cheap indian restaurant in the north ?==is there anything else ?==da_vinci_pizzeria is a cheap italian restraunt in the north area of town .==what is the address and phone number ?==da_vinci_pizzeria is at 20_milton_road_chesterton , and their phone number is 01223_351707 .==['da_vinci_pizzeria', '20_milton_road_chesterton', '01223_351707']

0 da_vinci_pizzeria address 20_milton_road_chesterton name address
0 da_vinci_pizzeria area north name area
0 da_vinci_pizzeria food italian name food
0 da_vinci_pizzeria phone 01223_351707 name phone
0 da_vinci_pizzeria pricerange cheap name pricerange
0 da_vinci_pizzeria postcode cb41jy name postcode
0 royal_spice address victoria_avenue_chesterton name address
0 royal_spice area north name area
0 royal_spice food indian name food
0 royal_spice phone 01733_553355 name phone
0 royal_spice pricerange cheap name pricerange
0 royal_spice postcode cb41eh name postcode
98 is there a cheap restaurant in the north part of town ?==api_call dontcare north cheap==<silence>==may i suggest royal_spice , a cheap indian restaurant in the north ?==is there anything else ?==da_vinci_pizzeria is a cheap italian restraunt in the north area of town .==what is the address and phone number ?==da_vinci_pizzeria is at 20_milton_road_chesterton , and their phone number is 01223_351707 .==thank you goodbye .==thank you and goodbye !==[]

99 i am looking for a restaurant that is in the expensive price range and in the south part of town .==there are results matching your query . would you like mexican , italian , chinese , or indian ?==['mexican', 'italian', 'chinese', 'indian']

100 i am looking for a restaurant that is in the expensive price range and in the south part of town .==there are results matching your query . would you like mexican , italian , chinese , or indian ?==let 's go with italian food .==api_call italian south expensive==['italian', 'south', 'expensive']

0 frankie_and_bennys address cambridge_leisure_park_clifton_way_cherry_hinton name address
0 frankie_and_bennys area south name area
0 frankie_and_bennys food italian name food
0 frankie_and_bennys phone 01223_412430 name phone
0 frankie_and_bennys pricerange expensive name pricerange
0 frankie_and_bennys postcode cb17dy name postcode
101 i am looking for a restaurant that is in the expensive price range and in the south part of town .==there are results matching your query . would you like mexican , italian , chinese , or indian ?==let 's go with italian food .==api_call italian south expensive==<silence>==frankie_and_bennys is an expensive italian eatery in the south part of town . would you like any additional information about this restaurant ?==['frankie_and_bennys', 'expensive', 'italian', 'south']

0 frankie_and_bennys address cambridge_leisure_park_clifton_way_cherry_hinton name address
0 frankie_and_bennys area south name area
0 frankie_and_bennys food italian name food
0 frankie_and_bennys phone 01223_412430 name phone
0 frankie_and_bennys pricerange expensive name pricerange
0 frankie_and_bennys postcode cb17dy name postcode
102 i am looking for a restaurant that is in the expensive price range and in the south part of town .==there are results matching your query . would you like mexican , italian , chinese , or indian ?==let 's go with italian food .==api_call italian south expensive==<silence>==frankie_and_bennys is an expensive italian eatery in the south part of town . would you like any additional information about this restaurant ?==address and phone number==the address is cambridge_leisure_park_clifton_way cherry hinton . the phone number is 01223_412430 .==['cambridge_leisure_park_clifton_way', '01223_412430']

0 frankie_and_bennys address cambridge_leisure_park_clifton_way_cherry_hinton name address
0 frankie_and_bennys area south name area
0 frankie_and_bennys food italian name food
0 frankie_and_bennys phone 01223_412430 name phone
0 frankie_and_bennys pricerange expensive name pricerange
0 frankie_and_bennys postcode cb17dy name postcode
103 i am looking for a restaurant that is in the expensive price range and in the south part of town .==there are results matching your query . would you like mexican , italian , chinese , or indian ?==let 's go with italian food .==api_call italian south expensive==<silence>==frankie_and_bennys is an expensive italian eatery in the south part of town . would you like any additional information about this restaurant ?==address and phone number==the address is cambridge_leisure_park_clifton_way cherry hinton . the phone number is 01223_412430 .==thank you , goodbye .==you 're welcome , goodbye .==[]

104 i want the phone number to a moderately priced restaurant with spanish food .==api_call spanish dontcare moderate==['spanish', 'moderate']

0 la_tasca address 14_-16_bridge_street name address
0 la_tasca area centre name area
0 la_tasca food spanish name food
0 la_tasca phone 01223_464630 name phone
0 la_tasca pricerange moderate name pricerange
0 la_tasca postcode cb21uf name postcode
105 i want the phone number to a moderately priced restaurant with spanish food .==api_call spanish dontcare moderate==<silence>==la_tasca would fit the bill . its phone number is 01223_464630 .==['la_tasca', '01223_464630']

0 la_tasca address 14_-16_bridge_street name address
0 la_tasca area centre name area
0 la_tasca food spanish name food
0 la_tasca phone 01223_464630 name phone
0 la_tasca pricerange moderate name pricerange
0 la_tasca postcode cb21uf name postcode
106 i want the phone number to a moderately priced restaurant with spanish food .==api_call spanish dontcare moderate==<silence>==la_tasca would fit the bill . its phone number is 01223_464630 .==can you tell me what area of town it is located ?==la_tasca is located in the centre part of town .==['la_tasca', 'centre']

0 la_tasca address 14_-16_bridge_street name address
0 la_tasca area centre name area
0 la_tasca food spanish name food
0 la_tasca phone 01223_464630 name phone
0 la_tasca pricerange moderate name pricerange
0 la_tasca postcode cb21uf name postcode
107 i want the phone number to a moderately priced restaurant with spanish food .==api_call spanish dontcare moderate==<silence>==la_tasca would fit the bill . its phone number is 01223_464630 .==can you tell me what area of town it is located ?==la_tasca is located in the centre part of town .==thank you goodbye .==you 're welcome .==[]

108 i want to find a cheap restaurant in the north part of town . what is the address and phone number ?==api_call dontcare north cheap==['north', 'cheap']

0 da_vinci_pizzeria address 20_milton_road_chesterton name address
0 da_vinci_pizzeria area north name area
0 da_vinci_pizzeria food italian name food
0 da_vinci_pizzeria phone 01223_351707 name phone
0 da_vinci_pizzeria pricerange cheap name pricerange
0 da_vinci_pizzeria postcode cb41jy name postcode
0 royal_spice address victoria_avenue_chesterton name address
0 royal_spice area north name area
0 royal_spice food indian name food
0 royal_spice phone 01733_553355 name phone
0 royal_spice pricerange cheap name pricerange
0 royal_spice postcode cb41eh name postcode
109 i want to find a cheap restaurant in the north part of town . what is the address and phone number ?==api_call dontcare north cheap==<silence>==da_vinci_pizzeria , which is in the north part of town and the cheap price range , is at 20_milton_road_chesterton and the phone number is 01223_351707 .==['da_vinci_pizzeria', 'north', 'cheap', '20_milton_road_chesterton', '01223_351707']

0 da_vinci_pizzeria address 20_milton_road_chesterton name address
0 da_vinci_pizzeria area north name area
0 da_vinci_pizzeria food italian name food
0 da_vinci_pizzeria phone 01223_351707 name phone
0 da_vinci_pizzeria pricerange cheap name pricerange
0 da_vinci_pizzeria postcode cb41jy name postcode
0 royal_spice address victoria_avenue_chesterton name address
0 royal_spice area north name area
0 royal_spice food indian name food
0 royal_spice phone 01733_553355 name phone
0 royal_spice pricerange cheap name pricerange
0 royal_spice postcode cb41eh name postcode
110 i want to find a cheap restaurant in the north part of town . what is the address and phone number ?==api_call dontcare north cheap==<silence>==da_vinci_pizzeria , which is in the north part of town and the cheap price range , is at 20_milton_road_chesterton and the phone number is 01223_351707 .==thank you , goodbye .==thank you for using the cambridge restaurant system==[]

111 i am looking for a moderately priced restaurant in the west part of town .==there are three , moderately priced restaurants in the west part of town . do you have a preference of cuisine ?==['west']

112 i am looking for a moderately priced restaurant in the west part of town .==there are three , moderately priced restaurants in the west part of town . do you have a preference of cuisine ?==no , i dont care about the cuisine .==api_call dontcare west moderate==['west', 'moderate']

0 prezzo address 21_-_24_northampton_road name address
0 prezzo area west name area
0 prezzo food italian name food
0 prezzo phone 01799_521260 name phone
0 prezzo pricerange moderate name pricerange
0 prezzo postcode cb30ad name postcode
0 saint_johns_chop_house address 21_-_24_northampton_street name address
0 saint_johns_chop_house area west name area
0 saint_johns_chop_house food british name food
0 saint_johns_chop_house phone 01223_353110 name phone
0 saint_johns_chop_house pricerange moderate name pricerange
0 saint_johns_chop_house postcode cb30ad name postcode
0 meghna address 205_victoria_road_chesterton name address
0 meghna area west name area
0 meghna food indian name food
0 meghna phone 01223_727410 name phone
0 meghna pricerange moderate name pricerange
0 meghna postcode cb43lf name postcode
113 i am looking for a moderately priced restaurant in the west part of town .==there are three , moderately priced restaurants in the west part of town . do you have a preference of cuisine ?==no , i dont care about the cuisine .==api_call dontcare west moderate==<silence>==meghna is a restaurant in the west part of town and moderately priced . would you like their phone number and address ?==['meghna', 'west']

0 prezzo address 21_-_24_northampton_road name address
0 prezzo area west name area
0 prezzo food italian name food
0 prezzo phone 01799_521260 name phone
0 prezzo pricerange moderate name pricerange
0 prezzo postcode cb30ad name postcode
0 saint_johns_chop_house address 21_-_24_northampton_street name address
0 saint_johns_chop_house area west name area
0 saint_johns_chop_house food british name food
0 saint_johns_chop_house phone 01223_353110 name phone
0 saint_johns_chop_house pricerange moderate name pricerange
0 saint_johns_chop_house postcode cb30ad name postcode
0 meghna address 205_victoria_road_chesterton name address
0 meghna area west name area
0 meghna food indian name food
0 meghna phone 01223_727410 name phone
0 meghna pricerange moderate name pricerange
0 meghna postcode cb43lf name postcode
114 i am looking for a moderately priced restaurant in the west part of town .==there are three , moderately priced restaurants in the west part of town . do you have a preference of cuisine ?==no , i dont care about the cuisine .==api_call dontcare west moderate==<silence>==meghna is a restaurant in the west part of town and moderately priced . would you like their phone number and address ?==i need the address .==meghna is located at 205_victoria_road_chesterton . can i help you with anything else ?==['meghna', '205_victoria_road_chesterton']

0 prezzo address 21_-_24_northampton_road name address
0 prezzo area west name area
0 prezzo food italian name food
0 prezzo phone 01799_521260 name phone
0 prezzo pricerange moderate name pricerange
0 prezzo postcode cb30ad name postcode
0 saint_johns_chop_house address 21_-_24_northampton_street name address
0 saint_johns_chop_house area west name area
0 saint_johns_chop_house food british name food
0 saint_johns_chop_house phone 01223_353110 name phone
0 saint_johns_chop_house pricerange moderate name pricerange
0 saint_johns_chop_house postcode cb30ad name postcode
0 meghna address 205_victoria_road_chesterton name address
0 meghna area west name area
0 meghna food indian name food
0 meghna phone 01223_727410 name phone
0 meghna pricerange moderate name pricerange
0 meghna postcode cb43lf name postcode
115 i am looking for a moderately priced restaurant in the west part of town .==there are three , moderately priced restaurants in the west part of town . do you have a preference of cuisine ?==no , i dont care about the cuisine .==api_call dontcare west moderate==<silence>==meghna is a restaurant in the west part of town and moderately priced . would you like their phone number and address ?==i need the address .==meghna is located at 205_victoria_road_chesterton . can i help you with anything else ?==no . thank you==goodbye==[]

116 hey , could you tell me if there are any panasian restaurants in the east side of town ?==i 'm not finding any restaurants matching that description . would you like to try searching a different area ?==[]

117 hey , could you tell me if there are any panasian restaurants in the east side of town ?==i 'm not finding any restaurants matching that description . would you like to try searching a different area ?==no==ok. would you like me to check for a different type of cuisine ?==[]

118 hey , could you tell me if there are any panasian restaurants in the east side of town ?==i 'm not finding any restaurants matching that description . would you like to try searching a different area ?==no==ok. would you like me to check for a different type of cuisine ?==are there any chinese restaurants on the east side of town ? if so , what is the address , phone number and post code ?==api_call chinese east dontcare==['chinese', 'east']

0 yu_garden address 529_newmarket_road_fen_ditton name address
0 yu_garden area east name area
0 yu_garden food chinese name food
0 yu_garden phone 01223_248882 name phone
0 yu_garden pricerange expensive name pricerange
0 yu_garden postcode cb58pa name postcode
119 hey , could you tell me if there are any panasian restaurants in the east side of town ?==i 'm not finding any restaurants matching that description . would you like to try searching a different area ?==no==ok. would you like me to check for a different type of cuisine ?==are there any chinese restaurants on the east side of town ? if so , what is the address , phone number and post code ?==api_call chinese east dontcare==<silence>==yu_garden is located at 529_newmarket_road_fen_ditton . its phone number is 01223_248882 and the postcode is cb58pa . is there anything else i can help you with ?==['yu_garden', '529_newmarket_road_fen_ditton', '01223_248882', 'cb58pa']

0 yu_garden address 529_newmarket_road_fen_ditton name address
0 yu_garden area east name area
0 yu_garden food chinese name food
0 yu_garden phone 01223_248882 name phone
0 yu_garden pricerange expensive name pricerange
0 yu_garden postcode cb58pa name postcode
120 hey , could you tell me if there are any panasian restaurants in the east side of town ?==i 'm not finding any restaurants matching that description . would you like to try searching a different area ?==no==ok. would you like me to check for a different type of cuisine ?==are there any chinese restaurants on the east side of town ? if so , what is the address , phone number and post code ?==api_call chinese east dontcare==<silence>==yu_garden is located at 529_newmarket_road_fen_ditton . its phone number is 01223_248882 and the postcode is cb58pa . is there anything else i can help you with ?==thank you goodbye .==thank you and good bye to you as well .==[]

121 i would like a cheap restaurant in the south part of town==there is portuguese and chinese restaurants that are cheap in the south part of town . which do you prefer ?==['portuguese', 'chinese', 'cheap', 'south']

122 i would like a cheap restaurant in the south part of town==there is portuguese and chinese restaurants that are cheap in the south part of town . which do you prefer ?==either is fine , could you provide me their address and post code ?==api_call dontcare south cheap==['south', 'cheap']

0 nandos address cambridge_leisure_park_clifton_way name address
0 nandos area south name area
0 nandos food portuguese name food
0 nandos phone 01223_327908 name phone
0 nandos pricerange cheap name pricerange
0 nandos postcode cb17dy name postcode
0 the_lucky_star address cambridge_leisure_park_clifton_way_cherry_hinton name address
0 the_lucky_star area south name area
0 the_lucky_star food chinese name food
0 the_lucky_star phone 01223_244277 name phone
0 the_lucky_star pricerange cheap name pricerange
0 the_lucky_star postcode cb17dy name postcode
123 i would like a cheap restaurant in the south part of town==there is portuguese and chinese restaurants that are cheap in the south part of town . which do you prefer ?==either is fine , could you provide me their address and post code ?==api_call dontcare south cheap==<silence>==nandos address is cambridge_leisure_park_clifton_way and thier post code is cb17dy==['nandos', 'cambridge_leisure_park_clifton_way', 'cb17dy']

0 nandos address cambridge_leisure_park_clifton_way name address
0 nandos area south name area
0 nandos food portuguese name food
0 nandos phone 01223_327908 name phone
0 nandos pricerange cheap name pricerange
0 nandos postcode cb17dy name postcode
0 the_lucky_star address cambridge_leisure_park_clifton_way_cherry_hinton name address
0 the_lucky_star area south name area
0 the_lucky_star food chinese name food
0 the_lucky_star phone 01223_244277 name phone
0 the_lucky_star pricerange cheap name pricerange
0 the_lucky_star postcode cb17dy name postcode
124 i would like a cheap restaurant in the south part of town==there is portuguese and chinese restaurants that are cheap in the south part of town . which do you prefer ?==either is fine , could you provide me their address and post code ?==api_call dontcare south cheap==<silence>==nandos address is cambridge_leisure_park_clifton_way and thier post code is cb17dy==i would like to know which type of food nandos is serving .==nandos serves portuguese food . will there be anything else i can help you with today ?==['nandos', 'portuguese']

0 nandos address cambridge_leisure_park_clifton_way name address
0 nandos area south name area
0 nandos food portuguese name food
0 nandos phone 01223_327908 name phone
0 nandos pricerange cheap name pricerange
0 nandos postcode cb17dy name postcode
0 the_lucky_star address cambridge_leisure_park_clifton_way_cherry_hinton name address
0 the_lucky_star area south name area
0 the_lucky_star food chinese name food
0 the_lucky_star phone 01223_244277 name phone
0 the_lucky_star pricerange cheap name pricerange
0 the_lucky_star postcode cb17dy name postcode
125 i would like a cheap restaurant in the south part of town==there is portuguese and chinese restaurants that are cheap in the south part of town . which do you prefer ?==either is fine , could you provide me their address and post code ?==api_call dontcare south cheap==<silence>==nandos address is cambridge_leisure_park_clifton_way and thier post code is cb17dy==i would like to know which type of food nandos is serving .==nandos serves portuguese food . will there be anything else i can help you with today ?==no thanks . goodbye .==thank you for using this system . goodbye .==[]

126 i am looking for a resteraunt that serves japanese food , any price range is fine . what do you have available ?==api_call japanese dontcare dontcare==['japanese']

0 wagamama address 36_saint_andrews_street name address
0 wagamama area centre name area
0 wagamama food japanese name food
0 wagamama phone 01223_462354 name phone
0 wagamama pricerange expensive name pricerange
0 wagamama postcode cb23ar name postcode
127 i am looking for a resteraunt that serves japanese food , any price range is fine . what do you have available ?==api_call japanese dontcare dontcare==<silence>==i found wagamama in the centre part of town .==['wagamama', 'centre']

0 wagamama address 36_saint_andrews_street name address
0 wagamama area centre name area
0 wagamama food japanese name food
0 wagamama phone 01223_462354 name phone
0 wagamama pricerange expensive name pricerange
0 wagamama postcode cb23ar name postcode
128 i am looking for a resteraunt that serves japanese food , any price range is fine . what do you have available ?==api_call japanese dontcare dontcare==<silence>==i found wagamama in the centre part of town .==what is their address , phone number , and postcode ?==wagamama is located at 36_saint_andrews_street . its phone number is 1223 462354 and the postcode is cb23ar . is there anything i can help you with ?==['wagamama', '36_saint_andrews_street', 'cb23ar']

0 wagamama address 36_saint_andrews_street name address
0 wagamama area centre name area
0 wagamama food japanese name food
0 wagamama phone 01223_462354 name phone
0 wagamama pricerange expensive name pricerange
0 wagamama postcode cb23ar name postcode
129 i am looking for a resteraunt that serves japanese food , any price range is fine . what do you have available ?==api_call japanese dontcare dontcare==<silence>==i found wagamama in the centre part of town .==what is their address , phone number , and postcode ?==wagamama is located at 36_saint_andrews_street . its phone number is 1223 462354 and the postcode is cb23ar . is there anything i can help you with ?==thank you==you 're welcome . good bye .==[]

0 wagamama address 36_saint_andrews_street name address
0 wagamama area centre name area
0 wagamama food japanese name food
0 wagamama phone 01223_462354 name phone
0 wagamama pricerange expensive name pricerange
0 wagamama postcode cb23ar name postcode
130 i am looking for a resteraunt that serves japanese food , any price range is fine . what do you have available ?==api_call japanese dontcare dontcare==<silence>==i found wagamama in the centre part of town .==what is their address , phone number , and postcode ?==wagamama is located at 36_saint_andrews_street . its phone number is 1223 462354 and the postcode is cb23ar . is there anything i can help you with ?==thank you==you 're welcome . good bye .==thank you . good bye .==thank you , goodbye !==[]

131 i would like a moderately priced restaurant that serves english food==there are no restaurants that fit your desired criteria . is there another cuisine type or price range ?==[]

132 i would like a moderately priced restaurant that serves english food==there are no restaurants that fit your desired criteria . is there another cuisine type or price range ?==european food that is moderately priced please .==api_call european dontcare moderate==['european', 'moderate']

0 hotel_du_vin_and_bistro address 15_-_19_trumpington_street name address
0 hotel_du_vin_and_bistro area centre name area
0 hotel_du_vin_and_bistro food european name food
0 hotel_du_vin_and_bistro phone 01223_227330 name phone
0 hotel_du_vin_and_bistro pricerange moderate name pricerange
0 hotel_du_vin_and_bistro postcode cb21qa name postcode
0 galleria address 33_bridge_street name address
0 galleria area centre name area
0 galleria food european name food
0 galleria phone 01223_362054 name phone
0 galleria pricerange moderate name pricerange
0 galleria postcode cb21uw name postcode
133 i would like a moderately priced restaurant that serves english food==there are no restaurants that fit your desired criteria . is there another cuisine type or price range ?==european food that is moderately priced please .==api_call european dontcare moderate==<silence>==galleria serves european food and is in the moderate price range . would you like their location ?==['galleria', 'european', 'moderate']

0 hotel_du_vin_and_bistro address 15_-_19_trumpington_street name address
0 hotel_du_vin_and_bistro area centre name area
0 hotel_du_vin_and_bistro food european name food
0 hotel_du_vin_and_bistro phone 01223_227330 name phone
0 hotel_du_vin_and_bistro pricerange moderate name pricerange
0 hotel_du_vin_and_bistro postcode cb21qa name postcode
0 galleria address 33_bridge_street name address
0 galleria area centre name area
0 galleria food european name food
0 galleria phone 01223_362054 name phone
0 galleria pricerange moderate name pricerange
0 galleria postcode cb21uw name postcode
134 i would like a moderately priced restaurant that serves english food==there are no restaurants that fit your desired criteria . is there another cuisine type or price range ?==european food that is moderately priced please .==api_call european dontcare moderate==<silence>==galleria serves european food and is in the moderate price range . would you like their location ?==what is the address and postcode ?==the address for galleria is 33_bridge_street and the postcode is cb21uw . can i help you with anything else ?==['galleria', '33_bridge_street', 'cb21uw']

0 hotel_du_vin_and_bistro address 15_-_19_trumpington_street name address
0 hotel_du_vin_and_bistro area centre name area
0 hotel_du_vin_and_bistro food european name food
0 hotel_du_vin_and_bistro phone 01223_227330 name phone
0 hotel_du_vin_and_bistro pricerange moderate name pricerange
0 hotel_du_vin_and_bistro postcode cb21qa name postcode
0 galleria address 33_bridge_street name address
0 galleria area centre name area
0 galleria food european name food
0 galleria phone 01223_362054 name phone
0 galleria pricerange moderate name pricerange
0 galleria postcode cb21uw name postcode
135 i would like a moderately priced restaurant that serves english food==there are no restaurants that fit your desired criteria . is there another cuisine type or price range ?==european food that is moderately priced please .==api_call european dontcare moderate==<silence>==galleria serves european food and is in the moderate price range . would you like their location ?==what is the address and postcode ?==the address for galleria is 33_bridge_street and the postcode is cb21uw . can i help you with anything else ?==that is it . thank you .==thank you good bye==[]

136 i am looking for a restaurant serving turkish food in the centre part of town .==api_call turkish centre dontcare==['turkish', 'centre']

0 meze_bar_restaurant address 196_mill_road_city_centre name address
0 meze_bar_restaurant area centre name area
0 meze_bar_restaurant food turkish name food
0 meze_bar_restaurant pricerange expensive name pricerange
0 meze_bar_restaurant postcode cb13nf name postcode
0 anatolia address 30_bridge_street_city_centre name address
0 anatolia area centre name area
0 anatolia food turkish name food
0 anatolia phone 01223_362372 name phone
0 anatolia pricerange moderate name pricerange
0 anatolia postcode cb21uj name postcode
0 efes_restaurant address king_street_city_centre name address
0 efes_restaurant area centre name area
0 efes_restaurant food turkish name food
0 efes_restaurant phone 01223_500005 name phone
0 efes_restaurant pricerange moderate name pricerange
0 efes_restaurant postcode cb11ln name postcode
137 i am looking for a restaurant serving turkish food in the centre part of town .==api_call turkish centre dontcare==<silence>==anatolia is a turkish restaurant , it is in the moderate price range , and it is in the centre part of town . would you like the phone number ?==['anatolia', 'turkish', 'moderate', 'centre']

0 meze_bar_restaurant address 196_mill_road_city_centre name address
0 meze_bar_restaurant area centre name area
0 meze_bar_restaurant food turkish name food
0 meze_bar_restaurant pricerange expensive name pricerange
0 meze_bar_restaurant postcode cb13nf name postcode
0 anatolia address 30_bridge_street_city_centre name address
0 anatolia area centre name area
0 anatolia food turkish name food
0 anatolia phone 01223_362372 name phone
0 anatolia pricerange moderate name pricerange
0 anatolia postcode cb21uj name postcode
0 efes_restaurant address king_street_city_centre name address
0 efes_restaurant area centre name area
0 efes_restaurant food turkish name food
0 efes_restaurant phone 01223_500005 name phone
0 efes_restaurant pricerange moderate name pricerange
0 efes_restaurant postcode cb11ln name postcode
138 i am looking for a restaurant serving turkish food in the centre part of town .==api_call turkish centre dontcare==<silence>==anatolia is a turkish restaurant , it is in the moderate price range , and it is in the centre part of town . would you like the phone number ?==i do n't care .==is there anything else you want ?==[]

0 meze_bar_restaurant address 196_mill_road_city_centre name address
0 meze_bar_restaurant area centre name area
0 meze_bar_restaurant food turkish name food
0 meze_bar_restaurant pricerange expensive name pricerange
0 meze_bar_restaurant postcode cb13nf name postcode
0 anatolia address 30_bridge_street_city_centre name address
0 anatolia area centre name area
0 anatolia food turkish name food
0 anatolia phone 01223_362372 name phone
0 anatolia pricerange moderate name pricerange
0 anatolia postcode cb21uj name postcode
0 efes_restaurant address king_street_city_centre name address
0 efes_restaurant area centre name area
0 efes_restaurant food turkish name food
0 efes_restaurant phone 01223_500005 name phone
0 efes_restaurant pricerange moderate name pricerange
0 efes_restaurant postcode cb11ln name postcode
139 i am looking for a restaurant serving turkish food in the centre part of town .==api_call turkish centre dontcare==<silence>==anatolia is a turkish restaurant , it is in the moderate price range , and it is in the centre part of town . would you like the phone number ?==i do n't care .==is there anything else you want ?==yes , i would like a different selection please . what other places serve turkish food ?==there is efes_restaurant in the moderate price range and meze_bar_restaurant in the expensive range . both of them in the centre . do you like their information ?==['efes_restaurant', 'moderate', 'meze_bar_restaurant', 'expensive', 'centre']

0 meze_bar_restaurant address 196_mill_road_city_centre name address
0 meze_bar_restaurant area centre name area
0 meze_bar_restaurant food turkish name food
0 meze_bar_restaurant pricerange expensive name pricerange
0 meze_bar_restaurant postcode cb13nf name postcode
0 anatolia address 30_bridge_street_city_centre name address
0 anatolia area centre name area
0 anatolia food turkish name food
0 anatolia phone 01223_362372 name phone
0 anatolia pricerange moderate name pricerange
0 anatolia postcode cb21uj name postcode
0 efes_restaurant address king_street_city_centre name address
0 efes_restaurant area centre name area
0 efes_restaurant food turkish name food
0 efes_restaurant phone 01223_500005 name phone
0 efes_restaurant pricerange moderate name pricerange
0 efes_restaurant postcode cb11ln name postcode
140 i am looking for a restaurant serving turkish food in the centre part of town .==api_call turkish centre dontcare==<silence>==anatolia is a turkish restaurant , it is in the moderate price range , and it is in the centre part of town . would you like the phone number ?==i do n't care .==is there anything else you want ?==yes , i would like a different selection please . what other places serve turkish food ?==there is efes_restaurant in the moderate price range and meze_bar_restaurant in the expensive range . both of them in the centre . do you like their information ?==thank you goodbye .==thank you and good bye .==[]

141 i need to find a restaurant in the north side of town==ok. did you have a certain price range of cuisine in mind ?==[]

142 i need to find a restaurant in the north side of town==ok. did you have a certain price range of cuisine in mind ?==i do n't have a price range . i 'm looking for a restaurant that serves catalan food .==i 'm sorry , there are no restaurants listed serving catalan food in the north part of town . would you like to try something else ?==['north']

143 i need to find a restaurant in the north side of town==ok. did you have a certain price range of cuisine in mind ?==i do n't have a price range . i 'm looking for a restaurant that serves catalan food .==i 'm sorry , there are no restaurants listed serving catalan food in the north part of town . would you like to try something else ?==how about french type food ?==api_call french north dontcare==['french', 'north']

0 restaurant_two_two address 22_chesterton_road_chesterton name address
0 restaurant_two_two area north name area
0 restaurant_two_two food french name food
0 restaurant_two_two phone 01223_351880 name phone
0 restaurant_two_two pricerange expensive name pricerange
0 restaurant_two_two postcode cb43ax name postcode
144 i need to find a restaurant in the north side of town==ok. did you have a certain price range of cuisine in mind ?==i do n't have a price range . i 'm looking for a restaurant that serves catalan food .==i 'm sorry , there are no restaurants listed serving catalan food in the north part of town . would you like to try something else ?==how about french type food ?==api_call french north dontcare==<silence>==restaurant_two_two is in the north area and serving french food , can i help you with anything else ?==['restaurant_two_two', 'north', 'french']

0 restaurant_two_two address 22_chesterton_road_chesterton name address
0 restaurant_two_two area north name area
0 restaurant_two_two food french name food
0 restaurant_two_two phone 01223_351880 name phone
0 restaurant_two_two pricerange expensive name pricerange
0 restaurant_two_two postcode cb43ax name postcode
145 i need to find a restaurant in the north side of town==ok. did you have a certain price range of cuisine in mind ?==i do n't have a price range . i 'm looking for a restaurant that serves catalan food .==i 'm sorry , there are no restaurants listed serving catalan food in the north part of town . would you like to try something else ?==how about french type food ?==api_call french north dontcare==<silence>==restaurant_two_two is in the north area and serving french food , can i help you with anything else ?==yes . can i get the name and phone number of one of those restaurants ?==yes , restaurant_two_two can be reached at 01223_351880 .==['restaurant_two_two', '01223_351880']

0 restaurant_two_two address 22_chesterton_road_chesterton name address
0 restaurant_two_two area north name area
0 restaurant_two_two food french name food
0 restaurant_two_two phone 01223_351880 name phone
0 restaurant_two_two pricerange expensive name pricerange
0 restaurant_two_two postcode cb43ax name postcode
146 i need to find a restaurant in the north side of town==ok. did you have a certain price range of cuisine in mind ?==i do n't have a price range . i 'm looking for a restaurant that serves catalan food .==i 'm sorry , there are no restaurants listed serving catalan food in the north part of town . would you like to try something else ?==how about french type food ?==api_call french north dontcare==<silence>==restaurant_two_two is in the north area and serving french food , can i help you with anything else ?==yes . can i get the name and phone number of one of those restaurants ?==yes , restaurant_two_two can be reached at 01223_351880 .==what is the area again sorry ?==it is located in the north part of town==['north']

0 restaurant_two_two address 22_chesterton_road_chesterton name address
0 restaurant_two_two area north name area
0 restaurant_two_two food french name food
0 restaurant_two_two phone 01223_351880 name phone
0 restaurant_two_two pricerange expensive name pricerange
0 restaurant_two_two postcode cb43ax name postcode
147 i need to find a restaurant in the north side of town==ok. did you have a certain price range of cuisine in mind ?==i do n't have a price range . i 'm looking for a restaurant that serves catalan food .==i 'm sorry , there are no restaurants listed serving catalan food in the north part of town . would you like to try something else ?==how about french type food ?==api_call french north dontcare==<silence>==restaurant_two_two is in the north area and serving french food , can i help you with anything else ?==yes . can i get the name and phone number of one of those restaurants ?==yes , restaurant_two_two can be reached at 01223_351880 .==what is the area again sorry ?==it is located in the north part of town==thank you for your help . have a great evening .==thank you . goodbye .==[]

148 find a moderately priced place for me please .==what type of food do you want ?==[]

149 find a moderately priced place for me please .==what type of food do you want ?==i do n't care .==which area would you like ?==[]

150 find a moderately priced place for me please .==what type of food do you want ?==i do n't care .==which area would you like ?==on the east side of town , please .==api_call dontcare east moderate==['east', 'moderate']

0 curry_prince address 451_newmarket_road_fen_ditton name address
0 curry_prince area east name area
0 curry_prince food indian name food
0 curry_prince phone 01223_566388 name phone
0 curry_prince pricerange moderate name pricerange
0 curry_prince postcode cb58jj name postcode
0 pizza_hut_fen_ditton address cambridge_retail_park_newmarket_road_fen_ditton name address
0 pizza_hut_fen_ditton area east name area
0 pizza_hut_fen_ditton food italian name food
0 pizza_hut_fen_ditton phone 01223_323737 name phone
0 pizza_hut_fen_ditton pricerange moderate name pricerange
0 pizza_hut_fen_ditton postcode cb58wr name postcode
0 rajmahal address 7_barnwell_road_fen_ditton name address
0 rajmahal area east name area
0 rajmahal food indian name food
0 rajmahal phone 01223_244955 name phone
0 rajmahal pricerange moderate name pricerange
0 rajmahal postcode cb58rg name postcode
151 find a moderately priced place for me please .==what type of food do you want ?==i do n't care .==which area would you like ?==on the east side of town , please .==api_call dontcare east moderate==<silence>==rajmahal is a moderately priced restaurant in the east part of town .==['rajmahal', 'east']

0 curry_prince address 451_newmarket_road_fen_ditton name address
0 curry_prince area east name area
0 curry_prince food indian name food
0 curry_prince phone 01223_566388 name phone
0 curry_prince pricerange moderate name pricerange
0 curry_prince postcode cb58jj name postcode
0 pizza_hut_fen_ditton address cambridge_retail_park_newmarket_road_fen_ditton name address
0 pizza_hut_fen_ditton area east name area
0 pizza_hut_fen_ditton food italian name food
0 pizza_hut_fen_ditton phone 01223_323737 name phone
0 pizza_hut_fen_ditton pricerange moderate name pricerange
0 pizza_hut_fen_ditton postcode cb58wr name postcode
0 rajmahal address 7_barnwell_road_fen_ditton name address
0 rajmahal area east name area
0 rajmahal food indian name food
0 rajmahal phone 01223_244955 name phone
0 rajmahal pricerange moderate name pricerange
0 rajmahal postcode cb58rg name postcode
152 find a moderately priced place for me please .==what type of food do you want ?==i do n't care .==which area would you like ?==on the east side of town , please .==api_call dontcare east moderate==<silence>==rajmahal is a moderately priced restaurant in the east part of town .==great ! what is the phone number ?==the phone number is 01223_244955 , is there anything i can help you with ?==['01223_244955']

0 curry_prince address 451_newmarket_road_fen_ditton name address
0 curry_prince area east name area
0 curry_prince food indian name food
0 curry_prince phone 01223_566388 name phone
0 curry_prince pricerange moderate name pricerange
0 curry_prince postcode cb58jj name postcode
0 pizza_hut_fen_ditton address cambridge_retail_park_newmarket_road_fen_ditton name address
0 pizza_hut_fen_ditton area east name area
0 pizza_hut_fen_ditton food italian name food
0 pizza_hut_fen_ditton phone 01223_323737 name phone
0 pizza_hut_fen_ditton pricerange moderate name pricerange
0 pizza_hut_fen_ditton postcode cb58wr name postcode
0 rajmahal address 7_barnwell_road_fen_ditton name address
0 rajmahal area east name area
0 rajmahal food indian name food
0 rajmahal phone 01223_244955 name phone
0 rajmahal pricerange moderate name pricerange
0 rajmahal postcode cb58rg name postcode
153 find a moderately priced place for me please .==what type of food do you want ?==i do n't care .==which area would you like ?==on the east side of town , please .==api_call dontcare east moderate==<silence>==rajmahal is a moderately priced restaurant in the east part of town .==great ! what is the phone number ?==the phone number is 01223_244955 , is there anything i can help you with ?==thank you , goodbye .==thank you for using the cambridge restaurant phone system . enjoy your meal !==[]

154 hello . can you please help me find a nice restaurant that serves korean food ? i need to know the address too .==api_call korean dontcare dontcare==['korean']

0 little_seoul address 108_regent_street_city_centre name address
0 little_seoul area centre name area
0 little_seoul food korean name food
0 little_seoul phone 01223_308681 name phone
0 little_seoul pricerange expensive name pricerange
0 little_seoul postcode cb21dp name postcode
155 hello . can you please help me find a nice restaurant that serves korean food ? i need to know the address too .==api_call korean dontcare dontcare==<silence>==little_seoul is a nice restaurant that serves korean food . the address is 108 regent_street_city_centre .==['little_seoul', 'korean', 'regent_street_city_centre']

0 little_seoul address 108_regent_street_city_centre name address
0 little_seoul area centre name area
0 little_seoul food korean name food
0 little_seoul phone 01223_308681 name phone
0 little_seoul pricerange expensive name pricerange
0 little_seoul postcode cb21dp name postcode
156 hello . can you please help me find a nice restaurant that serves korean food ? i need to know the address too .==api_call korean dontcare dontcare==<silence>==little_seoul is a nice restaurant that serves korean food . the address is 108 regent_street_city_centre .==and what is the postcode ?==the post code is c.b 2 , 1.d p .==[]

0 little_seoul address 108_regent_street_city_centre name address
0 little_seoul area centre name area
0 little_seoul food korean name food
0 little_seoul phone 01223_308681 name phone
0 little_seoul pricerange expensive name pricerange
0 little_seoul postcode cb21dp name postcode
157 hello . can you please help me find a nice restaurant that serves korean food ? i need to know the address too .==api_call korean dontcare dontcare==<silence>==little_seoul is a nice restaurant that serves korean food . the address is 108 regent_street_city_centre .==and what is the postcode ?==the post code is c.b 2 , 1.d p .==thank you . good bye==thank you .==[]

158 can you recommend me a restaurant in the expensive priced range located in the east part of town ?==api_call dontcare east expensive==['east', 'expensive']

0 yu_garden address 529_newmarket_road_fen_ditton name address
0 yu_garden area east name area
0 yu_garden food chinese name food
0 yu_garden phone 01223_248882 name phone
0 yu_garden pricerange expensive name pricerange
0 yu_garden postcode cb58pa name postcode
0 pipasha_restaurant address newmarket_road_fen_ditton name address
0 pipasha_restaurant area east name area
0 pipasha_restaurant food indian name food
0 pipasha_restaurant phone 01223_577786 name phone
0 pipasha_restaurant pricerange expensive name pricerange
0 pipasha_restaurant postcode cb58pa name postcode
0 grafton_hotel_restaurant address grafton_hotel_619_newmarket_road_fen_ditton name address
0 grafton_hotel_restaurant area east name area
0 grafton_hotel_restaurant food british name food
0 grafton_hotel_restaurant phone 01223_241387 name phone
0 grafton_hotel_restaurant pricerange expensive name pricerange
0 grafton_hotel_restaurant postcode cb58pa name postcode
0 royal_standard address 290_mill_road_city_centre name address
0 royal_standard area east name area
0 royal_standard food gastropub name food
0 royal_standard phone 01223_247877 name phone
0 royal_standard pricerange expensive name pricerange
0 royal_standard postcode cb13nl name postcode
0 sitar_tandoori address 43_high_street_cherry_hinton_cherry_hinton name address
0 sitar_tandoori area east name area
0 sitar_tandoori food indian name food
0 sitar_tandoori phone 01223_249955 name phone
0 sitar_tandoori pricerange expensive name pricerange
0 sitar_tandoori postcode cb19hx name postcode
159 can you recommend me a restaurant in the expensive priced range located in the east part of town ?==api_call dontcare east expensive==<silence>==how about grafton_hotel_restaurant , it serves british .==['grafton_hotel_restaurant', 'british']

0 yu_garden address 529_newmarket_road_fen_ditton name address
0 yu_garden area east name area
0 yu_garden food chinese name food
0 yu_garden phone 01223_248882 name phone
0 yu_garden pricerange expensive name pricerange
0 yu_garden postcode cb58pa name postcode
0 pipasha_restaurant address newmarket_road_fen_ditton name address
0 pipasha_restaurant area east name area
0 pipasha_restaurant food indian name food
0 pipasha_restaurant phone 01223_577786 name phone
0 pipasha_restaurant pricerange expensive name pricerange
0 pipasha_restaurant postcode cb58pa name postcode
0 grafton_hotel_restaurant address grafton_hotel_619_newmarket_road_fen_ditton name address
0 grafton_hotel_restaurant area east name area
0 grafton_hotel_restaurant food british name food
0 grafton_hotel_restaurant phone 01223_241387 name phone
0 grafton_hotel_restaurant pricerange expensive name pricerange
0 grafton_hotel_restaurant postcode cb58pa name postcode
0 royal_standard address 290_mill_road_city_centre name address
0 royal_standard area east name area
0 royal_standard food gastropub name food
0 royal_standard phone 01223_247877 name phone
0 royal_standard pricerange expensive name pricerange
0 royal_standard postcode cb13nl name postcode
0 sitar_tandoori address 43_high_street_cherry_hinton_cherry_hinton name address
0 sitar_tandoori area east name area
0 sitar_tandoori food indian name food
0 sitar_tandoori phone 01223_249955 name phone
0 sitar_tandoori pricerange expensive name pricerange
0 sitar_tandoori postcode cb19hx name postcode
160 can you recommend me a restaurant in the expensive priced range located in the east part of town ?==api_call dontcare east expensive==<silence>==how about grafton_hotel_restaurant , it serves british .==no i am not interested in british right now , do you have any other listings ?==there are four more results . what type of food are you interested in ?==[]

0 yu_garden address 529_newmarket_road_fen_ditton name address
0 yu_garden area east name area
0 yu_garden food chinese name food
0 yu_garden phone 01223_248882 name phone
0 yu_garden pricerange expensive name pricerange
0 yu_garden postcode cb58pa name postcode
0 pipasha_restaurant address newmarket_road_fen_ditton name address
0 pipasha_restaurant area east name area
0 pipasha_restaurant food indian name food
0 pipasha_restaurant phone 01223_577786 name phone
0 pipasha_restaurant pricerange expensive name pricerange
0 pipasha_restaurant postcode cb58pa name postcode
0 grafton_hotel_restaurant address grafton_hotel_619_newmarket_road_fen_ditton name address
0 grafton_hotel_restaurant area east name area
0 grafton_hotel_restaurant food british name food
0 grafton_hotel_restaurant phone 01223_241387 name phone
0 grafton_hotel_restaurant pricerange expensive name pricerange
0 grafton_hotel_restaurant postcode cb58pa name postcode
0 royal_standard address 290_mill_road_city_centre name address
0 royal_standard area east name area
0 royal_standard food gastropub name food
0 royal_standard phone 01223_247877 name phone
0 royal_standard pricerange expensive name pricerange
0 royal_standard postcode cb13nl name postcode
0 sitar_tandoori address 43_high_street_cherry_hinton_cherry_hinton name address
0 sitar_tandoori area east name area
0 sitar_tandoori food indian name food
0 sitar_tandoori phone 01223_249955 name phone
0 sitar_tandoori pricerange expensive name pricerange
0 sitar_tandoori postcode cb19hx name postcode
161 can you recommend me a restaurant in the expensive priced range located in the east part of town ?==api_call dontcare east expensive==<silence>==how about grafton_hotel_restaurant , it serves british .==no i am not interested in british right now , do you have any other listings ?==there are four more results . what type of food are you interested in ?==i do n't care .==pipasha_restaurant is in the expensive price range and in the east part of town . they serve indian food .==['pipasha_restaurant', 'expensive', 'east', 'indian']

0 yu_garden address 529_newmarket_road_fen_ditton name address
0 yu_garden area east name area
0 yu_garden food chinese name food
0 yu_garden phone 01223_248882 name phone
0 yu_garden pricerange expensive name pricerange
0 yu_garden postcode cb58pa name postcode
0 pipasha_restaurant address newmarket_road_fen_ditton name address
0 pipasha_restaurant area east name area
0 pipasha_restaurant food indian name food
0 pipasha_restaurant phone 01223_577786 name phone
0 pipasha_restaurant pricerange expensive name pricerange
0 pipasha_restaurant postcode cb58pa name postcode
0 grafton_hotel_restaurant address grafton_hotel_619_newmarket_road_fen_ditton name address
0 grafton_hotel_restaurant area east name area
0 grafton_hotel_restaurant food british name food
0 grafton_hotel_restaurant phone 01223_241387 name phone
0 grafton_hotel_restaurant pricerange expensive name pricerange
0 grafton_hotel_restaurant postcode cb58pa name postcode
0 royal_standard address 290_mill_road_city_centre name address
0 royal_standard area east name area
0 royal_standard food gastropub name food
0 royal_standard phone 01223_247877 name phone
0 royal_standard pricerange expensive name pricerange
0 royal_standard postcode cb13nl name postcode
0 sitar_tandoori address 43_high_street_cherry_hinton_cherry_hinton name address
0 sitar_tandoori area east name area
0 sitar_tandoori food indian name food
0 sitar_tandoori phone 01223_249955 name phone
0 sitar_tandoori pricerange expensive name pricerange
0 sitar_tandoori postcode cb19hx name postcode
162 can you recommend me a restaurant in the expensive priced range located in the east part of town ?==api_call dontcare east expensive==<silence>==how about grafton_hotel_restaurant , it serves british .==no i am not interested in british right now , do you have any other listings ?==there are four more results . what type of food are you interested in ?==i do n't care .==pipasha_restaurant is in the expensive price range and in the east part of town . they serve indian food .==great ! can you please let me know their contact number ?==you can reach pipasha_restaurant at 01223_577786 .==['pipasha_restaurant', '01223_577786']

0 yu_garden address 529_newmarket_road_fen_ditton name address
0 yu_garden area east name area
0 yu_garden food chinese name food
0 yu_garden phone 01223_248882 name phone
0 yu_garden pricerange expensive name pricerange
0 yu_garden postcode cb58pa name postcode
0 pipasha_restaurant address newmarket_road_fen_ditton name address
0 pipasha_restaurant area east name area
0 pipasha_restaurant food indian name food
0 pipasha_restaurant phone 01223_577786 name phone
0 pipasha_restaurant pricerange expensive name pricerange
0 pipasha_restaurant postcode cb58pa name postcode
0 grafton_hotel_restaurant address grafton_hotel_619_newmarket_road_fen_ditton name address
0 grafton_hotel_restaurant area east name area
0 grafton_hotel_restaurant food british name food
0 grafton_hotel_restaurant phone 01223_241387 name phone
0 grafton_hotel_restaurant pricerange expensive name pricerange
0 grafton_hotel_restaurant postcode cb58pa name postcode
0 royal_standard address 290_mill_road_city_centre name address
0 royal_standard area east name area
0 royal_standard food gastropub name food
0 royal_standard phone 01223_247877 name phone
0 royal_standard pricerange expensive name pricerange
0 royal_standard postcode cb13nl name postcode
0 sitar_tandoori address 43_high_street_cherry_hinton_cherry_hinton name address
0 sitar_tandoori area east name area
0 sitar_tandoori food indian name food
0 sitar_tandoori phone 01223_249955 name phone
0 sitar_tandoori pricerange expensive name pricerange
0 sitar_tandoori postcode cb19hx name postcode
163 can you recommend me a restaurant in the expensive priced range located in the east part of town ?==api_call dontcare east expensive==<silence>==how about grafton_hotel_restaurant , it serves british .==no i am not interested in british right now , do you have any other listings ?==there are four more results . what type of food are you interested in ?==i do n't care .==pipasha_restaurant is in the expensive price range and in the east part of town . they serve indian food .==great ! can you please let me know their contact number ?==you can reach pipasha_restaurant at 01223_577786 .==thank you .==is there anything else i can help you find today ?==[]

0 yu_garden address 529_newmarket_road_fen_ditton name address
0 yu_garden area east name area
0 yu_garden food chinese name food
0 yu_garden phone 01223_248882 name phone
0 yu_garden pricerange expensive name pricerange
0 yu_garden postcode cb58pa name postcode
0 pipasha_restaurant address newmarket_road_fen_ditton name address
0 pipasha_restaurant area east name area
0 pipasha_restaurant food indian name food
0 pipasha_restaurant phone 01223_577786 name phone
0 pipasha_restaurant pricerange expensive name pricerange
0 pipasha_restaurant postcode cb58pa name postcode
0 grafton_hotel_restaurant address grafton_hotel_619_newmarket_road_fen_ditton name address
0 grafton_hotel_restaurant area east name area
0 grafton_hotel_restaurant food british name food
0 grafton_hotel_restaurant phone 01223_241387 name phone
0 grafton_hotel_restaurant pricerange expensive name pricerange
0 grafton_hotel_restaurant postcode cb58pa name postcode
0 royal_standard address 290_mill_road_city_centre name address
0 royal_standard area east name area
0 royal_standard food gastropub name food
0 royal_standard phone 01223_247877 name phone
0 royal_standard pricerange expensive name pricerange
0 royal_standard postcode cb13nl name postcode
0 sitar_tandoori address 43_high_street_cherry_hinton_cherry_hinton name address
0 sitar_tandoori area east name area
0 sitar_tandoori food indian name food
0 sitar_tandoori phone 01223_249955 name phone
0 sitar_tandoori pricerange expensive name pricerange
0 sitar_tandoori postcode cb19hx name postcode
164 can you recommend me a restaurant in the expensive priced range located in the east part of town ?==api_call dontcare east expensive==<silence>==how about grafton_hotel_restaurant , it serves british .==no i am not interested in british right now , do you have any other listings ?==there are four more results . what type of food are you interested in ?==i do n't care .==pipasha_restaurant is in the expensive price range and in the east part of town . they serve indian food .==great ! can you please let me know their contact number ?==you can reach pipasha_restaurant at 01223_577786 .==thank you .==is there anything else i can help you find today ?==thank you goodbye .==thank you for using the cambridge restaurant system . goodbye .==[]

165 looking for a restaurant in the moderately priced range==there are several moderately priced restaurants . do you have a preference to the area of town ?==[]

166 looking for a restaurant in the moderately priced range==there are several moderately priced restaurants . do you have a preference to the area of town ?==i do n't care about the area of town , but i 'd like cuban food .==there are no results for moderately priced cuban food restaurants . is there anything else i can help you with ?==[]

167 looking for a restaurant in the moderately priced range==there are several moderately priced restaurants . do you have a preference to the area of town ?==i do n't care about the area of town , but i 'd like cuban food .==there are no results for moderately priced cuban food restaurants . is there anything else i can help you with ?==are there any international restaurants in the moderate range ?==api_call international dontcare moderate==['international', 'moderate']

0 the_varsity_restaurant address 35_saint_andrews_street_city_centre name address
0 the_varsity_restaurant area centre name area
0 the_varsity_restaurant food international name food
0 the_varsity_restaurant phone 01223_356060 name phone
0 the_varsity_restaurant pricerange moderate name pricerange
0 the_varsity_restaurant postcode cb23ar name postcode
0 bloomsbury_restaurant address crowne_plaza_hotel_20_downing_street name address
0 bloomsbury_restaurant area centre name area
0 bloomsbury_restaurant food international name food
0 bloomsbury_restaurant phone 0871_942_9180 name phone
0 bloomsbury_restaurant pricerange moderate name pricerange
0 bloomsbury_restaurant postcode cb23dt name postcode
168 looking for a restaurant in the moderately priced range==there are several moderately priced restaurants . do you have a preference to the area of town ?==i do n't care about the area of town , but i 'd like cuban food .==there are no results for moderately priced cuban food restaurants . is there anything else i can help you with ?==are there any international restaurants in the moderate range ?==api_call international dontcare moderate==<silence>==there is an international restaurant in the moderate range called the_varsity_restaurant in the centre area of town .==['international', 'moderate', 'the_varsity_restaurant', 'centre']

0 the_varsity_restaurant address 35_saint_andrews_street_city_centre name address
0 the_varsity_restaurant area centre name area
0 the_varsity_restaurant food international name food
0 the_varsity_restaurant phone 01223_356060 name phone
0 the_varsity_restaurant pricerange moderate name pricerange
0 the_varsity_restaurant postcode cb23ar name postcode
0 bloomsbury_restaurant address crowne_plaza_hotel_20_downing_street name address
0 bloomsbury_restaurant area centre name area
0 bloomsbury_restaurant food international name food
0 bloomsbury_restaurant phone 0871_942_9180 name phone
0 bloomsbury_restaurant pricerange moderate name pricerange
0 bloomsbury_restaurant postcode cb23dt name postcode
169 looking for a restaurant in the moderately priced range==there are several moderately priced restaurants . do you have a preference to the area of town ?==i do n't care about the area of town , but i 'd like cuban food .==there are no results for moderately priced cuban food restaurants . is there anything else i can help you with ?==are there any international restaurants in the moderate range ?==api_call international dontcare moderate==<silence>==there is an international restaurant in the moderate range called the_varsity_restaurant in the centre area of town .==can i get the address and postcode , please ?==the address of the_varsity_restaurant is 35_saint_andrews_street_city_centre and the postcode is cb23ar .==['the_varsity_restaurant', '35_saint_andrews_street_city_centre', 'cb23ar']

0 the_varsity_restaurant address 35_saint_andrews_street_city_centre name address
0 the_varsity_restaurant area centre name area
0 the_varsity_restaurant food international name food
0 the_varsity_restaurant phone 01223_356060 name phone
0 the_varsity_restaurant pricerange moderate name pricerange
0 the_varsity_restaurant postcode cb23ar name postcode
0 bloomsbury_restaurant address crowne_plaza_hotel_20_downing_street name address
0 bloomsbury_restaurant area centre name area
0 bloomsbury_restaurant food international name food
0 bloomsbury_restaurant phone 0871_942_9180 name phone
0 bloomsbury_restaurant pricerange moderate name pricerange
0 bloomsbury_restaurant postcode cb23dt name postcode
170 looking for a restaurant in the moderately priced range==there are several moderately priced restaurants . do you have a preference to the area of town ?==i do n't care about the area of town , but i 'd like cuban food .==there are no results for moderately priced cuban food restaurants . is there anything else i can help you with ?==are there any international restaurants in the moderate range ?==api_call international dontcare moderate==<silence>==there is an international restaurant in the moderate range called the_varsity_restaurant in the centre area of town .==can i get the address and postcode , please ?==the address of the_varsity_restaurant is 35_saint_andrews_street_city_centre and the postcode is cb23ar .==thank you good bye .==you 're welcome . goodbye .==[]

171 i am looking for a cheap restaurant in the north part of town . i will need their address .==api_call dontcare north cheap==['north', 'cheap']

0 da_vinci_pizzeria address 20_milton_road_chesterton name address
0 da_vinci_pizzeria area north name area
0 da_vinci_pizzeria food italian name food
0 da_vinci_pizzeria phone 01223_351707 name phone
0 da_vinci_pizzeria pricerange cheap name pricerange
0 da_vinci_pizzeria postcode cb41jy name postcode
0 royal_spice address victoria_avenue_chesterton name address
0 royal_spice area north name area
0 royal_spice food indian name food
0 royal_spice phone 01733_553355 name phone
0 royal_spice pricerange cheap name pricerange
0 royal_spice postcode cb41eh name postcode
172 i am looking for a cheap restaurant in the north part of town . i will need their address .==api_call dontcare north cheap==<silence>==there is a cheap italian restaurant at 20_milton_road_chesterton , or one that serves indian food at victoria_avenue_chesterton .==['cheap', 'italian', '20_milton_road_chesterton', 'indian', 'victoria_avenue_chesterton']

0 da_vinci_pizzeria address 20_milton_road_chesterton name address
0 da_vinci_pizzeria area north name area
0 da_vinci_pizzeria food italian name food
0 da_vinci_pizzeria phone 01223_351707 name phone
0 da_vinci_pizzeria pricerange cheap name pricerange
0 da_vinci_pizzeria postcode cb41jy name postcode
0 royal_spice address victoria_avenue_chesterton name address
0 royal_spice area north name area
0 royal_spice food indian name food
0 royal_spice phone 01733_553355 name phone
0 royal_spice pricerange cheap name pricerange
0 royal_spice postcode cb41eh name postcode
173 i am looking for a cheap restaurant in the north part of town . i will need their address .==api_call dontcare north cheap==<silence>==there is a cheap italian restaurant at 20_milton_road_chesterton , or one that serves indian food at victoria_avenue_chesterton .==thank you goodbye .==thank you , goodbye !==[]

174 i want a restaurant in the south part of town and serves panasian food .==sorry , there are no restaurants in the south part of town serving panasian food .==['south']

175 i want a restaurant in the south part of town and serves panasian food .==sorry , there are no restaurants in the south part of town serving panasian food .==italian food please . phone number and postcode please .==api_call italian south dontcare==['italian', 'south']

0 pizza_hut_cherry_hinton address g4_cambridge_leisure_park_clifton_way_cherry_hinton name address
0 pizza_hut_cherry_hinton area south name area
0 pizza_hut_cherry_hinton food italian name food
0 pizza_hut_cherry_hinton phone 01223_323737 name phone
0 pizza_hut_cherry_hinton pricerange moderate name pricerange
0 pizza_hut_cherry_hinton postcode cb17dy name postcode
0 frankie_and_bennys address cambridge_leisure_park_clifton_way_cherry_hinton name address
0 frankie_and_bennys area south name area
0 frankie_and_bennys food italian name food
0 frankie_and_bennys phone 01223_412430 name phone
0 frankie_and_bennys pricerange expensive name pricerange
0 frankie_and_bennys postcode cb17dy name postcode
176 i want a restaurant in the south part of town and serves panasian food .==sorry , there are no restaurants in the south part of town serving panasian food .==italian food please . phone number and postcode please .==api_call italian south dontcare==<silence>==frankie_and_bennys serves italian food in the south part of town . the phone number is 01223_412430 , and the postcode is cb17dy .==['frankie_and_bennys', 'italian', 'south', '01223_412430', 'cb17dy']

0 pizza_hut_cherry_hinton address g4_cambridge_leisure_park_clifton_way_cherry_hinton name address
0 pizza_hut_cherry_hinton area south name area
0 pizza_hut_cherry_hinton food italian name food
0 pizza_hut_cherry_hinton phone 01223_323737 name phone
0 pizza_hut_cherry_hinton pricerange moderate name pricerange
0 pizza_hut_cherry_hinton postcode cb17dy name postcode
0 frankie_and_bennys address cambridge_leisure_park_clifton_way_cherry_hinton name address
0 frankie_and_bennys area south name area
0 frankie_and_bennys food italian name food
0 frankie_and_bennys phone 01223_412430 name phone
0 frankie_and_bennys pricerange expensive name pricerange
0 frankie_and_bennys postcode cb17dy name postcode
177 i want a restaurant in the south part of town and serves panasian food .==sorry , there are no restaurants in the south part of town serving panasian food .==italian food please . phone number and postcode please .==api_call italian south dontcare==<silence>==frankie_and_bennys serves italian food in the south part of town . the phone number is 01223_412430 , and the postcode is cb17dy .==sorry what type of food do they serve ?==they serve italian food .==['italian']

0 pizza_hut_cherry_hinton address g4_cambridge_leisure_park_clifton_way_cherry_hinton name address
0 pizza_hut_cherry_hinton area south name area
0 pizza_hut_cherry_hinton food italian name food
0 pizza_hut_cherry_hinton phone 01223_323737 name phone
0 pizza_hut_cherry_hinton pricerange moderate name pricerange
0 pizza_hut_cherry_hinton postcode cb17dy name postcode
0 frankie_and_bennys address cambridge_leisure_park_clifton_way_cherry_hinton name address
0 frankie_and_bennys area south name area
0 frankie_and_bennys food italian name food
0 frankie_and_bennys phone 01223_412430 name phone
0 frankie_and_bennys pricerange expensive name pricerange
0 frankie_and_bennys postcode cb17dy name postcode
178 i want a restaurant in the south part of town and serves panasian food .==sorry , there are no restaurants in the south part of town serving panasian food .==italian food please . phone number and postcode please .==api_call italian south dontcare==<silence>==frankie_and_bennys serves italian food in the south part of town . the phone number is 01223_412430 , and the postcode is cb17dy .==sorry what type of food do they serve ?==they serve italian food .==what is the price range ?==they are quite expensive .==['expensive']

0 pizza_hut_cherry_hinton address g4_cambridge_leisure_park_clifton_way_cherry_hinton name address
0 pizza_hut_cherry_hinton area south name area
0 pizza_hut_cherry_hinton food italian name food
0 pizza_hut_cherry_hinton phone 01223_323737 name phone
0 pizza_hut_cherry_hinton pricerange moderate name pricerange
0 pizza_hut_cherry_hinton postcode cb17dy name postcode
0 frankie_and_bennys address cambridge_leisure_park_clifton_way_cherry_hinton name address
0 frankie_and_bennys area south name area
0 frankie_and_bennys food italian name food
0 frankie_and_bennys phone 01223_412430 name phone
0 frankie_and_bennys pricerange expensive name pricerange
0 frankie_and_bennys postcode cb17dy name postcode
179 i want a restaurant in the south part of town and serves panasian food .==sorry , there are no restaurants in the south part of town serving panasian food .==italian food please . phone number and postcode please .==api_call italian south dontcare==<silence>==frankie_and_bennys serves italian food in the south part of town . the phone number is 01223_412430 , and the postcode is cb17dy .==sorry what type of food do they serve ?==they serve italian food .==what is the price range ?==they are quite expensive .==thank you for your help . good bye .==thank you , goodbye !==[]

180 is there any place serving cheap indian food ?==i found three in the centre part of town and one in the north . which area do you prefer ?==['centre', 'north']

181 is there any place serving cheap indian food ?==i found three in the centre part of town and one in the north . which area do you prefer ?==i do n't care .==api_call indian dontcare cheap==['indian', 'cheap']

0 kohinoor address 74_mill_road_city_centre name address
0 kohinoor area centre name area
0 kohinoor food indian name food
0 kohinoor phone 01223_323639 name phone
0 kohinoor pricerange cheap name pricerange
0 kohinoor postcode cb12as name postcode
0 royal_spice address victoria_avenue_chesterton name address
0 royal_spice area north name area
0 royal_spice food indian name food
0 royal_spice phone 01733_553355 name phone
0 royal_spice pricerange cheap name pricerange
0 royal_spice postcode cb41eh name postcode
0 the_gandhi address 72_regent_street_city_centre name address
0 the_gandhi area centre name area
0 the_gandhi food indian name food
0 the_gandhi phone 01223_353942 name phone
0 the_gandhi pricerange cheap name pricerange
0 the_gandhi postcode cb21dp name postcode
0 mahal_of_cambridge address 3_-_5_millers_yard_mill_lane name address
0 mahal_of_cambridge area centre name area
0 mahal_of_cambridge food indian name food
0 mahal_of_cambridge phone 01223_360409 name phone
0 mahal_of_cambridge pricerange cheap name pricerange
0 mahal_of_cambridge postcode cb21rq name postcode
182 is there any place serving cheap indian food ?==i found three in the centre part of town and one in the north . which area do you prefer ?==i do n't care .==api_call indian dontcare cheap==<silence>==kohinoor is an indian restaurant , in the cheap price range and in the centre . do you want the address and phone number ?==['kohinoor', 'indian', 'cheap', 'centre']

0 kohinoor address 74_mill_road_city_centre name address
0 kohinoor area centre name area
0 kohinoor food indian name food
0 kohinoor phone 01223_323639 name phone
0 kohinoor pricerange cheap name pricerange
0 kohinoor postcode cb12as name postcode
0 royal_spice address victoria_avenue_chesterton name address
0 royal_spice area north name area
0 royal_spice food indian name food
0 royal_spice phone 01733_553355 name phone
0 royal_spice pricerange cheap name pricerange
0 royal_spice postcode cb41eh name postcode
0 the_gandhi address 72_regent_street_city_centre name address
0 the_gandhi area centre name area
0 the_gandhi food indian name food
0 the_gandhi phone 01223_353942 name phone
0 the_gandhi pricerange cheap name pricerange
0 the_gandhi postcode cb21dp name postcode
0 mahal_of_cambridge address 3_-_5_millers_yard_mill_lane name address
0 mahal_of_cambridge area centre name area
0 mahal_of_cambridge food indian name food
0 mahal_of_cambridge phone 01223_360409 name phone
0 mahal_of_cambridge pricerange cheap name pricerange
0 mahal_of_cambridge postcode cb21rq name postcode
183 is there any place serving cheap indian food ?==i found three in the centre part of town and one in the north . which area do you prefer ?==i do n't care .==api_call indian dontcare cheap==<silence>==kohinoor is an indian restaurant , in the cheap price range and in the centre . do you want the address and phone number ?==of course !==kohinoor 's address is 74_mill_road_city_centre and the phone number is 01223_323639 . may i help you with anything else ?==['kohinoor', '74_mill_road_city_centre', '01223_323639']

0 kohinoor address 74_mill_road_city_centre name address
0 kohinoor area centre name area
0 kohinoor food indian name food
0 kohinoor phone 01223_323639 name phone
0 kohinoor pricerange cheap name pricerange
0 kohinoor postcode cb12as name postcode
0 royal_spice address victoria_avenue_chesterton name address
0 royal_spice area north name area
0 royal_spice food indian name food
0 royal_spice phone 01733_553355 name phone
0 royal_spice pricerange cheap name pricerange
0 royal_spice postcode cb41eh name postcode
0 the_gandhi address 72_regent_street_city_centre name address
0 the_gandhi area centre name area
0 the_gandhi food indian name food
0 the_gandhi phone 01223_353942 name phone
0 the_gandhi pricerange cheap name pricerange
0 the_gandhi postcode cb21dp name postcode
0 mahal_of_cambridge address 3_-_5_millers_yard_mill_lane name address
0 mahal_of_cambridge area centre name area
0 mahal_of_cambridge food indian name food
0 mahal_of_cambridge phone 01223_360409 name phone
0 mahal_of_cambridge pricerange cheap name pricerange
0 mahal_of_cambridge postcode cb21rq name postcode
184 is there any place serving cheap indian food ?==i found three in the centre part of town and one in the north . which area do you prefer ?==i do n't care .==api_call indian dontcare cheap==<silence>==kohinoor is an indian restaurant , in the cheap price range and in the centre . do you want the address and phone number ?==of course !==kohinoor 's address is 74_mill_road_city_centre and the phone number is 01223_323639 . may i help you with anything else ?==no thank you . that 's all i need . good bye==you 're welcome . goodbye .==[]

185 i want to find a moderately priced restaurant in the west part of town . what is the address ?==api_call dontcare west moderate==['west', 'moderate']

0 prezzo address 21_-_24_northampton_road name address
0 prezzo area west name area
0 prezzo food italian name food
0 prezzo phone 01799_521260 name phone
0 prezzo pricerange moderate name pricerange
0 prezzo postcode cb30ad name postcode
0 saint_johns_chop_house address 21_-_24_northampton_street name address
0 saint_johns_chop_house area west name area
0 saint_johns_chop_house food british name food
0 saint_johns_chop_house phone 01223_353110 name phone
0 saint_johns_chop_house pricerange moderate name pricerange
0 saint_johns_chop_house postcode cb30ad name postcode
0 meghna address 205_victoria_road_chesterton name address
0 meghna area west name area
0 meghna food indian name food
0 meghna phone 01223_727410 name phone
0 meghna pricerange moderate name pricerange
0 meghna postcode cb43lf name postcode
186 i want to find a moderately priced restaurant in the west part of town . what is the address ?==api_call dontcare west moderate==<silence>==meghna is in the west part of town and in the moderate price range . their address is 205 victoria road , chesterton .==['meghna', 'west', 'moderate']

0 prezzo address 21_-_24_northampton_road name address
0 prezzo area west name area
0 prezzo food italian name food
0 prezzo phone 01799_521260 name phone
0 prezzo pricerange moderate name pricerange
0 prezzo postcode cb30ad name postcode
0 saint_johns_chop_house address 21_-_24_northampton_street name address
0 saint_johns_chop_house area west name area
0 saint_johns_chop_house food british name food
0 saint_johns_chop_house phone 01223_353110 name phone
0 saint_johns_chop_house pricerange moderate name pricerange
0 saint_johns_chop_house postcode cb30ad name postcode
0 meghna address 205_victoria_road_chesterton name address
0 meghna area west name area
0 meghna food indian name food
0 meghna phone 01223_727410 name phone
0 meghna pricerange moderate name pricerange
0 meghna postcode cb43lf name postcode
187 i want to find a moderately priced restaurant in the west part of town . what is the address ?==api_call dontcare west moderate==<silence>==meghna is in the west part of town and in the moderate price range . their address is 205 victoria road , chesterton .==thank you . goodbye .==you 're welcome . have a good day !==[]

188 i would like a moderately priced restaurant in the north part of town==api_call dontcare north moderate==['north', 'moderate']

0 the_nirala address 7_milton_road_chesterton name address
0 the_nirala area north name area
0 the_nirala food indian name food
0 the_nirala phone 01223_360966 name phone
0 the_nirala pricerange moderate name pricerange
0 the_nirala postcode cb41uy name postcode
0 golden_wok address 191_histon_road_chesterton name address
0 golden_wok area north name area
0 golden_wok food chinese name food
0 golden_wok phone 01223_350688 name phone
0 golden_wok pricerange moderate name pricerange
0 golden_wok postcode cb43hl name postcode
189 i would like a moderately priced restaurant in the north part of town==api_call dontcare north moderate==<silence>==golden_wok is a moderately priced restaurant in the north part of town==['golden_wok', 'north']

0 the_nirala address 7_milton_road_chesterton name address
0 the_nirala area north name area
0 the_nirala food indian name food
0 the_nirala phone 01223_360966 name phone
0 the_nirala pricerange moderate name pricerange
0 the_nirala postcode cb41uy name postcode
0 golden_wok address 191_histon_road_chesterton name address
0 golden_wok area north name area
0 golden_wok food chinese name food
0 golden_wok phone 01223_350688 name phone
0 golden_wok pricerange moderate name pricerange
0 golden_wok postcode cb43hl name postcode
190 i would like a moderately priced restaurant in the north part of town==api_call dontcare north moderate==<silence>==golden_wok is a moderately priced restaurant in the north part of town==is there anything else ?==the_nirala is moderately priced restaurant in the north of town as well .==['the_nirala', 'north']

0 the_nirala address 7_milton_road_chesterton name address
0 the_nirala area north name area
0 the_nirala food indian name food
0 the_nirala phone 01223_360966 name phone
0 the_nirala pricerange moderate name pricerange
0 the_nirala postcode cb41uy name postcode
0 golden_wok address 191_histon_road_chesterton name address
0 golden_wok area north name area
0 golden_wok food chinese name food
0 golden_wok phone 01223_350688 name phone
0 golden_wok pricerange moderate name pricerange
0 golden_wok postcode cb43hl name postcode
191 i would like a moderately priced restaurant in the north part of town==api_call dontcare north moderate==<silence>==golden_wok is a moderately priced restaurant in the north part of town==is there anything else ?==the_nirala is moderately priced restaurant in the north of town as well .==what kind of food does the_nirala serve ?==the_nirala serves indian==['the_nirala', 'indian']

0 the_nirala address 7_milton_road_chesterton name address
0 the_nirala area north name area
0 the_nirala food indian name food
0 the_nirala phone 01223_360966 name phone
0 the_nirala pricerange moderate name pricerange
0 the_nirala postcode cb41uy name postcode
0 golden_wok address 191_histon_road_chesterton name address
0 golden_wok area north name area
0 golden_wok food chinese name food
0 golden_wok phone 01223_350688 name phone
0 golden_wok pricerange moderate name pricerange
0 golden_wok postcode cb43hl name postcode
192 i would like a moderately priced restaurant in the north part of town==api_call dontcare north moderate==<silence>==golden_wok is a moderately priced restaurant in the north part of town==is there anything else ?==the_nirala is moderately priced restaurant in the north of town as well .==what kind of food does the_nirala serve ?==the_nirala serves indian==what is their phone number ?==the phone number for the_nirala is 01223_360966 . can i help you with anything else today ?==['the_nirala', '01223_360966']

0 the_nirala address 7_milton_road_chesterton name address
0 the_nirala area north name area
0 the_nirala food indian name food
0 the_nirala phone 01223_360966 name phone
0 the_nirala pricerange moderate name pricerange
0 the_nirala postcode cb41uy name postcode
0 golden_wok address 191_histon_road_chesterton name address
0 golden_wok area north name area
0 golden_wok food chinese name food
0 golden_wok phone 01223_350688 name phone
0 golden_wok pricerange moderate name pricerange
0 golden_wok postcode cb43hl name postcode
193 i would like a moderately priced restaurant in the north part of town==api_call dontcare north moderate==<silence>==golden_wok is a moderately priced restaurant in the north part of town==is there anything else ?==the_nirala is moderately priced restaurant in the north of town as well .==what kind of food does the_nirala serve ?==the_nirala serves indian==what is their phone number ?==the phone number for the_nirala is 01223_360966 . can i help you with anything else today ?==no , thank you . i have all the information that i need now .==thank you for using our system . good bye==[]

0 the_nirala address 7_milton_road_chesterton name address
0 the_nirala area north name area
0 the_nirala food indian name food
0 the_nirala phone 01223_360966 name phone
0 the_nirala pricerange moderate name pricerange
0 the_nirala postcode cb41uy name postcode
0 golden_wok address 191_histon_road_chesterton name address
0 golden_wok area north name area
0 golden_wok food chinese name food
0 golden_wok phone 01223_350688 name phone
0 golden_wok pricerange moderate name pricerange
0 golden_wok postcode cb43hl name postcode
194 i would like a moderately priced restaurant in the north part of town==api_call dontcare north moderate==<silence>==golden_wok is a moderately priced restaurant in the north part of town==is there anything else ?==the_nirala is moderately priced restaurant in the north of town as well .==what kind of food does the_nirala serve ?==the_nirala serves indian==what is their phone number ?==the phone number for the_nirala is 01223_360966 . can i help you with anything else today ?==no , thank you . i have all the information that i need now .==thank you for using our system . good bye==good bye==goodbye .==[]

195 i want british food that is moderately priced .==there are several restaurants serving british food . would you prefer the centre or west part of town ?==['british', 'centre', 'west']

196 i want british food that is moderately priced .==there are several restaurants serving british food . would you prefer the centre or west part of town ?==how about the west part of town .==api_call british west moderate==['british', 'west', 'moderate']

0 saint_johns_chop_house address 21_-_24_northampton_street name address
0 saint_johns_chop_house area west name area
0 saint_johns_chop_house food british name food
0 saint_johns_chop_house phone 01223_353110 name phone
0 saint_johns_chop_house pricerange moderate name pricerange
0 saint_johns_chop_house postcode cb30ad name postcode
197 i want british food that is moderately priced .==there are several restaurants serving british food . would you prefer the centre or west part of town ?==how about the west part of town .==api_call british west moderate==<silence>==saint_johns_chop_house matches your request . it is located at 21-24 northampton street cb30ad , the phone number is 01223_353110 .==['saint_johns_chop_house', 'cb30ad', '01223_353110']

0 saint_johns_chop_house address 21_-_24_northampton_street name address
0 saint_johns_chop_house area west name area
0 saint_johns_chop_house food british name food
0 saint_johns_chop_house phone 01223_353110 name phone
0 saint_johns_chop_house pricerange moderate name pricerange
0 saint_johns_chop_house postcode cb30ad name postcode
198 i want british food that is moderately priced .==there are several restaurants serving british food . would you prefer the centre or west part of town ?==how about the west part of town .==api_call british west moderate==<silence>==saint_johns_chop_house matches your request . it is located at 21-24 northampton street cb30ad , the phone number is 01223_353110 .==thank you goodbye .==thank you , goodbye .==[]

199 i am looking for a moderately priced restaurant in the north part of town .==api_call dontcare north moderate==['north', 'moderate']

0 the_nirala address 7_milton_road_chesterton name address
0 the_nirala area north name area
0 the_nirala food indian name food
0 the_nirala phone 01223_360966 name phone
0 the_nirala pricerange moderate name pricerange
0 the_nirala postcode cb41uy name postcode
0 golden_wok address 191_histon_road_chesterton name address
0 golden_wok area north name area
0 golden_wok food chinese name food
0 golden_wok phone 01223_350688 name phone
0 golden_wok pricerange moderate name pricerange
0 golden_wok postcode cb43hl name postcode
200 i am looking for a moderately priced restaurant in the north part of town .==api_call dontcare north moderate==<silence>==the_nirala is located in the north part of town and in the moderate price range .==['the_nirala', 'north', 'moderate']

0 the_nirala address 7_milton_road_chesterton name address
0 the_nirala area north name area
0 the_nirala food indian name food
0 the_nirala phone 01223_360966 name phone
0 the_nirala pricerange moderate name pricerange
0 the_nirala postcode cb41uy name postcode
0 golden_wok address 191_histon_road_chesterton name address
0 golden_wok area north name area
0 golden_wok food chinese name food
0 golden_wok phone 01223_350688 name phone
0 golden_wok pricerange moderate name pricerange
0 golden_wok postcode cb43hl name postcode
201 i am looking for a moderately priced restaurant in the north part of town .==api_call dontcare north moderate==<silence>==the_nirala is located in the north part of town and in the moderate price range .==what kind of food is that ? also what is the address and phone number ?==indian food . the address is 7_milton_road_chesterton and the phone number is 01223_360966 . is there anything else i can help you find ?==['indian', '7_milton_road_chesterton', '01223_360966']

0 the_nirala address 7_milton_road_chesterton name address
0 the_nirala area north name area
0 the_nirala food indian name food
0 the_nirala phone 01223_360966 name phone
0 the_nirala pricerange moderate name pricerange
0 the_nirala postcode cb41uy name postcode
0 golden_wok address 191_histon_road_chesterton name address
0 golden_wok area north name area
0 golden_wok food chinese name food
0 golden_wok phone 01223_350688 name phone
0 golden_wok pricerange moderate name pricerange
0 golden_wok postcode cb43hl name postcode
202 i am looking for a moderately priced restaurant in the north part of town .==api_call dontcare north moderate==<silence>==the_nirala is located in the north part of town and in the moderate price range .==what kind of food is that ? also what is the address and phone number ?==indian food . the address is 7_milton_road_chesterton and the phone number is 01223_360966 . is there anything else i can help you find ?==thank you that is all .==your welcome . goodbye .==[]

203 may have the name of a moderately priced restaurant in the south part of town ?==there are two restaurants in the south part of town and in the moderate price range . what kind of food would you like ?==['south', 'moderate']

204 may have the name of a moderately priced restaurant in the south part of town ?==there are two restaurants in the south part of town and in the moderate price range . what kind of food would you like ?==i do n't care .==api_call dontcare south moderate==['south', 'moderate']

0 pizza_hut_cherry_hinton address g4_cambridge_leisure_park_clifton_way_cherry_hinton name address
0 pizza_hut_cherry_hinton area south name area
0 pizza_hut_cherry_hinton food italian name food
0 pizza_hut_cherry_hinton phone 01223_323737 name phone
0 pizza_hut_cherry_hinton pricerange moderate name pricerange
0 pizza_hut_cherry_hinton postcode cb17dy name postcode
0 restaurant_alimentum address 152_-_154_hills_road name address
0 restaurant_alimentum area south name area
0 restaurant_alimentum food modern_european name food
0 restaurant_alimentum phone 01223_413000 name phone
0 restaurant_alimentum pricerange moderate name pricerange
0 restaurant_alimentum postcode cb28pb name postcode
205 may have the name of a moderately priced restaurant in the south part of town ?==there are two restaurants in the south part of town and in the moderate price range . what kind of food would you like ?==i do n't care .==api_call dontcare south moderate==<silence>==restaurant_alimentum is the other moderate priced restaurant in the south of town==['restaurant_alimentum', 'moderate', 'south']

0 pizza_hut_cherry_hinton address g4_cambridge_leisure_park_clifton_way_cherry_hinton name address
0 pizza_hut_cherry_hinton area south name area
0 pizza_hut_cherry_hinton food italian name food
0 pizza_hut_cherry_hinton phone 01223_323737 name phone
0 pizza_hut_cherry_hinton pricerange moderate name pricerange
0 pizza_hut_cherry_hinton postcode cb17dy name postcode
0 restaurant_alimentum address 152_-_154_hills_road name address
0 restaurant_alimentum area south name area
0 restaurant_alimentum food modern_european name food
0 restaurant_alimentum phone 01223_413000 name phone
0 restaurant_alimentum pricerange moderate name pricerange
0 restaurant_alimentum postcode cb28pb name postcode
206 may have the name of a moderately priced restaurant in the south part of town ?==there are two restaurants in the south part of town and in the moderate price range . what kind of food would you like ?==i do n't care .==api_call dontcare south moderate==<silence>==restaurant_alimentum is the other moderate priced restaurant in the south of town==is there anything else ?==pizza_hut_cherry_hinton is located in the south part of town and is in the moderate price range . their phone number is 01223_323737 and they are located at g4_cambridge_leisure_park_clifton_way_cherry_hinton .==['pizza_hut_cherry_hinton', 'south', 'moderate', '01223_323737', 'g4_cambridge_leisure_park_clifton_way_cherry_hinton']

0 pizza_hut_cherry_hinton address g4_cambridge_leisure_park_clifton_way_cherry_hinton name address
0 pizza_hut_cherry_hinton area south name area
0 pizza_hut_cherry_hinton food italian name food
0 pizza_hut_cherry_hinton phone 01223_323737 name phone
0 pizza_hut_cherry_hinton pricerange moderate name pricerange
0 pizza_hut_cherry_hinton postcode cb17dy name postcode
0 restaurant_alimentum address 152_-_154_hills_road name address
0 restaurant_alimentum area south name area
0 restaurant_alimentum food modern_european name food
0 restaurant_alimentum phone 01223_413000 name phone
0 restaurant_alimentum pricerange moderate name pricerange
0 restaurant_alimentum postcode cb28pb name postcode
207 may have the name of a moderately priced restaurant in the south part of town ?==there are two restaurants in the south part of town and in the moderate price range . what kind of food would you like ?==i do n't care .==api_call dontcare south moderate==<silence>==restaurant_alimentum is the other moderate priced restaurant in the south of town==is there anything else ?==pizza_hut_cherry_hinton is located in the south part of town and is in the moderate price range . their phone number is 01223_323737 and they are located at g4_cambridge_leisure_park_clifton_way_cherry_hinton .==what is the postcode ?==my apologies . the postcode is cb17dy . is there anything else i could help you with today ?==['cb17dy']

0 pizza_hut_cherry_hinton address g4_cambridge_leisure_park_clifton_way_cherry_hinton name address
0 pizza_hut_cherry_hinton area south name area
0 pizza_hut_cherry_hinton food italian name food
0 pizza_hut_cherry_hinton phone 01223_323737 name phone
0 pizza_hut_cherry_hinton pricerange moderate name pricerange
0 pizza_hut_cherry_hinton postcode cb17dy name postcode
0 restaurant_alimentum address 152_-_154_hills_road name address
0 restaurant_alimentum area south name area
0 restaurant_alimentum food modern_european name food
0 restaurant_alimentum phone 01223_413000 name phone
0 restaurant_alimentum pricerange moderate name pricerange
0 restaurant_alimentum postcode cb28pb name postcode
208 may have the name of a moderately priced restaurant in the south part of town ?==there are two restaurants in the south part of town and in the moderate price range . what kind of food would you like ?==i do n't care .==api_call dontcare south moderate==<silence>==restaurant_alimentum is the other moderate priced restaurant in the south of town==is there anything else ?==pizza_hut_cherry_hinton is located in the south part of town and is in the moderate price range . their phone number is 01223_323737 and they are located at g4_cambridge_leisure_park_clifton_way_cherry_hinton .==what is the postcode ?==my apologies . the postcode is cb17dy . is there anything else i could help you with today ?==that is it . thank you .==thank you for using our system . good bye==[]

209 i do n't care about price range , find me an european food restaurant , please .==api_call european dontcare dontcare==['european']

0 eraina address free_school_lane_city_centre name address
0 eraina area centre name area
0 eraina food european name food
0 eraina phone 01223_368786 name phone
0 eraina pricerange expensive name pricerange
0 eraina postcode cb23rh name postcode
0 michaelhouse_cafe address st._michael's_church_trinity_street_city_centre name address
0 michaelhouse_cafe area centre name area
0 michaelhouse_cafe food european name food
0 michaelhouse_cafe phone 01223_309147 name phone
0 michaelhouse_cafe pricerange expensive name pricerange
0 michaelhouse_cafe postcode cb21su name postcode
0 hotel_du_vin_and_bistro address 15_-_19_trumpington_street name address
0 hotel_du_vin_and_bistro area centre name area
0 hotel_du_vin_and_bistro food european name food
0 hotel_du_vin_and_bistro phone 01223_227330 name phone
0 hotel_du_vin_and_bistro pricerange moderate name pricerange
0 hotel_du_vin_and_bistro postcode cb21qa name postcode
0 galleria address 33_bridge_street name address
0 galleria area centre name area
0 galleria food european name food
0 galleria phone 01223_362054 name phone
0 galleria pricerange moderate name pricerange
0 galleria postcode cb21uw name postcode
0 cambridge_lodge_restaurant address cambridge_lodge_hotel_139_huntingdon_road_city_centre name address
0 cambridge_lodge_restaurant area west name area
0 cambridge_lodge_restaurant food european name food
0 cambridge_lodge_restaurant phone 01223_355166 name phone
0 cambridge_lodge_restaurant pricerange expensive name pricerange
0 cambridge_lodge_restaurant postcode cb30dq name postcode
210 i do n't care about price range , find me an european food restaurant , please .==api_call european dontcare dontcare==<silence>==cambridge_lodge_restaurant is a restaurant that serves european food . would you like more information ?==['cambridge_lodge_restaurant', 'european']

0 eraina address free_school_lane_city_centre name address
0 eraina area centre name area
0 eraina food european name food
0 eraina phone 01223_368786 name phone
0 eraina pricerange expensive name pricerange
0 eraina postcode cb23rh name postcode
0 michaelhouse_cafe address st._michael's_church_trinity_street_city_centre name address
0 michaelhouse_cafe area centre name area
0 michaelhouse_cafe food european name food
0 michaelhouse_cafe phone 01223_309147 name phone
0 michaelhouse_cafe pricerange expensive name pricerange
0 michaelhouse_cafe postcode cb21su name postcode
0 hotel_du_vin_and_bistro address 15_-_19_trumpington_street name address
0 hotel_du_vin_and_bistro area centre name area
0 hotel_du_vin_and_bistro food european name food
0 hotel_du_vin_and_bistro phone 01223_227330 name phone
0 hotel_du_vin_and_bistro pricerange moderate name pricerange
0 hotel_du_vin_and_bistro postcode cb21qa name postcode
0 galleria address 33_bridge_street name address
0 galleria area centre name area
0 galleria food european name food
0 galleria phone 01223_362054 name phone
0 galleria pricerange moderate name pricerange
0 galleria postcode cb21uw name postcode
0 cambridge_lodge_restaurant address cambridge_lodge_hotel_139_huntingdon_road_city_centre name address
0 cambridge_lodge_restaurant area west name area
0 cambridge_lodge_restaurant food european name food
0 cambridge_lodge_restaurant phone 01223_355166 name phone
0 cambridge_lodge_restaurant pricerange expensive name pricerange
0 cambridge_lodge_restaurant postcode cb30dq name postcode
211 i do n't care about price range , find me an european food restaurant , please .==api_call european dontcare dontcare==<silence>==cambridge_lodge_restaurant is a restaurant that serves european food . would you like more information ?==what ids the address and phone number ?==thier phone number is 01223_355166 and address is cambridge_lodge_hotel_139_huntingdon_road_city_centre==['01223_355166', 'cambridge_lodge_hotel_139_huntingdon_road_city_centre']

0 eraina address free_school_lane_city_centre name address
0 eraina area centre name area
0 eraina food european name food
0 eraina phone 01223_368786 name phone
0 eraina pricerange expensive name pricerange
0 eraina postcode cb23rh name postcode
0 michaelhouse_cafe address st._michael's_church_trinity_street_city_centre name address
0 michaelhouse_cafe area centre name area
0 michaelhouse_cafe food european name food
0 michaelhouse_cafe phone 01223_309147 name phone
0 michaelhouse_cafe pricerange expensive name pricerange
0 michaelhouse_cafe postcode cb21su name postcode
0 hotel_du_vin_and_bistro address 15_-_19_trumpington_street name address
0 hotel_du_vin_and_bistro area centre name area
0 hotel_du_vin_and_bistro food european name food
0 hotel_du_vin_and_bistro phone 01223_227330 name phone
0 hotel_du_vin_and_bistro pricerange moderate name pricerange
0 hotel_du_vin_and_bistro postcode cb21qa name postcode
0 galleria address 33_bridge_street name address
0 galleria area centre name area
0 galleria food european name food
0 galleria phone 01223_362054 name phone
0 galleria pricerange moderate name pricerange
0 galleria postcode cb21uw name postcode
0 cambridge_lodge_restaurant address cambridge_lodge_hotel_139_huntingdon_road_city_centre name address
0 cambridge_lodge_restaurant area west name area
0 cambridge_lodge_restaurant food european name food
0 cambridge_lodge_restaurant phone 01223_355166 name phone
0 cambridge_lodge_restaurant pricerange expensive name pricerange
0 cambridge_lodge_restaurant postcode cb30dq name postcode
212 i do n't care about price range , find me an european food restaurant , please .==api_call european dontcare dontcare==<silence>==cambridge_lodge_restaurant is a restaurant that serves european food . would you like more information ?==what ids the address and phone number ?==thier phone number is 01223_355166 and address is cambridge_lodge_hotel_139_huntingdon_road_city_centre==great ! thank you very much .==thank you bye==[]

0 eraina address free_school_lane_city_centre name address
0 eraina area centre name area
0 eraina food european name food
0 eraina phone 01223_368786 name phone
0 eraina pricerange expensive name pricerange
0 eraina postcode cb23rh name postcode
0 michaelhouse_cafe address st._michael's_church_trinity_street_city_centre name address
0 michaelhouse_cafe area centre name area
0 michaelhouse_cafe food european name food
0 michaelhouse_cafe phone 01223_309147 name phone
0 michaelhouse_cafe pricerange expensive name pricerange
0 michaelhouse_cafe postcode cb21su name postcode
0 hotel_du_vin_and_bistro address 15_-_19_trumpington_street name address
0 hotel_du_vin_and_bistro area centre name area
0 hotel_du_vin_and_bistro food european name food
0 hotel_du_vin_and_bistro phone 01223_227330 name phone
0 hotel_du_vin_and_bistro pricerange moderate name pricerange
0 hotel_du_vin_and_bistro postcode cb21qa name postcode
0 galleria address 33_bridge_street name address
0 galleria area centre name area
0 galleria food european name food
0 galleria phone 01223_362054 name phone
0 galleria pricerange moderate name pricerange
0 galleria postcode cb21uw name postcode
0 cambridge_lodge_restaurant address cambridge_lodge_hotel_139_huntingdon_road_city_centre name address
0 cambridge_lodge_restaurant area west name area
0 cambridge_lodge_restaurant food european name food
0 cambridge_lodge_restaurant phone 01223_355166 name phone
0 cambridge_lodge_restaurant pricerange expensive name pricerange
0 cambridge_lodge_restaurant postcode cb30dq name postcode
213 i do n't care about price range , find me an european food restaurant , please .==api_call european dontcare dontcare==<silence>==cambridge_lodge_restaurant is a restaurant that serves european food . would you like more information ?==what ids the address and phone number ?==thier phone number is 01223_355166 and address is cambridge_lodge_hotel_139_huntingdon_road_city_centre==great ! thank you very much .==thank you bye==good bye==good day !==[]

0 eraina address free_school_lane_city_centre name address
0 eraina area centre name area
0 eraina food european name food
0 eraina phone 01223_368786 name phone
0 eraina pricerange expensive name pricerange
0 eraina postcode cb23rh name postcode
0 michaelhouse_cafe address st._michael's_church_trinity_street_city_centre name address
0 michaelhouse_cafe area centre name area
0 michaelhouse_cafe food european name food
0 michaelhouse_cafe phone 01223_309147 name phone
0 michaelhouse_cafe pricerange expensive name pricerange
0 michaelhouse_cafe postcode cb21su name postcode
0 hotel_du_vin_and_bistro address 15_-_19_trumpington_street name address
0 hotel_du_vin_and_bistro area centre name area
0 hotel_du_vin_and_bistro food european name food
0 hotel_du_vin_and_bistro phone 01223_227330 name phone
0 hotel_du_vin_and_bistro pricerange moderate name pricerange
0 hotel_du_vin_and_bistro postcode cb21qa name postcode
0 galleria address 33_bridge_street name address
0 galleria area centre name area
0 galleria food european name food
0 galleria phone 01223_362054 name phone
0 galleria pricerange moderate name pricerange
0 galleria postcode cb21uw name postcode
0 cambridge_lodge_restaurant address cambridge_lodge_hotel_139_huntingdon_road_city_centre name address
0 cambridge_lodge_restaurant area west name area
0 cambridge_lodge_restaurant food european name food
0 cambridge_lodge_restaurant phone 01223_355166 name phone
0 cambridge_lodge_restaurant pricerange expensive name pricerange
0 cambridge_lodge_restaurant postcode cb30dq name postcode
214 i do n't care about price range , find me an european food restaurant , please .==api_call european dontcare dontcare==<silence>==cambridge_lodge_restaurant is a restaurant that serves european food . would you like more information ?==what ids the address and phone number ?==thier phone number is 01223_355166 and address is cambridge_lodge_hotel_139_huntingdon_road_city_centre==great ! thank you very much .==thank you bye==good bye==good day !==good bye .==thank you for using the cambridge restaurant system . goodbye .==[]

215 what is the phone number and postcode of a cheap restaurant in the east part of town ?==api_call dontcare east cheap==['east', 'cheap']

0 the_missing_sock address finders_corner_newmarket_road name address
0 the_missing_sock area east name area
0 the_missing_sock food international name food
0 the_missing_sock phone 01223_812660 name phone
0 the_missing_sock pricerange cheap name pricerange
0 the_missing_sock postcode cb259aq name postcode
216 what is the phone number and postcode of a cheap restaurant in the east part of town ?==api_call dontcare east cheap==<silence>==there is the_missing_sock . they serve international food on the east side and are cheap . their phone number is 01223_812660 and postcode is cb259aq .==['the_missing_sock', 'international', 'east', 'cheap', '01223_812660', 'cb259aq']

0 the_missing_sock address finders_corner_newmarket_road name address
0 the_missing_sock area east name area
0 the_missing_sock food international name food
0 the_missing_sock phone 01223_812660 name phone
0 the_missing_sock pricerange cheap name pricerange
0 the_missing_sock postcode cb259aq name postcode
217 what is the phone number and postcode of a cheap restaurant in the east part of town ?==api_call dontcare east cheap==<silence>==there is the_missing_sock . they serve international food on the east side and are cheap . their phone number is 01223_812660 and postcode is cb259aq .==thanks so much !==is there anything else i can help you with today ?==[]

0 the_missing_sock address finders_corner_newmarket_road name address
0 the_missing_sock area east name area
0 the_missing_sock food international name food
0 the_missing_sock phone 01223_812660 name phone
0 the_missing_sock pricerange cheap name pricerange
0 the_missing_sock postcode cb259aq name postcode
218 what is the phone number and postcode of a cheap restaurant in the east part of town ?==api_call dontcare east cheap==<silence>==there is the_missing_sock . they serve international food on the east side and are cheap . their phone number is 01223_812660 and postcode is cb259aq .==thanks so much !==is there anything else i can help you with today ?==no , thank you .==goodbye==[]

219 i would like an expensive restaurant in the south part of town==there are five expensive restaurants in that area . do you have a preference for price range or type of food ?==['expensive']

220 i would like an expensive restaurant in the south part of town==there are five expensive restaurants in that area . do you have a preference for price range or type of food ?==any type of food is fine==api_call dontcare south expensive==['south', 'expensive']

0 the_good_luck_chinese_food_takeaway address 82_cherry_hinton_road_cherry_hinton name address
0 the_good_luck_chinese_food_takeaway area south name area
0 the_good_luck_chinese_food_takeaway food chinese name food
0 the_good_luck_chinese_food_takeaway phone 01223_244149 name phone
0 the_good_luck_chinese_food_takeaway pricerange expensive name pricerange
0 the_good_luck_chinese_food_takeaway postcode cb17ag name postcode
0 taj_tandoori address 64_cherry_hinton_road_cherry_hinton name address
0 taj_tandoori area south name area
0 taj_tandoori food indian name food
0 taj_tandoori phone 01223_412299 name phone
0 taj_tandoori pricerange expensive name pricerange
0 taj_tandoori postcode cb17aa name postcode
0 chiquito_restaurant_bar address 2g_cambridge_leisure_park_cherry_hinton_road_cherry_hinton name address
0 chiquito_restaurant_bar area south name area
0 chiquito_restaurant_bar food mexican name food
0 chiquito_restaurant_bar phone 01223_400170 name phone
0 chiquito_restaurant_bar pricerange expensive name pricerange
0 chiquito_restaurant_bar postcode cb17dy name postcode
0 peking_restaurant address 10_homerton_street_city_centre name address
0 peking_restaurant area south name area
0 peking_restaurant food chinese name food
0 peking_restaurant phone 01223_354755 name phone
0 peking_restaurant pricerange expensive name pricerange
0 peking_restaurant postcode cb28nx name postcode
0 frankie_and_bennys address cambridge_leisure_park_clifton_way_cherry_hinton name address
0 frankie_and_bennys area south name area
0 frankie_and_bennys food italian name food
0 frankie_and_bennys phone 01223_412430 name phone
0 frankie_and_bennys pricerange expensive name pricerange
0 frankie_and_bennys postcode cb17dy name postcode
221 i would like an expensive restaurant in the south part of town==there are five expensive restaurants in that area . do you have a preference for price range or type of food ?==any type of food is fine==api_call dontcare south expensive==<silence>==there is an expensive mexican restraunt in the south area of town called chiquito_restaurant_bar . is that fine ?==['expensive', 'mexican', 'south', 'chiquito_restaurant_bar']

0 the_good_luck_chinese_food_takeaway address 82_cherry_hinton_road_cherry_hinton name address
0 the_good_luck_chinese_food_takeaway area south name area
0 the_good_luck_chinese_food_takeaway food chinese name food
0 the_good_luck_chinese_food_takeaway phone 01223_244149 name phone
0 the_good_luck_chinese_food_takeaway pricerange expensive name pricerange
0 the_good_luck_chinese_food_takeaway postcode cb17ag name postcode
0 taj_tandoori address 64_cherry_hinton_road_cherry_hinton name address
0 taj_tandoori area south name area
0 taj_tandoori food indian name food
0 taj_tandoori phone 01223_412299 name phone
0 taj_tandoori pricerange expensive name pricerange
0 taj_tandoori postcode cb17aa name postcode
0 chiquito_restaurant_bar address 2g_cambridge_leisure_park_cherry_hinton_road_cherry_hinton name address
0 chiquito_restaurant_bar area south name area
0 chiquito_restaurant_bar food mexican name food
0 chiquito_restaurant_bar phone 01223_400170 name phone
0 chiquito_restaurant_bar pricerange expensive name pricerange
0 chiquito_restaurant_bar postcode cb17dy name postcode
0 peking_restaurant address 10_homerton_street_city_centre name address
0 peking_restaurant area south name area
0 peking_restaurant food chinese name food
0 peking_restaurant phone 01223_354755 name phone
0 peking_restaurant pricerange expensive name pricerange
0 peking_restaurant postcode cb28nx name postcode
0 frankie_and_bennys address cambridge_leisure_park_clifton_way_cherry_hinton name address
0 frankie_and_bennys area south name area
0 frankie_and_bennys food italian name food
0 frankie_and_bennys phone 01223_412430 name phone
0 frankie_and_bennys pricerange expensive name pricerange
0 frankie_and_bennys postcode cb17dy name postcode
222 i would like an expensive restaurant in the south part of town==there are five expensive restaurants in that area . do you have a preference for price range or type of food ?==any type of food is fine==api_call dontcare south expensive==<silence>==there is an expensive mexican restraunt in the south area of town called chiquito_restaurant_bar . is that fine ?==is there anything else ?==frankie_and_bennys serves italian food and is located in the south part of town . would you like more information for them ?==['frankie_and_bennys', 'italian', 'south']

0 the_good_luck_chinese_food_takeaway address 82_cherry_hinton_road_cherry_hinton name address
0 the_good_luck_chinese_food_takeaway area south name area
0 the_good_luck_chinese_food_takeaway food chinese name food
0 the_good_luck_chinese_food_takeaway phone 01223_244149 name phone
0 the_good_luck_chinese_food_takeaway pricerange expensive name pricerange
0 the_good_luck_chinese_food_takeaway postcode cb17ag name postcode
0 taj_tandoori address 64_cherry_hinton_road_cherry_hinton name address
0 taj_tandoori area south name area
0 taj_tandoori food indian name food
0 taj_tandoori phone 01223_412299 name phone
0 taj_tandoori pricerange expensive name pricerange
0 taj_tandoori postcode cb17aa name postcode
0 chiquito_restaurant_bar address 2g_cambridge_leisure_park_cherry_hinton_road_cherry_hinton name address
0 chiquito_restaurant_bar area south name area
0 chiquito_restaurant_bar food mexican name food
0 chiquito_restaurant_bar phone 01223_400170 name phone
0 chiquito_restaurant_bar pricerange expensive name pricerange
0 chiquito_restaurant_bar postcode cb17dy name postcode
0 peking_restaurant address 10_homerton_street_city_centre name address
0 peking_restaurant area south name area
0 peking_restaurant food chinese name food
0 peking_restaurant phone 01223_354755 name phone
0 peking_restaurant pricerange expensive name pricerange
0 peking_restaurant postcode cb28nx name postcode
0 frankie_and_bennys address cambridge_leisure_park_clifton_way_cherry_hinton name address
0 frankie_and_bennys area south name area
0 frankie_and_bennys food italian name food
0 frankie_and_bennys phone 01223_412430 name phone
0 frankie_and_bennys pricerange expensive name pricerange
0 frankie_and_bennys postcode cb17dy name postcode
223 i would like an expensive restaurant in the south part of town==there are five expensive restaurants in that area . do you have a preference for price range or type of food ?==any type of food is fine==api_call dontcare south expensive==<silence>==there is an expensive mexican restraunt in the south area of town called chiquito_restaurant_bar . is that fine ?==is there anything else ?==frankie_and_bennys serves italian food and is located in the south part of town . would you like more information for them ?==i need the address .==their address is cambridge_leisure_park_clifton_way cherry hinton . can i help you with anything else ?==['cambridge_leisure_park_clifton_way']

0 the_good_luck_chinese_food_takeaway address 82_cherry_hinton_road_cherry_hinton name address
0 the_good_luck_chinese_food_takeaway area south name area
0 the_good_luck_chinese_food_takeaway food chinese name food
0 the_good_luck_chinese_food_takeaway phone 01223_244149 name phone
0 the_good_luck_chinese_food_takeaway pricerange expensive name pricerange
0 the_good_luck_chinese_food_takeaway postcode cb17ag name postcode
0 taj_tandoori address 64_cherry_hinton_road_cherry_hinton name address
0 taj_tandoori area south name area
0 taj_tandoori food indian name food
0 taj_tandoori phone 01223_412299 name phone
0 taj_tandoori pricerange expensive name pricerange
0 taj_tandoori postcode cb17aa name postcode
0 chiquito_restaurant_bar address 2g_cambridge_leisure_park_cherry_hinton_road_cherry_hinton name address
0 chiquito_restaurant_bar area south name area
0 chiquito_restaurant_bar food mexican name food
0 chiquito_restaurant_bar phone 01223_400170 name phone
0 chiquito_restaurant_bar pricerange expensive name pricerange
0 chiquito_restaurant_bar postcode cb17dy name postcode
0 peking_restaurant address 10_homerton_street_city_centre name address
0 peking_restaurant area south name area
0 peking_restaurant food chinese name food
0 peking_restaurant phone 01223_354755 name phone
0 peking_restaurant pricerange expensive name pricerange
0 peking_restaurant postcode cb28nx name postcode
0 frankie_and_bennys address cambridge_leisure_park_clifton_way_cherry_hinton name address
0 frankie_and_bennys area south name area
0 frankie_and_bennys food italian name food
0 frankie_and_bennys phone 01223_412430 name phone
0 frankie_and_bennys pricerange expensive name pricerange
0 frankie_and_bennys postcode cb17dy name postcode
224 i would like an expensive restaurant in the south part of town==there are five expensive restaurants in that area . do you have a preference for price range or type of food ?==any type of food is fine==api_call dontcare south expensive==<silence>==there is an expensive mexican restraunt in the south area of town called chiquito_restaurant_bar . is that fine ?==is there anything else ?==frankie_and_bennys serves italian food and is located in the south part of town . would you like more information for them ?==i need the address .==their address is cambridge_leisure_park_clifton_way cherry hinton . can i help you with anything else ?==thank you goodbye .==thank you for choosing our system . good bye==[]

0 the_good_luck_chinese_food_takeaway address 82_cherry_hinton_road_cherry_hinton name address
0 the_good_luck_chinese_food_takeaway area south name area
0 the_good_luck_chinese_food_takeaway food chinese name food
0 the_good_luck_chinese_food_takeaway phone 01223_244149 name phone
0 the_good_luck_chinese_food_takeaway pricerange expensive name pricerange
0 the_good_luck_chinese_food_takeaway postcode cb17ag name postcode
0 taj_tandoori address 64_cherry_hinton_road_cherry_hinton name address
0 taj_tandoori area south name area
0 taj_tandoori food indian name food
0 taj_tandoori phone 01223_412299 name phone
0 taj_tandoori pricerange expensive name pricerange
0 taj_tandoori postcode cb17aa name postcode
0 chiquito_restaurant_bar address 2g_cambridge_leisure_park_cherry_hinton_road_cherry_hinton name address
0 chiquito_restaurant_bar area south name area
0 chiquito_restaurant_bar food mexican name food
0 chiquito_restaurant_bar phone 01223_400170 name phone
0 chiquito_restaurant_bar pricerange expensive name pricerange
0 chiquito_restaurant_bar postcode cb17dy name postcode
0 peking_restaurant address 10_homerton_street_city_centre name address
0 peking_restaurant area south name area
0 peking_restaurant food chinese name food
0 peking_restaurant phone 01223_354755 name phone
0 peking_restaurant pricerange expensive name pricerange
0 peking_restaurant postcode cb28nx name postcode
0 frankie_and_bennys address cambridge_leisure_park_clifton_way_cherry_hinton name address
0 frankie_and_bennys area south name area
0 frankie_and_bennys food italian name food
0 frankie_and_bennys phone 01223_412430 name phone
0 frankie_and_bennys pricerange expensive name pricerange
0 frankie_and_bennys postcode cb17dy name postcode
225 i would like an expensive restaurant in the south part of town==there are five expensive restaurants in that area . do you have a preference for price range or type of food ?==any type of food is fine==api_call dontcare south expensive==<silence>==there is an expensive mexican restraunt in the south area of town called chiquito_restaurant_bar . is that fine ?==is there anything else ?==frankie_and_bennys serves italian food and is located in the south part of town . would you like more information for them ?==i need the address .==their address is cambridge_leisure_park_clifton_way cherry hinton . can i help you with anything else ?==thank you goodbye .==thank you for choosing our system . good bye==good bye==goodbye .==[]

226 i am looking for an expensive restaurant in the east part of town .==api_call dontcare east expensive==['east', 'expensive']

0 yu_garden address 529_newmarket_road_fen_ditton name address
0 yu_garden area east name area
0 yu_garden food chinese name food
0 yu_garden phone 01223_248882 name phone
0 yu_garden pricerange expensive name pricerange
0 yu_garden postcode cb58pa name postcode
0 pipasha_restaurant address newmarket_road_fen_ditton name address
0 pipasha_restaurant area east name area
0 pipasha_restaurant food indian name food
0 pipasha_restaurant phone 01223_577786 name phone
0 pipasha_restaurant pricerange expensive name pricerange
0 pipasha_restaurant postcode cb58pa name postcode
0 grafton_hotel_restaurant address grafton_hotel_619_newmarket_road_fen_ditton name address
0 grafton_hotel_restaurant area east name area
0 grafton_hotel_restaurant food british name food
0 grafton_hotel_restaurant phone 01223_241387 name phone
0 grafton_hotel_restaurant pricerange expensive name pricerange
0 grafton_hotel_restaurant postcode cb58pa name postcode
0 royal_standard address 290_mill_road_city_centre name address
0 royal_standard area east name area
0 royal_standard food gastropub name food
0 royal_standard phone 01223_247877 name phone
0 royal_standard pricerange expensive name pricerange
0 royal_standard postcode cb13nl name postcode
0 sitar_tandoori address 43_high_street_cherry_hinton_cherry_hinton name address
0 sitar_tandoori area east name area
0 sitar_tandoori food indian name food
0 sitar_tandoori phone 01223_249955 name phone
0 sitar_tandoori pricerange expensive name pricerange
0 sitar_tandoori postcode cb19hx name postcode
227 i am looking for an expensive restaurant in the east part of town .==api_call dontcare east expensive==<silence>==the grafton_hotel_restaurant is in the east part of town and in the expensive price range . would you like their information ?==['grafton_hotel_restaurant', 'east', 'expensive']

0 yu_garden address 529_newmarket_road_fen_ditton name address
0 yu_garden area east name area
0 yu_garden food chinese name food
0 yu_garden phone 01223_248882 name phone
0 yu_garden pricerange expensive name pricerange
0 yu_garden postcode cb58pa name postcode
0 pipasha_restaurant address newmarket_road_fen_ditton name address
0 pipasha_restaurant area east name area
0 pipasha_restaurant food indian name food
0 pipasha_restaurant phone 01223_577786 name phone
0 pipasha_restaurant pricerange expensive name pricerange
0 pipasha_restaurant postcode cb58pa name postcode
0 grafton_hotel_restaurant address grafton_hotel_619_newmarket_road_fen_ditton name address
0 grafton_hotel_restaurant area east name area
0 grafton_hotel_restaurant food british name food
0 grafton_hotel_restaurant phone 01223_241387 name phone
0 grafton_hotel_restaurant pricerange expensive name pricerange
0 grafton_hotel_restaurant postcode cb58pa name postcode
0 royal_standard address 290_mill_road_city_centre name address
0 royal_standard area east name area
0 royal_standard food gastropub name food
0 royal_standard phone 01223_247877 name phone
0 royal_standard pricerange expensive name pricerange
0 royal_standard postcode cb13nl name postcode
0 sitar_tandoori address 43_high_street_cherry_hinton_cherry_hinton name address
0 sitar_tandoori area east name area
0 sitar_tandoori food indian name food
0 sitar_tandoori phone 01223_249955 name phone
0 sitar_tandoori pricerange expensive name pricerange
0 sitar_tandoori postcode cb19hx name postcode
228 i am looking for an expensive restaurant in the east part of town .==api_call dontcare east expensive==<silence>==the grafton_hotel_restaurant is in the east part of town and in the expensive price range . would you like their information ?==yes please==they are located at grafton hotel 619 newmarket_road_fen_ditton , postcode cb58pa , and phone number 01223_241387 . how else may i assist you ?==['newmarket_road_fen_ditton', 'cb58pa', '01223_241387']

0 yu_garden address 529_newmarket_road_fen_ditton name address
0 yu_garden area east name area
0 yu_garden food chinese name food
0 yu_garden phone 01223_248882 name phone
0 yu_garden pricerange expensive name pricerange
0 yu_garden postcode cb58pa name postcode
0 pipasha_restaurant address newmarket_road_fen_ditton name address
0 pipasha_restaurant area east name area
0 pipasha_restaurant food indian name food
0 pipasha_restaurant phone 01223_577786 name phone
0 pipasha_restaurant pricerange expensive name pricerange
0 pipasha_restaurant postcode cb58pa name postcode
0 grafton_hotel_restaurant address grafton_hotel_619_newmarket_road_fen_ditton name address
0 grafton_hotel_restaurant area east name area
0 grafton_hotel_restaurant food british name food
0 grafton_hotel_restaurant phone 01223_241387 name phone
0 grafton_hotel_restaurant pricerange expensive name pricerange
0 grafton_hotel_restaurant postcode cb58pa name postcode
0 royal_standard address 290_mill_road_city_centre name address
0 royal_standard area east name area
0 royal_standard food gastropub name food
0 royal_standard phone 01223_247877 name phone
0 royal_standard pricerange expensive name pricerange
0 royal_standard postcode cb13nl name postcode
0 sitar_tandoori address 43_high_street_cherry_hinton_cherry_hinton name address
0 sitar_tandoori area east name area
0 sitar_tandoori food indian name food
0 sitar_tandoori phone 01223_249955 name phone
0 sitar_tandoori pricerange expensive name pricerange
0 sitar_tandoori postcode cb19hx name postcode
229 i am looking for an expensive restaurant in the east part of town .==api_call dontcare east expensive==<silence>==the grafton_hotel_restaurant is in the east part of town and in the expensive price range . would you like their information ?==yes please==they are located at grafton hotel 619 newmarket_road_fen_ditton , postcode cb58pa , and phone number 01223_241387 . how else may i assist you ?==is there something else ?==pipasha_restaurant is in the east part of town , and in the expensive price range . is there anything else i can help you with ?==['pipasha_restaurant', 'east', 'expensive']

0 yu_garden address 529_newmarket_road_fen_ditton name address
0 yu_garden area east name area
0 yu_garden food chinese name food
0 yu_garden phone 01223_248882 name phone
0 yu_garden pricerange expensive name pricerange
0 yu_garden postcode cb58pa name postcode
0 pipasha_restaurant address newmarket_road_fen_ditton name address
0 pipasha_restaurant area east name area
0 pipasha_restaurant food indian name food
0 pipasha_restaurant phone 01223_577786 name phone
0 pipasha_restaurant pricerange expensive name pricerange
0 pipasha_restaurant postcode cb58pa name postcode
0 grafton_hotel_restaurant address grafton_hotel_619_newmarket_road_fen_ditton name address
0 grafton_hotel_restaurant area east name area
0 grafton_hotel_restaurant food british name food
0 grafton_hotel_restaurant phone 01223_241387 name phone
0 grafton_hotel_restaurant pricerange expensive name pricerange
0 grafton_hotel_restaurant postcode cb58pa name postcode
0 royal_standard address 290_mill_road_city_centre name address
0 royal_standard area east name area
0 royal_standard food gastropub name food
0 royal_standard phone 01223_247877 name phone
0 royal_standard pricerange expensive name pricerange
0 royal_standard postcode cb13nl name postcode
0 sitar_tandoori address 43_high_street_cherry_hinton_cherry_hinton name address
0 sitar_tandoori area east name area
0 sitar_tandoori food indian name food
0 sitar_tandoori phone 01223_249955 name phone
0 sitar_tandoori pricerange expensive name pricerange
0 sitar_tandoori postcode cb19hx name postcode
230 i am looking for an expensive restaurant in the east part of town .==api_call dontcare east expensive==<silence>==the grafton_hotel_restaurant is in the east part of town and in the expensive price range . would you like their information ?==yes please==they are located at grafton hotel 619 newmarket_road_fen_ditton , postcode cb58pa , and phone number 01223_241387 . how else may i assist you ?==is there something else ?==pipasha_restaurant is in the east part of town , and in the expensive price range . is there anything else i can help you with ?==what is the address and phone number ?==pipasha_restaurant 's phone number is 01223_577786 and they are located at newmarket_road_fen_ditton . is there anything else i can help you with ?==['pipasha_restaurant', '01223_577786', 'newmarket_road_fen_ditton']

0 yu_garden address 529_newmarket_road_fen_ditton name address
0 yu_garden area east name area
0 yu_garden food chinese name food
0 yu_garden phone 01223_248882 name phone
0 yu_garden pricerange expensive name pricerange
0 yu_garden postcode cb58pa name postcode
0 pipasha_restaurant address newmarket_road_fen_ditton name address
0 pipasha_restaurant area east name area
0 pipasha_restaurant food indian name food
0 pipasha_restaurant phone 01223_577786 name phone
0 pipasha_restaurant pricerange expensive name pricerange
0 pipasha_restaurant postcode cb58pa name postcode
0 grafton_hotel_restaurant address grafton_hotel_619_newmarket_road_fen_ditton name address
0 grafton_hotel_restaurant area east name area
0 grafton_hotel_restaurant food british name food
0 grafton_hotel_restaurant phone 01223_241387 name phone
0 grafton_hotel_restaurant pricerange expensive name pricerange
0 grafton_hotel_restaurant postcode cb58pa name postcode
0 royal_standard address 290_mill_road_city_centre name address
0 royal_standard area east name area
0 royal_standard food gastropub name food
0 royal_standard phone 01223_247877 name phone
0 royal_standard pricerange expensive name pricerange
0 royal_standard postcode cb13nl name postcode
0 sitar_tandoori address 43_high_street_cherry_hinton_cherry_hinton name address
0 sitar_tandoori area east name area
0 sitar_tandoori food indian name food
0 sitar_tandoori phone 01223_249955 name phone
0 sitar_tandoori pricerange expensive name pricerange
0 sitar_tandoori postcode cb19hx name postcode
231 i am looking for an expensive restaurant in the east part of town .==api_call dontcare east expensive==<silence>==the grafton_hotel_restaurant is in the east part of town and in the expensive price range . would you like their information ?==yes please==they are located at grafton hotel 619 newmarket_road_fen_ditton , postcode cb58pa , and phone number 01223_241387 . how else may i assist you ?==is there something else ?==pipasha_restaurant is in the east part of town , and in the expensive price range . is there anything else i can help you with ?==what is the address and phone number ?==pipasha_restaurant 's phone number is 01223_577786 and they are located at newmarket_road_fen_ditton . is there anything else i can help you with ?==no , thank you . good bye .==thank you , goodbye !==[]

232 hello , i am looking for a moderately priced restaurant that serves traditional food .==there are no restaurants matching your request . would you like a different one ?==[]

233 hello , i am looking for a moderately priced restaurant that serves traditional food .==there are no restaurants matching your request . would you like a different one ?==please find moderately price restaurants that serve spanish type of food .==api_call spanish dontcare moderate==['spanish', 'moderate']

0 la_tasca address 14_-16_bridge_street name address
0 la_tasca area centre name area
0 la_tasca food spanish name food
0 la_tasca phone 01223_464630 name phone
0 la_tasca pricerange moderate name pricerange
0 la_tasca postcode cb21uf name postcode
234 hello , i am looking for a moderately priced restaurant that serves traditional food .==there are no restaurants matching your request . would you like a different one ?==please find moderately price restaurants that serve spanish type of food .==api_call spanish dontcare moderate==<silence>==the only restaurant fitting such criteria is la_tasca .==['la_tasca']

0 la_tasca address 14_-16_bridge_street name address
0 la_tasca area centre name area
0 la_tasca food spanish name food
0 la_tasca phone 01223_464630 name phone
0 la_tasca pricerange moderate name pricerange
0 la_tasca postcode cb21uf name postcode
235 hello , i am looking for a moderately priced restaurant that serves traditional food .==there are no restaurants matching your request . would you like a different one ?==please find moderately price restaurants that serve spanish type of food .==api_call spanish dontcare moderate==<silence>==the only restaurant fitting such criteria is la_tasca .==what is the address , phone number , and postcode ?==the address is 14 - 16 bridge street , the postcode is cb21uf , and the phone number is 01223_464630 .==['cb21uf', '01223_464630']

0 la_tasca address 14_-16_bridge_street name address
0 la_tasca area centre name area
0 la_tasca food spanish name food
0 la_tasca phone 01223_464630 name phone
0 la_tasca pricerange moderate name pricerange
0 la_tasca postcode cb21uf name postcode
236 hello , i am looking for a moderately priced restaurant that serves traditional food .==there are no restaurants matching your request . would you like a different one ?==please find moderately price restaurants that serve spanish type of food .==api_call spanish dontcare moderate==<silence>==the only restaurant fitting such criteria is la_tasca .==what is the address , phone number , and postcode ?==the address is 14 - 16 bridge street , the postcode is cb21uf , and the phone number is 01223_464630 .==thank you , goodbye .==you are welcome . good bye .==[]

237 i would like an expensive restaurant in the east part of town==what type of food are you looking for ?==[]

238 i would like an expensive restaurant in the east part of town==what type of food are you looking for ?==i do n't care==api_call dontcare east expensive==['east', 'expensive']

0 yu_garden address 529_newmarket_road_fen_ditton name address
0 yu_garden area east name area
0 yu_garden food chinese name food
0 yu_garden phone 01223_248882 name phone
0 yu_garden pricerange expensive name pricerange
0 yu_garden postcode cb58pa name postcode
0 pipasha_restaurant address newmarket_road_fen_ditton name address
0 pipasha_restaurant area east name area
0 pipasha_restaurant food indian name food
0 pipasha_restaurant phone 01223_577786 name phone
0 pipasha_restaurant pricerange expensive name pricerange
0 pipasha_restaurant postcode cb58pa name postcode
0 grafton_hotel_restaurant address grafton_hotel_619_newmarket_road_fen_ditton name address
0 grafton_hotel_restaurant area east name area
0 grafton_hotel_restaurant food british name food
0 grafton_hotel_restaurant phone 01223_241387 name phone
0 grafton_hotel_restaurant pricerange expensive name pricerange
0 grafton_hotel_restaurant postcode cb58pa name postcode
0 royal_standard address 290_mill_road_city_centre name address
0 royal_standard area east name area
0 royal_standard food gastropub name food
0 royal_standard phone 01223_247877 name phone
0 royal_standard pricerange expensive name pricerange
0 royal_standard postcode cb13nl name postcode
0 sitar_tandoori address 43_high_street_cherry_hinton_cherry_hinton name address
0 sitar_tandoori area east name area
0 sitar_tandoori food indian name food
0 sitar_tandoori phone 01223_249955 name phone
0 sitar_tandoori pricerange expensive name pricerange
0 sitar_tandoori postcode cb19hx name postcode
239 i would like an expensive restaurant in the east part of town==what type of food are you looking for ?==i do n't care==api_call dontcare east expensive==<silence>==grafton_hotel_restaurant is a nice restaurant that serves british food and is in the east part of town==['grafton_hotel_restaurant', 'british', 'east']

0 yu_garden address 529_newmarket_road_fen_ditton name address
0 yu_garden area east name area
0 yu_garden food chinese name food
0 yu_garden phone 01223_248882 name phone
0 yu_garden pricerange expensive name pricerange
0 yu_garden postcode cb58pa name postcode
0 pipasha_restaurant address newmarket_road_fen_ditton name address
0 pipasha_restaurant area east name area
0 pipasha_restaurant food indian name food
0 pipasha_restaurant phone 01223_577786 name phone
0 pipasha_restaurant pricerange expensive name pricerange
0 pipasha_restaurant postcode cb58pa name postcode
0 grafton_hotel_restaurant address grafton_hotel_619_newmarket_road_fen_ditton name address
0 grafton_hotel_restaurant area east name area
0 grafton_hotel_restaurant food british name food
0 grafton_hotel_restaurant phone 01223_241387 name phone
0 grafton_hotel_restaurant pricerange expensive name pricerange
0 grafton_hotel_restaurant postcode cb58pa name postcode
0 royal_standard address 290_mill_road_city_centre name address
0 royal_standard area east name area
0 royal_standard food gastropub name food
0 royal_standard phone 01223_247877 name phone
0 royal_standard pricerange expensive name pricerange
0 royal_standard postcode cb13nl name postcode
0 sitar_tandoori address 43_high_street_cherry_hinton_cherry_hinton name address
0 sitar_tandoori area east name area
0 sitar_tandoori food indian name food
0 sitar_tandoori phone 01223_249955 name phone
0 sitar_tandoori pricerange expensive name pricerange
0 sitar_tandoori postcode cb19hx name postcode
240 i would like an expensive restaurant in the east part of town==what type of food are you looking for ?==i do n't care==api_call dontcare east expensive==<silence>==grafton_hotel_restaurant is a nice restaurant that serves british food and is in the east part of town==can i have their address and post code please==sure , their address is grafton hotel 619 newmarket_road_fen_ditton , cb58pa==['newmarket_road_fen_ditton', 'cb58pa']

0 yu_garden address 529_newmarket_road_fen_ditton name address
0 yu_garden area east name area
0 yu_garden food chinese name food
0 yu_garden phone 01223_248882 name phone
0 yu_garden pricerange expensive name pricerange
0 yu_garden postcode cb58pa name postcode
0 pipasha_restaurant address newmarket_road_fen_ditton name address
0 pipasha_restaurant area east name area
0 pipasha_restaurant food indian name food
0 pipasha_restaurant phone 01223_577786 name phone
0 pipasha_restaurant pricerange expensive name pricerange
0 pipasha_restaurant postcode cb58pa name postcode
0 grafton_hotel_restaurant address grafton_hotel_619_newmarket_road_fen_ditton name address
0 grafton_hotel_restaurant area east name area
0 grafton_hotel_restaurant food british name food
0 grafton_hotel_restaurant phone 01223_241387 name phone
0 grafton_hotel_restaurant pricerange expensive name pricerange
0 grafton_hotel_restaurant postcode cb58pa name postcode
0 royal_standard address 290_mill_road_city_centre name address
0 royal_standard area east name area
0 royal_standard food gastropub name food
0 royal_standard phone 01223_247877 name phone
0 royal_standard pricerange expensive name pricerange
0 royal_standard postcode cb13nl name postcode
0 sitar_tandoori address 43_high_street_cherry_hinton_cherry_hinton name address
0 sitar_tandoori area east name area
0 sitar_tandoori food indian name food
0 sitar_tandoori phone 01223_249955 name phone
0 sitar_tandoori pricerange expensive name pricerange
0 sitar_tandoori postcode cb19hx name postcode
241 i would like an expensive restaurant in the east part of town==what type of food are you looking for ?==i do n't care==api_call dontcare east expensive==<silence>==grafton_hotel_restaurant is a nice restaurant that serves british food and is in the east part of town==can i have their address and post code please==sure , their address is grafton hotel 619 newmarket_road_fen_ditton , cb58pa==thank you for the help , good bye==you 're welcome , enjoy !==[]

242 looking for a restaurant on the south part of town ?==what type of food would you like ?==[]

243 looking for a restaurant on the south part of town ?==what type of food would you like ?==i do not have a preference .==do you have any preference on the cost ?==[]

244 looking for a restaurant on the south part of town ?==what type of food would you like ?==i do not have a preference .==do you have any preference on the cost ?==i would like something in the cheap price range , please .==api_call dontcare south cheap==['south', 'cheap']

0 nandos address cambridge_leisure_park_clifton_way name address
0 nandos area south name area
0 nandos food portuguese name food
0 nandos phone 01223_327908 name phone
0 nandos pricerange cheap name pricerange
0 nandos postcode cb17dy name postcode
0 the_lucky_star address cambridge_leisure_park_clifton_way_cherry_hinton name address
0 the_lucky_star area south name area
0 the_lucky_star food chinese name food
0 the_lucky_star phone 01223_244277 name phone
0 the_lucky_star pricerange cheap name pricerange
0 the_lucky_star postcode cb17dy name postcode
245 looking for a restaurant on the south part of town ?==what type of food would you like ?==i do not have a preference .==do you have any preference on the cost ?==i would like something in the cheap price range , please .==api_call dontcare south cheap==<silence>==there is a very popular chinese restaurant in the south part of town called the_lucky_star , it is in the cheap price range .==['chinese', 'south', 'the_lucky_star', 'cheap']

0 nandos address cambridge_leisure_park_clifton_way name address
0 nandos area south name area
0 nandos food portuguese name food
0 nandos phone 01223_327908 name phone
0 nandos pricerange cheap name pricerange
0 nandos postcode cb17dy name postcode
0 the_lucky_star address cambridge_leisure_park_clifton_way_cherry_hinton name address
0 the_lucky_star area south name area
0 the_lucky_star food chinese name food
0 the_lucky_star phone 01223_244277 name phone
0 the_lucky_star pricerange cheap name pricerange
0 the_lucky_star postcode cb17dy name postcode
246 looking for a restaurant on the south part of town ?==what type of food would you like ?==i do not have a preference .==do you have any preference on the cost ?==i would like something in the cheap price range , please .==api_call dontcare south cheap==<silence>==there is a very popular chinese restaurant in the south part of town called the_lucky_star , it is in the cheap price range .==can i have the address and phone number please ?==their number is 01223_244277 and they are located at cambridge_leisure_park_clifton_way cherry hinton . can i be of any further assistance ?==['01223_244277', 'cambridge_leisure_park_clifton_way']

0 nandos address cambridge_leisure_park_clifton_way name address
0 nandos area south name area
0 nandos food portuguese name food
0 nandos phone 01223_327908 name phone
0 nandos pricerange cheap name pricerange
0 nandos postcode cb17dy name postcode
0 the_lucky_star address cambridge_leisure_park_clifton_way_cherry_hinton name address
0 the_lucky_star area south name area
0 the_lucky_star food chinese name food
0 the_lucky_star phone 01223_244277 name phone
0 the_lucky_star pricerange cheap name pricerange
0 the_lucky_star postcode cb17dy name postcode
247 looking for a restaurant on the south part of town ?==what type of food would you like ?==i do not have a preference .==do you have any preference on the cost ?==i would like something in the cheap price range , please .==api_call dontcare south cheap==<silence>==there is a very popular chinese restaurant in the south part of town called the_lucky_star , it is in the cheap price range .==can i have the address and phone number please ?==their number is 01223_244277 and they are located at cambridge_leisure_park_clifton_way cherry hinton . can i be of any further assistance ?==thank you goodbye .==thank you for using the cambridge restaurant system . goodbye .==[]

248 i am looking for a moderately priced restaurant in the south part of town .==what kind of food are you interested in having ?==[]

249 i am looking for a moderately priced restaurant in the south part of town .==what kind of food are you interested in having ?==dont care but i would like the address and phone number==api_call dontcare south moderate==['south', 'moderate']

0 pizza_hut_cherry_hinton address g4_cambridge_leisure_park_clifton_way_cherry_hinton name address
0 pizza_hut_cherry_hinton area south name area
0 pizza_hut_cherry_hinton food italian name food
0 pizza_hut_cherry_hinton phone 01223_323737 name phone
0 pizza_hut_cherry_hinton pricerange moderate name pricerange
0 pizza_hut_cherry_hinton postcode cb17dy name postcode
0 restaurant_alimentum address 152_-_154_hills_road name address
0 restaurant_alimentum area south name area
0 restaurant_alimentum food modern_european name food
0 restaurant_alimentum phone 01223_413000 name phone
0 restaurant_alimentum pricerange moderate name pricerange
0 restaurant_alimentum postcode cb28pb name postcode
250 i am looking for a moderately priced restaurant in the south part of town .==what kind of food are you interested in having ?==dont care but i would like the address and phone number==api_call dontcare south moderate==<silence>==i recommend pizza_hut_cherry_hinton . its phone number is 01223_323737 , and their address is g4_cambridge_leisure_park_clifton_way_cherry_hinton .==['pizza_hut_cherry_hinton', '01223_323737', 'g4_cambridge_leisure_park_clifton_way_cherry_hinton']

0 pizza_hut_cherry_hinton address g4_cambridge_leisure_park_clifton_way_cherry_hinton name address
0 pizza_hut_cherry_hinton area south name area
0 pizza_hut_cherry_hinton food italian name food
0 pizza_hut_cherry_hinton phone 01223_323737 name phone
0 pizza_hut_cherry_hinton pricerange moderate name pricerange
0 pizza_hut_cherry_hinton postcode cb17dy name postcode
0 restaurant_alimentum address 152_-_154_hills_road name address
0 restaurant_alimentum area south name area
0 restaurant_alimentum food modern_european name food
0 restaurant_alimentum phone 01223_413000 name phone
0 restaurant_alimentum pricerange moderate name pricerange
0 restaurant_alimentum postcode cb28pb name postcode
251 i am looking for a moderately priced restaurant in the south part of town .==what kind of food are you interested in having ?==dont care but i would like the address and phone number==api_call dontcare south moderate==<silence>==i recommend pizza_hut_cherry_hinton . its phone number is 01223_323737 , and their address is g4_cambridge_leisure_park_clifton_way_cherry_hinton .==which part of town it is in ?==it is located in the south part of town==['south']

0 pizza_hut_cherry_hinton address g4_cambridge_leisure_park_clifton_way_cherry_hinton name address
0 pizza_hut_cherry_hinton area south name area
0 pizza_hut_cherry_hinton food italian name food
0 pizza_hut_cherry_hinton phone 01223_323737 name phone
0 pizza_hut_cherry_hinton pricerange moderate name pricerange
0 pizza_hut_cherry_hinton postcode cb17dy name postcode
0 restaurant_alimentum address 152_-_154_hills_road name address
0 restaurant_alimentum area south name area
0 restaurant_alimentum food modern_european name food
0 restaurant_alimentum phone 01223_413000 name phone
0 restaurant_alimentum pricerange moderate name pricerange
0 restaurant_alimentum postcode cb28pb name postcode
252 i am looking for a moderately priced restaurant in the south part of town .==what kind of food are you interested in having ?==dont care but i would like the address and phone number==api_call dontcare south moderate==<silence>==i recommend pizza_hut_cherry_hinton . its phone number is 01223_323737 , and their address is g4_cambridge_leisure_park_clifton_way_cherry_hinton .==which part of town it is in ?==it is located in the south part of town==thank you , goodbye .==thank you , goodbye .==[]

253 i am looking for a moderately priced restaurant in the east part of town .==there are two indian and one italian restaurant . which would you prefer ?==['indian', 'italian']

254 i am looking for a moderately priced restaurant in the east part of town .==there are two indian and one italian restaurant . which would you prefer ?==the italian place and the address , please .==api_call italian east moderate==['italian', 'east', 'moderate']

0 pizza_hut_fen_ditton address cambridge_retail_park_newmarket_road_fen_ditton name address
0 pizza_hut_fen_ditton area east name area
0 pizza_hut_fen_ditton food italian name food
0 pizza_hut_fen_ditton phone 01223_323737 name phone
0 pizza_hut_fen_ditton pricerange moderate name pricerange
0 pizza_hut_fen_ditton postcode cb58wr name postcode
255 i am looking for a moderately priced restaurant in the east part of town .==there are two indian and one italian restaurant . which would you prefer ?==the italian place and the address , please .==api_call italian east moderate==<silence>==pizza_hut_fen_ditton is an italian restaurant on the east side of town . the address is cambridge_retail_park_newmarket_road_fen_ditton .==['pizza_hut_fen_ditton', 'italian', 'east', 'cambridge_retail_park_newmarket_road_fen_ditton']

0 pizza_hut_fen_ditton address cambridge_retail_park_newmarket_road_fen_ditton name address
0 pizza_hut_fen_ditton area east name area
0 pizza_hut_fen_ditton food italian name food
0 pizza_hut_fen_ditton phone 01223_323737 name phone
0 pizza_hut_fen_ditton pricerange moderate name pricerange
0 pizza_hut_fen_ditton postcode cb58wr name postcode
256 i am looking for a moderately priced restaurant in the east part of town .==there are two indian and one italian restaurant . which would you prefer ?==the italian place and the address , please .==api_call italian east moderate==<silence>==pizza_hut_fen_ditton is an italian restaurant on the east side of town . the address is cambridge_retail_park_newmarket_road_fen_ditton .==thank you==thank you for using the cambridge restaurant system . goodbye .==[]

257 yes , i 'm looking for a restaurant in the east part of town serving international food .==api_call international east dontcare==['international', 'east']

0 the_missing_sock address finders_corner_newmarket_road name address
0 the_missing_sock area east name area
0 the_missing_sock food international name food
0 the_missing_sock phone 01223_812660 name phone
0 the_missing_sock pricerange cheap name pricerange
0 the_missing_sock postcode cb259aq name postcode
258 yes , i 'm looking for a restaurant in the east part of town serving international food .==api_call international east dontcare==<silence>==the_missing_sock is in the east part of town and it serves international food .==['the_missing_sock', 'east', 'international']

0 the_missing_sock address finders_corner_newmarket_road name address
0 the_missing_sock area east name area
0 the_missing_sock food international name food
0 the_missing_sock phone 01223_812660 name phone
0 the_missing_sock pricerange cheap name pricerange
0 the_missing_sock postcode cb259aq name postcode
259 yes , i 'm looking for a restaurant in the east part of town serving international food .==api_call international east dontcare==<silence>==the_missing_sock is in the east part of town and it serves international food .==may i have their phone number , please ?==the phone number for the_missing_sock is 01223_812660 .==['the_missing_sock', '01223_812660']

0 the_missing_sock address finders_corner_newmarket_road name address
0 the_missing_sock area east name area
0 the_missing_sock food international name food
0 the_missing_sock phone 01223_812660 name phone
0 the_missing_sock pricerange cheap name pricerange
0 the_missing_sock postcode cb259aq name postcode
260 yes , i 'm looking for a restaurant in the east part of town serving international food .==api_call international east dontcare==<silence>==the_missing_sock is in the east part of town and it serves international food .==may i have their phone number , please ?==the phone number for the_missing_sock is 01223_812660 .==okay , thank you==is there anything else i can do for you ?==[]

0 the_missing_sock address finders_corner_newmarket_road name address
0 the_missing_sock area east name area
0 the_missing_sock food international name food
0 the_missing_sock phone 01223_812660 name phone
0 the_missing_sock pricerange cheap name pricerange
0 the_missing_sock postcode cb259aq name postcode
261 yes , i 'm looking for a restaurant in the east part of town serving international food .==api_call international east dontcare==<silence>==the_missing_sock is in the east part of town and it serves international food .==may i have their phone number , please ?==the phone number for the_missing_sock is 01223_812660 .==okay , thank you==is there anything else i can do for you ?==thank you for using our system and please return with any other inquiries .==you 're welcome . good bye .==[]

0 the_missing_sock address finders_corner_newmarket_road name address
0 the_missing_sock area east name area
0 the_missing_sock food international name food
0 the_missing_sock phone 01223_812660 name phone
0 the_missing_sock pricerange cheap name pricerange
0 the_missing_sock postcode cb259aq name postcode
262 yes , i 'm looking for a restaurant in the east part of town serving international food .==api_call international east dontcare==<silence>==the_missing_sock is in the east part of town and it serves international food .==may i have their phone number , please ?==the phone number for the_missing_sock is 01223_812660 .==okay , thank you==is there anything else i can do for you ?==thank you for using our system and please return with any other inquiries .==you 're welcome . good bye .==goodbye !==have a nice day .==[]

263 i want to find a restaurant in the centre part of town and serving turkish food .==there are three restaurants serving turkish food in the center of town . what price range would you like ?==['turkish']

264 i want to find a restaurant in the centre part of town and serving turkish food .==there are three restaurants serving turkish food in the center of town . what price range would you like ?==i do not care about the price range .==api_call turkish centre dontcare==['turkish', 'centre']

0 meze_bar_restaurant address 196_mill_road_city_centre name address
0 meze_bar_restaurant area centre name area
0 meze_bar_restaurant food turkish name food
0 meze_bar_restaurant pricerange expensive name pricerange
0 meze_bar_restaurant postcode cb13nf name postcode
0 anatolia address 30_bridge_street_city_centre name address
0 anatolia area centre name area
0 anatolia food turkish name food
0 anatolia phone 01223_362372 name phone
0 anatolia pricerange moderate name pricerange
0 anatolia postcode cb21uj name postcode
0 efes_restaurant address king_street_city_centre name address
0 efes_restaurant area centre name area
0 efes_restaurant food turkish name food
0 efes_restaurant phone 01223_500005 name phone
0 efes_restaurant pricerange moderate name pricerange
0 efes_restaurant postcode cb11ln name postcode
265 i want to find a restaurant in the centre part of town and serving turkish food .==there are three restaurants serving turkish food in the center of town . what price range would you like ?==i do not care about the price range .==api_call turkish centre dontcare==<silence>==anatolia is a turkish restaurant in the moderate price range and in the centre . it is located at 30_bridge_street_city_centre and its phone number is 01223_362372 . is there anything else i can help you with ?==['anatolia', 'turkish', 'moderate', 'centre', '30_bridge_street_city_centre', '01223_362372']

0 meze_bar_restaurant address 196_mill_road_city_centre name address
0 meze_bar_restaurant area centre name area
0 meze_bar_restaurant food turkish name food
0 meze_bar_restaurant pricerange expensive name pricerange
0 meze_bar_restaurant postcode cb13nf name postcode
0 anatolia address 30_bridge_street_city_centre name address
0 anatolia area centre name area
0 anatolia food turkish name food
0 anatolia phone 01223_362372 name phone
0 anatolia pricerange moderate name pricerange
0 anatolia postcode cb21uj name postcode
0 efes_restaurant address king_street_city_centre name address
0 efes_restaurant area centre name area
0 efes_restaurant food turkish name food
0 efes_restaurant phone 01223_500005 name phone
0 efes_restaurant pricerange moderate name pricerange
0 efes_restaurant postcode cb11ln name postcode
266 i want to find a restaurant in the centre part of town and serving turkish food .==there are three restaurants serving turkish food in the center of town . what price range would you like ?==i do not care about the price range .==api_call turkish centre dontcare==<silence>==anatolia is a turkish restaurant in the moderate price range and in the centre . it is located at 30_bridge_street_city_centre and its phone number is 01223_362372 . is there anything else i can help you with ?==thank you goodbye .==thank you , goodbye !==[]

267 i want your most expensive restaurant in the south town .==there are five restaurants that are in the south part of town and in the expensive price range . what type of food would you like ?==['south', 'expensive']

268 i want your most expensive restaurant in the south town .==there are five restaurants that are in the south part of town and in the expensive price range . what type of food would you like ?==i do n't care==api_call dontcare south expensive==['south', 'expensive']

0 the_good_luck_chinese_food_takeaway address 82_cherry_hinton_road_cherry_hinton name address
0 the_good_luck_chinese_food_takeaway area south name area
0 the_good_luck_chinese_food_takeaway food chinese name food
0 the_good_luck_chinese_food_takeaway phone 01223_244149 name phone
0 the_good_luck_chinese_food_takeaway pricerange expensive name pricerange
0 the_good_luck_chinese_food_takeaway postcode cb17ag name postcode
0 taj_tandoori address 64_cherry_hinton_road_cherry_hinton name address
0 taj_tandoori area south name area
0 taj_tandoori food indian name food
0 taj_tandoori phone 01223_412299 name phone
0 taj_tandoori pricerange expensive name pricerange
0 taj_tandoori postcode cb17aa name postcode
0 chiquito_restaurant_bar address 2g_cambridge_leisure_park_cherry_hinton_road_cherry_hinton name address
0 chiquito_restaurant_bar area south name area
0 chiquito_restaurant_bar food mexican name food
0 chiquito_restaurant_bar phone 01223_400170 name phone
0 chiquito_restaurant_bar pricerange expensive name pricerange
0 chiquito_restaurant_bar postcode cb17dy name postcode
0 peking_restaurant address 10_homerton_street_city_centre name address
0 peking_restaurant area south name area
0 peking_restaurant food chinese name food
0 peking_restaurant phone 01223_354755 name phone
0 peking_restaurant pricerange expensive name pricerange
0 peking_restaurant postcode cb28nx name postcode
0 frankie_and_bennys address cambridge_leisure_park_clifton_way_cherry_hinton name address
0 frankie_and_bennys area south name area
0 frankie_and_bennys food italian name food
0 frankie_and_bennys phone 01223_412430 name phone
0 frankie_and_bennys pricerange expensive name pricerange
0 frankie_and_bennys postcode cb17dy name postcode
269 i want your most expensive restaurant in the south town .==there are five restaurants that are in the south part of town and in the expensive price range . what type of food would you like ?==i do n't care==api_call dontcare south expensive==<silence>==chiquito_restaurant_bar is a nice restaurant that serves mexican food in the expensive price range and is in the south part of town .==['chiquito_restaurant_bar', 'mexican', 'expensive', 'south']

0 the_good_luck_chinese_food_takeaway address 82_cherry_hinton_road_cherry_hinton name address
0 the_good_luck_chinese_food_takeaway area south name area
0 the_good_luck_chinese_food_takeaway food chinese name food
0 the_good_luck_chinese_food_takeaway phone 01223_244149 name phone
0 the_good_luck_chinese_food_takeaway pricerange expensive name pricerange
0 the_good_luck_chinese_food_takeaway postcode cb17ag name postcode
0 taj_tandoori address 64_cherry_hinton_road_cherry_hinton name address
0 taj_tandoori area south name area
0 taj_tandoori food indian name food
0 taj_tandoori phone 01223_412299 name phone
0 taj_tandoori pricerange expensive name pricerange
0 taj_tandoori postcode cb17aa name postcode
0 chiquito_restaurant_bar address 2g_cambridge_leisure_park_cherry_hinton_road_cherry_hinton name address
0 chiquito_restaurant_bar area south name area
0 chiquito_restaurant_bar food mexican name food
0 chiquito_restaurant_bar phone 01223_400170 name phone
0 chiquito_restaurant_bar pricerange expensive name pricerange
0 chiquito_restaurant_bar postcode cb17dy name postcode
0 peking_restaurant address 10_homerton_street_city_centre name address
0 peking_restaurant area south name area
0 peking_restaurant food chinese name food
0 peking_restaurant phone 01223_354755 name phone
0 peking_restaurant pricerange expensive name pricerange
0 peking_restaurant postcode cb28nx name postcode
0 frankie_and_bennys address cambridge_leisure_park_clifton_way_cherry_hinton name address
0 frankie_and_bennys area south name area
0 frankie_and_bennys food italian name food
0 frankie_and_bennys phone 01223_412430 name phone
0 frankie_and_bennys pricerange expensive name pricerange
0 frankie_and_bennys postcode cb17dy name postcode
270 i want your most expensive restaurant in the south town .==there are five restaurants that are in the south part of town and in the expensive price range . what type of food would you like ?==i do n't care==api_call dontcare south expensive==<silence>==chiquito_restaurant_bar is a nice restaurant that serves mexican food in the expensive price range and is in the south part of town .==ok , can you tell me the other restaurants ?==yes , there are four other restaurants that meet your criteria . there is frankie_and_bennys , peking_restaurant , taj_tandoori , and the_good_luck_chinese_food_takeaway .==['frankie_and_bennys', 'peking_restaurant', 'taj_tandoori', 'the_good_luck_chinese_food_takeaway']

0 the_good_luck_chinese_food_takeaway address 82_cherry_hinton_road_cherry_hinton name address
0 the_good_luck_chinese_food_takeaway area south name area
0 the_good_luck_chinese_food_takeaway food chinese name food
0 the_good_luck_chinese_food_takeaway phone 01223_244149 name phone
0 the_good_luck_chinese_food_takeaway pricerange expensive name pricerange
0 the_good_luck_chinese_food_takeaway postcode cb17ag name postcode
0 taj_tandoori address 64_cherry_hinton_road_cherry_hinton name address
0 taj_tandoori area south name area
0 taj_tandoori food indian name food
0 taj_tandoori phone 01223_412299 name phone
0 taj_tandoori pricerange expensive name pricerange
0 taj_tandoori postcode cb17aa name postcode
0 chiquito_restaurant_bar address 2g_cambridge_leisure_park_cherry_hinton_road_cherry_hinton name address
0 chiquito_restaurant_bar area south name area
0 chiquito_restaurant_bar food mexican name food
0 chiquito_restaurant_bar phone 01223_400170 name phone
0 chiquito_restaurant_bar pricerange expensive name pricerange
0 chiquito_restaurant_bar postcode cb17dy name postcode
0 peking_restaurant address 10_homerton_street_city_centre name address
0 peking_restaurant area south name area
0 peking_restaurant food chinese name food
0 peking_restaurant phone 01223_354755 name phone
0 peking_restaurant pricerange expensive name pricerange
0 peking_restaurant postcode cb28nx name postcode
0 frankie_and_bennys address cambridge_leisure_park_clifton_way_cherry_hinton name address
0 frankie_and_bennys area south name area
0 frankie_and_bennys food italian name food
0 frankie_and_bennys phone 01223_412430 name phone
0 frankie_and_bennys pricerange expensive name pricerange
0 frankie_and_bennys postcode cb17dy name postcode
271 i want your most expensive restaurant in the south town .==there are five restaurants that are in the south part of town and in the expensive price range . what type of food would you like ?==i do n't care==api_call dontcare south expensive==<silence>==chiquito_restaurant_bar is a nice restaurant that serves mexican food in the expensive price range and is in the south part of town .==ok , can you tell me the other restaurants ?==yes , there are four other restaurants that meet your criteria . there is frankie_and_bennys , peking_restaurant , taj_tandoori , and the_good_luck_chinese_food_takeaway .==great ! can you please tell me the address and the phone number of frankie_and_bennys ?==the address is cambridge_leisure_park_clifton_way cherry hinton and the phone number is 01223_412430 .==['cambridge_leisure_park_clifton_way', '01223_412430']

0 the_good_luck_chinese_food_takeaway address 82_cherry_hinton_road_cherry_hinton name address
0 the_good_luck_chinese_food_takeaway area south name area
0 the_good_luck_chinese_food_takeaway food chinese name food
0 the_good_luck_chinese_food_takeaway phone 01223_244149 name phone
0 the_good_luck_chinese_food_takeaway pricerange expensive name pricerange
0 the_good_luck_chinese_food_takeaway postcode cb17ag name postcode
0 taj_tandoori address 64_cherry_hinton_road_cherry_hinton name address
0 taj_tandoori area south name area
0 taj_tandoori food indian name food
0 taj_tandoori phone 01223_412299 name phone
0 taj_tandoori pricerange expensive name pricerange
0 taj_tandoori postcode cb17aa name postcode
0 chiquito_restaurant_bar address 2g_cambridge_leisure_park_cherry_hinton_road_cherry_hinton name address
0 chiquito_restaurant_bar area south name area
0 chiquito_restaurant_bar food mexican name food
0 chiquito_restaurant_bar phone 01223_400170 name phone
0 chiquito_restaurant_bar pricerange expensive name pricerange
0 chiquito_restaurant_bar postcode cb17dy name postcode
0 peking_restaurant address 10_homerton_street_city_centre name address
0 peking_restaurant area south name area
0 peking_restaurant food chinese name food
0 peking_restaurant phone 01223_354755 name phone
0 peking_restaurant pricerange expensive name pricerange
0 peking_restaurant postcode cb28nx name postcode
0 frankie_and_bennys address cambridge_leisure_park_clifton_way_cherry_hinton name address
0 frankie_and_bennys area south name area
0 frankie_and_bennys food italian name food
0 frankie_and_bennys phone 01223_412430 name phone
0 frankie_and_bennys pricerange expensive name pricerange
0 frankie_and_bennys postcode cb17dy name postcode
272 i want your most expensive restaurant in the south town .==there are five restaurants that are in the south part of town and in the expensive price range . what type of food would you like ?==i do n't care==api_call dontcare south expensive==<silence>==chiquito_restaurant_bar is a nice restaurant that serves mexican food in the expensive price range and is in the south part of town .==ok , can you tell me the other restaurants ?==yes , there are four other restaurants that meet your criteria . there is frankie_and_bennys , peking_restaurant , taj_tandoori , and the_good_luck_chinese_food_takeaway .==great ! can you please tell me the address and the phone number of frankie_and_bennys ?==the address is cambridge_leisure_park_clifton_way cherry hinton and the phone number is 01223_412430 .==thank you , goodbye .==thank you , goodbye .==[]

273 i would like a cheap restaurant which serves italian food==api_call italian dontcare cheap==['italian', 'cheap']

0 pizza_hut_city_centre address regent_street_city_centre name address
0 pizza_hut_city_centre area centre name area
0 pizza_hut_city_centre food italian name food
0 pizza_hut_city_centre phone 01223_323737 name phone
0 pizza_hut_city_centre pricerange cheap name pricerange
0 pizza_hut_city_centre postcode cb21ab name postcode
0 ask address 12_bridge_street_city_centre name address
0 ask area centre name area
0 ask food italian name food
0 ask phone 01223_364917 name phone
0 ask pricerange cheap name pricerange
0 ask postcode cb21uf name postcode
0 da_vinci_pizzeria address 20_milton_road_chesterton name address
0 da_vinci_pizzeria area north name area
0 da_vinci_pizzeria food italian name food
0 da_vinci_pizzeria phone 01223_351707 name phone
0 da_vinci_pizzeria pricerange cheap name pricerange
0 da_vinci_pizzeria postcode cb41jy name postcode
0 la_margherita address 15_magdalene_street_city_centre name address
0 la_margherita area west name area
0 la_margherita food italian name food
0 la_margherita phone 01223_315232 name phone
0 la_margherita pricerange cheap name pricerange
0 la_margherita postcode cb30af name postcode
0 zizzi_cambridge address 47-53_regent_street name address
0 zizzi_cambridge area centre name area
0 zizzi_cambridge food italian name food
0 zizzi_cambridge phone 01223_365599 name phone
0 zizzi_cambridge pricerange cheap name pricerange
0 zizzi_cambridge postcode cb21ab name postcode
274 i would like a cheap restaurant which serves italian food==api_call italian dontcare cheap==<silence>==da_vinci_pizzeria serves cheap italian food . would you like their address or phone number ?==['da_vinci_pizzeria', 'cheap', 'italian']

0 pizza_hut_city_centre address regent_street_city_centre name address
0 pizza_hut_city_centre area centre name area
0 pizza_hut_city_centre food italian name food
0 pizza_hut_city_centre phone 01223_323737 name phone
0 pizza_hut_city_centre pricerange cheap name pricerange
0 pizza_hut_city_centre postcode cb21ab name postcode
0 ask address 12_bridge_street_city_centre name address
0 ask area centre name area
0 ask food italian name food
0 ask phone 01223_364917 name phone
0 ask pricerange cheap name pricerange
0 ask postcode cb21uf name postcode
0 da_vinci_pizzeria address 20_milton_road_chesterton name address
0 da_vinci_pizzeria area north name area
0 da_vinci_pizzeria food italian name food
0 da_vinci_pizzeria phone 01223_351707 name phone
0 da_vinci_pizzeria pricerange cheap name pricerange
0 da_vinci_pizzeria postcode cb41jy name postcode
0 la_margherita address 15_magdalene_street_city_centre name address
0 la_margherita area west name area
0 la_margherita food italian name food
0 la_margherita phone 01223_315232 name phone
0 la_margherita pricerange cheap name pricerange
0 la_margherita postcode cb30af name postcode
0 zizzi_cambridge address 47-53_regent_street name address
0 zizzi_cambridge area centre name area
0 zizzi_cambridge food italian name food
0 zizzi_cambridge phone 01223_365599 name phone
0 zizzi_cambridge pricerange cheap name pricerange
0 zizzi_cambridge postcode cb21ab name postcode
275 i would like a cheap restaurant which serves italian food==api_call italian dontcare cheap==<silence>==da_vinci_pizzeria serves cheap italian food . would you like their address or phone number ?==what is their address and what part of town are they in ?==da_vinci_pizzeria is in the north part of town . the address is 20_milton_road_chesterton .==['da_vinci_pizzeria', 'north', '20_milton_road_chesterton']

0 pizza_hut_city_centre address regent_street_city_centre name address
0 pizza_hut_city_centre area centre name area
0 pizza_hut_city_centre food italian name food
0 pizza_hut_city_centre phone 01223_323737 name phone
0 pizza_hut_city_centre pricerange cheap name pricerange
0 pizza_hut_city_centre postcode cb21ab name postcode
0 ask address 12_bridge_street_city_centre name address
0 ask area centre name area
0 ask food italian name food
0 ask phone 01223_364917 name phone
0 ask pricerange cheap name pricerange
0 ask postcode cb21uf name postcode
0 da_vinci_pizzeria address 20_milton_road_chesterton name address
0 da_vinci_pizzeria area north name area
0 da_vinci_pizzeria food italian name food
0 da_vinci_pizzeria phone 01223_351707 name phone
0 da_vinci_pizzeria pricerange cheap name pricerange
0 da_vinci_pizzeria postcode cb41jy name postcode
0 la_margherita address 15_magdalene_street_city_centre name address
0 la_margherita area west name area
0 la_margherita food italian name food
0 la_margherita phone 01223_315232 name phone
0 la_margherita pricerange cheap name pricerange
0 la_margherita postcode cb30af name postcode
0 zizzi_cambridge address 47-53_regent_street name address
0 zizzi_cambridge area centre name area
0 zizzi_cambridge food italian name food
0 zizzi_cambridge phone 01223_365599 name phone
0 zizzi_cambridge pricerange cheap name pricerange
0 zizzi_cambridge postcode cb21ab name postcode
276 i would like a cheap restaurant which serves italian food==api_call italian dontcare cheap==<silence>==da_vinci_pizzeria serves cheap italian food . would you like their address or phone number ?==what is their address and what part of town are they in ?==da_vinci_pizzeria is in the north part of town . the address is 20_milton_road_chesterton .==sorry what type of food do they serve ?==they serve italian food .==['italian']

0 pizza_hut_city_centre address regent_street_city_centre name address
0 pizza_hut_city_centre area centre name area
0 pizza_hut_city_centre food italian name food
0 pizza_hut_city_centre phone 01223_323737 name phone
0 pizza_hut_city_centre pricerange cheap name pricerange
0 pizza_hut_city_centre postcode cb21ab name postcode
0 ask address 12_bridge_street_city_centre name address
0 ask area centre name area
0 ask food italian name food
0 ask phone 01223_364917 name phone
0 ask pricerange cheap name pricerange
0 ask postcode cb21uf name postcode
0 da_vinci_pizzeria address 20_milton_road_chesterton name address
0 da_vinci_pizzeria area north name area
0 da_vinci_pizzeria food italian name food
0 da_vinci_pizzeria phone 01223_351707 name phone
0 da_vinci_pizzeria pricerange cheap name pricerange
0 da_vinci_pizzeria postcode cb41jy name postcode
0 la_margherita address 15_magdalene_street_city_centre name address
0 la_margherita area west name area
0 la_margherita food italian name food
0 la_margherita phone 01223_315232 name phone
0 la_margherita pricerange cheap name pricerange
0 la_margherita postcode cb30af name postcode
0 zizzi_cambridge address 47-53_regent_street name address
0 zizzi_cambridge area centre name area
0 zizzi_cambridge food italian name food
0 zizzi_cambridge phone 01223_365599 name phone
0 zizzi_cambridge pricerange cheap name pricerange
0 zizzi_cambridge postcode cb21ab name postcode
277 i would like a cheap restaurant which serves italian food==api_call italian dontcare cheap==<silence>==da_vinci_pizzeria serves cheap italian food . would you like their address or phone number ?==what is their address and what part of town are they in ?==da_vinci_pizzeria is in the north part of town . the address is 20_milton_road_chesterton .==sorry what type of food do they serve ?==they serve italian food .==thank you . goodbye .==good bye . please call again if you have further questions .==[]

0 pizza_hut_city_centre address regent_street_city_centre name address
0 pizza_hut_city_centre area centre name area
0 pizza_hut_city_centre food italian name food
0 pizza_hut_city_centre phone 01223_323737 name phone
0 pizza_hut_city_centre pricerange cheap name pricerange
0 pizza_hut_city_centre postcode cb21ab name postcode
0 ask address 12_bridge_street_city_centre name address
0 ask area centre name area
0 ask food italian name food
0 ask phone 01223_364917 name phone
0 ask pricerange cheap name pricerange
0 ask postcode cb21uf name postcode
0 da_vinci_pizzeria address 20_milton_road_chesterton name address
0 da_vinci_pizzeria area north name area
0 da_vinci_pizzeria food italian name food
0 da_vinci_pizzeria phone 01223_351707 name phone
0 da_vinci_pizzeria pricerange cheap name pricerange
0 da_vinci_pizzeria postcode cb41jy name postcode
0 la_margherita address 15_magdalene_street_city_centre name address
0 la_margherita area west name area
0 la_margherita food italian name food
0 la_margherita phone 01223_315232 name phone
0 la_margherita pricerange cheap name pricerange
0 la_margherita postcode cb30af name postcode
0 zizzi_cambridge address 47-53_regent_street name address
0 zizzi_cambridge area centre name area
0 zizzi_cambridge food italian name food
0 zizzi_cambridge phone 01223_365599 name phone
0 zizzi_cambridge pricerange cheap name pricerange
0 zizzi_cambridge postcode cb21ab name postcode
278 i would like a cheap restaurant which serves italian food==api_call italian dontcare cheap==<silence>==da_vinci_pizzeria serves cheap italian food . would you like their address or phone number ?==what is their address and what part of town are they in ?==da_vinci_pizzeria is in the north part of town . the address is 20_milton_road_chesterton .==sorry what type of food do they serve ?==they serve italian food .==thank you . goodbye .==good bye . please call again if you have further questions .==thank you , goodbye !==good bye .==[]

279 i am looking for a moderately priced restaurant in the north part of town .==api_call dontcare north moderate==['north', 'moderate']

0 the_nirala address 7_milton_road_chesterton name address
0 the_nirala area north name area
0 the_nirala food indian name food
0 the_nirala phone 01223_360966 name phone
0 the_nirala pricerange moderate name pricerange
0 the_nirala postcode cb41uy name postcode
0 golden_wok address 191_histon_road_chesterton name address
0 golden_wok area north name area
0 golden_wok food chinese name food
0 golden_wok phone 01223_350688 name phone
0 golden_wok pricerange moderate name pricerange
0 golden_wok postcode cb43hl name postcode
280 i am looking for a moderately priced restaurant in the north part of town .==api_call dontcare north moderate==<silence>==there is the golden_wok for chinese food and the_nirala for indian food .==['golden_wok', 'chinese', 'the_nirala', 'indian']

0 the_nirala address 7_milton_road_chesterton name address
0 the_nirala area north name area
0 the_nirala food indian name food
0 the_nirala phone 01223_360966 name phone
0 the_nirala pricerange moderate name pricerange
0 the_nirala postcode cb41uy name postcode
0 golden_wok address 191_histon_road_chesterton name address
0 golden_wok area north name area
0 golden_wok food chinese name food
0 golden_wok phone 01223_350688 name phone
0 golden_wok pricerange moderate name pricerange
0 golden_wok postcode cb43hl name postcode
281 i am looking for a moderately priced restaurant in the north part of town .==api_call dontcare north moderate==<silence>==there is the golden_wok for chinese food and the_nirala for indian food .==can i get the address and phone number ?==for which location would you like that address and phone number ?==[]

0 the_nirala address 7_milton_road_chesterton name address
0 the_nirala area north name area
0 the_nirala food indian name food
0 the_nirala phone 01223_360966 name phone
0 the_nirala pricerange moderate name pricerange
0 the_nirala postcode cb41uy name postcode
0 golden_wok address 191_histon_road_chesterton name address
0 golden_wok area north name area
0 golden_wok food chinese name food
0 golden_wok phone 01223_350688 name phone
0 golden_wok pricerange moderate name pricerange
0 golden_wok postcode cb43hl name postcode
282 i am looking for a moderately priced restaurant in the north part of town .==api_call dontcare north moderate==<silence>==there is the golden_wok for chinese food and the_nirala for indian food .==can i get the address and phone number ?==for which location would you like that address and phone number ?==for both please==golden_wok is located at 191_histon_road_chesterton and its phone number is 01223_350688 . the_nirala is located at 7_milton_road_chesterton and its phone number is 01223360966. is there anything else i can help you with ?==['golden_wok', '191_histon_road_chesterton', '01223_350688', 'the_nirala', '7_milton_road_chesterton']

0 the_nirala address 7_milton_road_chesterton name address
0 the_nirala area north name area
0 the_nirala food indian name food
0 the_nirala phone 01223_360966 name phone
0 the_nirala pricerange moderate name pricerange
0 the_nirala postcode cb41uy name postcode
0 golden_wok address 191_histon_road_chesterton name address
0 golden_wok area north name area
0 golden_wok food chinese name food
0 golden_wok phone 01223_350688 name phone
0 golden_wok pricerange moderate name pricerange
0 golden_wok postcode cb43hl name postcode
283 i am looking for a moderately priced restaurant in the north part of town .==api_call dontcare north moderate==<silence>==there is the golden_wok for chinese food and the_nirala for indian food .==can i get the address and phone number ?==for which location would you like that address and phone number ?==for both please==golden_wok is located at 191_histon_road_chesterton and its phone number is 01223_350688 . the_nirala is located at 7_milton_road_chesterton and its phone number is 01223360966. is there anything else i can help you with ?==thank you and goodbye .==you 're welcome . thanks and goodbye .==[]

284 cheap restaurant , please==what type of cuisine would you prefer ?==[]

285 cheap restaurant , please==what type of cuisine would you prefer ?==do you have any serves jamaican food ?==there are n't any jamaican restaurants nearby , would you like another type of cuisine ?==[]

286 cheap restaurant , please==what type of cuisine would you prefer ?==do you have any serves jamaican food ?==there are n't any jamaican restaurants nearby , would you like another type of cuisine ?==how about mediterranean ?==api_call mediterranean dontcare cheap==['mediterranean', 'cheap']

0 the_gardenia address 2_rose_crescent_city_centre name address
0 the_gardenia area centre name area
0 the_gardenia food mediterranean name food
0 the_gardenia phone 01223_356354 name phone
0 the_gardenia pricerange cheap name pricerange
0 the_gardenia postcode cb23ll name postcode
287 cheap restaurant , please==what type of cuisine would you prefer ?==do you have any serves jamaican food ?==there are n't any jamaican restaurants nearby , would you like another type of cuisine ?==how about mediterranean ?==api_call mediterranean dontcare cheap==<silence>==yes , the_gardenia serves mediterranean . would you like their phone number ?==['the_gardenia', 'mediterranean']

0 the_gardenia address 2_rose_crescent_city_centre name address
0 the_gardenia area centre name area
0 the_gardenia food mediterranean name food
0 the_gardenia phone 01223_356354 name phone
0 the_gardenia pricerange cheap name pricerange
0 the_gardenia postcode cb23ll name postcode
288 cheap restaurant , please==what type of cuisine would you prefer ?==do you have any serves jamaican food ?==there are n't any jamaican restaurants nearby , would you like another type of cuisine ?==how about mediterranean ?==api_call mediterranean dontcare cheap==<silence>==yes , the_gardenia serves mediterranean . would you like their phone number ?==yes , and the postcode please .==the_gardenia 's phone number is 01223_356354 and the postcode is cb23ll . is there anything else i can help you with ?==['the_gardenia', '01223_356354', 'cb23ll']

0 the_gardenia address 2_rose_crescent_city_centre name address
0 the_gardenia area centre name area
0 the_gardenia food mediterranean name food
0 the_gardenia phone 01223_356354 name phone
0 the_gardenia pricerange cheap name pricerange
0 the_gardenia postcode cb23ll name postcode
289 cheap restaurant , please==what type of cuisine would you prefer ?==do you have any serves jamaican food ?==there are n't any jamaican restaurants nearby , would you like another type of cuisine ?==how about mediterranean ?==api_call mediterranean dontcare cheap==<silence>==yes , the_gardenia serves mediterranean . would you like their phone number ?==yes , and the postcode please .==the_gardenia 's phone number is 01223_356354 and the postcode is cb23ll . is there anything else i can help you with ?==no , thank you , goodbye ,==have a nice day . goodbye .==[]

290 i am looking for a restaurant in the cheap price range that serves italian food .==there are five restaurants in the cheap price range that serve italian food . what area are you looking for ?==['cheap', 'italian']

291 i am looking for a restaurant in the cheap price range that serves italian food .==there are five restaurants in the cheap price range that serve italian food . what area are you looking for ?==i do n't care which area .==api_call italian dontcare cheap==['italian', 'cheap']

0 pizza_hut_city_centre address regent_street_city_centre name address
0 pizza_hut_city_centre area centre name area
0 pizza_hut_city_centre food italian name food
0 pizza_hut_city_centre phone 01223_323737 name phone
0 pizza_hut_city_centre pricerange cheap name pricerange
0 pizza_hut_city_centre postcode cb21ab name postcode
0 ask address 12_bridge_street_city_centre name address
0 ask area centre name area
0 ask food italian name food
0 ask phone 01223_364917 name phone
0 ask pricerange cheap name pricerange
0 ask postcode cb21uf name postcode
0 da_vinci_pizzeria address 20_milton_road_chesterton name address
0 da_vinci_pizzeria area north name area
0 da_vinci_pizzeria food italian name food
0 da_vinci_pizzeria phone 01223_351707 name phone
0 da_vinci_pizzeria pricerange cheap name pricerange
0 da_vinci_pizzeria postcode cb41jy name postcode
0 la_margherita address 15_magdalene_street_city_centre name address
0 la_margherita area west name area
0 la_margherita food italian name food
0 la_margherita phone 01223_315232 name phone
0 la_margherita pricerange cheap name pricerange
0 la_margherita postcode cb30af name postcode
0 zizzi_cambridge address 47-53_regent_street name address
0 zizzi_cambridge area centre name area
0 zizzi_cambridge food italian name food
0 zizzi_cambridge phone 01223_365599 name phone
0 zizzi_cambridge pricerange cheap name pricerange
0 zizzi_cambridge postcode cb21ab name postcode
292 i am looking for a restaurant in the cheap price range that serves italian food .==there are five restaurants in the cheap price range that serve italian food . what area are you looking for ?==i do n't care which area .==api_call italian dontcare cheap==<silence>==ask serves italian food and is in the cheap price range . would you like their location ?==['ask', 'italian', 'cheap']

0 pizza_hut_city_centre address regent_street_city_centre name address
0 pizza_hut_city_centre area centre name area
0 pizza_hut_city_centre food italian name food
0 pizza_hut_city_centre phone 01223_323737 name phone
0 pizza_hut_city_centre pricerange cheap name pricerange
0 pizza_hut_city_centre postcode cb21ab name postcode
0 ask address 12_bridge_street_city_centre name address
0 ask area centre name area
0 ask food italian name food
0 ask phone 01223_364917 name phone
0 ask pricerange cheap name pricerange
0 ask postcode cb21uf name postcode
0 da_vinci_pizzeria address 20_milton_road_chesterton name address
0 da_vinci_pizzeria area north name area
0 da_vinci_pizzeria food italian name food
0 da_vinci_pizzeria phone 01223_351707 name phone
0 da_vinci_pizzeria pricerange cheap name pricerange
0 da_vinci_pizzeria postcode cb41jy name postcode
0 la_margherita address 15_magdalene_street_city_centre name address
0 la_margherita area west name area
0 la_margherita food italian name food
0 la_margherita phone 01223_315232 name phone
0 la_margherita pricerange cheap name pricerange
0 la_margherita postcode cb30af name postcode
0 zizzi_cambridge address 47-53_regent_street name address
0 zizzi_cambridge area centre name area
0 zizzi_cambridge food italian name food
0 zizzi_cambridge phone 01223_365599 name phone
0 zizzi_cambridge pricerange cheap name pricerange
0 zizzi_cambridge postcode cb21ab name postcode
293 i am looking for a restaurant in the cheap price range that serves italian food .==there are five restaurants in the cheap price range that serve italian food . what area are you looking for ?==i do n't care which area .==api_call italian dontcare cheap==<silence>==ask serves italian food and is in the cheap price range . would you like their location ?==yes please , i would like their address .==ask is located at 12_bridge_street_city_centre . their telephone number is 01223_364917 .==['ask', '12_bridge_street_city_centre', '01223_364917']

0 pizza_hut_city_centre address regent_street_city_centre name address
0 pizza_hut_city_centre area centre name area
0 pizza_hut_city_centre food italian name food
0 pizza_hut_city_centre phone 01223_323737 name phone
0 pizza_hut_city_centre pricerange cheap name pricerange
0 pizza_hut_city_centre postcode cb21ab name postcode
0 ask address 12_bridge_street_city_centre name address
0 ask area centre name area
0 ask food italian name food
0 ask phone 01223_364917 name phone
0 ask pricerange cheap name pricerange
0 ask postcode cb21uf name postcode
0 da_vinci_pizzeria address 20_milton_road_chesterton name address
0 da_vinci_pizzeria area north name area
0 da_vinci_pizzeria food italian name food
0 da_vinci_pizzeria phone 01223_351707 name phone
0 da_vinci_pizzeria pricerange cheap name pricerange
0 da_vinci_pizzeria postcode cb41jy name postcode
0 la_margherita address 15_magdalene_street_city_centre name address
0 la_margherita area west name area
0 la_margherita food italian name food
0 la_margherita phone 01223_315232 name phone
0 la_margherita pricerange cheap name pricerange
0 la_margherita postcode cb30af name postcode
0 zizzi_cambridge address 47-53_regent_street name address
0 zizzi_cambridge area centre name area
0 zizzi_cambridge food italian name food
0 zizzi_cambridge phone 01223_365599 name phone
0 zizzi_cambridge pricerange cheap name pricerange
0 zizzi_cambridge postcode cb21ab name postcode
294 i am looking for a restaurant in the cheap price range that serves italian food .==there are five restaurants in the cheap price range that serve italian food . what area are you looking for ?==i do n't care which area .==api_call italian dontcare cheap==<silence>==ask serves italian food and is in the cheap price range . would you like their location ?==yes please , i would like their address .==ask is located at 12_bridge_street_city_centre . their telephone number is 01223_364917 .==thank you , goodbye .==have a good day ! goodbye .==[]

295 hi , i want a tuscan restaurant that 's expensively priced .==i 'm sorry , there are no tuscan restaurants in the expensive price range . would you like to try something else ?==['expensive']

296 hi , i want a tuscan restaurant that 's expensively priced .==i 'm sorry , there are no tuscan restaurants in the expensive price range . would you like to try something else ?==how about korean food ?==api_call korean dontcare expensive==['korean', 'expensive']

0 little_seoul address 108_regent_street_city_centre name address
0 little_seoul area centre name area
0 little_seoul food korean name food
0 little_seoul phone 01223_308681 name phone
0 little_seoul pricerange expensive name pricerange
0 little_seoul postcode cb21dp name postcode
297 hi , i want a tuscan restaurant that 's expensively priced .==i 'm sorry , there are no tuscan restaurants in the expensive price range . would you like to try something else ?==how about korean food ?==api_call korean dontcare expensive==<silence>==little_seoul is an expensive restaurant in the centre area . would you like the address ?==['little_seoul', 'expensive', 'centre']

0 little_seoul address 108_regent_street_city_centre name address
0 little_seoul area centre name area
0 little_seoul food korean name food
0 little_seoul phone 01223_308681 name phone
0 little_seoul pricerange expensive name pricerange
0 little_seoul postcode cb21dp name postcode
298 hi , i want a tuscan restaurant that 's expensively priced .==i 'm sorry , there are no tuscan restaurants in the expensive price range . would you like to try something else ?==how about korean food ?==api_call korean dontcare expensive==<silence>==little_seoul is an expensive restaurant in the centre area . would you like the address ?==yes please .==the address is 108 regent_street_city_centre . do you need any further information ?==['regent_street_city_centre']

0 little_seoul address 108_regent_street_city_centre name address
0 little_seoul area centre name area
0 little_seoul food korean name food
0 little_seoul phone 01223_308681 name phone
0 little_seoul pricerange expensive name pricerange
0 little_seoul postcode cb21dp name postcode
299 hi , i want a tuscan restaurant that 's expensively priced .==i 'm sorry , there are no tuscan restaurants in the expensive price range . would you like to try something else ?==how about korean food ?==api_call korean dontcare expensive==<silence>==little_seoul is an expensive restaurant in the centre area . would you like the address ?==yes please .==the address is 108 regent_street_city_centre . do you need any further information ?==no , thank you .==enjoy your meal !==[]

300 i am looking for a restaurant in the west part of town==do you have a certain price range or food type you are looking for ?==[]

301 i am looking for a restaurant in the west part of town==do you have a certain price range or food type you are looking for ?==vietnamese food==api_call vietnamese west dontcare==['vietnamese', 'west']

0 thanh_binh address 17_magdalene_street_city_centre name address
0 thanh_binh area west name area
0 thanh_binh food vietnamese name food
0 thanh_binh phone 01223_362456 name phone
0 thanh_binh pricerange cheap name pricerange
0 thanh_binh postcode cb30af name postcode
302 i am looking for a restaurant in the west part of town==do you have a certain price range or food type you are looking for ?==vietnamese food==api_call vietnamese west dontcare==<silence>==thanh_binh is a vietnamese restaurant in the west of town , and is in the cheap price range .==['thanh_binh', 'vietnamese', 'west', 'cheap']

0 thanh_binh address 17_magdalene_street_city_centre name address
0 thanh_binh area west name area
0 thanh_binh food vietnamese name food
0 thanh_binh phone 01223_362456 name phone
0 thanh_binh pricerange cheap name pricerange
0 thanh_binh postcode cb30af name postcode
303 i am looking for a restaurant in the west part of town==do you have a certain price range or food type you are looking for ?==vietnamese food==api_call vietnamese west dontcare==<silence>==thanh_binh is a vietnamese restaurant in the west of town , and is in the cheap price range .==phone number and postcode please==thanh_binh 's phone number is 01223_362456 , their postcode is cb30af==['thanh_binh', '01223_362456', 'cb30af']

0 thanh_binh address 17_magdalene_street_city_centre name address
0 thanh_binh area west name area
0 thanh_binh food vietnamese name food
0 thanh_binh phone 01223_362456 name phone
0 thanh_binh pricerange cheap name pricerange
0 thanh_binh postcode cb30af name postcode
304 i am looking for a restaurant in the west part of town==do you have a certain price range or food type you are looking for ?==vietnamese food==api_call vietnamese west dontcare==<silence>==thanh_binh is a vietnamese restaurant in the west of town , and is in the cheap price range .==phone number and postcode please==thanh_binh 's phone number is 01223_362456 , their postcode is cb30af==thank you , good bye .==thank you , goodbye .==[]

305 i want to find a moderately priced restaurant in the south part of town .==api_call dontcare south moderate==['south', 'moderate']

0 pizza_hut_cherry_hinton address g4_cambridge_leisure_park_clifton_way_cherry_hinton name address
0 pizza_hut_cherry_hinton area south name area
0 pizza_hut_cherry_hinton food italian name food
0 pizza_hut_cherry_hinton phone 01223_323737 name phone
0 pizza_hut_cherry_hinton pricerange moderate name pricerange
0 pizza_hut_cherry_hinton postcode cb17dy name postcode
0 restaurant_alimentum address 152_-_154_hills_road name address
0 restaurant_alimentum area south name area
0 restaurant_alimentum food modern_european name food
0 restaurant_alimentum phone 01223_413000 name phone
0 restaurant_alimentum pricerange moderate name pricerange
0 restaurant_alimentum postcode cb28pb name postcode
306 i want to find a moderately priced restaurant in the south part of town .==api_call dontcare south moderate==<silence>==there are two choices in the south part of town with moderate price . one is pizza_hut_cherry_hinton , which is italian food . and the other is restaurant_alimentum , which is modern_european food .==['south', 'moderate', 'pizza_hut_cherry_hinton', 'italian', 'restaurant_alimentum', 'modern_european']

0 pizza_hut_cherry_hinton address g4_cambridge_leisure_park_clifton_way_cherry_hinton name address
0 pizza_hut_cherry_hinton area south name area
0 pizza_hut_cherry_hinton food italian name food
0 pizza_hut_cherry_hinton phone 01223_323737 name phone
0 pizza_hut_cherry_hinton pricerange moderate name pricerange
0 pizza_hut_cherry_hinton postcode cb17dy name postcode
0 restaurant_alimentum address 152_-_154_hills_road name address
0 restaurant_alimentum area south name area
0 restaurant_alimentum food modern_european name food
0 restaurant_alimentum phone 01223_413000 name phone
0 restaurant_alimentum pricerange moderate name pricerange
0 restaurant_alimentum postcode cb28pb name postcode
307 i want to find a moderately priced restaurant in the south part of town .==api_call dontcare south moderate==<silence>==there are two choices in the south part of town with moderate price . one is pizza_hut_cherry_hinton , which is italian food . and the other is restaurant_alimentum , which is modern_european food .==what is the address and phone number of alimentum ?==restaurant_alimentum is located at 152_-_154_hills_road and the phone number is 01223_413000 .==['restaurant_alimentum', '152_-_154_hills_road', '01223_413000']

0 pizza_hut_cherry_hinton address g4_cambridge_leisure_park_clifton_way_cherry_hinton name address
0 pizza_hut_cherry_hinton area south name area
0 pizza_hut_cherry_hinton food italian name food
0 pizza_hut_cherry_hinton phone 01223_323737 name phone
0 pizza_hut_cherry_hinton pricerange moderate name pricerange
0 pizza_hut_cherry_hinton postcode cb17dy name postcode
0 restaurant_alimentum address 152_-_154_hills_road name address
0 restaurant_alimentum area south name area
0 restaurant_alimentum food modern_european name food
0 restaurant_alimentum phone 01223_413000 name phone
0 restaurant_alimentum pricerange moderate name pricerange
0 restaurant_alimentum postcode cb28pb name postcode
308 i want to find a moderately priced restaurant in the south part of town .==api_call dontcare south moderate==<silence>==there are two choices in the south part of town with moderate price . one is pizza_hut_cherry_hinton , which is italian food . and the other is restaurant_alimentum , which is modern_european food .==what is the address and phone number of alimentum ?==restaurant_alimentum is located at 152_-_154_hills_road and the phone number is 01223_413000 .==thank you very much good bye==you 're very welcome . good bye .==[]

309 i need some portuguese food ! i need a restaurant in any area . please give me a phone number .==api_call portuguese dontcare dontcare==['portuguese']

0 nandos address cambridge_leisure_park_clifton_way name address
0 nandos area south name area
0 nandos food portuguese name food
0 nandos phone 01223_327908 name phone
0 nandos pricerange cheap name pricerange
0 nandos postcode cb17dy name postcode
0 nandos_city_centre address 33-34_saint_andrews_street name address
0 nandos_city_centre area centre name area
0 nandos_city_centre food portuguese name food
0 nandos_city_centre phone 01223_327908 name phone
0 nandos_city_centre pricerange cheap name pricerange
0 nandos_city_centre postcode cb23ar name postcode
310 i need some portuguese food ! i need a restaurant in any area . please give me a phone number .==api_call portuguese dontcare dontcare==<silence>==nandos is located in the south area . address is cambridge_leisure_park_clifton_way and phone number is 01223_327908 .==['nandos', 'south', 'cambridge_leisure_park_clifton_way', '01223_327908']

0 nandos address cambridge_leisure_park_clifton_way name address
0 nandos area south name area
0 nandos food portuguese name food
0 nandos phone 01223_327908 name phone
0 nandos pricerange cheap name pricerange
0 nandos postcode cb17dy name postcode
0 nandos_city_centre address 33-34_saint_andrews_street name address
0 nandos_city_centre area centre name area
0 nandos_city_centre food portuguese name food
0 nandos_city_centre phone 01223_327908 name phone
0 nandos_city_centre pricerange cheap name pricerange
0 nandos_city_centre postcode cb23ar name postcode
311 i need some portuguese food ! i need a restaurant in any area . please give me a phone number .==api_call portuguese dontcare dontcare==<silence>==nandos is located in the south area . address is cambridge_leisure_park_clifton_way and phone number is 01223_327908 .==is there anything else ?==nandos_city_centre is in the centre part of town . their phone number is 01223_327908==['nandos_city_centre', 'centre', '01223_327908']

0 nandos address cambridge_leisure_park_clifton_way name address
0 nandos area south name area
0 nandos food portuguese name food
0 nandos phone 01223_327908 name phone
0 nandos pricerange cheap name pricerange
0 nandos postcode cb17dy name postcode
0 nandos_city_centre address 33-34_saint_andrews_street name address
0 nandos_city_centre area centre name area
0 nandos_city_centre food portuguese name food
0 nandos_city_centre phone 01223_327908 name phone
0 nandos_city_centre pricerange cheap name pricerange
0 nandos_city_centre postcode cb23ar name postcode
312 i need some portuguese food ! i need a restaurant in any area . please give me a phone number .==api_call portuguese dontcare dontcare==<silence>==nandos is located in the south area . address is cambridge_leisure_park_clifton_way and phone number is 01223_327908 .==is there anything else ?==nandos_city_centre is in the centre part of town . their phone number is 01223_327908==thank you . goodbye .==thank you , goodbye .==[]

313 i am searching for a restaurant serving vietnamese food in the centre of town .==there is one vietnamese restaurant , but it 's in the west end of town . would that work for you ?==['vietnamese', 'west']

314 i am searching for a restaurant serving vietnamese food in the centre of town .==there is one vietnamese restaurant , but it 's in the west end of town . would that work for you ?==i prefer to stay in the centre of town . is there a turkish restaurant ?==yes there are three restaurants serving turkish food in the center of town in the moderate and expensive price range . which price range would you prefer ?==['turkish', 'moderate', 'expensive']

315 i am searching for a restaurant serving vietnamese food in the centre of town .==there is one vietnamese restaurant , but it 's in the west end of town . would that work for you ?==i prefer to stay in the centre of town . is there a turkish restaurant ?==yes there are three restaurants serving turkish food in the center of town in the moderate and expensive price range . which price range would you prefer ?==i do n't care about the price range .==api_call turkish centre dontcare==['turkish', 'centre']

0 meze_bar_restaurant address 196_mill_road_city_centre name address
0 meze_bar_restaurant area centre name area
0 meze_bar_restaurant food turkish name food
0 meze_bar_restaurant pricerange expensive name pricerange
0 meze_bar_restaurant postcode cb13nf name postcode
0 anatolia address 30_bridge_street_city_centre name address
0 anatolia area centre name area
0 anatolia food turkish name food
0 anatolia phone 01223_362372 name phone
0 anatolia pricerange moderate name pricerange
0 anatolia postcode cb21uj name postcode
0 efes_restaurant address king_street_city_centre name address
0 efes_restaurant area centre name area
0 efes_restaurant food turkish name food
0 efes_restaurant phone 01223_500005 name phone
0 efes_restaurant pricerange moderate name pricerange
0 efes_restaurant postcode cb11ln name postcode
316 i am searching for a restaurant serving vietnamese food in the centre of town .==there is one vietnamese restaurant , but it 's in the west end of town . would that work for you ?==i prefer to stay in the centre of town . is there a turkish restaurant ?==yes there are three restaurants serving turkish food in the center of town in the moderate and expensive price range . which price range would you prefer ?==i do n't care about the price range .==api_call turkish centre dontcare==<silence>==anatolia serves turkish food in the centre of town . would you like their phone number ?==['anatolia', 'turkish', 'centre']

0 meze_bar_restaurant address 196_mill_road_city_centre name address
0 meze_bar_restaurant area centre name area
0 meze_bar_restaurant food turkish name food
0 meze_bar_restaurant pricerange expensive name pricerange
0 meze_bar_restaurant postcode cb13nf name postcode
0 anatolia address 30_bridge_street_city_centre name address
0 anatolia area centre name area
0 anatolia food turkish name food
0 anatolia phone 01223_362372 name phone
0 anatolia pricerange moderate name pricerange
0 anatolia postcode cb21uj name postcode
0 efes_restaurant address king_street_city_centre name address
0 efes_restaurant area centre name area
0 efes_restaurant food turkish name food
0 efes_restaurant phone 01223_500005 name phone
0 efes_restaurant pricerange moderate name pricerange
0 efes_restaurant postcode cb11ln name postcode
317 i am searching for a restaurant serving vietnamese food in the centre of town .==there is one vietnamese restaurant , but it 's in the west end of town . would that work for you ?==i prefer to stay in the centre of town . is there a turkish restaurant ?==yes there are three restaurants serving turkish food in the center of town in the moderate and expensive price range . which price range would you prefer ?==i do n't care about the price range .==api_call turkish centre dontcare==<silence>==anatolia serves turkish food in the centre of town . would you like their phone number ?==can you give me the address ?==the anatolia is located at 30_bridge_street_city_centre . is there any other information you need ?==['anatolia', '30_bridge_street_city_centre']

0 meze_bar_restaurant address 196_mill_road_city_centre name address
0 meze_bar_restaurant area centre name area
0 meze_bar_restaurant food turkish name food
0 meze_bar_restaurant pricerange expensive name pricerange
0 meze_bar_restaurant postcode cb13nf name postcode
0 anatolia address 30_bridge_street_city_centre name address
0 anatolia area centre name area
0 anatolia food turkish name food
0 anatolia phone 01223_362372 name phone
0 anatolia pricerange moderate name pricerange
0 anatolia postcode cb21uj name postcode
0 efes_restaurant address king_street_city_centre name address
0 efes_restaurant area centre name area
0 efes_restaurant food turkish name food
0 efes_restaurant phone 01223_500005 name phone
0 efes_restaurant pricerange moderate name pricerange
0 efes_restaurant postcode cb11ln name postcode
318 i am searching for a restaurant serving vietnamese food in the centre of town .==there is one vietnamese restaurant , but it 's in the west end of town . would that work for you ?==i prefer to stay in the centre of town . is there a turkish restaurant ?==yes there are three restaurants serving turkish food in the center of town in the moderate and expensive price range . which price range would you prefer ?==i do n't care about the price range .==api_call turkish centre dontcare==<silence>==anatolia serves turkish food in the centre of town . would you like their phone number ?==can you give me the address ?==the anatolia is located at 30_bridge_street_city_centre . is there any other information you need ?==what price range is anatolia ?==anatolia is in the moderate price range==['anatolia', 'moderate']

0 meze_bar_restaurant address 196_mill_road_city_centre name address
0 meze_bar_restaurant area centre name area
0 meze_bar_restaurant food turkish name food
0 meze_bar_restaurant pricerange expensive name pricerange
0 meze_bar_restaurant postcode cb13nf name postcode
0 anatolia address 30_bridge_street_city_centre name address
0 anatolia area centre name area
0 anatolia food turkish name food
0 anatolia phone 01223_362372 name phone
0 anatolia pricerange moderate name pricerange
0 anatolia postcode cb21uj name postcode
0 efes_restaurant address king_street_city_centre name address
0 efes_restaurant area centre name area
0 efes_restaurant food turkish name food
0 efes_restaurant phone 01223_500005 name phone
0 efes_restaurant pricerange moderate name pricerange
0 efes_restaurant postcode cb11ln name postcode
319 i am searching for a restaurant serving vietnamese food in the centre of town .==there is one vietnamese restaurant , but it 's in the west end of town . would that work for you ?==i prefer to stay in the centre of town . is there a turkish restaurant ?==yes there are three restaurants serving turkish food in the center of town in the moderate and expensive price range . which price range would you prefer ?==i do n't care about the price range .==api_call turkish centre dontcare==<silence>==anatolia serves turkish food in the centre of town . would you like their phone number ?==can you give me the address ?==the anatolia is located at 30_bridge_street_city_centre . is there any other information you need ?==what price range is anatolia ?==anatolia is in the moderate price range==thank you goodbye .==thank you and have a great day !==[]

320 i want to find a restaurant in any part of town and serves seafood .==api_call seafood dontcare dontcare==['seafood']

0 loch_fyne address the_little_rose_37_trumpington_street name address
0 loch_fyne area centre name area
0 loch_fyne food seafood name food
0 loch_fyne phone 01223_362433 name phone
0 loch_fyne pricerange expensive name pricerange
0 loch_fyne postcode cb21qy name postcode
321 i want to find a restaurant in any part of town and serves seafood .==api_call seafood dontcare dontcare==<silence>==loch_fyne is a restaurant in the city centre that serves seafood . would you like more information ?==['loch_fyne', 'centre', 'seafood']

0 loch_fyne address the_little_rose_37_trumpington_street name address
0 loch_fyne area centre name area
0 loch_fyne food seafood name food
0 loch_fyne phone 01223_362433 name phone
0 loch_fyne pricerange expensive name pricerange
0 loch_fyne postcode cb21qy name postcode
322 i want to find a restaurant in any part of town and serves seafood .==api_call seafood dontcare dontcare==<silence>==loch_fyne is a restaurant in the city centre that serves seafood . would you like more information ?==what is the phone number and price range ?==the phone is 01223_362433 and it is in the expensive range .==['01223_362433', 'expensive']

0 loch_fyne address the_little_rose_37_trumpington_street name address
0 loch_fyne area centre name area
0 loch_fyne food seafood name food
0 loch_fyne phone 01223_362433 name phone
0 loch_fyne pricerange expensive name pricerange
0 loch_fyne postcode cb21qy name postcode
323 i want to find a restaurant in any part of town and serves seafood .==api_call seafood dontcare dontcare==<silence>==loch_fyne is a restaurant in the city centre that serves seafood . would you like more information ?==what is the phone number and price range ?==the phone is 01223_362433 and it is in the expensive range .==that sounds great . thanks !==you 're welcome . goodbye !==[]

324 cheap restaurant in the north . address and phone number , please .==api_call dontcare north cheap==['north', 'cheap']

0 da_vinci_pizzeria address 20_milton_road_chesterton name address
0 da_vinci_pizzeria area north name area
0 da_vinci_pizzeria food italian name food
0 da_vinci_pizzeria phone 01223_351707 name phone
0 da_vinci_pizzeria pricerange cheap name pricerange
0 da_vinci_pizzeria postcode cb41jy name postcode
0 royal_spice address victoria_avenue_chesterton name address
0 royal_spice area north name area
0 royal_spice food indian name food
0 royal_spice phone 01733_553355 name phone
0 royal_spice pricerange cheap name pricerange
0 royal_spice postcode cb41eh name postcode
325 cheap restaurant in the north . address and phone number , please .==api_call dontcare north cheap==<silence>==there are two restaurants in the cheap category in that area . would you prefer italian or indian ?==['cheap', 'italian', 'indian']

0 da_vinci_pizzeria address 20_milton_road_chesterton name address
0 da_vinci_pizzeria area north name area
0 da_vinci_pizzeria food italian name food
0 da_vinci_pizzeria phone 01223_351707 name phone
0 da_vinci_pizzeria pricerange cheap name pricerange
0 da_vinci_pizzeria postcode cb41jy name postcode
0 royal_spice address victoria_avenue_chesterton name address
0 royal_spice area north name area
0 royal_spice food indian name food
0 royal_spice phone 01733_553355 name phone
0 royal_spice pricerange cheap name pricerange
0 royal_spice postcode cb41eh name postcode
326 cheap restaurant in the north . address and phone number , please .==api_call dontcare north cheap==<silence>==there are two restaurants in the cheap category in that area . would you prefer italian or indian ?==i would prefer italian .==da_vinci_pizzeria is located at 20_milton_road_chesterton and they can be reached at 01223_351707==['da_vinci_pizzeria', '20_milton_road_chesterton', '01223_351707']

0 da_vinci_pizzeria address 20_milton_road_chesterton name address
0 da_vinci_pizzeria area north name area
0 da_vinci_pizzeria food italian name food
0 da_vinci_pizzeria phone 01223_351707 name phone
0 da_vinci_pizzeria pricerange cheap name pricerange
0 da_vinci_pizzeria postcode cb41jy name postcode
0 royal_spice address victoria_avenue_chesterton name address
0 royal_spice area north name area
0 royal_spice food indian name food
0 royal_spice phone 01733_553355 name phone
0 royal_spice pricerange cheap name pricerange
0 royal_spice postcode cb41eh name postcode
327 cheap restaurant in the north . address and phone number , please .==api_call dontcare north cheap==<silence>==there are two restaurants in the cheap category in that area . would you prefer italian or indian ?==i would prefer italian .==da_vinci_pizzeria is located at 20_milton_road_chesterton and they can be reached at 01223_351707==thank you goodbye .==thank you for using cambridge restaurant system . good bye .==[]

328 i am looking for a restaurant that serves british food and in the east part of town .==api_call british east dontcare==['british', 'east']

0 grafton_hotel_restaurant address grafton_hotel_619_newmarket_road_fen_ditton name address
0 grafton_hotel_restaurant area east name area
0 grafton_hotel_restaurant food british name food
0 grafton_hotel_restaurant phone 01223_241387 name phone
0 grafton_hotel_restaurant pricerange expensive name pricerange
0 grafton_hotel_restaurant postcode cb58pa name postcode
329 i am looking for a restaurant that serves british food and in the east part of town .==api_call british east dontcare==<silence>==grafton_hotel_restaurant serves british food in the east area .==['grafton_hotel_restaurant', 'british', 'east']

0 grafton_hotel_restaurant address grafton_hotel_619_newmarket_road_fen_ditton name address
0 grafton_hotel_restaurant area east name area
0 grafton_hotel_restaurant food british name food
0 grafton_hotel_restaurant phone 01223_241387 name phone
0 grafton_hotel_restaurant pricerange expensive name pricerange
0 grafton_hotel_restaurant postcode cb58pa name postcode
330 i am looking for a restaurant that serves british food and in the east part of town .==api_call british east dontcare==<silence>==grafton_hotel_restaurant serves british food in the east area .==what is the address , phone number , and price range of the grafton_hotel_restaurant ?==grafton_hotel_restaurant 's address is 619 newmarket_road_fen_ditton their phone number is 01223_241387 and it is listed in the expensive price range==['grafton_hotel_restaurant', 'newmarket_road_fen_ditton', '01223_241387', 'expensive']

0 grafton_hotel_restaurant address grafton_hotel_619_newmarket_road_fen_ditton name address
0 grafton_hotel_restaurant area east name area
0 grafton_hotel_restaurant food british name food
0 grafton_hotel_restaurant phone 01223_241387 name phone
0 grafton_hotel_restaurant pricerange expensive name pricerange
0 grafton_hotel_restaurant postcode cb58pa name postcode
331 i am looking for a restaurant that serves british food and in the east part of town .==api_call british east dontcare==<silence>==grafton_hotel_restaurant serves british food in the east area .==what is the address , phone number , and price range of the grafton_hotel_restaurant ?==grafton_hotel_restaurant 's address is 619 newmarket_road_fen_ditton their phone number is 01223_241387 and it is listed in the expensive price range==thank you , goodbye .==thank you for using our system ! have a great day !==[]

332 i want to find a cheap restaurant in the north part of town . what is the address and food ?==api_call dontcare north cheap==['north', 'cheap']

0 da_vinci_pizzeria address 20_milton_road_chesterton name address
0 da_vinci_pizzeria area north name area
0 da_vinci_pizzeria food italian name food
0 da_vinci_pizzeria phone 01223_351707 name phone
0 da_vinci_pizzeria pricerange cheap name pricerange
0 da_vinci_pizzeria postcode cb41jy name postcode
0 royal_spice address victoria_avenue_chesterton name address
0 royal_spice area north name area
0 royal_spice food indian name food
0 royal_spice phone 01733_553355 name phone
0 royal_spice pricerange cheap name pricerange
0 royal_spice postcode cb41eh name postcode
333 i want to find a cheap restaurant in the north part of town . what is the address and food ?==api_call dontcare north cheap==<silence>==da_vinci_pizzeria serves italian food and is located at 20_milton_road_chesterton or royal_spice serves indian food and is on victoria_avenue_chesterton==['da_vinci_pizzeria', 'italian', '20_milton_road_chesterton', 'royal_spice', 'indian', 'victoria_avenue_chesterton']

0 da_vinci_pizzeria address 20_milton_road_chesterton name address
0 da_vinci_pizzeria area north name area
0 da_vinci_pizzeria food italian name food
0 da_vinci_pizzeria phone 01223_351707 name phone
0 da_vinci_pizzeria pricerange cheap name pricerange
0 da_vinci_pizzeria postcode cb41jy name postcode
0 royal_spice address victoria_avenue_chesterton name address
0 royal_spice area north name area
0 royal_spice food indian name food
0 royal_spice phone 01733_553355 name phone
0 royal_spice pricerange cheap name pricerange
0 royal_spice postcode cb41eh name postcode
334 i want to find a cheap restaurant in the north part of town . what is the address and food ?==api_call dontcare north cheap==<silence>==da_vinci_pizzeria serves italian food and is located at 20_milton_road_chesterton or royal_spice serves indian food and is on victoria_avenue_chesterton==thank you==thank you , goodbye==[]

335 i am in the past of town . can you recommend a restaurant in a moderate priced range ?==do you have a specific food type in mind ?==[]

336 i am in the past of town . can you recommend a restaurant in a moderate priced range ?==do you have a specific food type in mind ?==i do not care about the type of food .==api_call dontcare dontcare moderate==['moderate']

0 pizza_hut_cherry_hinton address g4_cambridge_leisure_park_clifton_way_cherry_hinton name address
0 pizza_hut_cherry_hinton area south name area
0 pizza_hut_cherry_hinton food italian name food
0 pizza_hut_cherry_hinton phone 01223_323737 name phone
0 pizza_hut_cherry_hinton pricerange moderate name pricerange
0 pizza_hut_cherry_hinton postcode cb17dy name postcode
0 restaurant_alimentum address 152_-_154_hills_road name address
0 restaurant_alimentum area south name area
0 restaurant_alimentum food modern_european name food
0 restaurant_alimentum phone 01223_413000 name phone
0 restaurant_alimentum pricerange moderate name pricerange
0 restaurant_alimentum postcode cb28pb name postcode
0 curry_prince address 451_newmarket_road_fen_ditton name address
0 curry_prince area east name area
0 curry_prince food indian name food
0 curry_prince phone 01223_566388 name phone
0 curry_prince pricerange moderate name pricerange
0 curry_prince postcode cb58jj name postcode
0 pizza_express address regent_street_city_centre name address
0 pizza_express area centre name area
0 pizza_express food italian name food
0 pizza_express phone 01223_324033 name phone
0 pizza_express pricerange moderate name pricerange
0 pizza_express postcode cb21db name postcode
0 restaurant_one_seven address de_vere_university_arms_regent_street_city_centre name address
0 restaurant_one_seven area centre name area
0 restaurant_one_seven food british name food
0 restaurant_one_seven phone 01223_337766 name phone
0 restaurant_one_seven pricerange moderate name pricerange
0 restaurant_one_seven postcode cb21ab name postcode
0 jinling_noodle_bar address 11_peas_hill_city_centre name address
0 jinling_noodle_bar area centre name area
0 jinling_noodle_bar food chinese name food
0 jinling_noodle_bar phone 01223_566188 name phone
0 jinling_noodle_bar pricerange moderate name pricerange
0 jinling_noodle_bar postcode cb23pp name postcode
0 de_luca_cucina_and_bar address 83_regent_street name address
0 de_luca_cucina_and_bar area centre name area
0 de_luca_cucina_and_bar food modern_european name food
0 de_luca_cucina_and_bar phone 01223_356666 name phone
0 de_luca_cucina_and_bar pricerange moderate name pricerange
0 de_luca_cucina_and_bar postcode cb21aw name postcode
0 riverside_brasserie address doubletree_by_hilton_cambridge_granta_place_mill_lane name address
0 riverside_brasserie area centre name area
0 riverside_brasserie food modern_european name food
0 riverside_brasserie phone 01223_259988 name phone
0 riverside_brasserie pricerange moderate name pricerange
0 riverside_brasserie postcode cb21rt name postcode
0 prezzo address 21_-_24_northampton_road name address
0 prezzo area west name area
0 prezzo food italian name food
0 prezzo phone 01799_521260 name phone
0 prezzo pricerange moderate name pricerange
0 prezzo postcode cb30ad name postcode
0 ali_baba address 59_hills_road_city_centre name address
0 ali_baba area centre name area
0 ali_baba food lebanese name food
0 ali_baba phone 01462_432565 name phone
0 ali_baba pricerange moderate name pricerange
0 ali_baba postcode cb21nt name postcode
0 the_varsity_restaurant address 35_saint_andrews_street_city_centre name address
0 the_varsity_restaurant area centre name area
0 the_varsity_restaurant food international name food
0 the_varsity_restaurant phone 01223_356060 name phone
0 the_varsity_restaurant pricerange moderate name pricerange
0 the_varsity_restaurant postcode cb23ar name postcode
0 hotel_du_vin_and_bistro address 15_-_19_trumpington_street name address
0 hotel_du_vin_and_bistro area centre name area
0 hotel_du_vin_and_bistro food european name food
0 hotel_du_vin_and_bistro phone 01223_227330 name phone
0 hotel_du_vin_and_bistro pricerange moderate name pricerange
0 hotel_du_vin_and_bistro postcode cb21qa name postcode
0 bloomsbury_restaurant address crowne_plaza_hotel_20_downing_street name address
0 bloomsbury_restaurant area centre name area
0 bloomsbury_restaurant food international name food
0 bloomsbury_restaurant phone 0871_942_9180 name phone
0 bloomsbury_restaurant pricerange moderate name pricerange
0 bloomsbury_restaurant postcode cb23dt name postcode
0 la_tasca address 14_-16_bridge_street name address
0 la_tasca area centre name area
0 la_tasca food spanish name food
0 la_tasca phone 01223_464630 name phone
0 la_tasca pricerange moderate name pricerange
0 la_tasca postcode cb21uf name postcode
0 lan_hong_house address 12_norfolk_street_city_centre name address
0 lan_hong_house area centre name area
0 lan_hong_house food chinese name food
0 lan_hong_house phone 01223_350420 name phone
0 lan_hong_house pricerange moderate name pricerange
0 lan_hong_house postcode cb12lf name postcode
0 the_oak_bistro address 6_lensfield_road name address
0 the_oak_bistro area centre name area
0 the_oak_bistro food british name food
0 the_oak_bistro phone 01223_323361 name phone
0 the_oak_bistro pricerange moderate name pricerange
0 the_oak_bistro postcode cb21eg name postcode
0 the_copper_kettle address 4_kings_parade_city_centre name address
0 the_copper_kettle area centre name area
0 the_copper_kettle food british name food
0 the_copper_kettle phone 01223_365068 name phone
0 the_copper_kettle pricerange moderate name pricerange
0 the_copper_kettle postcode cb21sj name postcode
0 yippee_noodle_bar address 40428_king_street_city_centre name address
0 yippee_noodle_bar area centre name area
0 yippee_noodle_bar food asian_oriental name food
0 yippee_noodle_bar phone 01223_518111 name phone
0 yippee_noodle_bar pricerange moderate name pricerange
0 yippee_noodle_bar postcode cb11lh name postcode
0 the_nirala address 7_milton_road_chesterton name address
0 the_nirala area north name area
0 the_nirala food indian name food
0 the_nirala phone 01223_360966 name phone
0 the_nirala pricerange moderate name pricerange
0 the_nirala postcode cb41uy name postcode
0 cotto address 183_east_road_city_centre name address
0 cotto area centre name area
0 cotto food british name food
0 cotto phone 01223_302010 name phone
0 cotto pricerange moderate name pricerange
0 cotto postcode cb11bg name postcode
0 saint_johns_chop_house address 21_-_24_northampton_street name address
0 saint_johns_chop_house area west name area
0 saint_johns_chop_house food british name food
0 saint_johns_chop_house phone 01223_353110 name phone
0 saint_johns_chop_house pricerange moderate name pricerange
0 saint_johns_chop_house postcode cb30ad name postcode
0 pizza_hut_fen_ditton address cambridge_retail_park_newmarket_road_fen_ditton name address
0 pizza_hut_fen_ditton area east name area
0 pizza_hut_fen_ditton food italian name food
0 pizza_hut_fen_ditton phone 01223_323737 name phone
0 pizza_hut_fen_ditton pricerange moderate name pricerange
0 pizza_hut_fen_ditton postcode cb58wr name postcode
0 galleria address 33_bridge_street name address
0 galleria area centre name area
0 galleria food european name food
0 galleria phone 01223_362054 name phone
0 galleria pricerange moderate name pricerange
0 galleria postcode cb21uw name postcode
0 the_cow_pizza_kitchen_and_bar address corn_exchange_street name address
0 the_cow_pizza_kitchen_and_bar area centre name area
0 the_cow_pizza_kitchen_and_bar food gastropub name food
0 the_cow_pizza_kitchen_and_bar phone 01223_308871 name phone
0 the_cow_pizza_kitchen_and_bar pricerange moderate name pricerange
0 the_cow_pizza_kitchen_and_bar postcode cb23qf name postcode
0 golden_wok address 191_histon_road_chesterton name address
0 golden_wok area north name area
0 golden_wok food chinese name food
0 golden_wok phone 01223_350688 name phone
0 golden_wok pricerange moderate name pricerange
0 golden_wok postcode cb43hl name postcode
0 meghna address 205_victoria_road_chesterton name address
0 meghna area west name area
0 meghna food indian name food
0 meghna phone 01223_727410 name phone
0 meghna pricerange moderate name pricerange
0 meghna postcode cb43lf name postcode
0 shanghai_family_restaurant address 39_burleigh_street_city_centre name address
0 shanghai_family_restaurant area centre name area
0 shanghai_family_restaurant food chinese name food
0 shanghai_family_restaurant phone 01223_301761 name phone
0 shanghai_family_restaurant pricerange moderate name pricerange
0 shanghai_family_restaurant postcode cb11dg name postcode
0 pizza_express_fen_ditton address jesus_lane_fen_ditton name address
0 pizza_express_fen_ditton area centre name area
0 pizza_express_fen_ditton food italian name food
0 pizza_express_fen_ditton phone 01223_324033 name phone
0 pizza_express_fen_ditton pricerange moderate name pricerange
0 pizza_express_fen_ditton postcode cb58ba name postcode
0 anatolia address 30_bridge_street_city_centre name address
0 anatolia area centre name area
0 anatolia food turkish name food
0 anatolia phone 01223_362372 name phone
0 anatolia pricerange moderate name pricerange
0 anatolia postcode cb21uj name postcode
0 rajmahal address 7_barnwell_road_fen_ditton name address
0 rajmahal area east name area
0 rajmahal food indian name food
0 rajmahal phone 01223_244955 name phone
0 rajmahal pricerange moderate name pricerange
0 rajmahal postcode cb58rg name postcode
0 efes_restaurant address king_street_city_centre name address
0 efes_restaurant area centre name area
0 efes_restaurant food turkish name food
0 efes_restaurant phone 01223_500005 name phone
0 efes_restaurant pricerange moderate name pricerange
0 efes_restaurant postcode cb11ln name postcode
337 i am in the past of town . can you recommend a restaurant in a moderate priced range ?==do you have a specific food type in mind ?==i do not care about the type of food .==api_call dontcare dontcare moderate==<silence>==the bloomsbury_restaurant , serves many differnt types of food .==['bloomsbury_restaurant']

0 pizza_hut_cherry_hinton address g4_cambridge_leisure_park_clifton_way_cherry_hinton name address
0 pizza_hut_cherry_hinton area south name area
0 pizza_hut_cherry_hinton food italian name food
0 pizza_hut_cherry_hinton phone 01223_323737 name phone
0 pizza_hut_cherry_hinton pricerange moderate name pricerange
0 pizza_hut_cherry_hinton postcode cb17dy name postcode
0 restaurant_alimentum address 152_-_154_hills_road name address
0 restaurant_alimentum area south name area
0 restaurant_alimentum food modern_european name food
0 restaurant_alimentum phone 01223_413000 name phone
0 restaurant_alimentum pricerange moderate name pricerange
0 restaurant_alimentum postcode cb28pb name postcode
0 curry_prince address 451_newmarket_road_fen_ditton name address
0 curry_prince area east name area
0 curry_prince food indian name food
0 curry_prince phone 01223_566388 name phone
0 curry_prince pricerange moderate name pricerange
0 curry_prince postcode cb58jj name postcode
0 pizza_express address regent_street_city_centre name address
0 pizza_express area centre name area
0 pizza_express food italian name food
0 pizza_express phone 01223_324033 name phone
0 pizza_express pricerange moderate name pricerange
0 pizza_express postcode cb21db name postcode
0 restaurant_one_seven address de_vere_university_arms_regent_street_city_centre name address
0 restaurant_one_seven area centre name area
0 restaurant_one_seven food british name food
0 restaurant_one_seven phone 01223_337766 name phone
0 restaurant_one_seven pricerange moderate name pricerange
0 restaurant_one_seven postcode cb21ab name postcode
0 jinling_noodle_bar address 11_peas_hill_city_centre name address
0 jinling_noodle_bar area centre name area
0 jinling_noodle_bar food chinese name food
0 jinling_noodle_bar phone 01223_566188 name phone
0 jinling_noodle_bar pricerange moderate name pricerange
0 jinling_noodle_bar postcode cb23pp name postcode
0 de_luca_cucina_and_bar address 83_regent_street name address
0 de_luca_cucina_and_bar area centre name area
0 de_luca_cucina_and_bar food modern_european name food
0 de_luca_cucina_and_bar phone 01223_356666 name phone
0 de_luca_cucina_and_bar pricerange moderate name pricerange
0 de_luca_cucina_and_bar postcode cb21aw name postcode
0 riverside_brasserie address doubletree_by_hilton_cambridge_granta_place_mill_lane name address
0 riverside_brasserie area centre name area
0 riverside_brasserie food modern_european name food
0 riverside_brasserie phone 01223_259988 name phone
0 riverside_brasserie pricerange moderate name pricerange
0 riverside_brasserie postcode cb21rt name postcode
0 prezzo address 21_-_24_northampton_road name address
0 prezzo area west name area
0 prezzo food italian name food
0 prezzo phone 01799_521260 name phone
0 prezzo pricerange moderate name pricerange
0 prezzo postcode cb30ad name postcode
0 ali_baba address 59_hills_road_city_centre name address
0 ali_baba area centre name area
0 ali_baba food lebanese name food
0 ali_baba phone 01462_432565 name phone
0 ali_baba pricerange moderate name pricerange
0 ali_baba postcode cb21nt name postcode
0 the_varsity_restaurant address 35_saint_andrews_street_city_centre name address
0 the_varsity_restaurant area centre name area
0 the_varsity_restaurant food international name food
0 the_varsity_restaurant phone 01223_356060 name phone
0 the_varsity_restaurant pricerange moderate name pricerange
0 the_varsity_restaurant postcode cb23ar name postcode
0 hotel_du_vin_and_bistro address 15_-_19_trumpington_street name address
0 hotel_du_vin_and_bistro area centre name area
0 hotel_du_vin_and_bistro food european name food
0 hotel_du_vin_and_bistro phone 01223_227330 name phone
0 hotel_du_vin_and_bistro pricerange moderate name pricerange
0 hotel_du_vin_and_bistro postcode cb21qa name postcode
0 bloomsbury_restaurant address crowne_plaza_hotel_20_downing_street name address
0 bloomsbury_restaurant area centre name area
0 bloomsbury_restaurant food international name food
0 bloomsbury_restaurant phone 0871_942_9180 name phone
0 bloomsbury_restaurant pricerange moderate name pricerange
0 bloomsbury_restaurant postcode cb23dt name postcode
0 la_tasca address 14_-16_bridge_street name address
0 la_tasca area centre name area
0 la_tasca food spanish name food
0 la_tasca phone 01223_464630 name phone
0 la_tasca pricerange moderate name pricerange
0 la_tasca postcode cb21uf name postcode
0 lan_hong_house address 12_norfolk_street_city_centre name address
0 lan_hong_house area centre name area
0 lan_hong_house food chinese name food
0 lan_hong_house phone 01223_350420 name phone
0 lan_hong_house pricerange moderate name pricerange
0 lan_hong_house postcode cb12lf name postcode
0 the_oak_bistro address 6_lensfield_road name address
0 the_oak_bistro area centre name area
0 the_oak_bistro food british name food
0 the_oak_bistro phone 01223_323361 name phone
0 the_oak_bistro pricerange moderate name pricerange
0 the_oak_bistro postcode cb21eg name postcode
0 the_copper_kettle address 4_kings_parade_city_centre name address
0 the_copper_kettle area centre name area
0 the_copper_kettle food british name food
0 the_copper_kettle phone 01223_365068 name phone
0 the_copper_kettle pricerange moderate name pricerange
0 the_copper_kettle postcode cb21sj name postcode
0 yippee_noodle_bar address 40428_king_street_city_centre name address
0 yippee_noodle_bar area centre name area
0 yippee_noodle_bar food asian_oriental name food
0 yippee_noodle_bar phone 01223_518111 name phone
0 yippee_noodle_bar pricerange moderate name pricerange
0 yippee_noodle_bar postcode cb11lh name postcode
0 the_nirala address 7_milton_road_chesterton name address
0 the_nirala area north name area
0 the_nirala food indian name food
0 the_nirala phone 01223_360966 name phone
0 the_nirala pricerange moderate name pricerange
0 the_nirala postcode cb41uy name postcode
0 cotto address 183_east_road_city_centre name address
0 cotto area centre name area
0 cotto food british name food
0 cotto phone 01223_302010 name phone
0 cotto pricerange moderate name pricerange
0 cotto postcode cb11bg name postcode
0 saint_johns_chop_house address 21_-_24_northampton_street name address
0 saint_johns_chop_house area west name area
0 saint_johns_chop_house food british name food
0 saint_johns_chop_house phone 01223_353110 name phone
0 saint_johns_chop_house pricerange moderate name pricerange
0 saint_johns_chop_house postcode cb30ad name postcode
0 pizza_hut_fen_ditton address cambridge_retail_park_newmarket_road_fen_ditton name address
0 pizza_hut_fen_ditton area east name area
0 pizza_hut_fen_ditton food italian name food
0 pizza_hut_fen_ditton phone 01223_323737 name phone
0 pizza_hut_fen_ditton pricerange moderate name pricerange
0 pizza_hut_fen_ditton postcode cb58wr name postcode
0 galleria address 33_bridge_street name address
0 galleria area centre name area
0 galleria food european name food
0 galleria phone 01223_362054 name phone
0 galleria pricerange moderate name pricerange
0 galleria postcode cb21uw name postcode
0 the_cow_pizza_kitchen_and_bar address corn_exchange_street name address
0 the_cow_pizza_kitchen_and_bar area centre name area
0 the_cow_pizza_kitchen_and_bar food gastropub name food
0 the_cow_pizza_kitchen_and_bar phone 01223_308871 name phone
0 the_cow_pizza_kitchen_and_bar pricerange moderate name pricerange
0 the_cow_pizza_kitchen_and_bar postcode cb23qf name postcode
0 golden_wok address 191_histon_road_chesterton name address
0 golden_wok area north name area
0 golden_wok food chinese name food
0 golden_wok phone 01223_350688 name phone
0 golden_wok pricerange moderate name pricerange
0 golden_wok postcode cb43hl name postcode
0 meghna address 205_victoria_road_chesterton name address
0 meghna area west name area
0 meghna food indian name food
0 meghna phone 01223_727410 name phone
0 meghna pricerange moderate name pricerange
0 meghna postcode cb43lf name postcode
0 shanghai_family_restaurant address 39_burleigh_street_city_centre name address
0 shanghai_family_restaurant area centre name area
0 shanghai_family_restaurant food chinese name food
0 shanghai_family_restaurant phone 01223_301761 name phone
0 shanghai_family_restaurant pricerange moderate name pricerange
0 shanghai_family_restaurant postcode cb11dg name postcode
0 pizza_express_fen_ditton address jesus_lane_fen_ditton name address
0 pizza_express_fen_ditton area centre name area
0 pizza_express_fen_ditton food italian name food
0 pizza_express_fen_ditton phone 01223_324033 name phone
0 pizza_express_fen_ditton pricerange moderate name pricerange
0 pizza_express_fen_ditton postcode cb58ba name postcode
0 anatolia address 30_bridge_street_city_centre name address
0 anatolia area centre name area
0 anatolia food turkish name food
0 anatolia phone 01223_362372 name phone
0 anatolia pricerange moderate name pricerange
0 anatolia postcode cb21uj name postcode
0 rajmahal address 7_barnwell_road_fen_ditton name address
0 rajmahal area east name area
0 rajmahal food indian name food
0 rajmahal phone 01223_244955 name phone
0 rajmahal pricerange moderate name pricerange
0 rajmahal postcode cb58rg name postcode
0 efes_restaurant address king_street_city_centre name address
0 efes_restaurant area centre name area
0 efes_restaurant food turkish name food
0 efes_restaurant phone 01223_500005 name phone
0 efes_restaurant pricerange moderate name pricerange
0 efes_restaurant postcode cb11ln name postcode
338 i am in the past of town . can you recommend a restaurant in a moderate priced range ?==do you have a specific food type in mind ?==i do not care about the type of food .==api_call dontcare dontcare moderate==<silence>==the bloomsbury_restaurant , serves many differnt types of food .==is it in the west part of town ?==unfortuntately , bloomsbury_restaurant is in the centre of town . would you like for me to search in the west side ?==['bloomsbury_restaurant', 'centre', 'west']

0 pizza_hut_cherry_hinton address g4_cambridge_leisure_park_clifton_way_cherry_hinton name address
0 pizza_hut_cherry_hinton area south name area
0 pizza_hut_cherry_hinton food italian name food
0 pizza_hut_cherry_hinton phone 01223_323737 name phone
0 pizza_hut_cherry_hinton pricerange moderate name pricerange
0 pizza_hut_cherry_hinton postcode cb17dy name postcode
0 restaurant_alimentum address 152_-_154_hills_road name address
0 restaurant_alimentum area south name area
0 restaurant_alimentum food modern_european name food
0 restaurant_alimentum phone 01223_413000 name phone
0 restaurant_alimentum pricerange moderate name pricerange
0 restaurant_alimentum postcode cb28pb name postcode
0 curry_prince address 451_newmarket_road_fen_ditton name address
0 curry_prince area east name area
0 curry_prince food indian name food
0 curry_prince phone 01223_566388 name phone
0 curry_prince pricerange moderate name pricerange
0 curry_prince postcode cb58jj name postcode
0 pizza_express address regent_street_city_centre name address
0 pizza_express area centre name area
0 pizza_express food italian name food
0 pizza_express phone 01223_324033 name phone
0 pizza_express pricerange moderate name pricerange
0 pizza_express postcode cb21db name postcode
0 restaurant_one_seven address de_vere_university_arms_regent_street_city_centre name address
0 restaurant_one_seven area centre name area
0 restaurant_one_seven food british name food
0 restaurant_one_seven phone 01223_337766 name phone
0 restaurant_one_seven pricerange moderate name pricerange
0 restaurant_one_seven postcode cb21ab name postcode
0 jinling_noodle_bar address 11_peas_hill_city_centre name address
0 jinling_noodle_bar area centre name area
0 jinling_noodle_bar food chinese name food
0 jinling_noodle_bar phone 01223_566188 name phone
0 jinling_noodle_bar pricerange moderate name pricerange
0 jinling_noodle_bar postcode cb23pp name postcode
0 de_luca_cucina_and_bar address 83_regent_street name address
0 de_luca_cucina_and_bar area centre name area
0 de_luca_cucina_and_bar food modern_european name food
0 de_luca_cucina_and_bar phone 01223_356666 name phone
0 de_luca_cucina_and_bar pricerange moderate name pricerange
0 de_luca_cucina_and_bar postcode cb21aw name postcode
0 riverside_brasserie address doubletree_by_hilton_cambridge_granta_place_mill_lane name address
0 riverside_brasserie area centre name area
0 riverside_brasserie food modern_european name food
0 riverside_brasserie phone 01223_259988 name phone
0 riverside_brasserie pricerange moderate name pricerange
0 riverside_brasserie postcode cb21rt name postcode
0 prezzo address 21_-_24_northampton_road name address
0 prezzo area west name area
0 prezzo food italian name food
0 prezzo phone 01799_521260 name phone
0 prezzo pricerange moderate name pricerange
0 prezzo postcode cb30ad name postcode
0 ali_baba address 59_hills_road_city_centre name address
0 ali_baba area centre name area
0 ali_baba food lebanese name food
0 ali_baba phone 01462_432565 name phone
0 ali_baba pricerange moderate name pricerange
0 ali_baba postcode cb21nt name postcode
0 the_varsity_restaurant address 35_saint_andrews_street_city_centre name address
0 the_varsity_restaurant area centre name area
0 the_varsity_restaurant food international name food
0 the_varsity_restaurant phone 01223_356060 name phone
0 the_varsity_restaurant pricerange moderate name pricerange
0 the_varsity_restaurant postcode cb23ar name postcode
0 hotel_du_vin_and_bistro address 15_-_19_trumpington_street name address
0 hotel_du_vin_and_bistro area centre name area
0 hotel_du_vin_and_bistro food european name food
0 hotel_du_vin_and_bistro phone 01223_227330 name phone
0 hotel_du_vin_and_bistro pricerange moderate name pricerange
0 hotel_du_vin_and_bistro postcode cb21qa name postcode
0 bloomsbury_restaurant address crowne_plaza_hotel_20_downing_street name address
0 bloomsbury_restaurant area centre name area
0 bloomsbury_restaurant food international name food
0 bloomsbury_restaurant phone 0871_942_9180 name phone
0 bloomsbury_restaurant pricerange moderate name pricerange
0 bloomsbury_restaurant postcode cb23dt name postcode
0 la_tasca address 14_-16_bridge_street name address
0 la_tasca area centre name area
0 la_tasca food spanish name food
0 la_tasca phone 01223_464630 name phone
0 la_tasca pricerange moderate name pricerange
0 la_tasca postcode cb21uf name postcode
0 lan_hong_house address 12_norfolk_street_city_centre name address
0 lan_hong_house area centre name area
0 lan_hong_house food chinese name food
0 lan_hong_house phone 01223_350420 name phone
0 lan_hong_house pricerange moderate name pricerange
0 lan_hong_house postcode cb12lf name postcode
0 the_oak_bistro address 6_lensfield_road name address
0 the_oak_bistro area centre name area
0 the_oak_bistro food british name food
0 the_oak_bistro phone 01223_323361 name phone
0 the_oak_bistro pricerange moderate name pricerange
0 the_oak_bistro postcode cb21eg name postcode
0 the_copper_kettle address 4_kings_parade_city_centre name address
0 the_copper_kettle area centre name area
0 the_copper_kettle food british name food
0 the_copper_kettle phone 01223_365068 name phone
0 the_copper_kettle pricerange moderate name pricerange
0 the_copper_kettle postcode cb21sj name postcode
0 yippee_noodle_bar address 40428_king_street_city_centre name address
0 yippee_noodle_bar area centre name area
0 yippee_noodle_bar food asian_oriental name food
0 yippee_noodle_bar phone 01223_518111 name phone
0 yippee_noodle_bar pricerange moderate name pricerange
0 yippee_noodle_bar postcode cb11lh name postcode
0 the_nirala address 7_milton_road_chesterton name address
0 the_nirala area north name area
0 the_nirala food indian name food
0 the_nirala phone 01223_360966 name phone
0 the_nirala pricerange moderate name pricerange
0 the_nirala postcode cb41uy name postcode
0 cotto address 183_east_road_city_centre name address
0 cotto area centre name area
0 cotto food british name food
0 cotto phone 01223_302010 name phone
0 cotto pricerange moderate name pricerange
0 cotto postcode cb11bg name postcode
0 saint_johns_chop_house address 21_-_24_northampton_street name address
0 saint_johns_chop_house area west name area
0 saint_johns_chop_house food british name food
0 saint_johns_chop_house phone 01223_353110 name phone
0 saint_johns_chop_house pricerange moderate name pricerange
0 saint_johns_chop_house postcode cb30ad name postcode
0 pizza_hut_fen_ditton address cambridge_retail_park_newmarket_road_fen_ditton name address
0 pizza_hut_fen_ditton area east name area
0 pizza_hut_fen_ditton food italian name food
0 pizza_hut_fen_ditton phone 01223_323737 name phone
0 pizza_hut_fen_ditton pricerange moderate name pricerange
0 pizza_hut_fen_ditton postcode cb58wr name postcode
0 galleria address 33_bridge_street name address
0 galleria area centre name area
0 galleria food european name food
0 galleria phone 01223_362054 name phone
0 galleria pricerange moderate name pricerange
0 galleria postcode cb21uw name postcode
0 the_cow_pizza_kitchen_and_bar address corn_exchange_street name address
0 the_cow_pizza_kitchen_and_bar area centre name area
0 the_cow_pizza_kitchen_and_bar food gastropub name food
0 the_cow_pizza_kitchen_and_bar phone 01223_308871 name phone
0 the_cow_pizza_kitchen_and_bar pricerange moderate name pricerange
0 the_cow_pizza_kitchen_and_bar postcode cb23qf name postcode
0 golden_wok address 191_histon_road_chesterton name address
0 golden_wok area north name area
0 golden_wok food chinese name food
0 golden_wok phone 01223_350688 name phone
0 golden_wok pricerange moderate name pricerange
0 golden_wok postcode cb43hl name postcode
0 meghna address 205_victoria_road_chesterton name address
0 meghna area west name area
0 meghna food indian name food
0 meghna phone 01223_727410 name phone
0 meghna pricerange moderate name pricerange
0 meghna postcode cb43lf name postcode
0 shanghai_family_restaurant address 39_burleigh_street_city_centre name address
0 shanghai_family_restaurant area centre name area
0 shanghai_family_restaurant food chinese name food
0 shanghai_family_restaurant phone 01223_301761 name phone
0 shanghai_family_restaurant pricerange moderate name pricerange
0 shanghai_family_restaurant postcode cb11dg name postcode
0 pizza_express_fen_ditton address jesus_lane_fen_ditton name address
0 pizza_express_fen_ditton area centre name area
0 pizza_express_fen_ditton food italian name food
0 pizza_express_fen_ditton phone 01223_324033 name phone
0 pizza_express_fen_ditton pricerange moderate name pricerange
0 pizza_express_fen_ditton postcode cb58ba name postcode
0 anatolia address 30_bridge_street_city_centre name address
0 anatolia area centre name area
0 anatolia food turkish name food
0 anatolia phone 01223_362372 name phone
0 anatolia pricerange moderate name pricerange
0 anatolia postcode cb21uj name postcode
0 rajmahal address 7_barnwell_road_fen_ditton name address
0 rajmahal area east name area
0 rajmahal food indian name food
0 rajmahal phone 01223_244955 name phone
0 rajmahal pricerange moderate name pricerange
0 rajmahal postcode cb58rg name postcode
0 efes_restaurant address king_street_city_centre name address
0 efes_restaurant area centre name area
0 efes_restaurant food turkish name food
0 efes_restaurant phone 01223_500005 name phone
0 efes_restaurant pricerange moderate name pricerange
0 efes_restaurant postcode cb11ln name postcode
339 i am in the past of town . can you recommend a restaurant in a moderate priced range ?==do you have a specific food type in mind ?==i do not care about the type of food .==api_call dontcare dontcare moderate==<silence>==the bloomsbury_restaurant , serves many differnt types of food .==is it in the west part of town ?==unfortuntately , bloomsbury_restaurant is in the centre of town . would you like for me to search in the west side ?==yes west please==the meghna is one on the west side .==['meghna', 'west']

0 pizza_hut_cherry_hinton address g4_cambridge_leisure_park_clifton_way_cherry_hinton name address
0 pizza_hut_cherry_hinton area south name area
0 pizza_hut_cherry_hinton food italian name food
0 pizza_hut_cherry_hinton phone 01223_323737 name phone
0 pizza_hut_cherry_hinton pricerange moderate name pricerange
0 pizza_hut_cherry_hinton postcode cb17dy name postcode
0 restaurant_alimentum address 152_-_154_hills_road name address
0 restaurant_alimentum area south name area
0 restaurant_alimentum food modern_european name food
0 restaurant_alimentum phone 01223_413000 name phone
0 restaurant_alimentum pricerange moderate name pricerange
0 restaurant_alimentum postcode cb28pb name postcode
0 curry_prince address 451_newmarket_road_fen_ditton name address
0 curry_prince area east name area
0 curry_prince food indian name food
0 curry_prince phone 01223_566388 name phone
0 curry_prince pricerange moderate name pricerange
0 curry_prince postcode cb58jj name postcode
0 pizza_express address regent_street_city_centre name address
0 pizza_express area centre name area
0 pizza_express food italian name food
0 pizza_express phone 01223_324033 name phone
0 pizza_express pricerange moderate name pricerange
0 pizza_express postcode cb21db name postcode
0 restaurant_one_seven address de_vere_university_arms_regent_street_city_centre name address
0 restaurant_one_seven area centre name area
0 restaurant_one_seven food british name food
0 restaurant_one_seven phone 01223_337766 name phone
0 restaurant_one_seven pricerange moderate name pricerange
0 restaurant_one_seven postcode cb21ab name postcode
0 jinling_noodle_bar address 11_peas_hill_city_centre name address
0 jinling_noodle_bar area centre name area
0 jinling_noodle_bar food chinese name food
0 jinling_noodle_bar phone 01223_566188 name phone
0 jinling_noodle_bar pricerange moderate name pricerange
0 jinling_noodle_bar postcode cb23pp name postcode
0 de_luca_cucina_and_bar address 83_regent_street name address
0 de_luca_cucina_and_bar area centre name area
0 de_luca_cucina_and_bar food modern_european name food
0 de_luca_cucina_and_bar phone 01223_356666 name phone
0 de_luca_cucina_and_bar pricerange moderate name pricerange
0 de_luca_cucina_and_bar postcode cb21aw name postcode
0 riverside_brasserie address doubletree_by_hilton_cambridge_granta_place_mill_lane name address
0 riverside_brasserie area centre name area
0 riverside_brasserie food modern_european name food
0 riverside_brasserie phone 01223_259988 name phone
0 riverside_brasserie pricerange moderate name pricerange
0 riverside_brasserie postcode cb21rt name postcode
0 prezzo address 21_-_24_northampton_road name address
0 prezzo area west name area
0 prezzo food italian name food
0 prezzo phone 01799_521260 name phone
0 prezzo pricerange moderate name pricerange
0 prezzo postcode cb30ad name postcode
0 ali_baba address 59_hills_road_city_centre name address
0 ali_baba area centre name area
0 ali_baba food lebanese name food
0 ali_baba phone 01462_432565 name phone
0 ali_baba pricerange moderate name pricerange
0 ali_baba postcode cb21nt name postcode
0 the_varsity_restaurant address 35_saint_andrews_street_city_centre name address
0 the_varsity_restaurant area centre name area
0 the_varsity_restaurant food international name food
0 the_varsity_restaurant phone 01223_356060 name phone
0 the_varsity_restaurant pricerange moderate name pricerange
0 the_varsity_restaurant postcode cb23ar name postcode
0 hotel_du_vin_and_bistro address 15_-_19_trumpington_street name address
0 hotel_du_vin_and_bistro area centre name area
0 hotel_du_vin_and_bistro food european name food
0 hotel_du_vin_and_bistro phone 01223_227330 name phone
0 hotel_du_vin_and_bistro pricerange moderate name pricerange
0 hotel_du_vin_and_bistro postcode cb21qa name postcode
0 bloomsbury_restaurant address crowne_plaza_hotel_20_downing_street name address
0 bloomsbury_restaurant area centre name area
0 bloomsbury_restaurant food international name food
0 bloomsbury_restaurant phone 0871_942_9180 name phone
0 bloomsbury_restaurant pricerange moderate name pricerange
0 bloomsbury_restaurant postcode cb23dt name postcode
0 la_tasca address 14_-16_bridge_street name address
0 la_tasca area centre name area
0 la_tasca food spanish name food
0 la_tasca phone 01223_464630 name phone
0 la_tasca pricerange moderate name pricerange
0 la_tasca postcode cb21uf name postcode
0 lan_hong_house address 12_norfolk_street_city_centre name address
0 lan_hong_house area centre name area
0 lan_hong_house food chinese name food
0 lan_hong_house phone 01223_350420 name phone
0 lan_hong_house pricerange moderate name pricerange
0 lan_hong_house postcode cb12lf name postcode
0 the_oak_bistro address 6_lensfield_road name address
0 the_oak_bistro area centre name area
0 the_oak_bistro food british name food
0 the_oak_bistro phone 01223_323361 name phone
0 the_oak_bistro pricerange moderate name pricerange
0 the_oak_bistro postcode cb21eg name postcode
0 the_copper_kettle address 4_kings_parade_city_centre name address
0 the_copper_kettle area centre name area
0 the_copper_kettle food british name food
0 the_copper_kettle phone 01223_365068 name phone
0 the_copper_kettle pricerange moderate name pricerange
0 the_copper_kettle postcode cb21sj name postcode
0 yippee_noodle_bar address 40428_king_street_city_centre name address
0 yippee_noodle_bar area centre name area
0 yippee_noodle_bar food asian_oriental name food
0 yippee_noodle_bar phone 01223_518111 name phone
0 yippee_noodle_bar pricerange moderate name pricerange
0 yippee_noodle_bar postcode cb11lh name postcode
0 the_nirala address 7_milton_road_chesterton name address
0 the_nirala area north name area
0 the_nirala food indian name food
0 the_nirala phone 01223_360966 name phone
0 the_nirala pricerange moderate name pricerange
0 the_nirala postcode cb41uy name postcode
0 cotto address 183_east_road_city_centre name address
0 cotto area centre name area
0 cotto food british name food
0 cotto phone 01223_302010 name phone
0 cotto pricerange moderate name pricerange
0 cotto postcode cb11bg name postcode
0 saint_johns_chop_house address 21_-_24_northampton_street name address
0 saint_johns_chop_house area west name area
0 saint_johns_chop_house food british name food
0 saint_johns_chop_house phone 01223_353110 name phone
0 saint_johns_chop_house pricerange moderate name pricerange
0 saint_johns_chop_house postcode cb30ad name postcode
0 pizza_hut_fen_ditton address cambridge_retail_park_newmarket_road_fen_ditton name address
0 pizza_hut_fen_ditton area east name area
0 pizza_hut_fen_ditton food italian name food
0 pizza_hut_fen_ditton phone 01223_323737 name phone
0 pizza_hut_fen_ditton pricerange moderate name pricerange
0 pizza_hut_fen_ditton postcode cb58wr name postcode
0 galleria address 33_bridge_street name address
0 galleria area centre name area
0 galleria food european name food
0 galleria phone 01223_362054 name phone
0 galleria pricerange moderate name pricerange
0 galleria postcode cb21uw name postcode
0 the_cow_pizza_kitchen_and_bar address corn_exchange_street name address
0 the_cow_pizza_kitchen_and_bar area centre name area
0 the_cow_pizza_kitchen_and_bar food gastropub name food
0 the_cow_pizza_kitchen_and_bar phone 01223_308871 name phone
0 the_cow_pizza_kitchen_and_bar pricerange moderate name pricerange
0 the_cow_pizza_kitchen_and_bar postcode cb23qf name postcode
0 golden_wok address 191_histon_road_chesterton name address
0 golden_wok area north name area
0 golden_wok food chinese name food
0 golden_wok phone 01223_350688 name phone
0 golden_wok pricerange moderate name pricerange
0 golden_wok postcode cb43hl name postcode
0 meghna address 205_victoria_road_chesterton name address
0 meghna area west name area
0 meghna food indian name food
0 meghna phone 01223_727410 name phone
0 meghna pricerange moderate name pricerange
0 meghna postcode cb43lf name postcode
0 shanghai_family_restaurant address 39_burleigh_street_city_centre name address
0 shanghai_family_restaurant area centre name area
0 shanghai_family_restaurant food chinese name food
0 shanghai_family_restaurant phone 01223_301761 name phone
0 shanghai_family_restaurant pricerange moderate name pricerange
0 shanghai_family_restaurant postcode cb11dg name postcode
0 pizza_express_fen_ditton address jesus_lane_fen_ditton name address
0 pizza_express_fen_ditton area centre name area
0 pizza_express_fen_ditton food italian name food
0 pizza_express_fen_ditton phone 01223_324033 name phone
0 pizza_express_fen_ditton pricerange moderate name pricerange
0 pizza_express_fen_ditton postcode cb58ba name postcode
0 anatolia address 30_bridge_street_city_centre name address
0 anatolia area centre name area
0 anatolia food turkish name food
0 anatolia phone 01223_362372 name phone
0 anatolia pricerange moderate name pricerange
0 anatolia postcode cb21uj name postcode
0 rajmahal address 7_barnwell_road_fen_ditton name address
0 rajmahal area east name area
0 rajmahal food indian name food
0 rajmahal phone 01223_244955 name phone
0 rajmahal pricerange moderate name pricerange
0 rajmahal postcode cb58rg name postcode
0 efes_restaurant address king_street_city_centre name address
0 efes_restaurant area centre name area
0 efes_restaurant food turkish name food
0 efes_restaurant phone 01223_500005 name phone
0 efes_restaurant pricerange moderate name pricerange
0 efes_restaurant postcode cb11ln name postcode
340 i am in the past of town . can you recommend a restaurant in a moderate priced range ?==do you have a specific food type in mind ?==i do not care about the type of food .==api_call dontcare dontcare moderate==<silence>==the bloomsbury_restaurant , serves many differnt types of food .==is it in the west part of town ?==unfortuntately , bloomsbury_restaurant is in the centre of town . would you like for me to search in the west side ?==yes west please==the meghna is one on the west side .==great ! could you please give me the address and phone number of that restaurant ?==the phone number for meghna is 01223_727410 and they are located at 205_victoria_road_chesterton . can i help you with anything else today ?==['meghna', '01223_727410', '205_victoria_road_chesterton']

0 pizza_hut_cherry_hinton address g4_cambridge_leisure_park_clifton_way_cherry_hinton name address
0 pizza_hut_cherry_hinton area south name area
0 pizza_hut_cherry_hinton food italian name food
0 pizza_hut_cherry_hinton phone 01223_323737 name phone
0 pizza_hut_cherry_hinton pricerange moderate name pricerange
0 pizza_hut_cherry_hinton postcode cb17dy name postcode
0 restaurant_alimentum address 152_-_154_hills_road name address
0 restaurant_alimentum area south name area
0 restaurant_alimentum food modern_european name food
0 restaurant_alimentum phone 01223_413000 name phone
0 restaurant_alimentum pricerange moderate name pricerange
0 restaurant_alimentum postcode cb28pb name postcode
0 curry_prince address 451_newmarket_road_fen_ditton name address
0 curry_prince area east name area
0 curry_prince food indian name food
0 curry_prince phone 01223_566388 name phone
0 curry_prince pricerange moderate name pricerange
0 curry_prince postcode cb58jj name postcode
0 pizza_express address regent_street_city_centre name address
0 pizza_express area centre name area
0 pizza_express food italian name food
0 pizza_express phone 01223_324033 name phone
0 pizza_express pricerange moderate name pricerange
0 pizza_express postcode cb21db name postcode
0 restaurant_one_seven address de_vere_university_arms_regent_street_city_centre name address
0 restaurant_one_seven area centre name area
0 restaurant_one_seven food british name food
0 restaurant_one_seven phone 01223_337766 name phone
0 restaurant_one_seven pricerange moderate name pricerange
0 restaurant_one_seven postcode cb21ab name postcode
0 jinling_noodle_bar address 11_peas_hill_city_centre name address
0 jinling_noodle_bar area centre name area
0 jinling_noodle_bar food chinese name food
0 jinling_noodle_bar phone 01223_566188 name phone
0 jinling_noodle_bar pricerange moderate name pricerange
0 jinling_noodle_bar postcode cb23pp name postcode
0 de_luca_cucina_and_bar address 83_regent_street name address
0 de_luca_cucina_and_bar area centre name area
0 de_luca_cucina_and_bar food modern_european name food
0 de_luca_cucina_and_bar phone 01223_356666 name phone
0 de_luca_cucina_and_bar pricerange moderate name pricerange
0 de_luca_cucina_and_bar postcode cb21aw name postcode
0 riverside_brasserie address doubletree_by_hilton_cambridge_granta_place_mill_lane name address
0 riverside_brasserie area centre name area
0 riverside_brasserie food modern_european name food
0 riverside_brasserie phone 01223_259988 name phone
0 riverside_brasserie pricerange moderate name pricerange
0 riverside_brasserie postcode cb21rt name postcode
0 prezzo address 21_-_24_northampton_road name address
0 prezzo area west name area
0 prezzo food italian name food
0 prezzo phone 01799_521260 name phone
0 prezzo pricerange moderate name pricerange
0 prezzo postcode cb30ad name postcode
0 ali_baba address 59_hills_road_city_centre name address
0 ali_baba area centre name area
0 ali_baba food lebanese name food
0 ali_baba phone 01462_432565 name phone
0 ali_baba pricerange moderate name pricerange
0 ali_baba postcode cb21nt name postcode
0 the_varsity_restaurant address 35_saint_andrews_street_city_centre name address
0 the_varsity_restaurant area centre name area
0 the_varsity_restaurant food international name food
0 the_varsity_restaurant phone 01223_356060 name phone
0 the_varsity_restaurant pricerange moderate name pricerange
0 the_varsity_restaurant postcode cb23ar name postcode
0 hotel_du_vin_and_bistro address 15_-_19_trumpington_street name address
0 hotel_du_vin_and_bistro area centre name area
0 hotel_du_vin_and_bistro food european name food
0 hotel_du_vin_and_bistro phone 01223_227330 name phone
0 hotel_du_vin_and_bistro pricerange moderate name pricerange
0 hotel_du_vin_and_bistro postcode cb21qa name postcode
0 bloomsbury_restaurant address crowne_plaza_hotel_20_downing_street name address
0 bloomsbury_restaurant area centre name area
0 bloomsbury_restaurant food international name food
0 bloomsbury_restaurant phone 0871_942_9180 name phone
0 bloomsbury_restaurant pricerange moderate name pricerange
0 bloomsbury_restaurant postcode cb23dt name postcode
0 la_tasca address 14_-16_bridge_street name address
0 la_tasca area centre name area
0 la_tasca food spanish name food
0 la_tasca phone 01223_464630 name phone
0 la_tasca pricerange moderate name pricerange
0 la_tasca postcode cb21uf name postcode
0 lan_hong_house address 12_norfolk_street_city_centre name address
0 lan_hong_house area centre name area
0 lan_hong_house food chinese name food
0 lan_hong_house phone 01223_350420 name phone
0 lan_hong_house pricerange moderate name pricerange
0 lan_hong_house postcode cb12lf name postcode
0 the_oak_bistro address 6_lensfield_road name address
0 the_oak_bistro area centre name area
0 the_oak_bistro food british name food
0 the_oak_bistro phone 01223_323361 name phone
0 the_oak_bistro pricerange moderate name pricerange
0 the_oak_bistro postcode cb21eg name postcode
0 the_copper_kettle address 4_kings_parade_city_centre name address
0 the_copper_kettle area centre name area
0 the_copper_kettle food british name food
0 the_copper_kettle phone 01223_365068 name phone
0 the_copper_kettle pricerange moderate name pricerange
0 the_copper_kettle postcode cb21sj name postcode
0 yippee_noodle_bar address 40428_king_street_city_centre name address
0 yippee_noodle_bar area centre name area
0 yippee_noodle_bar food asian_oriental name food
0 yippee_noodle_bar phone 01223_518111 name phone
0 yippee_noodle_bar pricerange moderate name pricerange
0 yippee_noodle_bar postcode cb11lh name postcode
0 the_nirala address 7_milton_road_chesterton name address
0 the_nirala area north name area
0 the_nirala food indian name food
0 the_nirala phone 01223_360966 name phone
0 the_nirala pricerange moderate name pricerange
0 the_nirala postcode cb41uy name postcode
0 cotto address 183_east_road_city_centre name address
0 cotto area centre name area
0 cotto food british name food
0 cotto phone 01223_302010 name phone
0 cotto pricerange moderate name pricerange
0 cotto postcode cb11bg name postcode
0 saint_johns_chop_house address 21_-_24_northampton_street name address
0 saint_johns_chop_house area west name area
0 saint_johns_chop_house food british name food
0 saint_johns_chop_house phone 01223_353110 name phone
0 saint_johns_chop_house pricerange moderate name pricerange
0 saint_johns_chop_house postcode cb30ad name postcode
0 pizza_hut_fen_ditton address cambridge_retail_park_newmarket_road_fen_ditton name address
0 pizza_hut_fen_ditton area east name area
0 pizza_hut_fen_ditton food italian name food
0 pizza_hut_fen_ditton phone 01223_323737 name phone
0 pizza_hut_fen_ditton pricerange moderate name pricerange
0 pizza_hut_fen_ditton postcode cb58wr name postcode
0 galleria address 33_bridge_street name address
0 galleria area centre name area
0 galleria food european name food
0 galleria phone 01223_362054 name phone
0 galleria pricerange moderate name pricerange
0 galleria postcode cb21uw name postcode
0 the_cow_pizza_kitchen_and_bar address corn_exchange_street name address
0 the_cow_pizza_kitchen_and_bar area centre name area
0 the_cow_pizza_kitchen_and_bar food gastropub name food
0 the_cow_pizza_kitchen_and_bar phone 01223_308871 name phone
0 the_cow_pizza_kitchen_and_bar pricerange moderate name pricerange
0 the_cow_pizza_kitchen_and_bar postcode cb23qf name postcode
0 golden_wok address 191_histon_road_chesterton name address
0 golden_wok area north name area
0 golden_wok food chinese name food
0 golden_wok phone 01223_350688 name phone
0 golden_wok pricerange moderate name pricerange
0 golden_wok postcode cb43hl name postcode
0 meghna address 205_victoria_road_chesterton name address
0 meghna area west name area
0 meghna food indian name food
0 meghna phone 01223_727410 name phone
0 meghna pricerange moderate name pricerange
0 meghna postcode cb43lf name postcode
0 shanghai_family_restaurant address 39_burleigh_street_city_centre name address
0 shanghai_family_restaurant area centre name area
0 shanghai_family_restaurant food chinese name food
0 shanghai_family_restaurant phone 01223_301761 name phone
0 shanghai_family_restaurant pricerange moderate name pricerange
0 shanghai_family_restaurant postcode cb11dg name postcode
0 pizza_express_fen_ditton address jesus_lane_fen_ditton name address
0 pizza_express_fen_ditton area centre name area
0 pizza_express_fen_ditton food italian name food
0 pizza_express_fen_ditton phone 01223_324033 name phone
0 pizza_express_fen_ditton pricerange moderate name pricerange
0 pizza_express_fen_ditton postcode cb58ba name postcode
0 anatolia address 30_bridge_street_city_centre name address
0 anatolia area centre name area
0 anatolia food turkish name food
0 anatolia phone 01223_362372 name phone
0 anatolia pricerange moderate name pricerange
0 anatolia postcode cb21uj name postcode
0 rajmahal address 7_barnwell_road_fen_ditton name address
0 rajmahal area east name area
0 rajmahal food indian name food
0 rajmahal phone 01223_244955 name phone
0 rajmahal pricerange moderate name pricerange
0 rajmahal postcode cb58rg name postcode
0 efes_restaurant address king_street_city_centre name address
0 efes_restaurant area centre name area
0 efes_restaurant food turkish name food
0 efes_restaurant phone 01223_500005 name phone
0 efes_restaurant pricerange moderate name pricerange
0 efes_restaurant postcode cb11ln name postcode
341 i am in the past of town . can you recommend a restaurant in a moderate priced range ?==do you have a specific food type in mind ?==i do not care about the type of food .==api_call dontcare dontcare moderate==<silence>==the bloomsbury_restaurant , serves many differnt types of food .==is it in the west part of town ?==unfortuntately , bloomsbury_restaurant is in the centre of town . would you like for me to search in the west side ?==yes west please==the meghna is one on the west side .==great ! could you please give me the address and phone number of that restaurant ?==the phone number for meghna is 01223_727410 and they are located at 205_victoria_road_chesterton . can i help you with anything else today ?==thank you , goodbye==you 're welcome . goodbye .==[]

342 can you find me a moderately priced restaurant in the west ?==api_call dontcare west moderate==['west', 'moderate']

0 prezzo address 21_-_24_northampton_road name address
0 prezzo area west name area
0 prezzo food italian name food
0 prezzo phone 01799_521260 name phone
0 prezzo pricerange moderate name pricerange
0 prezzo postcode cb30ad name postcode
0 saint_johns_chop_house address 21_-_24_northampton_street name address
0 saint_johns_chop_house area west name area
0 saint_johns_chop_house food british name food
0 saint_johns_chop_house phone 01223_353110 name phone
0 saint_johns_chop_house pricerange moderate name pricerange
0 saint_johns_chop_house postcode cb30ad name postcode
0 meghna address 205_victoria_road_chesterton name address
0 meghna area west name area
0 meghna food indian name food
0 meghna phone 01223_727410 name phone
0 meghna pricerange moderate name pricerange
0 meghna postcode cb43lf name postcode
343 can you find me a moderately priced restaurant in the west ?==api_call dontcare west moderate==<silence>==meghna is an indian restaurant in the west part of town and in the moderate price range .==['meghna', 'indian', 'west', 'moderate']

0 prezzo address 21_-_24_northampton_road name address
0 prezzo area west name area
0 prezzo food italian name food
0 prezzo phone 01799_521260 name phone
0 prezzo pricerange moderate name pricerange
0 prezzo postcode cb30ad name postcode
0 saint_johns_chop_house address 21_-_24_northampton_street name address
0 saint_johns_chop_house area west name area
0 saint_johns_chop_house food british name food
0 saint_johns_chop_house phone 01223_353110 name phone
0 saint_johns_chop_house pricerange moderate name pricerange
0 saint_johns_chop_house postcode cb30ad name postcode
0 meghna address 205_victoria_road_chesterton name address
0 meghna area west name area
0 meghna food indian name food
0 meghna phone 01223_727410 name phone
0 meghna pricerange moderate name pricerange
0 meghna postcode cb43lf name postcode
344 can you find me a moderately priced restaurant in the west ?==api_call dontcare west moderate==<silence>==meghna is an indian restaurant in the west part of town and in the moderate price range .==what is the phone number ?==01223_727410==['01223_727410']

0 prezzo address 21_-_24_northampton_road name address
0 prezzo area west name area
0 prezzo food italian name food
0 prezzo phone 01799_521260 name phone
0 prezzo pricerange moderate name pricerange
0 prezzo postcode cb30ad name postcode
0 saint_johns_chop_house address 21_-_24_northampton_street name address
0 saint_johns_chop_house area west name area
0 saint_johns_chop_house food british name food
0 saint_johns_chop_house phone 01223_353110 name phone
0 saint_johns_chop_house pricerange moderate name pricerange
0 saint_johns_chop_house postcode cb30ad name postcode
0 meghna address 205_victoria_road_chesterton name address
0 meghna area west name area
0 meghna food indian name food
0 meghna phone 01223_727410 name phone
0 meghna pricerange moderate name pricerange
0 meghna postcode cb43lf name postcode
345 can you find me a moderately priced restaurant in the west ?==api_call dontcare west moderate==<silence>==meghna is an indian restaurant in the west part of town and in the moderate price range .==what is the phone number ?==01223_727410==thank you good bye .==thank you for using this system . goodbye .==[]

0 prezzo address 21_-_24_northampton_road name address
0 prezzo area west name area
0 prezzo food italian name food
0 prezzo phone 01799_521260 name phone
0 prezzo pricerange moderate name pricerange
0 prezzo postcode cb30ad name postcode
0 saint_johns_chop_house address 21_-_24_northampton_street name address
0 saint_johns_chop_house area west name area
0 saint_johns_chop_house food british name food
0 saint_johns_chop_house phone 01223_353110 name phone
0 saint_johns_chop_house pricerange moderate name pricerange
0 saint_johns_chop_house postcode cb30ad name postcode
0 meghna address 205_victoria_road_chesterton name address
0 meghna area west name area
0 meghna food indian name food
0 meghna phone 01223_727410 name phone
0 meghna pricerange moderate name pricerange
0 meghna postcode cb43lf name postcode
346 can you find me a moderately priced restaurant in the west ?==api_call dontcare west moderate==<silence>==meghna is an indian restaurant in the west part of town and in the moderate price range .==what is the phone number ?==01223_727410==thank you good bye .==thank you for using this system . goodbye .==thank you . good bye==thank you==[]

347 i am looking for a restaurant that is expensive and is in the east part of town .==which food type appeals to you currently ? there are listings for british , indian , chinese , and gastropub .==['british', 'indian', 'chinese', 'gastropub']

348 i am looking for a restaurant that is expensive and is in the east part of town .==which food type appeals to you currently ? there are listings for british , indian , chinese , and gastropub .==i do n't care .==api_call dontcare east expensive==['east', 'expensive']

0 yu_garden address 529_newmarket_road_fen_ditton name address
0 yu_garden area east name area
0 yu_garden food chinese name food
0 yu_garden phone 01223_248882 name phone
0 yu_garden pricerange expensive name pricerange
0 yu_garden postcode cb58pa name postcode
0 pipasha_restaurant address newmarket_road_fen_ditton name address
0 pipasha_restaurant area east name area
0 pipasha_restaurant food indian name food
0 pipasha_restaurant phone 01223_577786 name phone
0 pipasha_restaurant pricerange expensive name pricerange
0 pipasha_restaurant postcode cb58pa name postcode
0 grafton_hotel_restaurant address grafton_hotel_619_newmarket_road_fen_ditton name address
0 grafton_hotel_restaurant area east name area
0 grafton_hotel_restaurant food british name food
0 grafton_hotel_restaurant phone 01223_241387 name phone
0 grafton_hotel_restaurant pricerange expensive name pricerange
0 grafton_hotel_restaurant postcode cb58pa name postcode
0 royal_standard address 290_mill_road_city_centre name address
0 royal_standard area east name area
0 royal_standard food gastropub name food
0 royal_standard phone 01223_247877 name phone
0 royal_standard pricerange expensive name pricerange
0 royal_standard postcode cb13nl name postcode
0 sitar_tandoori address 43_high_street_cherry_hinton_cherry_hinton name address
0 sitar_tandoori area east name area
0 sitar_tandoori food indian name food
0 sitar_tandoori phone 01223_249955 name phone
0 sitar_tandoori pricerange expensive name pricerange
0 sitar_tandoori postcode cb19hx name postcode
349 i am looking for a restaurant that is expensive and is in the east part of town .==which food type appeals to you currently ? there are listings for british , indian , chinese , and gastropub .==i do n't care .==api_call dontcare east expensive==<silence>==grafton_hotel_restaurant serves british food in the east part of town . is there anything else i can help you with ?==['grafton_hotel_restaurant', 'british', 'east']

0 yu_garden address 529_newmarket_road_fen_ditton name address
0 yu_garden area east name area
0 yu_garden food chinese name food
0 yu_garden phone 01223_248882 name phone
0 yu_garden pricerange expensive name pricerange
0 yu_garden postcode cb58pa name postcode
0 pipasha_restaurant address newmarket_road_fen_ditton name address
0 pipasha_restaurant area east name area
0 pipasha_restaurant food indian name food
0 pipasha_restaurant phone 01223_577786 name phone
0 pipasha_restaurant pricerange expensive name pricerange
0 pipasha_restaurant postcode cb58pa name postcode
0 grafton_hotel_restaurant address grafton_hotel_619_newmarket_road_fen_ditton name address
0 grafton_hotel_restaurant area east name area
0 grafton_hotel_restaurant food british name food
0 grafton_hotel_restaurant phone 01223_241387 name phone
0 grafton_hotel_restaurant pricerange expensive name pricerange
0 grafton_hotel_restaurant postcode cb58pa name postcode
0 royal_standard address 290_mill_road_city_centre name address
0 royal_standard area east name area
0 royal_standard food gastropub name food
0 royal_standard phone 01223_247877 name phone
0 royal_standard pricerange expensive name pricerange
0 royal_standard postcode cb13nl name postcode
0 sitar_tandoori address 43_high_street_cherry_hinton_cherry_hinton name address
0 sitar_tandoori area east name area
0 sitar_tandoori food indian name food
0 sitar_tandoori phone 01223_249955 name phone
0 sitar_tandoori pricerange expensive name pricerange
0 sitar_tandoori postcode cb19hx name postcode
350 i am looking for a restaurant that is expensive and is in the east part of town .==which food type appeals to you currently ? there are listings for british , indian , chinese , and gastropub .==i do n't care .==api_call dontcare east expensive==<silence>==grafton_hotel_restaurant serves british food in the east part of town . is there anything else i can help you with ?==can i get the phone number , please ?==the grafton_hotel_restaurant 's phone number is 01223_241387 .==['grafton_hotel_restaurant', '01223_241387']

0 yu_garden address 529_newmarket_road_fen_ditton name address
0 yu_garden area east name area
0 yu_garden food chinese name food
0 yu_garden phone 01223_248882 name phone
0 yu_garden pricerange expensive name pricerange
0 yu_garden postcode cb58pa name postcode
0 pipasha_restaurant address newmarket_road_fen_ditton name address
0 pipasha_restaurant area east name area
0 pipasha_restaurant food indian name food
0 pipasha_restaurant phone 01223_577786 name phone
0 pipasha_restaurant pricerange expensive name pricerange
0 pipasha_restaurant postcode cb58pa name postcode
0 grafton_hotel_restaurant address grafton_hotel_619_newmarket_road_fen_ditton name address
0 grafton_hotel_restaurant area east name area
0 grafton_hotel_restaurant food british name food
0 grafton_hotel_restaurant phone 01223_241387 name phone
0 grafton_hotel_restaurant pricerange expensive name pricerange
0 grafton_hotel_restaurant postcode cb58pa name postcode
0 royal_standard address 290_mill_road_city_centre name address
0 royal_standard area east name area
0 royal_standard food gastropub name food
0 royal_standard phone 01223_247877 name phone
0 royal_standard pricerange expensive name pricerange
0 royal_standard postcode cb13nl name postcode
0 sitar_tandoori address 43_high_street_cherry_hinton_cherry_hinton name address
0 sitar_tandoori area east name area
0 sitar_tandoori food indian name food
0 sitar_tandoori phone 01223_249955 name phone
0 sitar_tandoori pricerange expensive name pricerange
0 sitar_tandoori postcode cb19hx name postcode
351 i am looking for a restaurant that is expensive and is in the east part of town .==which food type appeals to you currently ? there are listings for british , indian , chinese , and gastropub .==i do n't care .==api_call dontcare east expensive==<silence>==grafton_hotel_restaurant serves british food in the east part of town . is there anything else i can help you with ?==can i get the phone number , please ?==the grafton_hotel_restaurant 's phone number is 01223_241387 .==sorry what type of food do they serve ?==they serve british food .==['british']

0 yu_garden address 529_newmarket_road_fen_ditton name address
0 yu_garden area east name area
0 yu_garden food chinese name food
0 yu_garden phone 01223_248882 name phone
0 yu_garden pricerange expensive name pricerange
0 yu_garden postcode cb58pa name postcode
0 pipasha_restaurant address newmarket_road_fen_ditton name address
0 pipasha_restaurant area east name area
0 pipasha_restaurant food indian name food
0 pipasha_restaurant phone 01223_577786 name phone
0 pipasha_restaurant pricerange expensive name pricerange
0 pipasha_restaurant postcode cb58pa name postcode
0 grafton_hotel_restaurant address grafton_hotel_619_newmarket_road_fen_ditton name address
0 grafton_hotel_restaurant area east name area
0 grafton_hotel_restaurant food british name food
0 grafton_hotel_restaurant phone 01223_241387 name phone
0 grafton_hotel_restaurant pricerange expensive name pricerange
0 grafton_hotel_restaurant postcode cb58pa name postcode
0 royal_standard address 290_mill_road_city_centre name address
0 royal_standard area east name area
0 royal_standard food gastropub name food
0 royal_standard phone 01223_247877 name phone
0 royal_standard pricerange expensive name pricerange
0 royal_standard postcode cb13nl name postcode
0 sitar_tandoori address 43_high_street_cherry_hinton_cherry_hinton name address
0 sitar_tandoori area east name area
0 sitar_tandoori food indian name food
0 sitar_tandoori phone 01223_249955 name phone
0 sitar_tandoori pricerange expensive name pricerange
0 sitar_tandoori postcode cb19hx name postcode
352 i am looking for a restaurant that is expensive and is in the east part of town .==which food type appeals to you currently ? there are listings for british , indian , chinese , and gastropub .==i do n't care .==api_call dontcare east expensive==<silence>==grafton_hotel_restaurant serves british food in the east part of town . is there anything else i can help you with ?==can i get the phone number , please ?==the grafton_hotel_restaurant 's phone number is 01223_241387 .==sorry what type of food do they serve ?==they serve british food .==thanks so much==nice talking to you , thank you . good bye==[]

0 yu_garden address 529_newmarket_road_fen_ditton name address
0 yu_garden area east name area
0 yu_garden food chinese name food
0 yu_garden phone 01223_248882 name phone
0 yu_garden pricerange expensive name pricerange
0 yu_garden postcode cb58pa name postcode
0 pipasha_restaurant address newmarket_road_fen_ditton name address
0 pipasha_restaurant area east name area
0 pipasha_restaurant food indian name food
0 pipasha_restaurant phone 01223_577786 name phone
0 pipasha_restaurant pricerange expensive name pricerange
0 pipasha_restaurant postcode cb58pa name postcode
0 grafton_hotel_restaurant address grafton_hotel_619_newmarket_road_fen_ditton name address
0 grafton_hotel_restaurant area east name area
0 grafton_hotel_restaurant food british name food
0 grafton_hotel_restaurant phone 01223_241387 name phone
0 grafton_hotel_restaurant pricerange expensive name pricerange
0 grafton_hotel_restaurant postcode cb58pa name postcode
0 royal_standard address 290_mill_road_city_centre name address
0 royal_standard area east name area
0 royal_standard food gastropub name food
0 royal_standard phone 01223_247877 name phone
0 royal_standard pricerange expensive name pricerange
0 royal_standard postcode cb13nl name postcode
0 sitar_tandoori address 43_high_street_cherry_hinton_cherry_hinton name address
0 sitar_tandoori area east name area
0 sitar_tandoori food indian name food
0 sitar_tandoori phone 01223_249955 name phone
0 sitar_tandoori pricerange expensive name pricerange
0 sitar_tandoori postcode cb19hx name postcode
353 i am looking for a restaurant that is expensive and is in the east part of town .==which food type appeals to you currently ? there are listings for british , indian , chinese , and gastropub .==i do n't care .==api_call dontcare east expensive==<silence>==grafton_hotel_restaurant serves british food in the east part of town . is there anything else i can help you with ?==can i get the phone number , please ?==the grafton_hotel_restaurant 's phone number is 01223_241387 .==sorry what type of food do they serve ?==they serve british food .==thanks so much==nice talking to you , thank you . good bye==thank you==thank you . enjoy your meal .==[]

354 i want to find a moderate price restaurant and serving austrian food .==there are no restaurants for austrian food matching your request .==[]

355 i want to find a moderate price restaurant and serving austrian food .==there are no restaurants for austrian food matching your request .==what about british food ?==api_call british dontcare moderate==['british', 'moderate']

0 restaurant_one_seven address de_vere_university_arms_regent_street_city_centre name address
0 restaurant_one_seven area centre name area
0 restaurant_one_seven food british name food
0 restaurant_one_seven phone 01223_337766 name phone
0 restaurant_one_seven pricerange moderate name pricerange
0 restaurant_one_seven postcode cb21ab name postcode
0 the_oak_bistro address 6_lensfield_road name address
0 the_oak_bistro area centre name area
0 the_oak_bistro food british name food
0 the_oak_bistro phone 01223_323361 name phone
0 the_oak_bistro pricerange moderate name pricerange
0 the_oak_bistro postcode cb21eg name postcode
0 the_copper_kettle address 4_kings_parade_city_centre name address
0 the_copper_kettle area centre name area
0 the_copper_kettle food british name food
0 the_copper_kettle phone 01223_365068 name phone
0 the_copper_kettle pricerange moderate name pricerange
0 the_copper_kettle postcode cb21sj name postcode
0 cotto address 183_east_road_city_centre name address
0 cotto area centre name area
0 cotto food british name food
0 cotto phone 01223_302010 name phone
0 cotto pricerange moderate name pricerange
0 cotto postcode cb11bg name postcode
0 saint_johns_chop_house address 21_-_24_northampton_street name address
0 saint_johns_chop_house area west name area
0 saint_johns_chop_house food british name food
0 saint_johns_chop_house phone 01223_353110 name phone
0 saint_johns_chop_house pricerange moderate name pricerange
0 saint_johns_chop_house postcode cb30ad name postcode
356 i want to find a moderate price restaurant and serving austrian food .==there are no restaurants for austrian food matching your request .==what about british food ?==api_call british dontcare moderate==<silence>==there are 5 moderately priced restaurants that serve british food . saint_johns_chop_house in the west , and cotto , restaurant_one_seven , the_copper_kettle , and the_oak_bistro in the city centre .==['british', 'saint_johns_chop_house', 'west', 'cotto', 'restaurant_one_seven', 'the_copper_kettle', 'the_oak_bistro', 'centre']

0 restaurant_one_seven address de_vere_university_arms_regent_street_city_centre name address
0 restaurant_one_seven area centre name area
0 restaurant_one_seven food british name food
0 restaurant_one_seven phone 01223_337766 name phone
0 restaurant_one_seven pricerange moderate name pricerange
0 restaurant_one_seven postcode cb21ab name postcode
0 the_oak_bistro address 6_lensfield_road name address
0 the_oak_bistro area centre name area
0 the_oak_bistro food british name food
0 the_oak_bistro phone 01223_323361 name phone
0 the_oak_bistro pricerange moderate name pricerange
0 the_oak_bistro postcode cb21eg name postcode
0 the_copper_kettle address 4_kings_parade_city_centre name address
0 the_copper_kettle area centre name area
0 the_copper_kettle food british name food
0 the_copper_kettle phone 01223_365068 name phone
0 the_copper_kettle pricerange moderate name pricerange
0 the_copper_kettle postcode cb21sj name postcode
0 cotto address 183_east_road_city_centre name address
0 cotto area centre name area
0 cotto food british name food
0 cotto phone 01223_302010 name phone
0 cotto pricerange moderate name pricerange
0 cotto postcode cb11bg name postcode
0 saint_johns_chop_house address 21_-_24_northampton_street name address
0 saint_johns_chop_house area west name area
0 saint_johns_chop_house food british name food
0 saint_johns_chop_house phone 01223_353110 name phone
0 saint_johns_chop_house pricerange moderate name pricerange
0 saint_johns_chop_house postcode cb30ad name postcode
357 i want to find a moderate price restaurant and serving austrian food .==there are no restaurants for austrian food matching your request .==what about british food ?==api_call british dontcare moderate==<silence>==there are 5 moderately priced restaurants that serve british food . saint_johns_chop_house in the west , and cotto , restaurant_one_seven , the_copper_kettle , and the_oak_bistro in the city centre .==saint_johns_chop_house sounds good . could you give me the phone number ?==yes , here it is 01223_353110 .==['01223_353110']

0 restaurant_one_seven address de_vere_university_arms_regent_street_city_centre name address
0 restaurant_one_seven area centre name area
0 restaurant_one_seven food british name food
0 restaurant_one_seven phone 01223_337766 name phone
0 restaurant_one_seven pricerange moderate name pricerange
0 restaurant_one_seven postcode cb21ab name postcode
0 the_oak_bistro address 6_lensfield_road name address
0 the_oak_bistro area centre name area
0 the_oak_bistro food british name food
0 the_oak_bistro phone 01223_323361 name phone
0 the_oak_bistro pricerange moderate name pricerange
0 the_oak_bistro postcode cb21eg name postcode
0 the_copper_kettle address 4_kings_parade_city_centre name address
0 the_copper_kettle area centre name area
0 the_copper_kettle food british name food
0 the_copper_kettle phone 01223_365068 name phone
0 the_copper_kettle pricerange moderate name pricerange
0 the_copper_kettle postcode cb21sj name postcode
0 cotto address 183_east_road_city_centre name address
0 cotto area centre name area
0 cotto food british name food
0 cotto phone 01223_302010 name phone
0 cotto pricerange moderate name pricerange
0 cotto postcode cb11bg name postcode
0 saint_johns_chop_house address 21_-_24_northampton_street name address
0 saint_johns_chop_house area west name area
0 saint_johns_chop_house food british name food
0 saint_johns_chop_house phone 01223_353110 name phone
0 saint_johns_chop_house pricerange moderate name pricerange
0 saint_johns_chop_house postcode cb30ad name postcode
358 i want to find a moderate price restaurant and serving austrian food .==there are no restaurants for austrian food matching your request .==what about british food ?==api_call british dontcare moderate==<silence>==there are 5 moderately priced restaurants that serve british food . saint_johns_chop_house in the west , and cotto , restaurant_one_seven , the_copper_kettle , and the_oak_bistro in the city centre .==saint_johns_chop_house sounds good . could you give me the phone number ?==yes , here it is 01223_353110 .==thank you so much .==can i help you with anything else today ?==[]

0 restaurant_one_seven address de_vere_university_arms_regent_street_city_centre name address
0 restaurant_one_seven area centre name area
0 restaurant_one_seven food british name food
0 restaurant_one_seven phone 01223_337766 name phone
0 restaurant_one_seven pricerange moderate name pricerange
0 restaurant_one_seven postcode cb21ab name postcode
0 the_oak_bistro address 6_lensfield_road name address
0 the_oak_bistro area centre name area
0 the_oak_bistro food british name food
0 the_oak_bistro phone 01223_323361 name phone
0 the_oak_bistro pricerange moderate name pricerange
0 the_oak_bistro postcode cb21eg name postcode
0 the_copper_kettle address 4_kings_parade_city_centre name address
0 the_copper_kettle area centre name area
0 the_copper_kettle food british name food
0 the_copper_kettle phone 01223_365068 name phone
0 the_copper_kettle pricerange moderate name pricerange
0 the_copper_kettle postcode cb21sj name postcode
0 cotto address 183_east_road_city_centre name address
0 cotto area centre name area
0 cotto food british name food
0 cotto phone 01223_302010 name phone
0 cotto pricerange moderate name pricerange
0 cotto postcode cb11bg name postcode
0 saint_johns_chop_house address 21_-_24_northampton_street name address
0 saint_johns_chop_house area west name area
0 saint_johns_chop_house food british name food
0 saint_johns_chop_house phone 01223_353110 name phone
0 saint_johns_chop_house pricerange moderate name pricerange
0 saint_johns_chop_house postcode cb30ad name postcode
359 i want to find a moderate price restaurant and serving austrian food .==there are no restaurants for austrian food matching your request .==what about british food ?==api_call british dontcare moderate==<silence>==there are 5 moderately priced restaurants that serve british food . saint_johns_chop_house in the west , and cotto , restaurant_one_seven , the_copper_kettle , and the_oak_bistro in the city centre .==saint_johns_chop_house sounds good . could you give me the phone number ?==yes , here it is 01223_353110 .==thank you so much .==can i help you with anything else today ?==that 's it , goodbye==thank you for using the cambridge restaurant system , goodbye .==[]

360 hello , i am looking for an expensive restaurant that serves lebanese food .==i 'm sorry , but i can not find any expensive lebanese restaurants .==['expensive', 'lebanese']

361 hello , i am looking for an expensive restaurant that serves lebanese food .==i 'm sorry , but i can not find any expensive lebanese restaurants .==can i get the address , phone number , and area of an italian restaurant ?==api_call italian dontcare expensive==['italian', 'expensive']

0 stazione_restaurant_and_coffee_bar address market_hill_city_centre name address
0 stazione_restaurant_and_coffee_bar area centre name area
0 stazione_restaurant_and_coffee_bar food italian name food
0 stazione_restaurant_and_coffee_bar phone 01223_352607 name phone
0 stazione_restaurant_and_coffee_bar pricerange expensive name pricerange
0 stazione_restaurant_and_coffee_bar postcode cb23nj name postcode
0 frankie_and_bennys address cambridge_leisure_park_clifton_way_cherry_hinton name address
0 frankie_and_bennys area south name area
0 frankie_and_bennys food italian name food
0 frankie_and_bennys phone 01223_412430 name phone
0 frankie_and_bennys pricerange expensive name pricerange
0 frankie_and_bennys postcode cb17dy name postcode
0 clowns_cafe address 54_king_street_city_centre name address
0 clowns_cafe area centre name area
0 clowns_cafe food italian name food
0 clowns_cafe phone 01223_355711 name phone
0 clowns_cafe pricerange expensive name pricerange
0 clowns_cafe postcode cb11ln name postcode
0 don_pasquale_pizzeria address 12_market_hill_city_centre name address
0 don_pasquale_pizzeria area centre name area
0 don_pasquale_pizzeria food italian name food
0 don_pasquale_pizzeria phone 01223_350106 name phone
0 don_pasquale_pizzeria pricerange expensive name pricerange
0 don_pasquale_pizzeria postcode cb23nj name postcode
0 caffe_uno address 32_bridge_street_city_centre name address
0 caffe_uno area centre name area
0 caffe_uno food italian name food
0 caffe_uno phone 01223_448620 name phone
0 caffe_uno pricerange expensive name pricerange
0 caffe_uno postcode cb21uj name postcode
[truncated: 1,740,628 more chars]
