# Supplementary material for: PluDG: enhancing task-oriented dialogue system with knowledge graph plug-in module
Source: PeerJ Comput Sci. 2023 Nov 24;9:e1707. doi: 10.7717/peerj-cs.1707 (PMC10703105; doi:10.7717/peerj-cs.1707)
Supplement: Supplemental Information 1 [file peerj-cs-09-1707-s001.zip › plugin/data/camrest_val.txt]

0 i would like a restaurant in the west part of town .==there are 14 restaurants that are in the west area of town . what kind of food would you like ?==['west']

1 i would like a restaurant in the west part of town .==there are 14 restaurants that are in the west area of town . what kind of food would you like ?==english food , please .==no restaurants serving english food are located in the west part of town . would you like me to check for a different location or cuisine ?==['west']

2 i would like a restaurant in the west part of town .==there are 14 restaurants that are in the west area of town . what kind of food would you like ?==english food , please .==no restaurants serving english food are located in the west part of town . would you like me to check for a different location or cuisine ?==how about british food ?==api_call british west dontcare==['british', 'west']

0 saint_johns_chop_house address 21_-_24_northampton_street name address
0 saint_johns_chop_house area west name area
0 saint_johns_chop_house food british name food
0 saint_johns_chop_house phone 01223_353110 name phone
0 saint_johns_chop_house pricerange moderate name pricerange
0 saint_johns_chop_house postcode cb30ad name postcode
0 graffiti address hotel_felix_whitehouse_lane_huntingdon_road name address
0 graffiti area west name area
0 graffiti food british name food
0 graffiti phone 01223_277977 name phone
0 graffiti pricerange expensive name pricerange
0 graffiti postcode cb30lx name postcode
0 travellers_rest address huntingdon_road_city_centre name address
0 travellers_rest area west name area
0 travellers_rest food british name food
0 travellers_rest phone 01223_276182 name phone
0 travellers_rest pricerange expensive name pricerange
0 travellers_rest postcode cb30df name postcode
3 i would like a restaurant in the west part of town .==there are 14 restaurants that are in the west area of town . what kind of food would you like ?==english food , please .==no restaurants serving english food are located in the west part of town . would you like me to check for a different location or cuisine ?==how about british food ?==api_call british west dontcare==<silence>==graffiti is a british restaurant located in the west part of town and in the expensive price range . would you like their address ?==['graffiti', 'british', 'west', 'expensive']

0 saint_johns_chop_house address 21_-_24_northampton_street name address
0 saint_johns_chop_house area west name area
0 saint_johns_chop_house food british name food
0 saint_johns_chop_house phone 01223_353110 name phone
0 saint_johns_chop_house pricerange moderate name pricerange
0 saint_johns_chop_house postcode cb30ad name postcode
0 graffiti address hotel_felix_whitehouse_lane_huntingdon_road name address
0 graffiti area west name area
0 graffiti food british name food
0 graffiti phone 01223_277977 name phone
0 graffiti pricerange expensive name pricerange
0 graffiti postcode cb30lx name postcode
0 travellers_rest address huntingdon_road_city_centre name address
0 travellers_rest area west name area
0 travellers_rest food british name food
0 travellers_rest phone 01223_276182 name phone
0 travellers_rest pricerange expensive name pricerange
0 travellers_rest postcode cb30df name postcode
4 i would like a restaurant in the west part of town .==there are 14 restaurants that are in the west area of town . what kind of food would you like ?==english food , please .==no restaurants serving english food are located in the west part of town . would you like me to check for a different location or cuisine ?==how about british food ?==api_call british west dontcare==<silence>==graffiti is a british restaurant located in the west part of town and in the expensive price range . would you like their address ?==yes , please . and can you also give me their phone number ?==certainly . the phone number for graffiti is 01223_277977 and address is hotel_felix_whitehouse_lane_huntingdon_road .==['graffiti', '01223_277977', 'hotel_felix_whitehouse_lane_huntingdon_road']

0 saint_johns_chop_house address 21_-_24_northampton_street name address
0 saint_johns_chop_house area west name area
0 saint_johns_chop_house food british name food
0 saint_johns_chop_house phone 01223_353110 name phone
0 saint_johns_chop_house pricerange moderate name pricerange
0 saint_johns_chop_house postcode cb30ad name postcode
0 graffiti address hotel_felix_whitehouse_lane_huntingdon_road name address
0 graffiti area west name area
0 graffiti food british name food
0 graffiti phone 01223_277977 name phone
0 graffiti pricerange expensive name pricerange
0 graffiti postcode cb30lx name postcode
0 travellers_rest address huntingdon_road_city_centre name address
0 travellers_rest area west name area
0 travellers_rest food british name food
0 travellers_rest phone 01223_276182 name phone
0 travellers_rest pricerange expensive name pricerange
0 travellers_rest postcode cb30df name postcode
5 i would like a restaurant in the west part of town .==there are 14 restaurants that are in the west area of town . what kind of food would you like ?==english food , please .==no restaurants serving english food are located in the west part of town . would you like me to check for a different location or cuisine ?==how about british food ?==api_call british west dontcare==<silence>==graffiti is a british restaurant located in the west part of town and in the expensive price range . would you like their address ?==yes , please . and can you also give me their phone number ?==certainly . the phone number for graffiti is 01223_277977 and address is hotel_felix_whitehouse_lane_huntingdon_road .==i need the address , too .==the address is hotel_felix_whitehouse_lane_huntingdon_road==['hotel_felix_whitehouse_lane_huntingdon_road']

0 saint_johns_chop_house address 21_-_24_northampton_street name address
0 saint_johns_chop_house area west name area
0 saint_johns_chop_house food british name food
0 saint_johns_chop_house phone 01223_353110 name phone
0 saint_johns_chop_house pricerange moderate name pricerange
0 saint_johns_chop_house postcode cb30ad name postcode
0 graffiti address hotel_felix_whitehouse_lane_huntingdon_road name address
0 graffiti area west name area
0 graffiti food british name food
0 graffiti phone 01223_277977 name phone
0 graffiti pricerange expensive name pricerange
0 graffiti postcode cb30lx name postcode
0 travellers_rest address huntingdon_road_city_centre name address
0 travellers_rest area west name area
0 travellers_rest food british name food
0 travellers_rest phone 01223_276182 name phone
0 travellers_rest pricerange expensive name pricerange
0 travellers_rest postcode cb30df name postcode
6 i would like a restaurant in the west part of town .==there are 14 restaurants that are in the west area of town . what kind of food would you like ?==english food , please .==no restaurants serving english food are located in the west part of town . would you like me to check for a different location or cuisine ?==how about british food ?==api_call british west dontcare==<silence>==graffiti is a british restaurant located in the west part of town and in the expensive price range . would you like their address ?==yes , please . and can you also give me their phone number ?==certainly . the phone number for graffiti is 01223_277977 and address is hotel_felix_whitehouse_lane_huntingdon_road .==i need the address , too .==the address is hotel_felix_whitehouse_lane_huntingdon_road==thank you goodbye .==thank you good bye==[]

7 i am looking for an expensive restaurant that serves korean food . i would like the address and area , please .==api_call korean dontcare expensive==['korean', 'expensive']

0 little_seoul address 108_regent_street_city_centre name address
0 little_seoul area centre name area
0 little_seoul food korean name food
0 little_seoul phone 01223_308681 name phone
0 little_seoul pricerange expensive name pricerange
0 little_seoul postcode cb21dp name postcode
8 i am looking for an expensive restaurant that serves korean food . i would like the address and area , please .==api_call korean dontcare expensive==<silence>==the little_seoul fits fits your price request . it is located at 108 regent_street_city_centre .==['little_seoul', 'regent_street_city_centre']

0 little_seoul address 108_regent_street_city_centre name address
0 little_seoul area centre name area
0 little_seoul food korean name food
0 little_seoul phone 01223_308681 name phone
0 little_seoul pricerange expensive name pricerange
0 little_seoul postcode cb21dp name postcode
9 i am looking for an expensive restaurant that serves korean food . i would like the address and area , please .==api_call korean dontcare expensive==<silence>==the little_seoul fits fits your price request . it is located at 108 regent_street_city_centre .==thank you .==thank you good bye==[]

0 little_seoul address 108_regent_street_city_centre name address
0 little_seoul area centre name area
0 little_seoul food korean name food
0 little_seoul phone 01223_308681 name phone
0 little_seoul pricerange expensive name pricerange
0 little_seoul postcode cb21dp name postcode
10 i am looking for an expensive restaurant that serves korean food . i would like the address and area , please .==api_call korean dontcare expensive==<silence>==the little_seoul fits fits your price request . it is located at 108 regent_street_city_centre .==thank you .==thank you good bye==thank you , goodbye .==thank you , goodbye .==[]

11 hello , i am looking for a moderately priced restaurant on the north side of town .==api_call dontcare north moderate==['north', 'moderate']

0 the_nirala address 7_milton_road_chesterton name address
0 the_nirala area north name area
0 the_nirala food indian name food
0 the_nirala phone 01223_360966 name phone
0 the_nirala pricerange moderate name pricerange
0 the_nirala postcode cb41uy name postcode
0 golden_wok address 191_histon_road_chesterton name address
0 golden_wok area north name area
0 golden_wok food chinese name food
0 golden_wok phone 01223_350688 name phone
0 golden_wok pricerange moderate name pricerange
0 golden_wok postcode cb43hl name postcode
12 hello , i am looking for a moderately priced restaurant on the north side of town .==api_call dontcare north moderate==<silence>==golden_wok is a moderately priced restaurant in the north part of town , that serves chinese food .==['golden_wok', 'north', 'chinese']

0 the_nirala address 7_milton_road_chesterton name address
0 the_nirala area north name area
0 the_nirala food indian name food
0 the_nirala phone 01223_360966 name phone
0 the_nirala pricerange moderate name pricerange
0 the_nirala postcode cb41uy name postcode
0 golden_wok address 191_histon_road_chesterton name address
0 golden_wok area north name area
0 golden_wok food chinese name food
0 golden_wok phone 01223_350688 name phone
0 golden_wok pricerange moderate name pricerange
0 golden_wok postcode cb43hl name postcode
13 hello , i am looking for a moderately priced restaurant on the north side of town .==api_call dontcare north moderate==<silence>==golden_wok is a moderately priced restaurant in the north part of town , that serves chinese food .==what is their address ?==the golden_wok is located at 191_histon_road_chesterton . is there anything else i can help you with today ?==['golden_wok', '191_histon_road_chesterton']

0 the_nirala address 7_milton_road_chesterton name address
0 the_nirala area north name area
0 the_nirala food indian name food
0 the_nirala phone 01223_360966 name phone
0 the_nirala pricerange moderate name pricerange
0 the_nirala postcode cb41uy name postcode
0 golden_wok address 191_histon_road_chesterton name address
0 golden_wok area north name area
0 golden_wok food chinese name food
0 golden_wok phone 01223_350688 name phone
0 golden_wok pricerange moderate name pricerange
0 golden_wok postcode cb43hl name postcode
14 hello , i am looking for a moderately priced restaurant on the north side of town .==api_call dontcare north moderate==<silence>==golden_wok is a moderately priced restaurant in the north part of town , that serves chinese food .==what is their address ?==the golden_wok is located at 191_histon_road_chesterton . is there anything else i can help you with today ?==thank you good bye==you 're welcome , goodbye .==[]

15 hello , i am looking for a restaurant on the south side of town that serves unusual food .==sorry but there is no resaurants that fit your request . do you want something different ?==[]

16 hello , i am looking for a restaurant on the south side of town that serves unusual food .==sorry but there is no resaurants that fit your request . do you want something different ?==yes , how about indian food==api_call indian south dontcare==['indian', 'south']

0 taj_tandoori address 64_cherry_hinton_road_cherry_hinton name address
0 taj_tandoori area south name area
0 taj_tandoori food indian name food
0 taj_tandoori phone 01223_412299 name phone
0 taj_tandoori pricerange expensive name pricerange
0 taj_tandoori postcode cb17aa name postcode
17 hello , i am looking for a restaurant on the south side of town that serves unusual food .==sorry but there is no resaurants that fit your request . do you want something different ?==yes , how about indian food==api_call indian south dontcare==<silence>==i recommend taj_tandoori . it is located in the south part of town .==['taj_tandoori', 'south']

0 taj_tandoori address 64_cherry_hinton_road_cherry_hinton name address
0 taj_tandoori area south name area
0 taj_tandoori food indian name food
0 taj_tandoori phone 01223_412299 name phone
0 taj_tandoori pricerange expensive name pricerange
0 taj_tandoori postcode cb17aa name postcode
18 hello , i am looking for a restaurant on the south side of town that serves unusual food .==sorry but there is no resaurants that fit your request . do you want something different ?==yes , how about indian food==api_call indian south dontcare==<silence>==i recommend taj_tandoori . it is located in the south part of town .==what is the phone number ?==taj_tandoori 's phone number is 01223_412299 . is there anything else i can do for you ?==['taj_tandoori', '01223_412299']

0 taj_tandoori address 64_cherry_hinton_road_cherry_hinton name address
0 taj_tandoori area south name area
0 taj_tandoori food indian name food
0 taj_tandoori phone 01223_412299 name phone
0 taj_tandoori pricerange expensive name pricerange
0 taj_tandoori postcode cb17aa name postcode
19 hello , i am looking for a restaurant on the south side of town that serves unusual food .==sorry but there is no resaurants that fit your request . do you want something different ?==yes , how about indian food==api_call indian south dontcare==<silence>==i recommend taj_tandoori . it is located in the south part of town .==what is the phone number ?==taj_tandoori 's phone number is 01223_412299 . is there anything else i can do for you ?==no that is all . thank you , goodbye .==thank for calling cambridge restaurant system , goodbye .==[]

20 i want to find a restaurant in any part of town and serves malaysian food .==there are no malaysian restaurants . would you like something different ?==[]

21 i want to find a restaurant in any part of town and serves malaysian food .==there are no malaysian restaurants . would you like something different ?==north american , please . give me their price range and their address and phone number , please .==api_call north_american dontcare dontcare==['north_american']

0 gourmet_burger_kitchen address regent_street_city_centre name address
0 gourmet_burger_kitchen area centre name area
0 gourmet_burger_kitchen food north_american name food
0 gourmet_burger_kitchen phone 01223_312598 name phone
0 gourmet_burger_kitchen pricerange expensive name pricerange
0 gourmet_burger_kitchen postcode cb21ab name postcode
22 i want to find a restaurant in any part of town and serves malaysian food .==there are no malaysian restaurants . would you like something different ?==north american , please . give me their price range and their address and phone number , please .==api_call north_american dontcare dontcare==<silence>==gourmet_burger_kitchen is in the expensive price range their phone number is 01223_312598 and their address is regent_street_city_centre==['gourmet_burger_kitchen', 'expensive', '01223_312598', 'regent_street_city_centre']

0 gourmet_burger_kitchen address regent_street_city_centre name address
0 gourmet_burger_kitchen area centre name area
0 gourmet_burger_kitchen food north_american name food
0 gourmet_burger_kitchen phone 01223_312598 name phone
0 gourmet_burger_kitchen pricerange expensive name pricerange
0 gourmet_burger_kitchen postcode cb21ab name postcode
23 i want to find a restaurant in any part of town and serves malaysian food .==there are no malaysian restaurants . would you like something different ?==north american , please . give me their price range and their address and phone number , please .==api_call north_american dontcare dontcare==<silence>==gourmet_burger_kitchen is in the expensive price range their phone number is 01223_312598 and their address is regent_street_city_centre==thank you , goodbye==thank you for using cambridge restaurant system . enjoy your meal !==[]

24 i would like a cheap restaurant in the west part of town==there are two cheap restaurants in the west part of town . one is italian and one is vietnamese . which one are you interested in ?==['cheap', 'west', 'italian', 'vietnamese']

25 i would like a cheap restaurant in the west part of town==there are two cheap restaurants in the west part of town . one is italian and one is vietnamese . which one are you interested in ?==can you give me the telephone number of the vietnamese restaurant ?==api_call vietnamese west cheap==['vietnamese', 'west', 'cheap']

0 thanh_binh address 17_magdalene_street_city_centre name address
0 thanh_binh area west name area
0 thanh_binh food vietnamese name food
0 thanh_binh phone 01223_362456 name phone
0 thanh_binh pricerange cheap name pricerange
0 thanh_binh postcode cb30af name postcode
26 i would like a cheap restaurant in the west part of town==there are two cheap restaurants in the west part of town . one is italian and one is vietnamese . which one are you interested in ?==can you give me the telephone number of the vietnamese restaurant ?==api_call vietnamese west cheap==<silence>==the vietnamese restaurant 's name is thanh_binh , the phone number is 01223_362456 . can i help you with anything else ?==['vietnamese', 'thanh_binh', '01223_362456']

0 thanh_binh address 17_magdalene_street_city_centre name address
0 thanh_binh area west name area
0 thanh_binh food vietnamese name food
0 thanh_binh phone 01223_362456 name phone
0 thanh_binh pricerange cheap name pricerange
0 thanh_binh postcode cb30af name postcode
27 i would like a cheap restaurant in the west part of town==there are two cheap restaurants in the west part of town . one is italian and one is vietnamese . which one are you interested in ?==can you give me the telephone number of the vietnamese restaurant ?==api_call vietnamese west cheap==<silence>==the vietnamese restaurant 's name is thanh_binh , the phone number is 01223_362456 . can i help you with anything else ?==can you give me the address for thanh_binh as well please ?==thanh_binh is at 17_magdalene_street_city_centre .==['thanh_binh', '17_magdalene_street_city_centre']

0 thanh_binh address 17_magdalene_street_city_centre name address
0 thanh_binh area west name area
0 thanh_binh food vietnamese name food
0 thanh_binh phone 01223_362456 name phone
0 thanh_binh pricerange cheap name pricerange
0 thanh_binh postcode cb30af name postcode
28 i would like a cheap restaurant in the west part of town==there are two cheap restaurants in the west part of town . one is italian and one is vietnamese . which one are you interested in ?==can you give me the telephone number of the vietnamese restaurant ?==api_call vietnamese west cheap==<silence>==the vietnamese restaurant 's name is thanh_binh , the phone number is 01223_362456 . can i help you with anything else ?==can you give me the address for thanh_binh as well please ?==thanh_binh is at 17_magdalene_street_city_centre .==thank you . goodbye .==thank you for calling us today . goodbye .==[]

29 i am looking for a restaurant in the south part of town that serves jamaican food .==i 'm sorry but i can not find any jamaican restaurant located in the south .==['south']

30 i am looking for a restaurant in the south part of town that serves jamaican food .==i 'm sorry but i can not find any jamaican restaurant located in the south .==are there ant jamaican restaurants in any part of town ?==unfortunately there are not . would you be interested in a different cuisine ?==[]

31 i am looking for a restaurant in the south part of town that serves jamaican food .==i 'm sorry but i can not find any jamaican restaurant located in the south .==are there ant jamaican restaurants in any part of town ?==unfortunately there are not . would you be interested in a different cuisine ?==how about portuguese food instead ?==api_call portuguese dontcare dontcare==['portuguese']

0 nandos address cambridge_leisure_park_clifton_way name address
0 nandos area south name area
0 nandos food portuguese name food
0 nandos phone 01223_327908 name phone
0 nandos pricerange cheap name pricerange
0 nandos postcode cb17dy name postcode
0 nandos_city_centre address 33-34_saint_andrews_street name address
0 nandos_city_centre area centre name area
0 nandos_city_centre food portuguese name food
0 nandos_city_centre phone 01223_327908 name phone
0 nandos_city_centre pricerange cheap name pricerange
0 nandos_city_centre postcode cb23ar name postcode
32 i am looking for a restaurant in the south part of town that serves jamaican food .==i 'm sorry but i can not find any jamaican restaurant located in the south .==are there ant jamaican restaurants in any part of town ?==unfortunately there are not . would you be interested in a different cuisine ?==how about portuguese food instead ?==api_call portuguese dontcare dontcare==<silence>==nandos is located on the south side at cambridge_leisure_park_clifton_way and the phone number is 01223_327908 .==['nandos', 'south', 'cambridge_leisure_park_clifton_way', '01223_327908']

0 nandos address cambridge_leisure_park_clifton_way name address
0 nandos area south name area
0 nandos food portuguese name food
0 nandos phone 01223_327908 name phone
0 nandos pricerange cheap name pricerange
0 nandos postcode cb17dy name postcode
0 nandos_city_centre address 33-34_saint_andrews_street name address
0 nandos_city_centre area centre name area
0 nandos_city_centre food portuguese name food
0 nandos_city_centre phone 01223_327908 name phone
0 nandos_city_centre pricerange cheap name pricerange
0 nandos_city_centre postcode cb23ar name postcode
33 i am looking for a restaurant in the south part of town that serves jamaican food .==i 'm sorry but i can not find any jamaican restaurant located in the south .==are there ant jamaican restaurants in any part of town ?==unfortunately there are not . would you be interested in a different cuisine ?==how about portuguese food instead ?==api_call portuguese dontcare dontcare==<silence>==nandos is located on the south side at cambridge_leisure_park_clifton_way and the phone number is 01223_327908 .==awesome , thank you !==thank you , goodbye .==[]

34 i am looking for a restaurant in the south part of town that serves portuguese food .==api_call portuguese south dontcare==['portuguese', 'south']

0 nandos address cambridge_leisure_park_clifton_way name address
0 nandos area south name area
0 nandos food portuguese name food
0 nandos phone 01223_327908 name phone
0 nandos pricerange cheap name pricerange
0 nandos postcode cb17dy name postcode
35 i am looking for a restaurant in the south part of town that serves portuguese food .==api_call portuguese south dontcare==<silence>==nandos is a portuguese restaurant in the south part of town .==['nandos', 'portuguese', 'south']

0 nandos address cambridge_leisure_park_clifton_way name address
0 nandos area south name area
0 nandos food portuguese name food
0 nandos phone 01223_327908 name phone
0 nandos pricerange cheap name pricerange
0 nandos postcode cb17dy name postcode
36 i am looking for a restaurant in the south part of town that serves portuguese food .==api_call portuguese south dontcare==<silence>==nandos is a portuguese restaurant in the south part of town .==what is the phone number and address ?==their phone number is 01223_327908 and address is cambridge_leisure_park_clifton_way . will that be all ?==['01223_327908', 'cambridge_leisure_park_clifton_way']

0 nandos address cambridge_leisure_park_clifton_way name address
0 nandos area south name area
0 nandos food portuguese name food
0 nandos phone 01223_327908 name phone
0 nandos pricerange cheap name pricerange
0 nandos postcode cb17dy name postcode
37 i am looking for a restaurant in the south part of town that serves portuguese food .==api_call portuguese south dontcare==<silence>==nandos is a portuguese restaurant in the south part of town .==what is the phone number and address ?==their phone number is 01223_327908 and address is cambridge_leisure_park_clifton_way . will that be all ?==bye .==goodbye .==[]

38 i 'd like an expensive restaurant in the south part of town .==do you have any particular food type in mind ?==[]

39 i 'd like an expensive restaurant in the south part of town .==do you have any particular food type in mind ?==mexican==api_call mexican south expensive==['mexican', 'south', 'expensive']

0 chiquito_restaurant_bar address 2g_cambridge_leisure_park_cherry_hinton_road_cherry_hinton name address
0 chiquito_restaurant_bar area south name area
0 chiquito_restaurant_bar food mexican name food
0 chiquito_restaurant_bar phone 01223_400170 name phone
0 chiquito_restaurant_bar pricerange expensive name pricerange
0 chiquito_restaurant_bar postcode cb17dy name postcode
40 i 'd like an expensive restaurant in the south part of town .==do you have any particular food type in mind ?==mexican==api_call mexican south expensive==<silence>==chiquito_restaurant_bar is an expensive mexican restaurant in the south area .==['chiquito_restaurant_bar', 'expensive', 'mexican', 'south']

0 chiquito_restaurant_bar address 2g_cambridge_leisure_park_cherry_hinton_road_cherry_hinton name address
0 chiquito_restaurant_bar area south name area
0 chiquito_restaurant_bar food mexican name food
0 chiquito_restaurant_bar phone 01223_400170 name phone
0 chiquito_restaurant_bar pricerange expensive name pricerange
0 chiquito_restaurant_bar postcode cb17dy name postcode
41 i 'd like an expensive restaurant in the south part of town .==do you have any particular food type in mind ?==mexican==api_call mexican south expensive==<silence>==chiquito_restaurant_bar is an expensive mexican restaurant in the south area .==what is the phone number and postcode ?==the postcode is c b 1 7 d y and the phone number is 01223_400170 .==['01223_400170']

0 chiquito_restaurant_bar address 2g_cambridge_leisure_park_cherry_hinton_road_cherry_hinton name address
0 chiquito_restaurant_bar area south name area
0 chiquito_restaurant_bar food mexican name food
0 chiquito_restaurant_bar phone 01223_400170 name phone
0 chiquito_restaurant_bar pricerange expensive name pricerange
0 chiquito_restaurant_bar postcode cb17dy name postcode
42 i 'd like an expensive restaurant in the south part of town .==do you have any particular food type in mind ?==mexican==api_call mexican south expensive==<silence>==chiquito_restaurant_bar is an expensive mexican restaurant in the south area .==what is the phone number and postcode ?==the postcode is c b 1 7 d y and the phone number is 01223_400170 .==thank you ! that is all i needed to know . good night .==goodbye .==[]

43 hello , i am looking for a moderately priced restaurant that serves european food .==would the centre part of town be convenient for you ?==['centre']

44 hello , i am looking for a moderately priced restaurant that serves european food .==would the centre part of town be convenient for you ?==i do n't care .==api_call european dontcare moderate==['european', 'moderate']

0 hotel_du_vin_and_bistro address 15_-_19_trumpington_street name address
0 hotel_du_vin_and_bistro area centre name area
0 hotel_du_vin_and_bistro food european name food
0 hotel_du_vin_and_bistro phone 01223_227330 name phone
0 hotel_du_vin_and_bistro pricerange moderate name pricerange
0 hotel_du_vin_and_bistro postcode cb21qa name postcode
0 galleria address 33_bridge_street name address
0 galleria area centre name area
0 galleria food european name food
0 galleria phone 01223_362054 name phone
0 galleria pricerange moderate name pricerange
0 galleria postcode cb21uw name postcode
45 hello , i am looking for a moderately priced restaurant that serves european food .==would the centre part of town be convenient for you ?==i do n't care .==api_call european dontcare moderate==<silence>==may i suggest the hotel_du_vin_and_bistro ?==['hotel_du_vin_and_bistro']

0 hotel_du_vin_and_bistro address 15_-_19_trumpington_street name address
0 hotel_du_vin_and_bistro area centre name area
0 hotel_du_vin_and_bistro food european name food
0 hotel_du_vin_and_bistro phone 01223_227330 name phone
0 hotel_du_vin_and_bistro pricerange moderate name pricerange
0 hotel_du_vin_and_bistro postcode cb21qa name postcode
0 galleria address 33_bridge_street name address
0 galleria area centre name area
0 galleria food european name food
0 galleria phone 01223_362054 name phone
0 galleria pricerange moderate name pricerange
0 galleria postcode cb21uw name postcode
46 hello , i am looking for a moderately priced restaurant that serves european food .==would the centre part of town be convenient for you ?==i do n't care .==api_call european dontcare moderate==<silence>==may i suggest the hotel_du_vin_and_bistro ?==can you please give me the address and phone number ?==their address is 15_-_19_trumpington_street and phone number is 01223_227330 .==['15_-_19_trumpington_street', '01223_227330']

0 hotel_du_vin_and_bistro address 15_-_19_trumpington_street name address
0 hotel_du_vin_and_bistro area centre name area
0 hotel_du_vin_and_bistro food european name food
0 hotel_du_vin_and_bistro phone 01223_227330 name phone
0 hotel_du_vin_and_bistro pricerange moderate name pricerange
0 hotel_du_vin_and_bistro postcode cb21qa name postcode
0 galleria address 33_bridge_street name address
0 galleria area centre name area
0 galleria food european name food
0 galleria phone 01223_362054 name phone
0 galleria pricerange moderate name pricerange
0 galleria postcode cb21uw name postcode
47 hello , i am looking for a moderately priced restaurant that serves european food .==would the centre part of town be convenient for you ?==i do n't care .==api_call european dontcare moderate==<silence>==may i suggest the hotel_du_vin_and_bistro ?==can you please give me the address and phone number ?==their address is 15_-_19_trumpington_street and phone number is 01223_227330 .==thank you !==thank you , goodbye .==[]

48 can you find me something cheap in the south part of town ?==what is the food type you would prefer ?==[]

49 can you find me something cheap in the south part of town ?==what is the food type you would prefer ?==i do not care about the type of food .==api_call dontcare south cheap==['south', 'cheap']

0 nandos address cambridge_leisure_park_clifton_way name address
0 nandos area south name area
0 nandos food portuguese name food
0 nandos phone 01223_327908 name phone
0 nandos pricerange cheap name pricerange
0 nandos postcode cb17dy name postcode
0 the_lucky_star address cambridge_leisure_park_clifton_way_cherry_hinton name address
0 the_lucky_star area south name area
0 the_lucky_star food chinese name food
0 the_lucky_star phone 01223_244277 name phone
0 the_lucky_star pricerange cheap name pricerange
0 the_lucky_star postcode cb17dy name postcode
50 can you find me something cheap in the south part of town ?==what is the food type you would prefer ?==i do not care about the type of food .==api_call dontcare south cheap==<silence>==nandos is a cheap restaurant in the south part of town , serving portuguese food .==['nandos', 'cheap', 'south', 'portuguese']

0 nandos address cambridge_leisure_park_clifton_way name address
0 nandos area south name area
0 nandos food portuguese name food
0 nandos phone 01223_327908 name phone
0 nandos pricerange cheap name pricerange
0 nandos postcode cb17dy name postcode
0 the_lucky_star address cambridge_leisure_park_clifton_way_cherry_hinton name address
0 the_lucky_star area south name area
0 the_lucky_star food chinese name food
0 the_lucky_star phone 01223_244277 name phone
0 the_lucky_star pricerange cheap name pricerange
0 the_lucky_star postcode cb17dy name postcode
51 can you find me something cheap in the south part of town ?==what is the food type you would prefer ?==i do not care about the type of food .==api_call dontcare south cheap==<silence>==nandos is a cheap restaurant in the south part of town , serving portuguese food .==is there anything else ?==the_lucky_star is a cheap price range , south area chinese restaurant==['the_lucky_star', 'cheap', 'south', 'chinese']

0 nandos address cambridge_leisure_park_clifton_way name address
0 nandos area south name area
0 nandos food portuguese name food
0 nandos phone 01223_327908 name phone
0 nandos pricerange cheap name pricerange
0 nandos postcode cb17dy name postcode
0 the_lucky_star address cambridge_leisure_park_clifton_way_cherry_hinton name address
0 the_lucky_star area south name area
0 the_lucky_star food chinese name food
0 the_lucky_star phone 01223_244277 name phone
0 the_lucky_star pricerange cheap name pricerange
0 the_lucky_star postcode cb17dy name postcode
52 can you find me something cheap in the south part of town ?==what is the food type you would prefer ?==i do not care about the type of food .==api_call dontcare south cheap==<silence>==nandos is a cheap restaurant in the south part of town , serving portuguese food .==is there anything else ?==the_lucky_star is a cheap price range , south area chinese restaurant==what is the address ?==the_lucky_star is located at cambridge_leisure_park_clifton_way cherry hinton . is there anything else i can help you with ?==['the_lucky_star', 'cambridge_leisure_park_clifton_way']

0 nandos address cambridge_leisure_park_clifton_way name address
0 nandos area south name area
0 nandos food portuguese name food
0 nandos phone 01223_327908 name phone
0 nandos pricerange cheap name pricerange
0 nandos postcode cb17dy name postcode
0 the_lucky_star address cambridge_leisure_park_clifton_way_cherry_hinton name address
0 the_lucky_star area south name area
0 the_lucky_star food chinese name food
0 the_lucky_star phone 01223_244277 name phone
0 the_lucky_star pricerange cheap name pricerange
0 the_lucky_star postcode cb17dy name postcode
53 can you find me something cheap in the south part of town ?==what is the food type you would prefer ?==i do not care about the type of food .==api_call dontcare south cheap==<silence>==nandos is a cheap restaurant in the south part of town , serving portuguese food .==is there anything else ?==the_lucky_star is a cheap price range , south area chinese restaurant==what is the address ?==the_lucky_star is located at cambridge_leisure_park_clifton_way cherry hinton . is there anything else i can help you with ?==thanks , good bye==have a nice day ! goodbye .==[]

54 hello , i am looking for a restaurant that serves african food .==api_call african dontcare dontcare==['african']

0 bedouin address 100_mill_road_city_centre name address
0 bedouin area centre name area
0 bedouin food african name food
0 bedouin phone 01223_367660 name phone
0 bedouin pricerange expensive name pricerange
0 bedouin postcode cb12bd name postcode
55 hello , i am looking for a restaurant that serves african food .==api_call african dontcare dontcare==<silence>==there is an african restaurant in the centre area called bedouin .==['african', 'centre', 'bedouin']

0 bedouin address 100_mill_road_city_centre name address
0 bedouin area centre name area
0 bedouin food african name food
0 bedouin phone 01223_367660 name phone
0 bedouin pricerange expensive name pricerange
0 bedouin postcode cb12bd name postcode
56 hello , i am looking for a restaurant that serves african food .==api_call african dontcare dontcare==<silence>==there is an african restaurant in the centre area called bedouin .==what are the address and postcode , please ?==bedouin is located at 100 mill_road_city_centre and the postcode is cb12bd . is there anything else i can help with ?==['bedouin', 'mill_road_city_centre', 'cb12bd']

0 bedouin address 100_mill_road_city_centre name address
0 bedouin area centre name area
0 bedouin food african name food
0 bedouin phone 01223_367660 name phone
0 bedouin pricerange expensive name pricerange
0 bedouin postcode cb12bd name postcode
57 hello , i am looking for a restaurant that serves african food .==api_call african dontcare dontcare==<silence>==there is an african restaurant in the centre area called bedouin .==what are the address and postcode , please ?==bedouin is located at 100 mill_road_city_centre and the postcode is cb12bd . is there anything else i can help with ?==that 's all , thanks !==thank you for using our system . goodbye .==[]

58 i am looking for a cheap restaurant that serves cuban food .==i am sorry there are no cuban restaurants in the cheap price range . is there anywhere else you will like to search for ?==['cheap']

59 i am looking for a cheap restaurant that serves cuban food .==i am sorry there are no cuban restaurants in the cheap price range . is there anywhere else you will like to search for ?==could you look for chinese restaurants instead ?==api_call chinese dontcare cheap==['chinese', 'cheap']

0 charlie_chan address regent_street_city_centre name address
0 charlie_chan area centre name area
0 charlie_chan food chinese name food
0 charlie_chan phone 01223_361763 name phone
0 charlie_chan pricerange cheap name pricerange
0 charlie_chan postcode cb21db name postcode
0 rice_house address 88_mill_road_city_centre name address
0 rice_house area centre name area
0 rice_house food chinese name food
0 rice_house phone 01223_367755 name phone
0 rice_house pricerange cheap name pricerange
0 rice_house postcode cb12bd name postcode
0 the_lucky_star address cambridge_leisure_park_clifton_way_cherry_hinton name address
0 the_lucky_star area south name area
0 the_lucky_star food chinese name food
0 the_lucky_star phone 01223_244277 name phone
0 the_lucky_star pricerange cheap name pricerange
0 the_lucky_star postcode cb17dy name postcode
0 golden_house address 12_lensfield_road_city_centre name address
0 golden_house area centre name area
0 golden_house food chinese name food
0 golden_house phone 01842_753771 name phone
0 golden_house pricerange cheap name pricerange
0 golden_house postcode cb21eg name postcode
60 i am looking for a cheap restaurant that serves cuban food .==i am sorry there are no cuban restaurants in the cheap price range . is there anywhere else you will like to search for ?==could you look for chinese restaurants instead ?==api_call chinese dontcare cheap==<silence>==there are 3 in the centre and one in the south . charlie_chan is one of the cheap chinese restaurants in the centre .==['centre', 'south', 'charlie_chan', 'cheap', 'chinese', 'centre']

0 charlie_chan address regent_street_city_centre name address
0 charlie_chan area centre name area
0 charlie_chan food chinese name food
0 charlie_chan phone 01223_361763 name phone
0 charlie_chan pricerange cheap name pricerange
0 charlie_chan postcode cb21db name postcode
0 rice_house address 88_mill_road_city_centre name address
0 rice_house area centre name area
0 rice_house food chinese name food
0 rice_house phone 01223_367755 name phone
0 rice_house pricerange cheap name pricerange
0 rice_house postcode cb12bd name postcode
0 the_lucky_star address cambridge_leisure_park_clifton_way_cherry_hinton name address
0 the_lucky_star area south name area
0 the_lucky_star food chinese name food
0 the_lucky_star phone 01223_244277 name phone
0 the_lucky_star pricerange cheap name pricerange
0 the_lucky_star postcode cb17dy name postcode
0 golden_house address 12_lensfield_road_city_centre name address
0 golden_house area centre name area
0 golden_house food chinese name food
0 golden_house phone 01842_753771 name phone
0 golden_house pricerange cheap name pricerange
0 golden_house postcode cb21eg name postcode
61 i am looking for a cheap restaurant that serves cuban food .==i am sorry there are no cuban restaurants in the cheap price range . is there anywhere else you will like to search for ?==could you look for chinese restaurants instead ?==api_call chinese dontcare cheap==<silence>==there are 3 in the centre and one in the south . charlie_chan is one of the cheap chinese restaurants in the centre .==can i get the address and phone number of charlie_chan , please ?==charlie_chan 's phone number is 01223_361763 and the address is regent_street_city_centre . may i help you with anything else ?==['charlie_chan', '01223_361763', 'regent_street_city_centre']

0 charlie_chan address regent_street_city_centre name address
0 charlie_chan area centre name area
0 charlie_chan food chinese name food
0 charlie_chan phone 01223_361763 name phone
0 charlie_chan pricerange cheap name pricerange
0 charlie_chan postcode cb21db name postcode
0 rice_house address 88_mill_road_city_centre name address
0 rice_house area centre name area
0 rice_house food chinese name food
0 rice_house phone 01223_367755 name phone
0 rice_house pricerange cheap name pricerange
0 rice_house postcode cb12bd name postcode
0 the_lucky_star address cambridge_leisure_park_clifton_way_cherry_hinton name address
0 the_lucky_star area south name area
0 the_lucky_star food chinese name food
0 the_lucky_star phone 01223_244277 name phone
0 the_lucky_star pricerange cheap name pricerange
0 the_lucky_star postcode cb17dy name postcode
0 golden_house address 12_lensfield_road_city_centre name address
0 golden_house area centre name area
0 golden_house food chinese name food
0 golden_house phone 01842_753771 name phone
0 golden_house pricerange cheap name pricerange
0 golden_house postcode cb21eg name postcode
62 i am looking for a cheap restaurant that serves cuban food .==i am sorry there are no cuban restaurants in the cheap price range . is there anywhere else you will like to search for ?==could you look for chinese restaurants instead ?==api_call chinese dontcare cheap==<silence>==there are 3 in the centre and one in the south . charlie_chan is one of the cheap chinese restaurants in the centre .==can i get the address and phone number of charlie_chan , please ?==charlie_chan 's phone number is 01223_361763 and the address is regent_street_city_centre . may i help you with anything else ?==thank you , that is all i need . goodbye !==thank you , goodbye !==[]

63 what is that european food place 's address ?==api_call european dontcare dontcare==['european']

0 eraina address free_school_lane_city_centre name address
0 eraina area centre name area
0 eraina food european name food
0 eraina phone 01223_368786 name phone
0 eraina pricerange expensive name pricerange
0 eraina postcode cb23rh name postcode
0 michaelhouse_cafe address st._michael's_church_trinity_street_city_centre name address
0 michaelhouse_cafe area centre name area
0 michaelhouse_cafe food european name food
0 michaelhouse_cafe phone 01223_309147 name phone
0 michaelhouse_cafe pricerange expensive name pricerange
0 michaelhouse_cafe postcode cb21su name postcode
0 hotel_du_vin_and_bistro address 15_-_19_trumpington_street name address
0 hotel_du_vin_and_bistro area centre name area
0 hotel_du_vin_and_bistro food european name food
0 hotel_du_vin_and_bistro phone 01223_227330 name phone
0 hotel_du_vin_and_bistro pricerange moderate name pricerange
0 hotel_du_vin_and_bistro postcode cb21qa name postcode
0 galleria address 33_bridge_street name address
0 galleria area centre name area
0 galleria food european name food
0 galleria phone 01223_362054 name phone
0 galleria pricerange moderate name pricerange
0 galleria postcode cb21uw name postcode
0 cambridge_lodge_restaurant address cambridge_lodge_hotel_139_huntingdon_road_city_centre name address
0 cambridge_lodge_restaurant area west name area
0 cambridge_lodge_restaurant food european name food
0 cambridge_lodge_restaurant phone 01223_355166 name phone
0 cambridge_lodge_restaurant pricerange expensive name pricerange
0 cambridge_lodge_restaurant postcode cb30dq name postcode
64 what is that european food place 's address ?==api_call european dontcare dontcare==<silence>==i found several places serving european food . do you have a preference as to the location ?==['european']

0 eraina address free_school_lane_city_centre name address
0 eraina area centre name area
0 eraina food european name food
0 eraina phone 01223_368786 name phone
0 eraina pricerange expensive name pricerange
0 eraina postcode cb23rh name postcode
0 michaelhouse_cafe address st._michael's_church_trinity_street_city_centre name address
0 michaelhouse_cafe area centre name area
0 michaelhouse_cafe food european name food
0 michaelhouse_cafe phone 01223_309147 name phone
0 michaelhouse_cafe pricerange expensive name pricerange
0 michaelhouse_cafe postcode cb21su name postcode
0 hotel_du_vin_and_bistro address 15_-_19_trumpington_street name address
0 hotel_du_vin_and_bistro area centre name area
0 hotel_du_vin_and_bistro food european name food
0 hotel_du_vin_and_bistro phone 01223_227330 name phone
0 hotel_du_vin_and_bistro pricerange moderate name pricerange
0 hotel_du_vin_and_bistro postcode cb21qa name postcode
0 galleria address 33_bridge_street name address
0 galleria area centre name area
0 galleria food european name food
0 galleria phone 01223_362054 name phone
0 galleria pricerange moderate name pricerange
0 galleria postcode cb21uw name postcode
0 cambridge_lodge_restaurant address cambridge_lodge_hotel_139_huntingdon_road_city_centre name address
0 cambridge_lodge_restaurant area west name area
0 cambridge_lodge_restaurant food european name food
0 cambridge_lodge_restaurant phone 01223_355166 name phone
0 cambridge_lodge_restaurant pricerange expensive name pricerange
0 cambridge_lodge_restaurant postcode cb30dq name postcode
65 what is that european food place 's address ?==api_call european dontcare dontcare==<silence>==i found several places serving european food . do you have a preference as to the location ?==no , any part of town is fine .==cambridge_lodge_restaurant serves european food and is located at cambridge_lodge_hotel_139_huntingdon_road_city_centre .==['cambridge_lodge_restaurant', 'european', 'cambridge_lodge_hotel_139_huntingdon_road_city_centre']

0 eraina address free_school_lane_city_centre name address
0 eraina area centre name area
0 eraina food european name food
0 eraina phone 01223_368786 name phone
0 eraina pricerange expensive name pricerange
0 eraina postcode cb23rh name postcode
0 michaelhouse_cafe address st._michael's_church_trinity_street_city_centre name address
0 michaelhouse_cafe area centre name area
0 michaelhouse_cafe food european name food
0 michaelhouse_cafe phone 01223_309147 name phone
0 michaelhouse_cafe pricerange expensive name pricerange
0 michaelhouse_cafe postcode cb21su name postcode
0 hotel_du_vin_and_bistro address 15_-_19_trumpington_street name address
0 hotel_du_vin_and_bistro area centre name area
0 hotel_du_vin_and_bistro food european name food
0 hotel_du_vin_and_bistro phone 01223_227330 name phone
0 hotel_du_vin_and_bistro pricerange moderate name pricerange
0 hotel_du_vin_and_bistro postcode cb21qa name postcode
0 galleria address 33_bridge_street name address
0 galleria area centre name area
0 galleria food european name food
0 galleria phone 01223_362054 name phone
0 galleria pricerange moderate name pricerange
0 galleria postcode cb21uw name postcode
0 cambridge_lodge_restaurant address cambridge_lodge_hotel_139_huntingdon_road_city_centre name address
0 cambridge_lodge_restaurant area west name area
0 cambridge_lodge_restaurant food european name food
0 cambridge_lodge_restaurant phone 01223_355166 name phone
0 cambridge_lodge_restaurant pricerange expensive name pricerange
0 cambridge_lodge_restaurant postcode cb30dq name postcode
66 what is that european food place 's address ?==api_call european dontcare dontcare==<silence>==i found several places serving european food . do you have a preference as to the location ?==no , any part of town is fine .==cambridge_lodge_restaurant serves european food and is located at cambridge_lodge_hotel_139_huntingdon_road_city_centre .==thank you , goodbye .==have a great day and enjoy your food .==[]

67 i am looking for a german restaurant in the west part of town .==there are no german restaurants in the west part of town . would you like to make another query ?==['west']

68 i am looking for a german restaurant in the west part of town .==there are no german restaurants in the west part of town . would you like to make another query ?==how about italian ?==api_call italian west dontcare==['italian', 'west']

0 prezzo address 21_-_24_northampton_road name address
0 prezzo area west name area
0 prezzo food italian name food
0 prezzo phone 01799_521260 name phone
0 prezzo pricerange moderate name pricerange
0 prezzo postcode cb30ad name postcode
0 la_margherita address 15_magdalene_street_city_centre name address
0 la_margherita area west name area
0 la_margherita food italian name food
0 la_margherita phone 01223_315232 name phone
0 la_margherita pricerange cheap name pricerange
0 la_margherita postcode cb30af name postcode
69 i am looking for a german restaurant in the west part of town .==there are no german restaurants in the west part of town . would you like to make another query ?==how about italian ?==api_call italian west dontcare==<silence>==there are several italian restaurants in the west part of town . la_margherita is cheap and prezzo is moderate . would you like the address of one of those ?==['italian', 'west', 'la_margherita', 'cheap', 'prezzo', 'moderate']

0 prezzo address 21_-_24_northampton_road name address
0 prezzo area west name area
0 prezzo food italian name food
0 prezzo phone 01799_521260 name phone
0 prezzo pricerange moderate name pricerange
0 prezzo postcode cb30ad name postcode
0 la_margherita address 15_magdalene_street_city_centre name address
0 la_margherita area west name area
0 la_margherita food italian name food
0 la_margherita phone 01223_315232 name phone
0 la_margherita pricerange cheap name pricerange
0 la_margherita postcode cb30af name postcode
70 i am looking for a german restaurant in the west part of town .==there are no german restaurants in the west part of town . would you like to make another query ?==how about italian ?==api_call italian west dontcare==<silence>==there are several italian restaurants in the west part of town . la_margherita is cheap and prezzo is moderate . would you like the address of one of those ?==what is the phone number of one of them ?==the phone number to prezzo , which is moderately priced , is 01799_521260 . is there anything else i can assist you with today ?==['prezzo', '01799_521260']

0 prezzo address 21_-_24_northampton_road name address
0 prezzo area west name area
0 prezzo food italian name food
0 prezzo phone 01799_521260 name phone
0 prezzo pricerange moderate name pricerange
0 prezzo postcode cb30ad name postcode
0 la_margherita address 15_magdalene_street_city_centre name address
0 la_margherita area west name area
0 la_margherita food italian name food
0 la_margherita phone 01223_315232 name phone
0 la_margherita pricerange cheap name pricerange
0 la_margherita postcode cb30af name postcode
71 i am looking for a german restaurant in the west part of town .==there are no german restaurants in the west part of town . would you like to make another query ?==how about italian ?==api_call italian west dontcare==<silence>==there are several italian restaurants in the west part of town . la_margherita is cheap and prezzo is moderate . would you like the address of one of those ?==what is the phone number of one of them ?==the phone number to prezzo , which is moderately priced , is 01799_521260 . is there anything else i can assist you with today ?==thank you goodbye .==thank you . good bye==[]

72 can you help me find a russian restaurant ?==i 'm sorry , there are russian restaurants . do you have a secondary choice ?==[]

73 can you help me find a russian restaurant ?==i 'm sorry , there are russian restaurants . do you have a secondary choice ?==yes , what about european type food ?==please wait a moment while i check for european restaurants for you==['european']

74 can you help me find a russian restaurant ?==i 'm sorry , there are russian restaurants . do you have a secondary choice ?==yes , what about european type food ?==please wait a moment while i check for european restaurants for you==if you find a european restaurant , i would also like the address and phone number .==api_call european dontcare dontcare==['european']

0 eraina address free_school_lane_city_centre name address
0 eraina area centre name area
0 eraina food european name food
0 eraina phone 01223_368786 name phone
0 eraina pricerange expensive name pricerange
0 eraina postcode cb23rh name postcode
0 michaelhouse_cafe address st._michael's_church_trinity_street_city_centre name address
0 michaelhouse_cafe area centre name area
0 michaelhouse_cafe food european name food
0 michaelhouse_cafe phone 01223_309147 name phone
0 michaelhouse_cafe pricerange expensive name pricerange
0 michaelhouse_cafe postcode cb21su name postcode
0 hotel_du_vin_and_bistro address 15_-_19_trumpington_street name address
0 hotel_du_vin_and_bistro area centre name area
0 hotel_du_vin_and_bistro food european name food
0 hotel_du_vin_and_bistro phone 01223_227330 name phone
0 hotel_du_vin_and_bistro pricerange moderate name pricerange
0 hotel_du_vin_and_bistro postcode cb21qa name postcode
0 galleria address 33_bridge_street name address
0 galleria area centre name area
0 galleria food european name food
0 galleria phone 01223_362054 name phone
0 galleria pricerange moderate name pricerange
0 galleria postcode cb21uw name postcode
0 cambridge_lodge_restaurant address cambridge_lodge_hotel_139_huntingdon_road_city_centre name address
0 cambridge_lodge_restaurant area west name area
0 cambridge_lodge_restaurant food european name food
0 cambridge_lodge_restaurant phone 01223_355166 name phone
0 cambridge_lodge_restaurant pricerange expensive name pricerange
0 cambridge_lodge_restaurant postcode cb30dq name postcode
75 can you help me find a russian restaurant ?==i 'm sorry , there are russian restaurants . do you have a secondary choice ?==yes , what about european type food ?==please wait a moment while i check for european restaurants for you==if you find a european restaurant , i would also like the address and phone number .==api_call european dontcare dontcare==<silence>==cambridge_lodge_restaurant serves european food , their phone number is 01223_355166 and address is cambridge_lodge_hotel_139_huntingdon_road_city_centre==['cambridge_lodge_restaurant', 'european', '01223_355166', 'cambridge_lodge_hotel_139_huntingdon_road_city_centre']

0 eraina address free_school_lane_city_centre name address
0 eraina area centre name area
0 eraina food european name food
0 eraina phone 01223_368786 name phone
0 eraina pricerange expensive name pricerange
0 eraina postcode cb23rh name postcode
0 michaelhouse_cafe address st._michael's_church_trinity_street_city_centre name address
0 michaelhouse_cafe area centre name area
0 michaelhouse_cafe food european name food
0 michaelhouse_cafe phone 01223_309147 name phone
0 michaelhouse_cafe pricerange expensive name pricerange
0 michaelhouse_cafe postcode cb21su name postcode
0 hotel_du_vin_and_bistro address 15_-_19_trumpington_street name address
0 hotel_du_vin_and_bistro area centre name area
0 hotel_du_vin_and_bistro food european name food
0 hotel_du_vin_and_bistro phone 01223_227330 name phone
0 hotel_du_vin_and_bistro pricerange moderate name pricerange
0 hotel_du_vin_and_bistro postcode cb21qa name postcode
0 galleria address 33_bridge_street name address
0 galleria area centre name area
0 galleria food european name food
0 galleria phone 01223_362054 name phone
0 galleria pricerange moderate name pricerange
0 galleria postcode cb21uw name postcode
0 cambridge_lodge_restaurant address cambridge_lodge_hotel_139_huntingdon_road_city_centre name address
0 cambridge_lodge_restaurant area west name area
0 cambridge_lodge_restaurant food european name food
0 cambridge_lodge_restaurant phone 01223_355166 name phone
0 cambridge_lodge_restaurant pricerange expensive name pricerange
0 cambridge_lodge_restaurant postcode cb30dq name postcode
76 can you help me find a russian restaurant ?==i 'm sorry , there are russian restaurants . do you have a secondary choice ?==yes , what about european type food ?==please wait a moment while i check for european restaurants for you==if you find a european restaurant , i would also like the address and phone number .==api_call european dontcare dontcare==<silence>==cambridge_lodge_restaurant serves european food , their phone number is 01223_355166 and address is cambridge_lodge_hotel_139_huntingdon_road_city_centre==thank you . good bye .==thank you good bye==[]

77 i want a restaurant in the north part of town .==api_call dontcare north dontcare==['north']

0 da_vinci_pizzeria address 20_milton_road_chesterton name address
0 da_vinci_pizzeria area north name area
0 da_vinci_pizzeria food italian name food
0 da_vinci_pizzeria phone 01223_351707 name phone
0 da_vinci_pizzeria pricerange cheap name pricerange
0 da_vinci_pizzeria postcode cb41jy name postcode
0 restaurant_two_two address 22_chesterton_road_chesterton name address
0 restaurant_two_two area north name area
0 restaurant_two_two food french name food
0 restaurant_two_two phone 01223_351880 name phone
0 restaurant_two_two pricerange expensive name pricerange
0 restaurant_two_two postcode cb43ax name postcode
0 the_nirala address 7_milton_road_chesterton name address
0 the_nirala area north name area
0 the_nirala food indian name food
0 the_nirala phone 01223_360966 name phone
0 the_nirala pricerange moderate name pricerange
0 the_nirala postcode cb41uy name postcode
0 royal_spice address victoria_avenue_chesterton name address
0 royal_spice area north name area
0 royal_spice food indian name food
0 royal_spice phone 01733_553355 name phone
0 royal_spice pricerange cheap name pricerange
0 royal_spice postcode cb41eh name postcode
0 hakka address milton_road_chesterton name address
0 hakka area north name area
0 hakka food chinese name food
0 hakka phone 01223_568988 name phone
0 hakka pricerange expensive name pricerange
0 hakka postcode cb41jy name postcode
0 golden_wok address 191_histon_road_chesterton name address
0 golden_wok area north name area
0 golden_wok food chinese name food
0 golden_wok phone 01223_350688 name phone
0 golden_wok pricerange moderate name pricerange
0 golden_wok postcode cb43hl name postcode
0 city_stop_restaurant address cambridge_city_football_club_milton_road_chesterton name address
0 city_stop_restaurant area north name area
0 city_stop_restaurant phone 01223_363270 name phone
0 city_stop_restaurant pricerange expensive name pricerange
0 city_stop_restaurant postcode cb41uy name postcode
0 saigon_city address 169_high_street_chesterton_chesterton name address
0 saigon_city area north name area
0 saigon_city food asian_oriental name food
0 saigon_city phone 01223_356555 name phone
0 saigon_city pricerange expensive name pricerange
0 saigon_city postcode cb41nl name postcode
0 the_hotpot address 66_chesterton_road_chesterton name address
0 the_hotpot area north name area
0 the_hotpot food chinese name food
0 the_hotpot phone 01223_366552 name phone
0 the_hotpot pricerange expensive name pricerange
0 the_hotpot postcode cb41ep name postcode
78 i want a restaurant in the north part of town .==api_call dontcare north dontcare==<silence>==the city_stop_restaurant is in the north part of town . the golden_wok is also located in the north part of town .==['city_stop_restaurant', 'north', 'golden_wok', 'north']

0 da_vinci_pizzeria address 20_milton_road_chesterton name address
0 da_vinci_pizzeria area north name area
0 da_vinci_pizzeria food italian name food
0 da_vinci_pizzeria phone 01223_351707 name phone
0 da_vinci_pizzeria pricerange cheap name pricerange
0 da_vinci_pizzeria postcode cb41jy name postcode
0 restaurant_two_two address 22_chesterton_road_chesterton name address
0 restaurant_two_two area north name area
0 restaurant_two_two food french name food
0 restaurant_two_two phone 01223_351880 name phone
0 restaurant_two_two pricerange expensive name pricerange
0 restaurant_two_two postcode cb43ax name postcode
0 the_nirala address 7_milton_road_chesterton name address
0 the_nirala area north name area
0 the_nirala food indian name food
0 the_nirala phone 01223_360966 name phone
0 the_nirala pricerange moderate name pricerange
0 the_nirala postcode cb41uy name postcode
0 royal_spice address victoria_avenue_chesterton name address
0 royal_spice area north name area
0 royal_spice food indian name food
0 royal_spice phone 01733_553355 name phone
0 royal_spice pricerange cheap name pricerange
0 royal_spice postcode cb41eh name postcode
0 hakka address milton_road_chesterton name address
0 hakka area north name area
0 hakka food chinese name food
0 hakka phone 01223_568988 name phone
0 hakka pricerange expensive name pricerange
0 hakka postcode cb41jy name postcode
0 golden_wok address 191_histon_road_chesterton name address
0 golden_wok area north name area
0 golden_wok food chinese name food
0 golden_wok phone 01223_350688 name phone
0 golden_wok pricerange moderate name pricerange
0 golden_wok postcode cb43hl name postcode
0 city_stop_restaurant address cambridge_city_football_club_milton_road_chesterton name address
0 city_stop_restaurant area north name area
0 city_stop_restaurant phone 01223_363270 name phone
0 city_stop_restaurant pricerange expensive name pricerange
0 city_stop_restaurant postcode cb41uy name postcode
0 saigon_city address 169_high_street_chesterton_chesterton name address
0 saigon_city area north name area
0 saigon_city food asian_oriental name food
0 saigon_city phone 01223_356555 name phone
0 saigon_city pricerange expensive name pricerange
0 saigon_city postcode cb41nl name postcode
0 the_hotpot address 66_chesterton_road_chesterton name address
0 the_hotpot area north name area
0 the_hotpot food chinese name food
0 the_hotpot phone 01223_366552 name phone
0 the_hotpot pricerange expensive name pricerange
0 the_hotpot postcode cb41ep name postcode
79 i want a restaurant in the north part of town .==api_call dontcare north dontcare==<silence>==the city_stop_restaurant is in the north part of town . the golden_wok is also located in the north part of town .==i want a restaurant that is moderately priced .==golden_wok is located in the north part of town , and is moderately priced .==['golden_wok', 'north']

0 da_vinci_pizzeria address 20_milton_road_chesterton name address
0 da_vinci_pizzeria area north name area
0 da_vinci_pizzeria food italian name food
0 da_vinci_pizzeria phone 01223_351707 name phone
0 da_vinci_pizzeria pricerange cheap name pricerange
0 da_vinci_pizzeria postcode cb41jy name postcode
0 restaurant_two_two address 22_chesterton_road_chesterton name address
0 restaurant_two_two area north name area
0 restaurant_two_two food french name food
0 restaurant_two_two phone 01223_351880 name phone
0 restaurant_two_two pricerange expensive name pricerange
0 restaurant_two_two postcode cb43ax name postcode
0 the_nirala address 7_milton_road_chesterton name address
0 the_nirala area north name area
0 the_nirala food indian name food
0 the_nirala phone 01223_360966 name phone
0 the_nirala pricerange moderate name pricerange
0 the_nirala postcode cb41uy name postcode
0 royal_spice address victoria_avenue_chesterton name address
0 royal_spice area north name area
0 royal_spice food indian name food
0 royal_spice phone 01733_553355 name phone
0 royal_spice pricerange cheap name pricerange
0 royal_spice postcode cb41eh name postcode
0 hakka address milton_road_chesterton name address
0 hakka area north name area
0 hakka food chinese name food
0 hakka phone 01223_568988 name phone
0 hakka pricerange expensive name pricerange
0 hakka postcode cb41jy name postcode
0 golden_wok address 191_histon_road_chesterton name address
0 golden_wok area north name area
0 golden_wok food chinese name food
0 golden_wok phone 01223_350688 name phone
0 golden_wok pricerange moderate name pricerange
0 golden_wok postcode cb43hl name postcode
0 city_stop_restaurant address cambridge_city_football_club_milton_road_chesterton name address
0 city_stop_restaurant area north name area
0 city_stop_restaurant phone 01223_363270 name phone
0 city_stop_restaurant pricerange expensive name pricerange
0 city_stop_restaurant postcode cb41uy name postcode
0 saigon_city address 169_high_street_chesterton_chesterton name address
0 saigon_city area north name area
0 saigon_city food asian_oriental name food
0 saigon_city phone 01223_356555 name phone
0 saigon_city pricerange expensive name pricerange
0 saigon_city postcode cb41nl name postcode
0 the_hotpot address 66_chesterton_road_chesterton name address
0 the_hotpot area north name area
0 the_hotpot food chinese name food
0 the_hotpot phone 01223_366552 name phone
0 the_hotpot pricerange expensive name pricerange
0 the_hotpot postcode cb41ep name postcode
80 i want a restaurant in the north part of town .==api_call dontcare north dontcare==<silence>==the city_stop_restaurant is in the north part of town . the golden_wok is also located in the north part of town .==i want a restaurant that is moderately priced .==golden_wok is located in the north part of town , and is moderately priced .==what is their address and phone number ?==the address for golden_wok is 191_histon_road_chesterton and the phone number is 01223_350688 .==['golden_wok', '191_histon_road_chesterton', '01223_350688']

0 da_vinci_pizzeria address 20_milton_road_chesterton name address
0 da_vinci_pizzeria area north name area
0 da_vinci_pizzeria food italian name food
0 da_vinci_pizzeria phone 01223_351707 name phone
0 da_vinci_pizzeria pricerange cheap name pricerange
0 da_vinci_pizzeria postcode cb41jy name postcode
0 restaurant_two_two address 22_chesterton_road_chesterton name address
0 restaurant_two_two area north name area
0 restaurant_two_two food french name food
0 restaurant_two_two phone 01223_351880 name phone
0 restaurant_two_two pricerange expensive name pricerange
0 restaurant_two_two postcode cb43ax name postcode
0 the_nirala address 7_milton_road_chesterton name address
0 the_nirala area north name area
0 the_nirala food indian name food
0 the_nirala phone 01223_360966 name phone
0 the_nirala pricerange moderate name pricerange
0 the_nirala postcode cb41uy name postcode
0 royal_spice address victoria_avenue_chesterton name address
0 royal_spice area north name area
0 royal_spice food indian name food
0 royal_spice phone 01733_553355 name phone
0 royal_spice pricerange cheap name pricerange
0 royal_spice postcode cb41eh name postcode
0 hakka address milton_road_chesterton name address
0 hakka area north name area
0 hakka food chinese name food
0 hakka phone 01223_568988 name phone
0 hakka pricerange expensive name pricerange
0 hakka postcode cb41jy name postcode
0 golden_wok address 191_histon_road_chesterton name address
0 golden_wok area north name area
0 golden_wok food chinese name food
0 golden_wok phone 01223_350688 name phone
0 golden_wok pricerange moderate name pricerange
0 golden_wok postcode cb43hl name postcode
0 city_stop_restaurant address cambridge_city_football_club_milton_road_chesterton name address
0 city_stop_restaurant area north name area
0 city_stop_restaurant phone 01223_363270 name phone
0 city_stop_restaurant pricerange expensive name pricerange
0 city_stop_restaurant postcode cb41uy name postcode
0 saigon_city address 169_high_street_chesterton_chesterton name address
0 saigon_city area north name area
0 saigon_city food asian_oriental name food
0 saigon_city phone 01223_356555 name phone
0 saigon_city pricerange expensive name pricerange
0 saigon_city postcode cb41nl name postcode
0 the_hotpot address 66_chesterton_road_chesterton name address
0 the_hotpot area north name area
0 the_hotpot food chinese name food
0 the_hotpot phone 01223_366552 name phone
0 the_hotpot pricerange expensive name pricerange
0 the_hotpot postcode cb41ep name postcode
81 i want a restaurant in the north part of town .==api_call dontcare north dontcare==<silence>==the city_stop_restaurant is in the north part of town . the golden_wok is also located in the north part of town .==i want a restaurant that is moderately priced .==golden_wok is located in the north part of town , and is moderately priced .==what is their address and phone number ?==the address for golden_wok is 191_histon_road_chesterton and the phone number is 01223_350688 .==thank you , goodbye .==goodbye .==[]

82 can you find me a restaurant in the north part of the city ?==there are 9 matching records in the north , what price range do you want ?==['north']

83 can you find me a restaurant in the north part of the city ?==there are 9 matching records in the north , what price range do you want ?==i do n't care .==is there a certain type of food that you would like ?==[]

84 can you find me a restaurant in the north part of the city ?==there are 9 matching records in the north , what price range do you want ?==i do n't care .==is there a certain type of food that you would like ?==yes , i would like world food .==i am sorry , i ca n't find any restaurant serves world food in the north . is there another type of food or area you might be interested in today ?==['north']

85 can you find me a restaurant in the north part of the city ?==there are 9 matching records in the north , what price range do you want ?==i do n't care .==is there a certain type of food that you would like ?==yes , i would like world food .==i am sorry , i ca n't find any restaurant serves world food in the north . is there another type of food or area you might be interested in today ?==maybe some indian food ?==great hit==[]

86 i am looking for a restaurant in the moderate price range that serves lebanese food .==api_call lebanese dontcare moderate==['lebanese', 'moderate']

0 ali_baba address 59_hills_road_city_centre name address
0 ali_baba area centre name area
0 ali_baba food lebanese name food
0 ali_baba phone 01462_432565 name phone
0 ali_baba pricerange moderate name pricerange
0 ali_baba postcode cb21nt name postcode
87 i am looking for a restaurant in the moderate price range that serves lebanese food .==api_call lebanese dontcare moderate==<silence>==the ali_baba restaraunt serves lebanese food and is in the moderate price range .==['ali_baba', 'lebanese', 'moderate']

0 ali_baba address 59_hills_road_city_centre name address
0 ali_baba area centre name area
0 ali_baba food lebanese name food
0 ali_baba phone 01462_432565 name phone
0 ali_baba pricerange moderate name pricerange
0 ali_baba postcode cb21nt name postcode
88 i am looking for a restaurant in the moderate price range that serves lebanese food .==api_call lebanese dontcare moderate==<silence>==the ali_baba restaraunt serves lebanese food and is in the moderate price range .==tell me the address and phone number of ali_baba restaraunt .==their address is 59_hills_road_city_centre and their phone number is 01462_432565 .==['59_hills_road_city_centre', '01462_432565']

0 ali_baba address 59_hills_road_city_centre name address
0 ali_baba area centre name area
0 ali_baba food lebanese name food
0 ali_baba phone 01462_432565 name phone
0 ali_baba pricerange moderate name pricerange
0 ali_baba postcode cb21nt name postcode
89 i am looking for a restaurant in the moderate price range that serves lebanese food .==api_call lebanese dontcare moderate==<silence>==the ali_baba restaraunt serves lebanese food and is in the moderate price range .==tell me the address and phone number of ali_baba restaraunt .==their address is 59_hills_road_city_centre and their phone number is 01462_432565 .==thank you bye bye==thank you for using the cambridge restaurant phone system . enjoy your meal !==[]

90 i am looking for a restaurant in the west part of town .==there are 14 restaurants in the west . are you looking for a particular cuisine ?==['west']

91 i am looking for a restaurant in the west part of town .==there are 14 restaurants in the west . are you looking for a particular cuisine ?==i would like christmas food .==i 'm sorry , there are no restaurants listed serving christmas food . would you like to try a different kind of food ?==[]

92 i am looking for a restaurant in the west part of town .==there are 14 restaurants in the west . are you looking for a particular cuisine ?==i would like christmas food .==i 'm sorry , there are no restaurants listed serving christmas food . would you like to try a different kind of food ?==how about british food ?==there are 3 british restaurants in the west . do you like moderate or expensive price range ?==['british', 'west', 'moderate', 'expensive']

93 i am looking for a restaurant in the west part of town .==there are 14 restaurants in the west . are you looking for a particular cuisine ?==i would like christmas food .==i 'm sorry , there are no restaurants listed serving christmas food . would you like to try a different kind of food ?==how about british food ?==there are 3 british restaurants in the west . do you like moderate or expensive price range ?==either one is fine .==api_call british west dontcare==['british', 'west']

0 saint_johns_chop_house address 21_-_24_northampton_street name address
0 saint_johns_chop_house area west name area
0 saint_johns_chop_house food british name food
0 saint_johns_chop_house phone 01223_353110 name phone
0 saint_johns_chop_house pricerange moderate name pricerange
0 saint_johns_chop_house postcode cb30ad name postcode
0 graffiti address hotel_felix_whitehouse_lane_huntingdon_road name address
0 graffiti area west name area
0 graffiti food british name food
0 graffiti phone 01223_277977 name phone
0 graffiti pricerange expensive name pricerange
0 graffiti postcode cb30lx name postcode
0 travellers_rest address huntingdon_road_city_centre name address
0 travellers_rest area west name area
0 travellers_rest food british name food
0 travellers_rest phone 01223_276182 name phone
0 travellers_rest pricerange expensive name pricerange
0 travellers_rest postcode cb30df name postcode
94 i am looking for a restaurant in the west part of town .==there are 14 restaurants in the west . are you looking for a particular cuisine ?==i would like christmas food .==i 'm sorry , there are no restaurants listed serving christmas food . would you like to try a different kind of food ?==how about british food ?==there are 3 british restaurants in the west . do you like moderate or expensive price range ?==either one is fine .==api_call british west dontcare==<silence>==graffiti is an expensive restaurant serving british food in the west . would you like the phone number , address , or postcode ?==['graffiti', 'expensive', 'british', 'west']

0 saint_johns_chop_house address 21_-_24_northampton_street name address
0 saint_johns_chop_house area west name area
0 saint_johns_chop_house food british name food
0 saint_johns_chop_house phone 01223_353110 name phone
0 saint_johns_chop_house pricerange moderate name pricerange
0 saint_johns_chop_house postcode cb30ad name postcode
0 graffiti address hotel_felix_whitehouse_lane_huntingdon_road name address
0 graffiti area west name area
0 graffiti food british name food
0 graffiti phone 01223_277977 name phone
0 graffiti pricerange expensive name pricerange
0 graffiti postcode cb30lx name postcode
0 travellers_rest address huntingdon_road_city_centre name address
0 travellers_rest area west name area
0 travellers_rest food british name food
0 travellers_rest phone 01223_276182 name phone
0 travellers_rest pricerange expensive name pricerange
0 travellers_rest postcode cb30df name postcode
95 i am looking for a restaurant in the west part of town .==there are 14 restaurants in the west . are you looking for a particular cuisine ?==i would like christmas food .==i 'm sorry , there are no restaurants listed serving christmas food . would you like to try a different kind of food ?==how about british food ?==there are 3 british restaurants in the west . do you like moderate or expensive price range ?==either one is fine .==api_call british west dontcare==<silence>==graffiti is an expensive restaurant serving british food in the west . would you like the phone number , address , or postcode ?==i want the address and phone number .==the address is hotel_felix_whitehouse_lane_huntingdon_road and the phone number is 01223_277977==['hotel_felix_whitehouse_lane_huntingdon_road', '01223_277977']

0 saint_johns_chop_house address 21_-_24_northampton_street name address
0 saint_johns_chop_house area west name area
0 saint_johns_chop_house food british name food
0 saint_johns_chop_house phone 01223_353110 name phone
0 saint_johns_chop_house pricerange moderate name pricerange
0 saint_johns_chop_house postcode cb30ad name postcode
0 graffiti address hotel_felix_whitehouse_lane_huntingdon_road name address
0 graffiti area west name area
0 graffiti food british name food
0 graffiti phone 01223_277977 name phone
0 graffiti pricerange expensive name pricerange
0 graffiti postcode cb30lx name postcode
0 travellers_rest address huntingdon_road_city_centre name address
0 travellers_rest area west name area
0 travellers_rest food british name food
0 travellers_rest phone 01223_276182 name phone
0 travellers_rest pricerange expensive name pricerange
0 travellers_rest postcode cb30df name postcode
96 i am looking for a restaurant in the west part of town .==there are 14 restaurants in the west . are you looking for a particular cuisine ?==i would like christmas food .==i 'm sorry , there are no restaurants listed serving christmas food . would you like to try a different kind of food ?==how about british food ?==there are 3 british restaurants in the west . do you like moderate or expensive price range ?==either one is fine .==api_call british west dontcare==<silence>==graffiti is an expensive restaurant serving british food in the west . would you like the phone number , address , or postcode ?==i want the address and phone number .==the address is hotel_felix_whitehouse_lane_huntingdon_road and the phone number is 01223_277977==thank you goodbye .==goodbye .==[]

97 i want some mexican food .==api_call mexican dontcare dontcare==['mexican']

0 chiquito_restaurant_bar address 2g_cambridge_leisure_park_cherry_hinton_road_cherry_hinton name address
0 chiquito_restaurant_bar area south name area
0 chiquito_restaurant_bar food mexican name food
0 chiquito_restaurant_bar phone 01223_400170 name phone
0 chiquito_restaurant_bar pricerange expensive name pricerange
0 chiquito_restaurant_bar postcode cb17dy name postcode
98 i want some mexican food .==api_call mexican dontcare dontcare==<silence>==the only listing for mexican food is chiquito_restaurant_bar . how else may i assist you ?==['mexican', 'chiquito_restaurant_bar']

0 chiquito_restaurant_bar address 2g_cambridge_leisure_park_cherry_hinton_road_cherry_hinton name address
0 chiquito_restaurant_bar area south name area
0 chiquito_restaurant_bar food mexican name food
0 chiquito_restaurant_bar phone 01223_400170 name phone
0 chiquito_restaurant_bar pricerange expensive name pricerange
0 chiquito_restaurant_bar postcode cb17dy name postcode
99 i want some mexican food .==api_call mexican dontcare dontcare==<silence>==the only listing for mexican food is chiquito_restaurant_bar . how else may i assist you ?==i want a restaurant in the centre and serves asian oriental food ? what is the phone number ?==we have four asian_oriental restaurants in centre . what price range do you prefer ?==['asian_oriental', 'centre']

0 chiquito_restaurant_bar address 2g_cambridge_leisure_park_cherry_hinton_road_cherry_hinton name address
0 chiquito_restaurant_bar area south name area
0 chiquito_restaurant_bar food mexican name food
0 chiquito_restaurant_bar phone 01223_400170 name phone
0 chiquito_restaurant_bar pricerange expensive name pricerange
0 chiquito_restaurant_bar postcode cb17dy name postcode
100 i want some mexican food .==api_call mexican dontcare dontcare==<silence>==the only listing for mexican food is chiquito_restaurant_bar . how else may i assist you ?==i want a restaurant in the centre and serves asian oriental food ? what is the phone number ?==we have four asian_oriental restaurants in centre . what price range do you prefer ?==i do n't care .==dojo_noodle_bar serves asian_oriental food and is located in the centre of town . the price range is cheap .==['dojo_noodle_bar', 'asian_oriental', 'centre', 'cheap']

0 chiquito_restaurant_bar address 2g_cambridge_leisure_park_cherry_hinton_road_cherry_hinton name address
0 chiquito_restaurant_bar area south name area
0 chiquito_restaurant_bar food mexican name food
0 chiquito_restaurant_bar phone 01223_400170 name phone
0 chiquito_restaurant_bar pricerange expensive name pricerange
0 chiquito_restaurant_bar postcode cb17dy name postcode
101 i want some mexican food .==api_call mexican dontcare dontcare==<silence>==the only listing for mexican food is chiquito_restaurant_bar . how else may i assist you ?==i want a restaurant in the centre and serves asian oriental food ? what is the phone number ?==we have four asian_oriental restaurants in centre . what price range do you prefer ?==i do n't care .==dojo_noodle_bar serves asian_oriental food and is located in the centre of town . the price range is cheap .==what is the phone number ?==the phone number for dojo_noodle_bar is 01223_363471 . would you like any other information ?==['dojo_noodle_bar', '01223_363471']

0 chiquito_restaurant_bar address 2g_cambridge_leisure_park_cherry_hinton_road_cherry_hinton name address
0 chiquito_restaurant_bar area south name area
0 chiquito_restaurant_bar food mexican name food
0 chiquito_restaurant_bar phone 01223_400170 name phone
0 chiquito_restaurant_bar pricerange expensive name pricerange
0 chiquito_restaurant_bar postcode cb17dy name postcode
102 i want some mexican food .==api_call mexican dontcare dontcare==<silence>==the only listing for mexican food is chiquito_restaurant_bar . how else may i assist you ?==i want a restaurant in the centre and serves asian oriental food ? what is the phone number ?==we have four asian_oriental restaurants in centre . what price range do you prefer ?==i do n't care .==dojo_noodle_bar serves asian_oriental food and is located in the centre of town . the price range is cheap .==what is the phone number ?==the phone number for dojo_noodle_bar is 01223_363471 . would you like any other information ?==no , thank you , that 's all i need . thank you and goodbye !==you 're welcome . goodbye .==[]

103 i want to find a cheap restaurant and serves australasian food .==there are no restaurants serving australasian food . would you like something else ?==[]

104 i want to find a cheap restaurant and serves australasian food .==there are no restaurants serving australasian food . would you like something else ?==portuguese food==api_call portuguese dontcare cheap==['portuguese', 'cheap']

0 nandos address cambridge_leisure_park_clifton_way name address
0 nandos area south name area
0 nandos food portuguese name food
0 nandos phone 01223_327908 name phone
0 nandos pricerange cheap name pricerange
0 nandos postcode cb17dy name postcode
0 nandos_city_centre address 33-34_saint_andrews_street name address
0 nandos_city_centre area centre name area
0 nandos_city_centre food portuguese name food
0 nandos_city_centre phone 01223_327908 name phone
0 nandos_city_centre pricerange cheap name pricerange
0 nandos_city_centre postcode cb23ar name postcode
105 i want to find a cheap restaurant and serves australasian food .==there are no restaurants serving australasian food . would you like something else ?==portuguese food==api_call portuguese dontcare cheap==<silence>==there are two restaurants available , nandos and nandos_city_centre . one is in the south and one is in the centre .==['nandos', 'nandos_city_centre', 'south', 'centre']

0 nandos address cambridge_leisure_park_clifton_way name address
0 nandos area south name area
0 nandos food portuguese name food
0 nandos phone 01223_327908 name phone
0 nandos pricerange cheap name pricerange
0 nandos postcode cb17dy name postcode
0 nandos_city_centre address 33-34_saint_andrews_street name address
0 nandos_city_centre area centre name area
0 nandos_city_centre food portuguese name food
0 nandos_city_centre phone 01223_327908 name phone
0 nandos_city_centre pricerange cheap name pricerange
0 nandos_city_centre postcode cb23ar name postcode
106 i want to find a cheap restaurant and serves australasian food .==there are no restaurants serving australasian food . would you like something else ?==portuguese food==api_call portuguese dontcare cheap==<silence>==there are two restaurants available , nandos and nandos_city_centre . one is in the south and one is in the centre .==i do n't care==how about nandos ? it is a cheap restraunt on cambridge_leisure_park_clifton_way==['nandos', 'cheap', 'cambridge_leisure_park_clifton_way']

0 nandos address cambridge_leisure_park_clifton_way name address
0 nandos area south name area
0 nandos food portuguese name food
0 nandos phone 01223_327908 name phone
0 nandos pricerange cheap name pricerange
0 nandos postcode cb17dy name postcode
0 nandos_city_centre address 33-34_saint_andrews_street name address
0 nandos_city_centre area centre name area
0 nandos_city_centre food portuguese name food
0 nandos_city_centre phone 01223_327908 name phone
0 nandos_city_centre pricerange cheap name pricerange
0 nandos_city_centre postcode cb23ar name postcode
107 i want to find a cheap restaurant and serves australasian food .==there are no restaurants serving australasian food . would you like something else ?==portuguese food==api_call portuguese dontcare cheap==<silence>==there are two restaurants available , nandos and nandos_city_centre . one is in the south and one is in the centre .==i do n't care==how about nandos ? it is a cheap restraunt on cambridge_leisure_park_clifton_way==sounds great , what is their address ?==the address is cambridge_leisure_park_clifton_way , cb17dy .==['cambridge_leisure_park_clifton_way', 'cb17dy']

0 nandos address cambridge_leisure_park_clifton_way name address
0 nandos area south name area
0 nandos food portuguese name food
0 nandos phone 01223_327908 name phone
0 nandos pricerange cheap name pricerange
0 nandos postcode cb17dy name postcode
0 nandos_city_centre address 33-34_saint_andrews_street name address
0 nandos_city_centre area centre name area
0 nandos_city_centre food portuguese name food
0 nandos_city_centre phone 01223_327908 name phone
0 nandos_city_centre pricerange cheap name pricerange
0 nandos_city_centre postcode cb23ar name postcode
108 i want to find a cheap restaurant and serves australasian food .==there are no restaurants serving australasian food . would you like something else ?==portuguese food==api_call portuguese dontcare cheap==<silence>==there are two restaurants available , nandos and nandos_city_centre . one is in the south and one is in the centre .==i do n't care==how about nandos ? it is a cheap restraunt on cambridge_leisure_park_clifton_way==sounds great , what is their address ?==the address is cambridge_leisure_park_clifton_way , cb17dy .==thank you and goodbye !==goodbye .==[]

109 i want to find a moderately priced restaurant serving european food .==api_call european dontcare moderate==['european', 'moderate']

0 hotel_du_vin_and_bistro address 15_-_19_trumpington_street name address
0 hotel_du_vin_and_bistro area centre name area
0 hotel_du_vin_and_bistro food european name food
0 hotel_du_vin_and_bistro phone 01223_227330 name phone
0 hotel_du_vin_and_bistro pricerange moderate name pricerange
0 hotel_du_vin_and_bistro postcode cb21qa name postcode
0 galleria address 33_bridge_street name address
0 galleria area centre name area
0 galleria food european name food
0 galleria phone 01223_362054 name phone
0 galleria pricerange moderate name pricerange
0 galleria postcode cb21uw name postcode
110 i want to find a moderately priced restaurant serving european food .==api_call european dontcare moderate==<silence>==de_luca_cucina_and_bar is in the centre part of town and in the moderate price range .==['de_luca_cucina_and_bar', 'centre', 'moderate']

0 hotel_du_vin_and_bistro address 15_-_19_trumpington_street name address
0 hotel_du_vin_and_bistro area centre name area
0 hotel_du_vin_and_bistro food european name food
0 hotel_du_vin_and_bistro phone 01223_227330 name phone
0 hotel_du_vin_and_bistro pricerange moderate name pricerange
0 hotel_du_vin_and_bistro postcode cb21qa name postcode
0 galleria address 33_bridge_street name address
0 galleria area centre name area
0 galleria food european name food
0 galleria phone 01223_362054 name phone
0 galleria pricerange moderate name pricerange
0 galleria postcode cb21uw name postcode
111 i want to find a moderately priced restaurant serving european food .==api_call european dontcare moderate==<silence>==de_luca_cucina_and_bar is in the centre part of town and in the moderate price range .==is there anything else ? give me the address and postcode please .==there is also the cambridge_lodge_restaurant also has expensive european food in the centre area at cambridge_lodge_hotel_139_huntingdon_road_city_centre postal code cb30dq==['cambridge_lodge_restaurant', 'expensive', 'european', 'centre', 'cambridge_lodge_hotel_139_huntingdon_road_city_centre', 'cb30dq']

0 hotel_du_vin_and_bistro address 15_-_19_trumpington_street name address
0 hotel_du_vin_and_bistro area centre name area
0 hotel_du_vin_and_bistro food european name food
0 hotel_du_vin_and_bistro phone 01223_227330 name phone
0 hotel_du_vin_and_bistro pricerange moderate name pricerange
0 hotel_du_vin_and_bistro postcode cb21qa name postcode
0 galleria address 33_bridge_street name address
0 galleria area centre name area
0 galleria food european name food
0 galleria phone 01223_362054 name phone
0 galleria pricerange moderate name pricerange
0 galleria postcode cb21uw name postcode
112 i want to find a moderately priced restaurant serving european food .==api_call european dontcare moderate==<silence>==de_luca_cucina_and_bar is in the centre part of town and in the moderate price range .==is there anything else ? give me the address and postcode please .==there is also the cambridge_lodge_restaurant also has expensive european food in the centre area at cambridge_lodge_hotel_139_huntingdon_road_city_centre postal code cb30dq==what is the phone number ?==their phone number is 01223_355166 .==['01223_355166']

0 hotel_du_vin_and_bistro address 15_-_19_trumpington_street name address
0 hotel_du_vin_and_bistro area centre name area
0 hotel_du_vin_and_bistro food european name food
0 hotel_du_vin_and_bistro phone 01223_227330 name phone
0 hotel_du_vin_and_bistro pricerange moderate name pricerange
0 hotel_du_vin_and_bistro postcode cb21qa name postcode
0 galleria address 33_bridge_street name address
0 galleria area centre name area
0 galleria food european name food
0 galleria phone 01223_362054 name phone
0 galleria pricerange moderate name pricerange
0 galleria postcode cb21uw name postcode
113 i want to find a moderately priced restaurant serving european food .==api_call european dontcare moderate==<silence>==de_luca_cucina_and_bar is in the centre part of town and in the moderate price range .==is there anything else ? give me the address and postcode please .==there is also the cambridge_lodge_restaurant also has expensive european food in the centre area at cambridge_lodge_hotel_139_huntingdon_road_city_centre postal code cb30dq==what is the phone number ?==their phone number is 01223_355166 .==ok thank you good bye==thank you . good bye==[]

0 hotel_du_vin_and_bistro address 15_-_19_trumpington_street name address
0 hotel_du_vin_and_bistro area centre name area
0 hotel_du_vin_and_bistro food european name food
0 hotel_du_vin_and_bistro phone 01223_227330 name phone
0 hotel_du_vin_and_bistro pricerange moderate name pricerange
0 hotel_du_vin_and_bistro postcode cb21qa name postcode
0 galleria address 33_bridge_street name address
0 galleria area centre name area
0 galleria food european name food
0 galleria phone 01223_362054 name phone
0 galleria pricerange moderate name pricerange
0 galleria postcode cb21uw name postcode
114 i want to find a moderately priced restaurant serving european food .==api_call european dontcare moderate==<silence>==de_luca_cucina_and_bar is in the centre part of town and in the moderate price range .==is there anything else ? give me the address and postcode please .==there is also the cambridge_lodge_restaurant also has expensive european food in the centre area at cambridge_lodge_hotel_139_huntingdon_road_city_centre postal code cb30dq==what is the phone number ?==their phone number is 01223_355166 .==ok thank you good bye==thank you . good bye==thank you goodbye .==you 're welcome . bye .==[]

115 i would like a restaurant in the north part of town that serves french food==api_call french north dontcare==['french', 'north']

0 restaurant_two_two address 22_chesterton_road_chesterton name address
0 restaurant_two_two area north name area
0 restaurant_two_two food french name food
0 restaurant_two_two phone 01223_351880 name phone
0 restaurant_two_two pricerange expensive name pricerange
0 restaurant_two_two postcode cb43ax name postcode
116 i would like a restaurant in the north part of town that serves french food==api_call french north dontcare==<silence>==there is restaurant_two_two in the the north side of town that serves french food .==['restaurant_two_two', 'north', 'french']

0 restaurant_two_two address 22_chesterton_road_chesterton name address
0 restaurant_two_two area north name area
0 restaurant_two_two food french name food
0 restaurant_two_two phone 01223_351880 name phone
0 restaurant_two_two pricerange expensive name pricerange
0 restaurant_two_two postcode cb43ax name postcode
117 i would like a restaurant in the north part of town that serves french food==api_call french north dontcare==<silence>==there is restaurant_two_two in the the north side of town that serves french food .==what is their address , number , and price range ?==restaurant_two_two is in the expensive price range . their phone number is 01223_351880 and they are located at 22_chesterton_road_chesterton . would you like anything else ?==['restaurant_two_two', 'expensive', '01223_351880', '22_chesterton_road_chesterton']

0 restaurant_two_two address 22_chesterton_road_chesterton name address
0 restaurant_two_two area north name area
0 restaurant_two_two food french name food
0 restaurant_two_two phone 01223_351880 name phone
0 restaurant_two_two pricerange expensive name pricerange
0 restaurant_two_two postcode cb43ax name postcode
118 i would like a restaurant in the north part of town that serves french food==api_call french north dontcare==<silence>==there is restaurant_two_two in the the north side of town that serves french food .==what is their address , number , and price range ?==restaurant_two_two is in the expensive price range . their phone number is 01223_351880 and they are located at 22_chesterton_road_chesterton . would you like anything else ?==no , that takes care of it . thank you for your help .==thank you for using our system . good bye==[]

119 find me expensive restaurant that serves international food .==my apologies . i could not find any restaurants that serve international food in the expensive price range .==['international', 'expensive']

120 find me expensive restaurant that serves international food .==my apologies . i could not find any restaurants that serve international food in the expensive price range .==british .==api_call british dontcare expensive==['british', 'expensive']

0 fitzbillies_restaurant address 51_trumpington_street_city_centre name address
0 fitzbillies_restaurant area centre name area
0 fitzbillies_restaurant food british name food
0 fitzbillies_restaurant phone 01223_352500 name phone
0 fitzbillies_restaurant pricerange expensive name pricerange
0 fitzbillies_restaurant postcode cb21rg name postcode
0 graffiti address hotel_felix_whitehouse_lane_huntingdon_road name address
0 graffiti area west name area
0 graffiti food british name food
0 graffiti phone 01223_277977 name phone
0 graffiti pricerange expensive name pricerange
0 graffiti postcode cb30lx name postcode
0 grafton_hotel_restaurant address grafton_hotel_619_newmarket_road_fen_ditton name address
0 grafton_hotel_restaurant area east name area
0 grafton_hotel_restaurant food british name food
0 grafton_hotel_restaurant phone 01223_241387 name phone
0 grafton_hotel_restaurant pricerange expensive name pricerange
0 grafton_hotel_restaurant postcode cb58pa name postcode
0 travellers_rest address huntingdon_road_city_centre name address
0 travellers_rest area west name area
0 travellers_rest food british name food
0 travellers_rest phone 01223_276182 name phone
0 travellers_rest pricerange expensive name pricerange
0 travellers_rest postcode cb30df name postcode
0 the_cambridge_chop_house address 1_kings_parade name address
0 the_cambridge_chop_house area centre name area
0 the_cambridge_chop_house food british name food
0 the_cambridge_chop_house phone 01223_359506 name phone
0 the_cambridge_chop_house pricerange expensive name pricerange
0 the_cambridge_chop_house postcode cb21sj name postcode
0 midsummer_house_restaurant address midsummer_common name address
0 midsummer_house_restaurant area centre name area
0 midsummer_house_restaurant food british name food
0 midsummer_house_restaurant phone 01223_369299 name phone
0 midsummer_house_restaurant pricerange expensive name pricerange
0 midsummer_house_restaurant postcode cb41ha name postcode
121 find me expensive restaurant that serves international food .==my apologies . i could not find any restaurants that serve international food in the expensive price range .==british .==api_call british dontcare expensive==<silence>==fitzbillies_restaurant serves british food , is located in the centre of town and is in the expensive price range .==['fitzbillies_restaurant', 'british', 'centre', 'expensive']

0 fitzbillies_restaurant address 51_trumpington_street_city_centre name address
0 fitzbillies_restaurant area centre name area
0 fitzbillies_restaurant food british name food
0 fitzbillies_restaurant phone 01223_352500 name phone
0 fitzbillies_restaurant pricerange expensive name pricerange
0 fitzbillies_restaurant postcode cb21rg name postcode
0 graffiti address hotel_felix_whitehouse_lane_huntingdon_road name address
0 graffiti area west name area
0 graffiti food british name food
0 graffiti phone 01223_277977 name phone
0 graffiti pricerange expensive name pricerange
0 graffiti postcode cb30lx name postcode
0 grafton_hotel_restaurant address grafton_hotel_619_newmarket_road_fen_ditton name address
0 grafton_hotel_restaurant area east name area
0 grafton_hotel_restaurant food british name food
0 grafton_hotel_restaurant phone 01223_241387 name phone
0 grafton_hotel_restaurant pricerange expensive name pricerange
0 grafton_hotel_restaurant postcode cb58pa name postcode
0 travellers_rest address huntingdon_road_city_centre name address
0 travellers_rest area west name area
0 travellers_rest food british name food
0 travellers_rest phone 01223_276182 name phone
0 travellers_rest pricerange expensive name pricerange
0 travellers_rest postcode cb30df name postcode
0 the_cambridge_chop_house address 1_kings_parade name address
0 the_cambridge_chop_house area centre name area
0 the_cambridge_chop_house food british name food
0 the_cambridge_chop_house phone 01223_359506 name phone
0 the_cambridge_chop_house pricerange expensive name pricerange
0 the_cambridge_chop_house postcode cb21sj name postcode
0 midsummer_house_restaurant address midsummer_common name address
0 midsummer_house_restaurant area centre name area
0 midsummer_house_restaurant food british name food
0 midsummer_house_restaurant phone 01223_369299 name phone
0 midsummer_house_restaurant pricerange expensive name pricerange
0 midsummer_house_restaurant postcode cb41ha name postcode
122 find me expensive restaurant that serves international food .==my apologies . i could not find any restaurants that serve international food in the expensive price range .==british .==api_call british dontcare expensive==<silence>==fitzbillies_restaurant serves british food , is located in the centre of town and is in the expensive price range .==what is the phone number ?==it 's 01223352500. would you like the address ?==[]

0 fitzbillies_restaurant address 51_trumpington_street_city_centre name address
0 fitzbillies_restaurant area centre name area
0 fitzbillies_restaurant food british name food
0 fitzbillies_restaurant phone 01223_352500 name phone
0 fitzbillies_restaurant pricerange expensive name pricerange
0 fitzbillies_restaurant postcode cb21rg name postcode
0 graffiti address hotel_felix_whitehouse_lane_huntingdon_road name address
0 graffiti area west name area
0 graffiti food british name food
0 graffiti phone 01223_277977 name phone
0 graffiti pricerange expensive name pricerange
0 graffiti postcode cb30lx name postcode
0 grafton_hotel_restaurant address grafton_hotel_619_newmarket_road_fen_ditton name address
0 grafton_hotel_restaurant area east name area
0 grafton_hotel_restaurant food british name food
0 grafton_hotel_restaurant phone 01223_241387 name phone
0 grafton_hotel_restaurant pricerange expensive name pricerange
0 grafton_hotel_restaurant postcode cb58pa name postcode
0 travellers_rest address huntingdon_road_city_centre name address
0 travellers_rest area west name area
0 travellers_rest food british name food
0 travellers_rest phone 01223_276182 name phone
0 travellers_rest pricerange expensive name pricerange
0 travellers_rest postcode cb30df name postcode
0 the_cambridge_chop_house address 1_kings_parade name address
0 the_cambridge_chop_house area centre name area
0 the_cambridge_chop_house food british name food
0 the_cambridge_chop_house phone 01223_359506 name phone
0 the_cambridge_chop_house pricerange expensive name pricerange
0 the_cambridge_chop_house postcode cb21sj name postcode
0 midsummer_house_restaurant address midsummer_common name address
0 midsummer_house_restaurant area centre name area
0 midsummer_house_restaurant food british name food
0 midsummer_house_restaurant phone 01223_369299 name phone
0 midsummer_house_restaurant pricerange expensive name pricerange
0 midsummer_house_restaurant postcode cb41ha name postcode
123 find me expensive restaurant that serves international food .==my apologies . i could not find any restaurants that serve international food in the expensive price range .==british .==api_call british dontcare expensive==<silence>==fitzbillies_restaurant serves british food , is located in the centre of town and is in the expensive price range .==what is the phone number ?==it 's 01223352500. would you like the address ?==no , you 've covered it all , i believe . thanks for your help .==you 're welcome .==[]

124 i would like a restaurant in the east part of town that serves indonesian food==i do n't see any indonesian restaurants at all . would you like me to look for a different type of restaurant in the east ?==['east']

125 i would like a restaurant in the east part of town that serves indonesian food==i do n't see any indonesian restaurants at all . would you like me to look for a different type of restaurant in the east ?==how about a chinese restaurant in the north ?==there are three chinese restaurants in the north . are you looking for a specific price range ?==['chinese', 'north']

126 i would like a restaurant in the east part of town that serves indonesian food==i do n't see any indonesian restaurants at all . would you like me to look for a different type of restaurant in the east ?==how about a chinese restaurant in the north ?==there are three chinese restaurants in the north . are you looking for a specific price range ?==i 'm sorry i meant a chinese restaurant in the east . any price range is ok .==api_call chinese east dontcare==['chinese', 'east']

0 yu_garden address 529_newmarket_road_fen_ditton name address
0 yu_garden area east name area
0 yu_garden food chinese name food
0 yu_garden phone 01223_248882 name phone
0 yu_garden pricerange expensive name pricerange
0 yu_garden postcode cb58pa name postcode
127 i would like a restaurant in the east part of town that serves indonesian food==i do n't see any indonesian restaurants at all . would you like me to look for a different type of restaurant in the east ?==how about a chinese restaurant in the north ?==there are three chinese restaurants in the north . are you looking for a specific price range ?==i 'm sorry i meant a chinese restaurant in the east . any price range is ok .==api_call chinese east dontcare==<silence>==how about yu_garden . it is in the east part of town and serves chinese food .==['yu_garden', 'east', 'chinese']

0 yu_garden address 529_newmarket_road_fen_ditton name address
0 yu_garden area east name area
0 yu_garden food chinese name food
0 yu_garden phone 01223_248882 name phone
0 yu_garden pricerange expensive name pricerange
0 yu_garden postcode cb58pa name postcode
128 i would like a restaurant in the east part of town that serves indonesian food==i do n't see any indonesian restaurants at all . would you like me to look for a different type of restaurant in the east ?==how about a chinese restaurant in the north ?==there are three chinese restaurants in the north . are you looking for a specific price range ?==i 'm sorry i meant a chinese restaurant in the east . any price range is ok .==api_call chinese east dontcare==<silence>==how about yu_garden . it is in the east part of town and serves chinese food .==okay , may i have the address , phone number and post code please ?==the address is 529_newmarket_road_fen_ditton , the postcode is cb58pa and the phone number is 01223_248882 .==['529_newmarket_road_fen_ditton', 'cb58pa', '01223_248882']

0 yu_garden address 529_newmarket_road_fen_ditton name address
0 yu_garden area east name area
0 yu_garden food chinese name food
0 yu_garden phone 01223_248882 name phone
0 yu_garden pricerange expensive name pricerange
0 yu_garden postcode cb58pa name postcode
129 i would like a restaurant in the east part of town that serves indonesian food==i do n't see any indonesian restaurants at all . would you like me to look for a different type of restaurant in the east ?==how about a chinese restaurant in the north ?==there are three chinese restaurants in the north . are you looking for a specific price range ?==i 'm sorry i meant a chinese restaurant in the east . any price range is ok .==api_call chinese east dontcare==<silence>==how about yu_garden . it is in the east part of town and serves chinese food .==okay , may i have the address , phone number and post code please ?==the address is 529_newmarket_road_fen_ditton , the postcode is cb58pa and the phone number is 01223_248882 .==thank you , goodbye .==good bye==[]

130 i am looking for a moderately priced restaurant in the south part of town .==api_call dontcare south moderate==['south', 'moderate']

0 pizza_hut_cherry_hinton address g4_cambridge_leisure_park_clifton_way_cherry_hinton name address
0 pizza_hut_cherry_hinton area south name area
0 pizza_hut_cherry_hinton food italian name food
0 pizza_hut_cherry_hinton phone 01223_323737 name phone
0 pizza_hut_cherry_hinton pricerange moderate name pricerange
0 pizza_hut_cherry_hinton postcode cb17dy name postcode
0 restaurant_alimentum address 152_-_154_hills_road name address
0 restaurant_alimentum area south name area
0 restaurant_alimentum food modern_european name food
0 restaurant_alimentum phone 01223_413000 name phone
0 restaurant_alimentum pricerange moderate name pricerange
0 restaurant_alimentum postcode cb28pb name postcode
131 i am looking for a moderately priced restaurant in the south part of town .==api_call dontcare south moderate==<silence>==pizza_hut_cherry_hinton is a moderately priced restaurant that 's in the south part of town .==['pizza_hut_cherry_hinton', 'south']

0 pizza_hut_cherry_hinton address g4_cambridge_leisure_park_clifton_way_cherry_hinton name address
0 pizza_hut_cherry_hinton area south name area
0 pizza_hut_cherry_hinton food italian name food
0 pizza_hut_cherry_hinton phone 01223_323737 name phone
0 pizza_hut_cherry_hinton pricerange moderate name pricerange
0 pizza_hut_cherry_hinton postcode cb17dy name postcode
0 restaurant_alimentum address 152_-_154_hills_road name address
0 restaurant_alimentum area south name area
0 restaurant_alimentum food modern_european name food
0 restaurant_alimentum phone 01223_413000 name phone
0 restaurant_alimentum pricerange moderate name pricerange
0 restaurant_alimentum postcode cb28pb name postcode
132 i am looking for a moderately priced restaurant in the south part of town .==api_call dontcare south moderate==<silence>==pizza_hut_cherry_hinton is a moderately priced restaurant that 's in the south part of town .==i dont want it . show me another one .==the restaurant_alimentum is a moderately priced restaurant in the south part of town .==['restaurant_alimentum', 'south']

0 pizza_hut_cherry_hinton address g4_cambridge_leisure_park_clifton_way_cherry_hinton name address
0 pizza_hut_cherry_hinton area south name area
0 pizza_hut_cherry_hinton food italian name food
0 pizza_hut_cherry_hinton phone 01223_323737 name phone
0 pizza_hut_cherry_hinton pricerange moderate name pricerange
0 pizza_hut_cherry_hinton postcode cb17dy name postcode
0 restaurant_alimentum address 152_-_154_hills_road name address
0 restaurant_alimentum area south name area
0 restaurant_alimentum food modern_european name food
0 restaurant_alimentum phone 01223_413000 name phone
0 restaurant_alimentum pricerange moderate name pricerange
0 restaurant_alimentum postcode cb28pb name postcode
133 i am looking for a moderately priced restaurant in the south part of town .==api_call dontcare south moderate==<silence>==pizza_hut_cherry_hinton is a moderately priced restaurant that 's in the south part of town .==i dont want it . show me another one .==the restaurant_alimentum is a moderately priced restaurant in the south part of town .==what is the address please ?==152_-_154_hills_road==['152_-_154_hills_road']

0 pizza_hut_cherry_hinton address g4_cambridge_leisure_park_clifton_way_cherry_hinton name address
0 pizza_hut_cherry_hinton area south name area
0 pizza_hut_cherry_hinton food italian name food
0 pizza_hut_cherry_hinton phone 01223_323737 name phone
0 pizza_hut_cherry_hinton pricerange moderate name pricerange
0 pizza_hut_cherry_hinton postcode cb17dy name postcode
0 restaurant_alimentum address 152_-_154_hills_road name address
0 restaurant_alimentum area south name area
0 restaurant_alimentum food modern_european name food
0 restaurant_alimentum phone 01223_413000 name phone
0 restaurant_alimentum pricerange moderate name pricerange
0 restaurant_alimentum postcode cb28pb name postcode
134 i am looking for a moderately priced restaurant in the south part of town .==api_call dontcare south moderate==<silence>==pizza_hut_cherry_hinton is a moderately priced restaurant that 's in the south part of town .==i dont want it . show me another one .==the restaurant_alimentum is a moderately priced restaurant in the south part of town .==what is the address please ?==152_-_154_hills_road==thanks . could i get the phone number , too ?==restaurant_alimentum 's phone number is 01223_413000==['restaurant_alimentum', '01223_413000']

0 pizza_hut_cherry_hinton address g4_cambridge_leisure_park_clifton_way_cherry_hinton name address
0 pizza_hut_cherry_hinton area south name area
0 pizza_hut_cherry_hinton food italian name food
0 pizza_hut_cherry_hinton phone 01223_323737 name phone
0 pizza_hut_cherry_hinton pricerange moderate name pricerange
0 pizza_hut_cherry_hinton postcode cb17dy name postcode
0 restaurant_alimentum address 152_-_154_hills_road name address
0 restaurant_alimentum area south name area
0 restaurant_alimentum food modern_european name food
0 restaurant_alimentum phone 01223_413000 name phone
0 restaurant_alimentum pricerange moderate name pricerange
0 restaurant_alimentum postcode cb28pb name postcode
135 i am looking for a moderately priced restaurant in the south part of town .==api_call dontcare south moderate==<silence>==pizza_hut_cherry_hinton is a moderately priced restaurant that 's in the south part of town .==i dont want it . show me another one .==the restaurant_alimentum is a moderately priced restaurant in the south part of town .==what is the address please ?==152_-_154_hills_road==thanks . could i get the phone number , too ?==restaurant_alimentum 's phone number is 01223_413000==thank you , goodbye==you are welcome goodbye==[]

136 i 'm looking for a moderately priced restaurant in the east part of town .==api_call dontcare east moderate==['east', 'moderate']

0 curry_prince address 451_newmarket_road_fen_ditton name address
0 curry_prince area east name area
0 curry_prince food indian name food
0 curry_prince phone 01223_566388 name phone
0 curry_prince pricerange moderate name pricerange
0 curry_prince postcode cb58jj name postcode
0 pizza_hut_fen_ditton address cambridge_retail_park_newmarket_road_fen_ditton name address
0 pizza_hut_fen_ditton area east name area
0 pizza_hut_fen_ditton food italian name food
0 pizza_hut_fen_ditton phone 01223_323737 name phone
0 pizza_hut_fen_ditton pricerange moderate name pricerange
0 pizza_hut_fen_ditton postcode cb58wr name postcode
0 rajmahal address 7_barnwell_road_fen_ditton name address
0 rajmahal area east name area
0 rajmahal food indian name food
0 rajmahal phone 01223_244955 name phone
0 rajmahal pricerange moderate name pricerange
0 rajmahal postcode cb58rg name postcode
137 i 'm looking for a moderately priced restaurant in the east part of town .==api_call dontcare east moderate==<silence>==i would recommend you curry_prince , an indian place in the east with moderate price range .==['curry_prince', 'indian', 'east', 'moderate']

0 curry_prince address 451_newmarket_road_fen_ditton name address
0 curry_prince area east name area
0 curry_prince food indian name food
0 curry_prince phone 01223_566388 name phone
0 curry_prince pricerange moderate name pricerange
0 curry_prince postcode cb58jj name postcode
0 pizza_hut_fen_ditton address cambridge_retail_park_newmarket_road_fen_ditton name address
0 pizza_hut_fen_ditton area east name area
0 pizza_hut_fen_ditton food italian name food
0 pizza_hut_fen_ditton phone 01223_323737 name phone
0 pizza_hut_fen_ditton pricerange moderate name pricerange
0 pizza_hut_fen_ditton postcode cb58wr name postcode
0 rajmahal address 7_barnwell_road_fen_ditton name address
0 rajmahal area east name area
0 rajmahal food indian name food
0 rajmahal phone 01223_244955 name phone
0 rajmahal pricerange moderate name pricerange
0 rajmahal postcode cb58rg name postcode
138 i 'm looking for a moderately priced restaurant in the east part of town .==api_call dontcare east moderate==<silence>==i would recommend you curry_prince , an indian place in the east with moderate price range .==is there anything else you would recommend ? can i have the address and type of food for it ?==would you prefer a different type of food ?==[]

0 curry_prince address 451_newmarket_road_fen_ditton name address
0 curry_prince area east name area
0 curry_prince food indian name food
0 curry_prince phone 01223_566388 name phone
0 curry_prince pricerange moderate name pricerange
0 curry_prince postcode cb58jj name postcode
0 pizza_hut_fen_ditton address cambridge_retail_park_newmarket_road_fen_ditton name address
0 pizza_hut_fen_ditton area east name area
0 pizza_hut_fen_ditton food italian name food
0 pizza_hut_fen_ditton phone 01223_323737 name phone
0 pizza_hut_fen_ditton pricerange moderate name pricerange
0 pizza_hut_fen_ditton postcode cb58wr name postcode
0 rajmahal address 7_barnwell_road_fen_ditton name address
0 rajmahal area east name area
0 rajmahal food indian name food
0 rajmahal phone 01223_244955 name phone
0 rajmahal pricerange moderate name pricerange
0 rajmahal postcode cb58rg name postcode
139 i 'm looking for a moderately priced restaurant in the east part of town .==api_call dontcare east moderate==<silence>==i would recommend you curry_prince , an indian place in the east with moderate price range .==is there anything else you would recommend ? can i have the address and type of food for it ?==would you prefer a different type of food ?==yes . what other restaurants did you find ?==there are also pizza_hut_fen_ditton , which is italian , and rajmahal which is indian .==['pizza_hut_fen_ditton', 'italian', 'rajmahal', 'indian']

0 curry_prince address 451_newmarket_road_fen_ditton name address
0 curry_prince area east name area
0 curry_prince food indian name food
0 curry_prince phone 01223_566388 name phone
0 curry_prince pricerange moderate name pricerange
0 curry_prince postcode cb58jj name postcode
0 pizza_hut_fen_ditton address cambridge_retail_park_newmarket_road_fen_ditton name address
0 pizza_hut_fen_ditton area east name area
0 pizza_hut_fen_ditton food italian name food
0 pizza_hut_fen_ditton phone 01223_323737 name phone
0 pizza_hut_fen_ditton pricerange moderate name pricerange
0 pizza_hut_fen_ditton postcode cb58wr name postcode
0 rajmahal address 7_barnwell_road_fen_ditton name address
0 rajmahal area east name area
0 rajmahal food indian name food
0 rajmahal phone 01223_244955 name phone
0 rajmahal pricerange moderate name pricerange
0 rajmahal postcode cb58rg name postcode
140 i 'm looking for a moderately priced restaurant in the east part of town .==api_call dontcare east moderate==<silence>==i would recommend you curry_prince , an indian place in the east with moderate price range .==is there anything else you would recommend ? can i have the address and type of food for it ?==would you prefer a different type of food ?==yes . what other restaurants did you find ?==there are also pizza_hut_fen_ditton , which is italian , and rajmahal which is indian .==can i have the address of pizza_hut_fen_ditton .==the address of them is cambridge_retail_park_newmarket_road_fen_ditton==['cambridge_retail_park_newmarket_road_fen_ditton']

0 curry_prince address 451_newmarket_road_fen_ditton name address
0 curry_prince area east name area
0 curry_prince food indian name food
0 curry_prince phone 01223_566388 name phone
0 curry_prince pricerange moderate name pricerange
0 curry_prince postcode cb58jj name postcode
0 pizza_hut_fen_ditton address cambridge_retail_park_newmarket_road_fen_ditton name address
0 pizza_hut_fen_ditton area east name area
0 pizza_hut_fen_ditton food italian name food
0 pizza_hut_fen_ditton phone 01223_323737 name phone
0 pizza_hut_fen_ditton pricerange moderate name pricerange
0 pizza_hut_fen_ditton postcode cb58wr name postcode
0 rajmahal address 7_barnwell_road_fen_ditton name address
0 rajmahal area east name area
0 rajmahal food indian name food
0 rajmahal phone 01223_244955 name phone
0 rajmahal pricerange moderate name pricerange
0 rajmahal postcode cb58rg name postcode
141 i 'm looking for a moderately priced restaurant in the east part of town .==api_call dontcare east moderate==<silence>==i would recommend you curry_prince , an indian place in the east with moderate price range .==is there anything else you would recommend ? can i have the address and type of food for it ?==would you prefer a different type of food ?==yes . what other restaurants did you find ?==there are also pizza_hut_fen_ditton , which is italian , and rajmahal which is indian .==can i have the address of pizza_hut_fen_ditton .==the address of them is cambridge_retail_park_newmarket_road_fen_ditton==thank you good bye==thank you good bye .==[]

142 may i have information for an italian restaurant in the east part of town ?==api_call italian east dontcare==['italian', 'east']

0 pizza_hut_fen_ditton address cambridge_retail_park_newmarket_road_fen_ditton name address
0 pizza_hut_fen_ditton area east name area
0 pizza_hut_fen_ditton food italian name food
0 pizza_hut_fen_ditton phone 01223_323737 name phone
0 pizza_hut_fen_ditton pricerange moderate name pricerange
0 pizza_hut_fen_ditton postcode cb58wr name postcode
143 may i have information for an italian restaurant in the east part of town ?==api_call italian east dontcare==<silence>==yes sure . there is only on italian restaurant called pizza_hut_fen_ditton in the east . what else do you want to know ?==['italian', 'pizza_hut_fen_ditton', 'east']

0 pizza_hut_fen_ditton address cambridge_retail_park_newmarket_road_fen_ditton name address
0 pizza_hut_fen_ditton area east name area
0 pizza_hut_fen_ditton food italian name food
0 pizza_hut_fen_ditton phone 01223_323737 name phone
0 pizza_hut_fen_ditton pricerange moderate name pricerange
0 pizza_hut_fen_ditton postcode cb58wr name postcode
144 may i have information for an italian restaurant in the east part of town ?==api_call italian east dontcare==<silence>==yes sure . there is only on italian restaurant called pizza_hut_fen_ditton in the east . what else do you want to know ?==what is their address please ?==the address for pizza_hut_fen_ditton is cambridge_retail_park_newmarket_road_fen_ditton . can i help you with anything else ?==['pizza_hut_fen_ditton', 'cambridge_retail_park_newmarket_road_fen_ditton']

0 pizza_hut_fen_ditton address cambridge_retail_park_newmarket_road_fen_ditton name address
0 pizza_hut_fen_ditton area east name area
0 pizza_hut_fen_ditton food italian name food
0 pizza_hut_fen_ditton phone 01223_323737 name phone
0 pizza_hut_fen_ditton pricerange moderate name pricerange
0 pizza_hut_fen_ditton postcode cb58wr name postcode
145 may i have information for an italian restaurant in the east part of town ?==api_call italian east dontcare==<silence>==yes sure . there is only on italian restaurant called pizza_hut_fen_ditton in the east . what else do you want to know ?==what is their address please ?==the address for pizza_hut_fen_ditton is cambridge_retail_park_newmarket_road_fen_ditton . can i help you with anything else ?==thank you , goodbye .==thank you .==[]

146 i would like an expensive restaurant that serves vegetarian food==there are no expensive vegetarian restaurants . would you prefer a different cuisine or price range ?==['expensive']

147 i would like an expensive restaurant that serves vegetarian food==there are no expensive vegetarian restaurants . would you prefer a different cuisine or price range ?==a restaurant that serves british food will be fine .==api_call british dontcare expensive==['british', 'expensive']

0 fitzbillies_restaurant address 51_trumpington_street_city_centre name address
0 fitzbillies_restaurant area centre name area
0 fitzbillies_restaurant food british name food
0 fitzbillies_restaurant phone 01223_352500 name phone
0 fitzbillies_restaurant pricerange expensive name pricerange
0 fitzbillies_restaurant postcode cb21rg name postcode
0 graffiti address hotel_felix_whitehouse_lane_huntingdon_road name address
0 graffiti area west name area
0 graffiti food british name food
0 graffiti phone 01223_277977 name phone
0 graffiti pricerange expensive name pricerange
0 graffiti postcode cb30lx name postcode
0 grafton_hotel_restaurant address grafton_hotel_619_newmarket_road_fen_ditton name address
0 grafton_hotel_restaurant area east name area
0 grafton_hotel_restaurant food british name food
0 grafton_hotel_restaurant phone 01223_241387 name phone
0 grafton_hotel_restaurant pricerange expensive name pricerange
0 grafton_hotel_restaurant postcode cb58pa name postcode
0 travellers_rest address huntingdon_road_city_centre name address
0 travellers_rest area west name area
0 travellers_rest food british name food
0 travellers_rest phone 01223_276182 name phone
0 travellers_rest pricerange expensive name pricerange
0 travellers_rest postcode cb30df name postcode
0 the_cambridge_chop_house address 1_kings_parade name address
0 the_cambridge_chop_house area centre name area
0 the_cambridge_chop_house food british name food
0 the_cambridge_chop_house phone 01223_359506 name phone
0 the_cambridge_chop_house pricerange expensive name pricerange
0 the_cambridge_chop_house postcode cb21sj name postcode
0 midsummer_house_restaurant address midsummer_common name address
0 midsummer_house_restaurant area centre name area
0 midsummer_house_restaurant food british name food
0 midsummer_house_restaurant phone 01223_369299 name phone
0 midsummer_house_restaurant pricerange expensive name pricerange
0 midsummer_house_restaurant postcode cb41ha name postcode
148 i would like an expensive restaurant that serves vegetarian food==there are no expensive vegetarian restaurants . would you prefer a different cuisine or price range ?==a restaurant that serves british food will be fine .==api_call british dontcare expensive==<silence>==graffiti is an expensive restaurant that serves british food , would you like their address or phone number ?==['graffiti', 'expensive', 'british']

0 fitzbillies_restaurant address 51_trumpington_street_city_centre name address
0 fitzbillies_restaurant area centre name area
0 fitzbillies_restaurant food british name food
0 fitzbillies_restaurant phone 01223_352500 name phone
0 fitzbillies_restaurant pricerange expensive name pricerange
0 fitzbillies_restaurant postcode cb21rg name postcode
0 graffiti address hotel_felix_whitehouse_lane_huntingdon_road name address
0 graffiti area west name area
0 graffiti food british name food
0 graffiti phone 01223_277977 name phone
0 graffiti pricerange expensive name pricerange
0 graffiti postcode cb30lx name postcode
0 grafton_hotel_restaurant address grafton_hotel_619_newmarket_road_fen_ditton name address
0 grafton_hotel_restaurant area east name area
0 grafton_hotel_restaurant food british name food
0 grafton_hotel_restaurant phone 01223_241387 name phone
0 grafton_hotel_restaurant pricerange expensive name pricerange
0 grafton_hotel_restaurant postcode cb58pa name postcode
0 travellers_rest address huntingdon_road_city_centre name address
0 travellers_rest area west name area
0 travellers_rest food british name food
0 travellers_rest phone 01223_276182 name phone
0 travellers_rest pricerange expensive name pricerange
0 travellers_rest postcode cb30df name postcode
0 the_cambridge_chop_house address 1_kings_parade name address
0 the_cambridge_chop_house area centre name area
0 the_cambridge_chop_house food british name food
0 the_cambridge_chop_house phone 01223_359506 name phone
0 the_cambridge_chop_house pricerange expensive name pricerange
0 the_cambridge_chop_house postcode cb21sj name postcode
0 midsummer_house_restaurant address midsummer_common name address
0 midsummer_house_restaurant area centre name area
0 midsummer_house_restaurant food british name food
0 midsummer_house_restaurant phone 01223_369299 name phone
0 midsummer_house_restaurant pricerange expensive name pricerange
0 midsummer_house_restaurant postcode cb41ha name postcode
149 i would like an expensive restaurant that serves vegetarian food==there are no expensive vegetarian restaurants . would you prefer a different cuisine or price range ?==a restaurant that serves british food will be fine .==api_call british dontcare expensive==<silence>==graffiti is an expensive restaurant that serves british food , would you like their address or phone number ?==could you tell me the phone number of graffiti ?==the phone number is 01223_277977 .==['01223_277977']

0 fitzbillies_restaurant address 51_trumpington_street_city_centre name address
0 fitzbillies_restaurant area centre name area
0 fitzbillies_restaurant food british name food
0 fitzbillies_restaurant phone 01223_352500 name phone
0 fitzbillies_restaurant pricerange expensive name pricerange
0 fitzbillies_restaurant postcode cb21rg name postcode
0 graffiti address hotel_felix_whitehouse_lane_huntingdon_road name address
0 graffiti area west name area
0 graffiti food british name food
0 graffiti phone 01223_277977 name phone
0 graffiti pricerange expensive name pricerange
0 graffiti postcode cb30lx name postcode
0 grafton_hotel_restaurant address grafton_hotel_619_newmarket_road_fen_ditton name address
0 grafton_hotel_restaurant area east name area
0 grafton_hotel_restaurant food british name food
0 grafton_hotel_restaurant phone 01223_241387 name phone
0 grafton_hotel_restaurant pricerange expensive name pricerange
0 grafton_hotel_restaurant postcode cb58pa name postcode
0 travellers_rest address huntingdon_road_city_centre name address
0 travellers_rest area west name area
0 travellers_rest food british name food
0 travellers_rest phone 01223_276182 name phone
0 travellers_rest pricerange expensive name pricerange
0 travellers_rest postcode cb30df name postcode
0 the_cambridge_chop_house address 1_kings_parade name address
0 the_cambridge_chop_house area centre name area
0 the_cambridge_chop_house food british name food
0 the_cambridge_chop_house phone 01223_359506 name phone
0 the_cambridge_chop_house pricerange expensive name pricerange
0 the_cambridge_chop_house postcode cb21sj name postcode
0 midsummer_house_restaurant address midsummer_common name address
0 midsummer_house_restaurant area centre name area
0 midsummer_house_restaurant food british name food
0 midsummer_house_restaurant phone 01223_369299 name phone
0 midsummer_house_restaurant pricerange expensive name pricerange
0 midsummer_house_restaurant postcode cb41ha name postcode
150 i would like an expensive restaurant that serves vegetarian food==there are no expensive vegetarian restaurants . would you prefer a different cuisine or price range ?==a restaurant that serves british food will be fine .==api_call british dontcare expensive==<silence>==graffiti is an expensive restaurant that serves british food , would you like their address or phone number ?==could you tell me the phone number of graffiti ?==the phone number is 01223_277977 .==thank you goodbye .==you 're welcome . goodbye .==[]

151 hi , i want a moderately priced restaurant located in the south part of town .==api_call dontcare south moderate==['south', 'moderate']

0 pizza_hut_cherry_hinton address g4_cambridge_leisure_park_clifton_way_cherry_hinton name address
0 pizza_hut_cherry_hinton area south name area
0 pizza_hut_cherry_hinton food italian name food
0 pizza_hut_cherry_hinton phone 01223_323737 name phone
0 pizza_hut_cherry_hinton pricerange moderate name pricerange
0 pizza_hut_cherry_hinton postcode cb17dy name postcode
0 restaurant_alimentum address 152_-_154_hills_road name address
0 restaurant_alimentum area south name area
0 restaurant_alimentum food modern_european name food
0 restaurant_alimentum phone 01223_413000 name phone
0 restaurant_alimentum pricerange moderate name pricerange
0 restaurant_alimentum postcode cb28pb name postcode
152 hi , i want a moderately priced restaurant located in the south part of town .==api_call dontcare south moderate==<silence>==pizza_hut_cherry_hinton is in the south part of town and in the moderate price range . would you like their location ?==['pizza_hut_cherry_hinton', 'south', 'moderate']

0 pizza_hut_cherry_hinton address g4_cambridge_leisure_park_clifton_way_cherry_hinton name address
0 pizza_hut_cherry_hinton area south name area
0 pizza_hut_cherry_hinton food italian name food
0 pizza_hut_cherry_hinton phone 01223_323737 name phone
0 pizza_hut_cherry_hinton pricerange moderate name pricerange
0 pizza_hut_cherry_hinton postcode cb17dy name postcode
0 restaurant_alimentum address 152_-_154_hills_road name address
0 restaurant_alimentum area south name area
0 restaurant_alimentum food modern_european name food
0 restaurant_alimentum phone 01223_413000 name phone
0 restaurant_alimentum pricerange moderate name pricerange
0 restaurant_alimentum postcode cb28pb name postcode
153 hi , i want a moderately priced restaurant located in the south part of town .==api_call dontcare south moderate==<silence>==pizza_hut_cherry_hinton is in the south part of town and in the moderate price range . would you like their location ?==address and postcode please==their address is g4_cambridge_leisure_park_clifton_way_cherry_hinton and their postcode is cb17dy . is there anything else i can do for you today ?==['g4_cambridge_leisure_park_clifton_way_cherry_hinton', 'cb17dy']

0 pizza_hut_cherry_hinton address g4_cambridge_leisure_park_clifton_way_cherry_hinton name address
0 pizza_hut_cherry_hinton area south name area
0 pizza_hut_cherry_hinton food italian name food
0 pizza_hut_cherry_hinton phone 01223_323737 name phone
0 pizza_hut_cherry_hinton pricerange moderate name pricerange
0 pizza_hut_cherry_hinton postcode cb17dy name postcode
0 restaurant_alimentum address 152_-_154_hills_road name address
0 restaurant_alimentum area south name area
0 restaurant_alimentum food modern_european name food
0 restaurant_alimentum phone 01223_413000 name phone
0 restaurant_alimentum pricerange moderate name pricerange
0 restaurant_alimentum postcode cb28pb name postcode
154 hi , i want a moderately priced restaurant located in the south part of town .==api_call dontcare south moderate==<silence>==pizza_hut_cherry_hinton is in the south part of town and in the moderate price range . would you like their location ?==address and postcode please==their address is g4_cambridge_leisure_park_clifton_way_cherry_hinton and their postcode is cb17dy . is there anything else i can do for you today ?==no , thank you , goodbye .==enjoy your meal !==[]

155 hello , i am looking for an expensive restaurant that serves fusion food .==i 'm sorry , there are no fusion restaurants listed in the cheap price range . would you like to try something else ?==['cheap']

156 hello , i am looking for an expensive restaurant that serves fusion food .==i 'm sorry , there are no fusion restaurants listed in the cheap price range . would you like to try something else ?==how about mediterranean food ?==api_call mediterranean dontcare expensive==['mediterranean', 'expensive']

0 la_mimosa address thompsons_lane_fen_ditton name address
0 la_mimosa area centre name area
0 la_mimosa food mediterranean name food
0 la_mimosa phone 01223_362525 name phone
0 la_mimosa pricerange expensive name pricerange
0 la_mimosa postcode cb58aq name postcode
0 shiraz_restaurant address 84_regent_street_city_centre name address
0 shiraz_restaurant area centre name area
0 shiraz_restaurant food mediterranean name food
0 shiraz_restaurant phone 01223_307581 name phone
0 shiraz_restaurant pricerange expensive name pricerange
0 shiraz_restaurant postcode cb21dp name postcode
157 hello , i am looking for an expensive restaurant that serves fusion food .==i 'm sorry , there are no fusion restaurants listed in the cheap price range . would you like to try something else ?==how about mediterranean food ?==api_call mediterranean dontcare expensive==<silence>==there are two restaurants serving mediterranean food in the expensive price range . your options are la_mimosa or shiraz_restaurant .==['mediterranean', 'expensive', 'la_mimosa', 'shiraz_restaurant']

0 la_mimosa address thompsons_lane_fen_ditton name address
0 la_mimosa area centre name area
0 la_mimosa food mediterranean name food
0 la_mimosa phone 01223_362525 name phone
0 la_mimosa pricerange expensive name pricerange
0 la_mimosa postcode cb58aq name postcode
0 shiraz_restaurant address 84_regent_street_city_centre name address
0 shiraz_restaurant area centre name area
0 shiraz_restaurant food mediterranean name food
0 shiraz_restaurant phone 01223_307581 name phone
0 shiraz_restaurant pricerange expensive name pricerange
0 shiraz_restaurant postcode cb21dp name postcode
158 hello , i am looking for an expensive restaurant that serves fusion food .==i 'm sorry , there are no fusion restaurants listed in the cheap price range . would you like to try something else ?==how about mediterranean food ?==api_call mediterranean dontcare expensive==<silence>==there are two restaurants serving mediterranean food in the expensive price range . your options are la_mimosa or shiraz_restaurant .==what is the address and phone number of one of them ?==la_mimosa 's address is thompsons_lane_fen_ditton , phone number 01223362525 .==['la_mimosa', 'thompsons_lane_fen_ditton', '01223362525']

0 la_mimosa address thompsons_lane_fen_ditton name address
0 la_mimosa area centre name area
0 la_mimosa food mediterranean name food
0 la_mimosa phone 01223_362525 name phone
0 la_mimosa pricerange expensive name pricerange
0 la_mimosa postcode cb58aq name postcode
0 shiraz_restaurant address 84_regent_street_city_centre name address
0 shiraz_restaurant area centre name area
0 shiraz_restaurant food mediterranean name food
0 shiraz_restaurant phone 01223_307581 name phone
0 shiraz_restaurant pricerange expensive name pricerange
0 shiraz_restaurant postcode cb21dp name postcode
159 hello , i am looking for an expensive restaurant that serves fusion food .==i 'm sorry , there are no fusion restaurants listed in the cheap price range . would you like to try something else ?==how about mediterranean food ?==api_call mediterranean dontcare expensive==<silence>==there are two restaurants serving mediterranean food in the expensive price range . your options are la_mimosa or shiraz_restaurant .==what is the address and phone number of one of them ?==la_mimosa 's address is thompsons_lane_fen_ditton , phone number 01223362525 .==thank you goodbye .==you 're welcome , goodbye .==[]

160 can you recommend a restaurant that serves french food ? not too expensive , please .==there are no french restaurants matching your requests . can i help you with something else ?==['french']

161 can you recommend a restaurant that serves french food ? not too expensive , please .==there are no french restaurants matching your requests . can i help you with something else ?==how about a french restaurant in any price range ?==api_call french dontcare dontcare==['french']

0 restaurant_two_two address 22_chesterton_road_chesterton name address
0 restaurant_two_two area north name area
0 restaurant_two_two food french name food
0 restaurant_two_two phone 01223_351880 name phone
0 restaurant_two_two pricerange expensive name pricerange
0 restaurant_two_two postcode cb43ax name postcode
0 cote address bridge_street_city_centre name address
0 cote area centre name area
0 cote food french name food
0 cote phone 01223_311053 name phone
0 cote pricerange expensive name pricerange
0 cote postcode cb21uf name postcode
162 can you recommend a restaurant that serves french food ? not too expensive , please .==there are no french restaurants matching your requests . can i help you with something else ?==how about a french restaurant in any price range ?==api_call french dontcare dontcare==<silence>==cote is a french restaurant in the city centre in the expensive price range .==['cote', 'french', 'centre', 'expensive']

0 restaurant_two_two address 22_chesterton_road_chesterton name address
0 restaurant_two_two area north name area
0 restaurant_two_two food french name food
0 restaurant_two_two phone 01223_351880 name phone
0 restaurant_two_two pricerange expensive name pricerange
0 restaurant_two_two postcode cb43ax name postcode
0 cote address bridge_street_city_centre name address
0 cote area centre name area
0 cote food french name food
0 cote phone 01223_311053 name phone
0 cote pricerange expensive name pricerange
0 cote postcode cb21uf name postcode
163 can you recommend a restaurant that serves french food ? not too expensive , please .==there are no french restaurants matching your requests . can i help you with something else ?==how about a french restaurant in any price range ?==api_call french dontcare dontcare==<silence>==cote is a french restaurant in the city centre in the expensive price range .==can you please give me their address and phone number==cote 's phone number is 01223_311053 and they are located at bridge_street_city_centre . is there anything else i can help you with today ?==['cote', '01223_311053', 'bridge_street_city_centre']

0 restaurant_two_two address 22_chesterton_road_chesterton name address
0 restaurant_two_two area north name area
0 restaurant_two_two food french name food
0 restaurant_two_two phone 01223_351880 name phone
0 restaurant_two_two pricerange expensive name pricerange
0 restaurant_two_two postcode cb43ax name postcode
0 cote address bridge_street_city_centre name address
0 cote area centre name area
0 cote food french name food
0 cote phone 01223_311053 name phone
0 cote pricerange expensive name pricerange
0 cote postcode cb21uf name postcode
164 can you recommend a restaurant that serves french food ? not too expensive , please .==there are no french restaurants matching your requests . can i help you with something else ?==how about a french restaurant in any price range ?==api_call french dontcare dontcare==<silence>==cote is a french restaurant in the city centre in the expensive price range .==can you please give me their address and phone number==cote 's phone number is 01223_311053 and they are located at bridge_street_city_centre . is there anything else i can help you with today ?==thank you . that is all i needed to know . bye bye !==you 're welcome . good bye .==[]

165 i am looking for a cheap restaurant that is in the north part of town .==what kind of food would like ?==[]

166 i am looking for a cheap restaurant that is in the north part of town .==what kind of food would like ?==any==api_call dontcare north cheap==['north', 'cheap']

0 da_vinci_pizzeria address 20_milton_road_chesterton name address
0 da_vinci_pizzeria area north name area
0 da_vinci_pizzeria food italian name food
0 da_vinci_pizzeria phone 01223_351707 name phone
0 da_vinci_pizzeria pricerange cheap name pricerange
0 da_vinci_pizzeria postcode cb41jy name postcode
0 royal_spice address victoria_avenue_chesterton name address
0 royal_spice area north name area
0 royal_spice food indian name food
0 royal_spice phone 01733_553355 name phone
0 royal_spice pricerange cheap name pricerange
0 royal_spice postcode cb41eh name postcode
167 i am looking for a cheap restaurant that is in the north part of town .==what kind of food would like ?==any==api_call dontcare north cheap==<silence>==da_vinci_pizzeria serves italian food in the cheap price range and is in the north part of town .==['da_vinci_pizzeria', 'italian', 'cheap', 'north']

0 da_vinci_pizzeria address 20_milton_road_chesterton name address
0 da_vinci_pizzeria area north name area
0 da_vinci_pizzeria food italian name food
0 da_vinci_pizzeria phone 01223_351707 name phone
0 da_vinci_pizzeria pricerange cheap name pricerange
0 da_vinci_pizzeria postcode cb41jy name postcode
0 royal_spice address victoria_avenue_chesterton name address
0 royal_spice area north name area
0 royal_spice food indian name food
0 royal_spice phone 01733_553355 name phone
0 royal_spice pricerange cheap name pricerange
0 royal_spice postcode cb41eh name postcode
168 i am looking for a cheap restaurant that is in the north part of town .==what kind of food would like ?==any==api_call dontcare north cheap==<silence>==da_vinci_pizzeria serves italian food in the cheap price range and is in the north part of town .==are there any other options ?==royal_spice serves indian food in the cheap price range and is in the north part of town .==['royal_spice', 'indian', 'cheap', 'north']

0 da_vinci_pizzeria address 20_milton_road_chesterton name address
0 da_vinci_pizzeria area north name area
0 da_vinci_pizzeria food italian name food
0 da_vinci_pizzeria phone 01223_351707 name phone
0 da_vinci_pizzeria pricerange cheap name pricerange
0 da_vinci_pizzeria postcode cb41jy name postcode
0 royal_spice address victoria_avenue_chesterton name address
0 royal_spice area north name area
0 royal_spice food indian name food
0 royal_spice phone 01733_553355 name phone
0 royal_spice pricerange cheap name pricerange
0 royal_spice postcode cb41eh name postcode
169 i am looking for a cheap restaurant that is in the north part of town .==what kind of food would like ?==any==api_call dontcare north cheap==<silence>==da_vinci_pizzeria serves italian food in the cheap price range and is in the north part of town .==are there any other options ?==royal_spice serves indian food in the cheap price range and is in the north part of town .==that sounds great . may i have their address please ?==royal_spice 's address is victoria_avenue_chesterton==['royal_spice', 'victoria_avenue_chesterton']

0 da_vinci_pizzeria address 20_milton_road_chesterton name address
0 da_vinci_pizzeria area north name area
0 da_vinci_pizzeria food italian name food
0 da_vinci_pizzeria phone 01223_351707 name phone
0 da_vinci_pizzeria pricerange cheap name pricerange
0 da_vinci_pizzeria postcode cb41jy name postcode
0 royal_spice address victoria_avenue_chesterton name address
0 royal_spice area north name area
0 royal_spice food indian name food
0 royal_spice phone 01733_553355 name phone
0 royal_spice pricerange cheap name pricerange
0 royal_spice postcode cb41eh name postcode
170 i am looking for a cheap restaurant that is in the north part of town .==what kind of food would like ?==any==api_call dontcare north cheap==<silence>==da_vinci_pizzeria serves italian food in the cheap price range and is in the north part of town .==are there any other options ?==royal_spice serves indian food in the cheap price range and is in the north part of town .==that sounds great . may i have their address please ?==royal_spice 's address is victoria_avenue_chesterton==thank you very much , bye bye==enjoy !==[]

171 i 'm looking for a restaurant in the north part of town that serves welsh food .==there are no welsh restaurants in the north of town . would you like something else ?==['north']

172 i 'm looking for a restaurant in the north part of town that serves welsh food .==there are no welsh restaurants in the north of town . would you like something else ?==italian==api_call italian north dontcare==['italian', 'north']

0 da_vinci_pizzeria address 20_milton_road_chesterton name address
0 da_vinci_pizzeria area north name area
0 da_vinci_pizzeria food italian name food
0 da_vinci_pizzeria phone 01223_351707 name phone
0 da_vinci_pizzeria pricerange cheap name pricerange
0 da_vinci_pizzeria postcode cb41jy name postcode
173 i 'm looking for a restaurant in the north part of town that serves welsh food .==there are no welsh restaurants in the north of town . would you like something else ?==italian==api_call italian north dontcare==<silence>==da_vinci_pizzeria would be your only option in the north . would you like their address and phone number ?==['da_vinci_pizzeria', 'north']

0 da_vinci_pizzeria address 20_milton_road_chesterton name address
0 da_vinci_pizzeria area north name area
0 da_vinci_pizzeria food italian name food
0 da_vinci_pizzeria phone 01223_351707 name phone
0 da_vinci_pizzeria pricerange cheap name pricerange
0 da_vinci_pizzeria postcode cb41jy name postcode
174 i 'm looking for a restaurant in the north part of town that serves welsh food .==there are no welsh restaurants in the north of town . would you like something else ?==italian==api_call italian north dontcare==<silence>==da_vinci_pizzeria would be your only option in the north . would you like their address and phone number ?==that would be great thanks !==da_vinci_pizzeria is located at 20_milton_road_chesterton and their phone number is 01223_351707 . may i help you with anything else ?==['da_vinci_pizzeria', '20_milton_road_chesterton', '01223_351707']

0 da_vinci_pizzeria address 20_milton_road_chesterton name address
0 da_vinci_pizzeria area north name area
0 da_vinci_pizzeria food italian name food
0 da_vinci_pizzeria phone 01223_351707 name phone
0 da_vinci_pizzeria pricerange cheap name pricerange
0 da_vinci_pizzeria postcode cb41jy name postcode
175 i 'm looking for a restaurant in the north part of town that serves welsh food .==there are no welsh restaurants in the north of town . would you like something else ?==italian==api_call italian north dontcare==<silence>==da_vinci_pizzeria would be your only option in the north . would you like their address and phone number ?==that would be great thanks !==da_vinci_pizzeria is located at 20_milton_road_chesterton and their phone number is 01223_351707 . may i help you with anything else ?==that 's it , goodbye==thank you , goodbye .==[]

0 da_vinci_pizzeria address 20_milton_road_chesterton name address
0 da_vinci_pizzeria area north name area
0 da_vinci_pizzeria food italian name food
0 da_vinci_pizzeria phone 01223_351707 name phone
0 da_vinci_pizzeria pricerange cheap name pricerange
0 da_vinci_pizzeria postcode cb41jy name postcode
176 i 'm looking for a restaurant in the north part of town that serves welsh food .==there are no welsh restaurants in the north of town . would you like something else ?==italian==api_call italian north dontcare==<silence>==da_vinci_pizzeria would be your only option in the north . would you like their address and phone number ?==that would be great thanks !==da_vinci_pizzeria is located at 20_milton_road_chesterton and their phone number is 01223_351707 . may i help you with anything else ?==that 's it , goodbye==thank you , goodbye .==thanks !==you 're welcome .==[]

177 i would like a cheap restaurant that serves mediterranean food==api_call mediterranean dontcare cheap==['mediterranean', 'cheap']

0 the_gardenia address 2_rose_crescent_city_centre name address
0 the_gardenia area centre name area
0 the_gardenia food mediterranean name food
0 the_gardenia phone 01223_356354 name phone
0 the_gardenia pricerange cheap name pricerange
0 the_gardenia postcode cb23ll name postcode
178 i would like a cheap restaurant that serves mediterranean food==api_call mediterranean dontcare cheap==<silence>==the_gardenia is a cheap restaurant that serves mediterranean food . is the centre part of town okay for you ?==['the_gardenia', 'cheap', 'mediterranean', 'centre']

0 the_gardenia address 2_rose_crescent_city_centre name address
0 the_gardenia area centre name area
0 the_gardenia food mediterranean name food
0 the_gardenia phone 01223_356354 name phone
0 the_gardenia pricerange cheap name pricerange
0 the_gardenia postcode cb23ll name postcode
179 i would like a cheap restaurant that serves mediterranean food==api_call mediterranean dontcare cheap==<silence>==the_gardenia is a cheap restaurant that serves mediterranean food . is the centre part of town okay for you ?==yes , thank you . could you tell me the address and phone number of that restaurant ?==certainly , the_gardenia is located at 2_rose_crescent_city_centre and can be reached at 01223_356354 . may i be of further assistance ?==['the_gardenia', '2_rose_crescent_city_centre', '01223_356354']

0 the_gardenia address 2_rose_crescent_city_centre name address
0 the_gardenia area centre name area
0 the_gardenia food mediterranean name food
0 the_gardenia phone 01223_356354 name phone
0 the_gardenia pricerange cheap name pricerange
0 the_gardenia postcode cb23ll name postcode
180 i would like a cheap restaurant that serves mediterranean food==api_call mediterranean dontcare cheap==<silence>==the_gardenia is a cheap restaurant that serves mediterranean food . is the centre part of town okay for you ?==yes , thank you . could you tell me the address and phone number of that restaurant ?==certainly , the_gardenia is located at 2_rose_crescent_city_centre and can be reached at 01223_356354 . may i be of further assistance ?==the_gardenia sounds good . thanks .==good bye .==[]

181 i want to find a cheap restaurant in the north part of town .==what food type are you looking for ?==[]

182 i want to find a cheap restaurant in the north part of town .==what food type are you looking for ?==any type of restaurant will be fine .==api_call dontcare north cheap==['north', 'cheap']

0 da_vinci_pizzeria address 20_milton_road_chesterton name address
0 da_vinci_pizzeria area north name area
0 da_vinci_pizzeria food italian name food
0 da_vinci_pizzeria phone 01223_351707 name phone
0 da_vinci_pizzeria pricerange cheap name pricerange
0 da_vinci_pizzeria postcode cb41jy name postcode
0 royal_spice address victoria_avenue_chesterton name address
0 royal_spice area north name area
0 royal_spice food indian name food
0 royal_spice phone 01733_553355 name phone
0 royal_spice pricerange cheap name pricerange
0 royal_spice postcode cb41eh name postcode
183 i want to find a cheap restaurant in the north part of town .==what food type are you looking for ?==any type of restaurant will be fine .==api_call dontcare north cheap==<silence>==da_vinci_pizzeria is located in the north part of town and in the cheap price range .==['da_vinci_pizzeria', 'north', 'cheap']

184 i want to visit an expensive restaurant in the south part of town . i need the address , phone number , and type of food .==api_call dontcare south expensive==['south', 'expensive']

0 the_good_luck_chinese_food_takeaway address 82_cherry_hinton_road_cherry_hinton name address
0 the_good_luck_chinese_food_takeaway area south name area
0 the_good_luck_chinese_food_takeaway food chinese name food
0 the_good_luck_chinese_food_takeaway phone 01223_244149 name phone
0 the_good_luck_chinese_food_takeaway pricerange expensive name pricerange
0 the_good_luck_chinese_food_takeaway postcode cb17ag name postcode
0 taj_tandoori address 64_cherry_hinton_road_cherry_hinton name address
0 taj_tandoori area south name area
0 taj_tandoori food indian name food
0 taj_tandoori phone 01223_412299 name phone
0 taj_tandoori pricerange expensive name pricerange
0 taj_tandoori postcode cb17aa name postcode
0 chiquito_restaurant_bar address 2g_cambridge_leisure_park_cherry_hinton_road_cherry_hinton name address
0 chiquito_restaurant_bar area south name area
0 chiquito_restaurant_bar food mexican name food
0 chiquito_restaurant_bar phone 01223_400170 name phone
0 chiquito_restaurant_bar pricerange expensive name pricerange
0 chiquito_restaurant_bar postcode cb17dy name postcode
0 peking_restaurant address 10_homerton_street_city_centre name address
0 peking_restaurant area south name area
0 peking_restaurant food chinese name food
0 peking_restaurant phone 01223_354755 name phone
0 peking_restaurant pricerange expensive name pricerange
0 peking_restaurant postcode cb28nx name postcode
0 frankie_and_bennys address cambridge_leisure_park_clifton_way_cherry_hinton name address
0 frankie_and_bennys area south name area
0 frankie_and_bennys food italian name food
0 frankie_and_bennys phone 01223_412430 name phone
0 frankie_and_bennys pricerange expensive name pricerange
0 frankie_and_bennys postcode cb17dy name postcode
185 i want to visit an expensive restaurant in the south part of town . i need the address , phone number , and type of food .==api_call dontcare south expensive==<silence>==there are five expensive restaurants available in the south part of the city . mexican , italian , indian , and two chinese restaurants are available . what type of food would you like ?==['expensive', 'south', 'mexican', 'italian', 'indian', 'chinese']

0 the_good_luck_chinese_food_takeaway address 82_cherry_hinton_road_cherry_hinton name address
0 the_good_luck_chinese_food_takeaway area south name area
0 the_good_luck_chinese_food_takeaway food chinese name food
0 the_good_luck_chinese_food_takeaway phone 01223_244149 name phone
0 the_good_luck_chinese_food_takeaway pricerange expensive name pricerange
0 the_good_luck_chinese_food_takeaway postcode cb17ag name postcode
0 taj_tandoori address 64_cherry_hinton_road_cherry_hinton name address
0 taj_tandoori area south name area
0 taj_tandoori food indian name food
0 taj_tandoori phone 01223_412299 name phone
0 taj_tandoori pricerange expensive name pricerange
0 taj_tandoori postcode cb17aa name postcode
0 chiquito_restaurant_bar address 2g_cambridge_leisure_park_cherry_hinton_road_cherry_hinton name address
0 chiquito_restaurant_bar area south name area
0 chiquito_restaurant_bar food mexican name food
0 chiquito_restaurant_bar phone 01223_400170 name phone
0 chiquito_restaurant_bar pricerange expensive name pricerange
0 chiquito_restaurant_bar postcode cb17dy name postcode
0 peking_restaurant address 10_homerton_street_city_centre name address
0 peking_restaurant area south name area
0 peking_restaurant food chinese name food
0 peking_restaurant phone 01223_354755 name phone
0 peking_restaurant pricerange expensive name pricerange
0 peking_restaurant postcode cb28nx name postcode
0 frankie_and_bennys address cambridge_leisure_park_clifton_way_cherry_hinton name address
0 frankie_and_bennys area south name area
0 frankie_and_bennys food italian name food
0 frankie_and_bennys phone 01223_412430 name phone
0 frankie_and_bennys pricerange expensive name pricerange
0 frankie_and_bennys postcode cb17dy name postcode
186 i want to visit an expensive restaurant in the south part of town . i need the address , phone number , and type of food .==api_call dontcare south expensive==<silence>==there are five expensive restaurants available in the south part of the city . mexican , italian , indian , and two chinese restaurants are available . what type of food would you like ?==mexican will be fine . could i have the address and phone please ?==chiquito_restaurant_bar is a mexican restaurant located in the south part of town in the expensive price range . their phone number is 01223_400170 and their address is 2g_cambridge_leisure_park_cherry_hinton_road_cherry_hinton .==['chiquito_restaurant_bar', 'mexican', 'south', 'expensive', '01223_400170', '2g_cambridge_leisure_park_cherry_hinton_road_cherry_hinton']

0 the_good_luck_chinese_food_takeaway address 82_cherry_hinton_road_cherry_hinton name address
0 the_good_luck_chinese_food_takeaway area south name area
0 the_good_luck_chinese_food_takeaway food chinese name food
0 the_good_luck_chinese_food_takeaway phone 01223_244149 name phone
0 the_good_luck_chinese_food_takeaway pricerange expensive name pricerange
0 the_good_luck_chinese_food_takeaway postcode cb17ag name postcode
0 taj_tandoori address 64_cherry_hinton_road_cherry_hinton name address
0 taj_tandoori area south name area
0 taj_tandoori food indian name food
0 taj_tandoori phone 01223_412299 name phone
0 taj_tandoori pricerange expensive name pricerange
0 taj_tandoori postcode cb17aa name postcode
0 chiquito_restaurant_bar address 2g_cambridge_leisure_park_cherry_hinton_road_cherry_hinton name address
0 chiquito_restaurant_bar area south name area
0 chiquito_restaurant_bar food mexican name food
0 chiquito_restaurant_bar phone 01223_400170 name phone
0 chiquito_restaurant_bar pricerange expensive name pricerange
0 chiquito_restaurant_bar postcode cb17dy name postcode
0 peking_restaurant address 10_homerton_street_city_centre name address
0 peking_restaurant area south name area
0 peking_restaurant food chinese name food
0 peking_restaurant phone 01223_354755 name phone
0 peking_restaurant pricerange expensive name pricerange
0 peking_restaurant postcode cb28nx name postcode
0 frankie_and_bennys address cambridge_leisure_park_clifton_way_cherry_hinton name address
0 frankie_and_bennys area south name area
0 frankie_and_bennys food italian name food
0 frankie_and_bennys phone 01223_412430 name phone
0 frankie_and_bennys pricerange expensive name pricerange
0 frankie_and_bennys postcode cb17dy name postcode
187 i want to visit an expensive restaurant in the south part of town . i need the address , phone number , and type of food .==api_call dontcare south expensive==<silence>==there are five expensive restaurants available in the south part of the city . mexican , italian , indian , and two chinese restaurants are available . what type of food would you like ?==mexican will be fine . could i have the address and phone please ?==chiquito_restaurant_bar is a mexican restaurant located in the south part of town in the expensive price range . their phone number is 01223_400170 and their address is 2g_cambridge_leisure_park_cherry_hinton_road_cherry_hinton .==thank you . goodbye .==goodbye .==[]

188 please suggest me some moderately priced restaurant in the south .==i found two moderately priced restaurants in the south part of town . would you prefer italian or modern_european food ?==['south', 'italian', 'modern_european']

189 please suggest me some moderately priced restaurant in the south .==i found two moderately priced restaurants in the south part of town . would you prefer italian or modern_european food ?==italian food==api_call italian south moderate==['italian', 'south', 'moderate']

0 pizza_hut_cherry_hinton address g4_cambridge_leisure_park_clifton_way_cherry_hinton name address
0 pizza_hut_cherry_hinton area south name area
0 pizza_hut_cherry_hinton food italian name food
0 pizza_hut_cherry_hinton phone 01223_323737 name phone
0 pizza_hut_cherry_hinton pricerange moderate name pricerange
0 pizza_hut_cherry_hinton postcode cb17dy name postcode
190 please suggest me some moderately priced restaurant in the south .==i found two moderately priced restaurants in the south part of town . would you prefer italian or modern_european food ?==italian food==api_call italian south moderate==<silence>==pizza_hut_cherry_hinton is a nice italian restaurant in the moderate price range and it is in the south .==['pizza_hut_cherry_hinton', 'italian', 'moderate', 'south']

0 pizza_hut_cherry_hinton address g4_cambridge_leisure_park_clifton_way_cherry_hinton name address
0 pizza_hut_cherry_hinton area south name area
0 pizza_hut_cherry_hinton food italian name food
0 pizza_hut_cherry_hinton phone 01223_323737 name phone
0 pizza_hut_cherry_hinton pricerange moderate name pricerange
0 pizza_hut_cherry_hinton postcode cb17dy name postcode
191 please suggest me some moderately priced restaurant in the south .==i found two moderately priced restaurants in the south part of town . would you prefer italian or modern_european food ?==italian food==api_call italian south moderate==<silence>==pizza_hut_cherry_hinton is a nice italian restaurant in the moderate price range and it is in the south .==is there anything else ?==pizza_hut_cherry_hinton is the only italian restaurant in the moderately priced category in the south part of town .==['pizza_hut_cherry_hinton', 'italian', 'south']

0 pizza_hut_cherry_hinton address g4_cambridge_leisure_park_clifton_way_cherry_hinton name address
0 pizza_hut_cherry_hinton area south name area
0 pizza_hut_cherry_hinton food italian name food
0 pizza_hut_cherry_hinton phone 01223_323737 name phone
0 pizza_hut_cherry_hinton pricerange moderate name pricerange
0 pizza_hut_cherry_hinton postcode cb17dy name postcode
192 please suggest me some moderately priced restaurant in the south .==i found two moderately priced restaurants in the south part of town . would you prefer italian or modern_european food ?==italian food==api_call italian south moderate==<silence>==pizza_hut_cherry_hinton is a nice italian restaurant in the moderate price range and it is in the south .==is there anything else ?==pizza_hut_cherry_hinton is the only italian restaurant in the moderately priced category in the south part of town .==can i get the address , phone number and postcode , please ?==the phone number for pizza_hut_cherry_hinton 01223_323737 and they are located at g4_cambridge_leisure_park_clifton_way_cherry_hinton . the postcode is cb17dy==['pizza_hut_cherry_hinton', '01223_323737', 'g4_cambridge_leisure_park_clifton_way_cherry_hinton', 'cb17dy']

0 pizza_hut_cherry_hinton address g4_cambridge_leisure_park_clifton_way_cherry_hinton name address
0 pizza_hut_cherry_hinton area south name area
0 pizza_hut_cherry_hinton food italian name food
0 pizza_hut_cherry_hinton phone 01223_323737 name phone
0 pizza_hut_cherry_hinton pricerange moderate name pricerange
0 pizza_hut_cherry_hinton postcode cb17dy name postcode
193 please suggest me some moderately priced restaurant in the south .==i found two moderately priced restaurants in the south part of town . would you prefer italian or modern_european food ?==italian food==api_call italian south moderate==<silence>==pizza_hut_cherry_hinton is a nice italian restaurant in the moderate price range and it is in the south .==is there anything else ?==pizza_hut_cherry_hinton is the only italian restaurant in the moderately priced category in the south part of town .==can i get the address , phone number and postcode , please ?==the phone number for pizza_hut_cherry_hinton 01223_323737 and they are located at g4_cambridge_leisure_park_clifton_way_cherry_hinton . the postcode is cb17dy==thank you , goodbye==have a nice day .==[]

194 hi . i 'm looking for a moderately priced restaurant .==api_call dontcare dontcare moderate==['moderate']

0 pizza_hut_cherry_hinton address g4_cambridge_leisure_park_clifton_way_cherry_hinton name address
0 pizza_hut_cherry_hinton area south name area
0 pizza_hut_cherry_hinton food italian name food
0 pizza_hut_cherry_hinton phone 01223_323737 name phone
0 pizza_hut_cherry_hinton pricerange moderate name pricerange
0 pizza_hut_cherry_hinton postcode cb17dy name postcode
0 restaurant_alimentum address 152_-_154_hills_road name address
0 restaurant_alimentum area south name area
0 restaurant_alimentum food modern_european name food
0 restaurant_alimentum phone 01223_413000 name phone
0 restaurant_alimentum pricerange moderate name pricerange
0 restaurant_alimentum postcode cb28pb name postcode
0 curry_prince address 451_newmarket_road_fen_ditton name address
0 curry_prince area east name area
0 curry_prince food indian name food
0 curry_prince phone 01223_566388 name phone
0 curry_prince pricerange moderate name pricerange
0 curry_prince postcode cb58jj name postcode
0 pizza_express address regent_street_city_centre name address
0 pizza_express area centre name area
0 pizza_express food italian name food
0 pizza_express phone 01223_324033 name phone
0 pizza_express pricerange moderate name pricerange
0 pizza_express postcode cb21db name postcode
0 restaurant_one_seven address de_vere_university_arms_regent_street_city_centre name address
0 restaurant_one_seven area centre name area
0 restaurant_one_seven food british name food
0 restaurant_one_seven phone 01223_337766 name phone
0 restaurant_one_seven pricerange moderate name pricerange
0 restaurant_one_seven postcode cb21ab name postcode
0 jinling_noodle_bar address 11_peas_hill_city_centre name address
0 jinling_noodle_bar area centre name area
0 jinling_noodle_bar food chinese name food
0 jinling_noodle_bar phone 01223_566188 name phone
0 jinling_noodle_bar pricerange moderate name pricerange
0 jinling_noodle_bar postcode cb23pp name postcode
0 de_luca_cucina_and_bar address 83_regent_street name address
0 de_luca_cucina_and_bar area centre name area
0 de_luca_cucina_and_bar food modern_european name food
0 de_luca_cucina_and_bar phone 01223_356666 name phone
0 de_luca_cucina_and_bar pricerange moderate name pricerange
0 de_luca_cucina_and_bar postcode cb21aw name postcode
0 riverside_brasserie address doubletree_by_hilton_cambridge_granta_place_mill_lane name address
0 riverside_brasserie area centre name area
0 riverside_brasserie food modern_european name food
0 riverside_brasserie phone 01223_259988 name phone
0 riverside_brasserie pricerange moderate name pricerange
0 riverside_brasserie postcode cb21rt name postcode
0 prezzo address 21_-_24_northampton_road name address
0 prezzo area west name area
0 prezzo food italian name food
0 prezzo phone 01799_521260 name phone
0 prezzo pricerange moderate name pricerange
0 prezzo postcode cb30ad name postcode
0 ali_baba address 59_hills_road_city_centre name address
0 ali_baba area centre name area
0 ali_baba food lebanese name food
0 ali_baba phone 01462_432565 name phone
0 ali_baba pricerange moderate name pricerange
0 ali_baba postcode cb21nt name postcode
0 the_varsity_restaurant address 35_saint_andrews_street_city_centre name address
0 the_varsity_restaurant area centre name area
0 the_varsity_restaurant food international name food
0 the_varsity_restaurant phone 01223_356060 name phone
0 the_varsity_restaurant pricerange moderate name pricerange
0 the_varsity_restaurant postcode cb23ar name postcode
0 hotel_du_vin_and_bistro address 15_-_19_trumpington_street name address
0 hotel_du_vin_and_bistro area centre name area
0 hotel_du_vin_and_bistro food european name food
0 hotel_du_vin_and_bistro phone 01223_227330 name phone
0 hotel_du_vin_and_bistro pricerange moderate name pricerange
0 hotel_du_vin_and_bistro postcode cb21qa name postcode
0 bloomsbury_restaurant address crowne_plaza_hotel_20_downing_street name address
0 bloomsbury_restaurant area centre name area
0 bloomsbury_restaurant food international name food
0 bloomsbury_restaurant phone 0871_942_9180 name phone
0 bloomsbury_restaurant pricerange moderate name pricerange
0 bloomsbury_restaurant postcode cb23dt name postcode
0 la_tasca address 14_-16_bridge_street name address
0 la_tasca area centre name area
0 la_tasca food spanish name food
0 la_tasca phone 01223_464630 name phone
0 la_tasca pricerange moderate name pricerange
0 la_tasca postcode cb21uf name postcode
0 lan_hong_house address 12_norfolk_street_city_centre name address
0 lan_hong_house area centre name area
0 lan_hong_house food chinese name food
0 lan_hong_house phone 01223_350420 name phone
0 lan_hong_house pricerange moderate name pricerange
0 lan_hong_house postcode cb12lf name postcode
0 the_oak_bistro address 6_lensfield_road name address
0 the_oak_bistro area centre name area
0 the_oak_bistro food british name food
0 the_oak_bistro phone 01223_323361 name phone
0 the_oak_bistro pricerange moderate name pricerange
0 the_oak_bistro postcode cb21eg name postcode
0 the_copper_kettle address 4_kings_parade_city_centre name address
0 the_copper_kettle area centre name area
0 the_copper_kettle food british name food
0 the_copper_kettle phone 01223_365068 name phone
0 the_copper_kettle pricerange moderate name pricerange
0 the_copper_kettle postcode cb21sj name postcode
0 yippee_noodle_bar address 40428_king_street_city_centre name address
0 yippee_noodle_bar area centre name area
0 yippee_noodle_bar food asian_oriental name food
0 yippee_noodle_bar phone 01223_518111 name phone
0 yippee_noodle_bar pricerange moderate name pricerange
0 yippee_noodle_bar postcode cb11lh name postcode
0 the_nirala address 7_milton_road_chesterton name address
0 the_nirala area north name area
0 the_nirala food indian name food
0 the_nirala phone 01223_360966 name phone
0 the_nirala pricerange moderate name pricerange
0 the_nirala postcode cb41uy name postcode
0 cotto address 183_east_road_city_centre name address
0 cotto area centre name area
0 cotto food british name food
0 cotto phone 01223_302010 name phone
0 cotto pricerange moderate name pricerange
0 cotto postcode cb11bg name postcode
0 saint_johns_chop_house address 21_-_24_northampton_street name address
0 saint_johns_chop_house area west name area
0 saint_johns_chop_house food british name food
0 saint_johns_chop_house phone 01223_353110 name phone
0 saint_johns_chop_house pricerange moderate name pricerange
0 saint_johns_chop_house postcode cb30ad name postcode
0 pizza_hut_fen_ditton address cambridge_retail_park_newmarket_road_fen_ditton name address
0 pizza_hut_fen_ditton area east name area
0 pizza_hut_fen_ditton food italian name food
0 pizza_hut_fen_ditton phone 01223_323737 name phone
0 pizza_hut_fen_ditton pricerange moderate name pricerange
0 pizza_hut_fen_ditton postcode cb58wr name postcode
0 galleria address 33_bridge_street name address
0 galleria area centre name area
0 galleria food european name food
0 galleria phone 01223_362054 name phone
0 galleria pricerange moderate name pricerange
0 galleria postcode cb21uw name postcode
0 the_cow_pizza_kitchen_and_bar address corn_exchange_street name address
0 the_cow_pizza_kitchen_and_bar area centre name area
0 the_cow_pizza_kitchen_and_bar food gastropub name food
0 the_cow_pizza_kitchen_and_bar phone 01223_308871 name phone
0 the_cow_pizza_kitchen_and_bar pricerange moderate name pricerange
0 the_cow_pizza_kitchen_and_bar postcode cb23qf name postcode
0 golden_wok address 191_histon_road_chesterton name address
0 golden_wok area north name area
0 golden_wok food chinese name food
0 golden_wok phone 01223_350688 name phone
0 golden_wok pricerange moderate name pricerange
0 golden_wok postcode cb43hl name postcode
0 meghna address 205_victoria_road_chesterton name address
0 meghna area west name area
0 meghna food indian name food
0 meghna phone 01223_727410 name phone
0 meghna pricerange moderate name pricerange
0 meghna postcode cb43lf name postcode
0 shanghai_family_restaurant address 39_burleigh_street_city_centre name address
0 shanghai_family_restaurant area centre name area
0 shanghai_family_restaurant food chinese name food
0 shanghai_family_restaurant phone 01223_301761 name phone
0 shanghai_family_restaurant pricerange moderate name pricerange
0 shanghai_family_restaurant postcode cb11dg name postcode
0 pizza_express_fen_ditton address jesus_lane_fen_ditton name address
0 pizza_express_fen_ditton area centre name area
0 pizza_express_fen_ditton food italian name food
0 pizza_express_fen_ditton phone 01223_324033 name phone
0 pizza_express_fen_ditton pricerange moderate name pricerange
0 pizza_express_fen_ditton postcode cb58ba name postcode
0 anatolia address 30_bridge_street_city_centre name address
0 anatolia area centre name area
0 anatolia food turkish name food
0 anatolia phone 01223_362372 name phone
0 anatolia pricerange moderate name pricerange
0 anatolia postcode cb21uj name postcode
0 rajmahal address 7_barnwell_road_fen_ditton name address
0 rajmahal area east name area
0 rajmahal food indian name food
0 rajmahal phone 01223_244955 name phone
0 rajmahal pricerange moderate name pricerange
0 rajmahal postcode cb58rg name postcode
0 efes_restaurant address king_street_city_centre name address
0 efes_restaurant area centre name area
0 efes_restaurant food turkish name food
0 efes_restaurant phone 01223_500005 name phone
0 efes_restaurant pricerange moderate name pricerange
0 efes_restaurant postcode cb11ln name postcode
195 hi . i 'm looking for a moderately priced restaurant .==api_call dontcare dontcare moderate==<silence>==de_luca_cucina_and_bar is a modern_european restaurant in the centre==['de_luca_cucina_and_bar', 'modern_european', 'centre']

0 pizza_hut_cherry_hinton address g4_cambridge_leisure_park_clifton_way_cherry_hinton name address
0 pizza_hut_cherry_hinton area south name area
0 pizza_hut_cherry_hinton food italian name food
0 pizza_hut_cherry_hinton phone 01223_323737 name phone
0 pizza_hut_cherry_hinton pricerange moderate name pricerange
0 pizza_hut_cherry_hinton postcode cb17dy name postcode
0 restaurant_alimentum address 152_-_154_hills_road name address
0 restaurant_alimentum area south name area
0 restaurant_alimentum food modern_european name food
0 restaurant_alimentum phone 01223_413000 name phone
0 restaurant_alimentum pricerange moderate name pricerange
0 restaurant_alimentum postcode cb28pb name postcode
0 curry_prince address 451_newmarket_road_fen_ditton name address
0 curry_prince area east name area
0 curry_prince food indian name food
0 curry_prince phone 01223_566388 name phone
0 curry_prince pricerange moderate name pricerange
0 curry_prince postcode cb58jj name postcode
0 pizza_express address regent_street_city_centre name address
0 pizza_express area centre name area
0 pizza_express food italian name food
0 pizza_express phone 01223_324033 name phone
0 pizza_express pricerange moderate name pricerange
0 pizza_express postcode cb21db name postcode
0 restaurant_one_seven address de_vere_university_arms_regent_street_city_centre name address
0 restaurant_one_seven area centre name area
0 restaurant_one_seven food british name food
0 restaurant_one_seven phone 01223_337766 name phone
0 restaurant_one_seven pricerange moderate name pricerange
0 restaurant_one_seven postcode cb21ab name postcode
0 jinling_noodle_bar address 11_peas_hill_city_centre name address
0 jinling_noodle_bar area centre name area
0 jinling_noodle_bar food chinese name food
0 jinling_noodle_bar phone 01223_566188 name phone
0 jinling_noodle_bar pricerange moderate name pricerange
0 jinling_noodle_bar postcode cb23pp name postcode
0 de_luca_cucina_and_bar address 83_regent_street name address
0 de_luca_cucina_and_bar area centre name area
0 de_luca_cucina_and_bar food modern_european name food
0 de_luca_cucina_and_bar phone 01223_356666 name phone
0 de_luca_cucina_and_bar pricerange moderate name pricerange
0 de_luca_cucina_and_bar postcode cb21aw name postcode
0 riverside_brasserie address doubletree_by_hilton_cambridge_granta_place_mill_lane name address
0 riverside_brasserie area centre name area
0 riverside_brasserie food modern_european name food
0 riverside_brasserie phone 01223_259988 name phone
0 riverside_brasserie pricerange moderate name pricerange
0 riverside_brasserie postcode cb21rt name postcode
0 prezzo address 21_-_24_northampton_road name address
0 prezzo area west name area
0 prezzo food italian name food
0 prezzo phone 01799_521260 name phone
0 prezzo pricerange moderate name pricerange
0 prezzo postcode cb30ad name postcode
0 ali_baba address 59_hills_road_city_centre name address
0 ali_baba area centre name area
0 ali_baba food lebanese name food
0 ali_baba phone 01462_432565 name phone
0 ali_baba pricerange moderate name pricerange
0 ali_baba postcode cb21nt name postcode
0 the_varsity_restaurant address 35_saint_andrews_street_city_centre name address
0 the_varsity_restaurant area centre name area
0 the_varsity_restaurant food international name food
0 the_varsity_restaurant phone 01223_356060 name phone
0 the_varsity_restaurant pricerange moderate name pricerange
0 the_varsity_restaurant postcode cb23ar name postcode
0 hotel_du_vin_and_bistro address 15_-_19_trumpington_street name address
0 hotel_du_vin_and_bistro area centre name area
0 hotel_du_vin_and_bistro food european name food
0 hotel_du_vin_and_bistro phone 01223_227330 name phone
0 hotel_du_vin_and_bistro pricerange moderate name pricerange
0 hotel_du_vin_and_bistro postcode cb21qa name postcode
0 bloomsbury_restaurant address crowne_plaza_hotel_20_downing_street name address
0 bloomsbury_restaurant area centre name area
0 bloomsbury_restaurant food international name food
0 bloomsbury_restaurant phone 0871_942_9180 name phone
0 bloomsbury_restaurant pricerange moderate name pricerange
0 bloomsbury_restaurant postcode cb23dt name postcode
0 la_tasca address 14_-16_bridge_street name address
0 la_tasca area centre name area
0 la_tasca food spanish name food
0 la_tasca phone 01223_464630 name phone
0 la_tasca pricerange moderate name pricerange
0 la_tasca postcode cb21uf name postcode
0 lan_hong_house address 12_norfolk_street_city_centre name address
0 lan_hong_house area centre name area
0 lan_hong_house food chinese name food
0 lan_hong_house phone 01223_350420 name phone
0 lan_hong_house pricerange moderate name pricerange
0 lan_hong_house postcode cb12lf name postcode
0 the_oak_bistro address 6_lensfield_road name address
0 the_oak_bistro area centre name area
0 the_oak_bistro food british name food
0 the_oak_bistro phone 01223_323361 name phone
0 the_oak_bistro pricerange moderate name pricerange
0 the_oak_bistro postcode cb21eg name postcode
0 the_copper_kettle address 4_kings_parade_city_centre name address
0 the_copper_kettle area centre name area
0 the_copper_kettle food british name food
0 the_copper_kettle phone 01223_365068 name phone
0 the_copper_kettle pricerange moderate name pricerange
0 the_copper_kettle postcode cb21sj name postcode
0 yippee_noodle_bar address 40428_king_street_city_centre name address
0 yippee_noodle_bar area centre name area
0 yippee_noodle_bar food asian_oriental name food
0 yippee_noodle_bar phone 01223_518111 name phone
0 yippee_noodle_bar pricerange moderate name pricerange
0 yippee_noodle_bar postcode cb11lh name postcode
0 the_nirala address 7_milton_road_chesterton name address
0 the_nirala area north name area
0 the_nirala food indian name food
0 the_nirala phone 01223_360966 name phone
0 the_nirala pricerange moderate name pricerange
0 the_nirala postcode cb41uy name postcode
0 cotto address 183_east_road_city_centre name address
0 cotto area centre name area
0 cotto food british name food
0 cotto phone 01223_302010 name phone
0 cotto pricerange moderate name pricerange
0 cotto postcode cb11bg name postcode
0 saint_johns_chop_house address 21_-_24_northampton_street name address
0 saint_johns_chop_house area west name area
0 saint_johns_chop_house food british name food
0 saint_johns_chop_house phone 01223_353110 name phone
0 saint_johns_chop_house pricerange moderate name pricerange
0 saint_johns_chop_house postcode cb30ad name postcode
0 pizza_hut_fen_ditton address cambridge_retail_park_newmarket_road_fen_ditton name address
0 pizza_hut_fen_ditton area east name area
0 pizza_hut_fen_ditton food italian name food
0 pizza_hut_fen_ditton phone 01223_323737 name phone
0 pizza_hut_fen_ditton pricerange moderate name pricerange
0 pizza_hut_fen_ditton postcode cb58wr name postcode
0 galleria address 33_bridge_street name address
0 galleria area centre name area
0 galleria food european name food
0 galleria phone 01223_362054 name phone
0 galleria pricerange moderate name pricerange
0 galleria postcode cb21uw name postcode
0 the_cow_pizza_kitchen_and_bar address corn_exchange_street name address
0 the_cow_pizza_kitchen_and_bar area centre name area
0 the_cow_pizza_kitchen_and_bar food gastropub name food
0 the_cow_pizza_kitchen_and_bar phone 01223_308871 name phone
0 the_cow_pizza_kitchen_and_bar pricerange moderate name pricerange
0 the_cow_pizza_kitchen_and_bar postcode cb23qf name postcode
0 golden_wok address 191_histon_road_chesterton name address
0 golden_wok area north name area
0 golden_wok food chinese name food
0 golden_wok phone 01223_350688 name phone
0 golden_wok pricerange moderate name pricerange
0 golden_wok postcode cb43hl name postcode
0 meghna address 205_victoria_road_chesterton name address
0 meghna area west name area
0 meghna food indian name food
0 meghna phone 01223_727410 name phone
0 meghna pricerange moderate name pricerange
0 meghna postcode cb43lf name postcode
0 shanghai_family_restaurant address 39_burleigh_street_city_centre name address
0 shanghai_family_restaurant area centre name area
0 shanghai_family_restaurant food chinese name food
0 shanghai_family_restaurant phone 01223_301761 name phone
0 shanghai_family_restaurant pricerange moderate name pricerange
0 shanghai_family_restaurant postcode cb11dg name postcode
0 pizza_express_fen_ditton address jesus_lane_fen_ditton name address
0 pizza_express_fen_ditton area centre name area
0 pizza_express_fen_ditton food italian name food
0 pizza_express_fen_ditton phone 01223_324033 name phone
0 pizza_express_fen_ditton pricerange moderate name pricerange
0 pizza_express_fen_ditton postcode cb58ba name postcode
0 anatolia address 30_bridge_street_city_centre name address
0 anatolia area centre name area
0 anatolia food turkish name food
0 anatolia phone 01223_362372 name phone
0 anatolia pricerange moderate name pricerange
0 anatolia postcode cb21uj name postcode
0 rajmahal address 7_barnwell_road_fen_ditton name address
0 rajmahal area east name area
0 rajmahal food indian name food
0 rajmahal phone 01223_244955 name phone
0 rajmahal pricerange moderate name pricerange
0 rajmahal postcode cb58rg name postcode
0 efes_restaurant address king_street_city_centre name address
0 efes_restaurant area centre name area
0 efes_restaurant food turkish name food
0 efes_restaurant phone 01223_500005 name phone
0 efes_restaurant pricerange moderate name pricerange
0 efes_restaurant postcode cb11ln name postcode
196 hi . i 'm looking for a moderately priced restaurant .==api_call dontcare dontcare moderate==<silence>==de_luca_cucina_and_bar is a modern_european restaurant in the centre==i need something that 's in the east part of town .==curry_prince is moderately priced and located at 451_newmarket_road_fen_ditton 01223_566388 .==['curry_prince', '451_newmarket_road_fen_ditton', '01223_566388']

0 pizza_hut_cherry_hinton address g4_cambridge_leisure_park_clifton_way_cherry_hinton name address
0 pizza_hut_cherry_hinton area south name area
0 pizza_hut_cherry_hinton food italian name food
0 pizza_hut_cherry_hinton phone 01223_323737 name phone
0 pizza_hut_cherry_hinton pricerange moderate name pricerange
0 pizza_hut_cherry_hinton postcode cb17dy name postcode
0 restaurant_alimentum address 152_-_154_hills_road name address
0 restaurant_alimentum area south name area
0 restaurant_alimentum food modern_european name food
0 restaurant_alimentum phone 01223_413000 name phone
0 restaurant_alimentum pricerange moderate name pricerange
0 restaurant_alimentum postcode cb28pb name postcode
0 curry_prince address 451_newmarket_road_fen_ditton name address
0 curry_prince area east name area
0 curry_prince food indian name food
0 curry_prince phone 01223_566388 name phone
0 curry_prince pricerange moderate name pricerange
0 curry_prince postcode cb58jj name postcode
0 pizza_express address regent_street_city_centre name address
0 pizza_express area centre name area
0 pizza_express food italian name food
0 pizza_express phone 01223_324033 name phone
0 pizza_express pricerange moderate name pricerange
0 pizza_express postcode cb21db name postcode
0 restaurant_one_seven address de_vere_university_arms_regent_street_city_centre name address
0 restaurant_one_seven area centre name area
0 restaurant_one_seven food british name food
0 restaurant_one_seven phone 01223_337766 name phone
0 restaurant_one_seven pricerange moderate name pricerange
0 restaurant_one_seven postcode cb21ab name postcode
0 jinling_noodle_bar address 11_peas_hill_city_centre name address
0 jinling_noodle_bar area centre name area
0 jinling_noodle_bar food chinese name food
0 jinling_noodle_bar phone 01223_566188 name phone
0 jinling_noodle_bar pricerange moderate name pricerange
0 jinling_noodle_bar postcode cb23pp name postcode
0 de_luca_cucina_and_bar address 83_regent_street name address
0 de_luca_cucina_and_bar area centre name area
0 de_luca_cucina_and_bar food modern_european name food
0 de_luca_cucina_and_bar phone 01223_356666 name phone
0 de_luca_cucina_and_bar pricerange moderate name pricerange
0 de_luca_cucina_and_bar postcode cb21aw name postcode
0 riverside_brasserie address doubletree_by_hilton_cambridge_granta_place_mill_lane name address
0 riverside_brasserie area centre name area
0 riverside_brasserie food modern_european name food
0 riverside_brasserie phone 01223_259988 name phone
0 riverside_brasserie pricerange moderate name pricerange
0 riverside_brasserie postcode cb21rt name postcode
0 prezzo address 21_-_24_northampton_road name address
0 prezzo area west name area
0 prezzo food italian name food
0 prezzo phone 01799_521260 name phone
0 prezzo pricerange moderate name pricerange
0 prezzo postcode cb30ad name postcode
0 ali_baba address 59_hills_road_city_centre name address
0 ali_baba area centre name area
0 ali_baba food lebanese name food
0 ali_baba phone 01462_432565 name phone
0 ali_baba pricerange moderate name pricerange
0 ali_baba postcode cb21nt name postcode
0 the_varsity_restaurant address 35_saint_andrews_street_city_centre name address
0 the_varsity_restaurant area centre name area
0 the_varsity_restaurant food international name food
0 the_varsity_restaurant phone 01223_356060 name phone
0 the_varsity_restaurant pricerange moderate name pricerange
0 the_varsity_restaurant postcode cb23ar name postcode
0 hotel_du_vin_and_bistro address 15_-_19_trumpington_street name address
0 hotel_du_vin_and_bistro area centre name area
0 hotel_du_vin_and_bistro food european name food
0 hotel_du_vin_and_bistro phone 01223_227330 name phone
0 hotel_du_vin_and_bistro pricerange moderate name pricerange
0 hotel_du_vin_and_bistro postcode cb21qa name postcode
0 bloomsbury_restaurant address crowne_plaza_hotel_20_downing_street name address
0 bloomsbury_restaurant area centre name area
0 bloomsbury_restaurant food international name food
0 bloomsbury_restaurant phone 0871_942_9180 name phone
0 bloomsbury_restaurant pricerange moderate name pricerange
0 bloomsbury_restaurant postcode cb23dt name postcode
0 la_tasca address 14_-16_bridge_street name address
0 la_tasca area centre name area
0 la_tasca food spanish name food
0 la_tasca phone 01223_464630 name phone
0 la_tasca pricerange moderate name pricerange
0 la_tasca postcode cb21uf name postcode
0 lan_hong_house address 12_norfolk_street_city_centre name address
0 lan_hong_house area centre name area
0 lan_hong_house food chinese name food
0 lan_hong_house phone 01223_350420 name phone
0 lan_hong_house pricerange moderate name pricerange
0 lan_hong_house postcode cb12lf name postcode
0 the_oak_bistro address 6_lensfield_road name address
0 the_oak_bistro area centre name area
0 the_oak_bistro food british name food
0 the_oak_bistro phone 01223_323361 name phone
0 the_oak_bistro pricerange moderate name pricerange
0 the_oak_bistro postcode cb21eg name postcode
0 the_copper_kettle address 4_kings_parade_city_centre name address
0 the_copper_kettle area centre name area
0 the_copper_kettle food british name food
0 the_copper_kettle phone 01223_365068 name phone
0 the_copper_kettle pricerange moderate name pricerange
0 the_copper_kettle postcode cb21sj name postcode
0 yippee_noodle_bar address 40428_king_street_city_centre name address
0 yippee_noodle_bar area centre name area
0 yippee_noodle_bar food asian_oriental name food
0 yippee_noodle_bar phone 01223_518111 name phone
0 yippee_noodle_bar pricerange moderate name pricerange
0 yippee_noodle_bar postcode cb11lh name postcode
0 the_nirala address 7_milton_road_chesterton name address
0 the_nirala area north name area
0 the_nirala food indian name food
0 the_nirala phone 01223_360966 name phone
0 the_nirala pricerange moderate name pricerange
0 the_nirala postcode cb41uy name postcode
0 cotto address 183_east_road_city_centre name address
0 cotto area centre name area
0 cotto food british name food
0 cotto phone 01223_302010 name phone
0 cotto pricerange moderate name pricerange
0 cotto postcode cb11bg name postcode
0 saint_johns_chop_house address 21_-_24_northampton_street name address
0 saint_johns_chop_house area west name area
0 saint_johns_chop_house food british name food
0 saint_johns_chop_house phone 01223_353110 name phone
0 saint_johns_chop_house pricerange moderate name pricerange
0 saint_johns_chop_house postcode cb30ad name postcode
0 pizza_hut_fen_ditton address cambridge_retail_park_newmarket_road_fen_ditton name address
0 pizza_hut_fen_ditton area east name area
0 pizza_hut_fen_ditton food italian name food
0 pizza_hut_fen_ditton phone 01223_323737 name phone
0 pizza_hut_fen_ditton pricerange moderate name pricerange
0 pizza_hut_fen_ditton postcode cb58wr name postcode
0 galleria address 33_bridge_street name address
0 galleria area centre name area
0 galleria food european name food
0 galleria phone 01223_362054 name phone
0 galleria pricerange moderate name pricerange
0 galleria postcode cb21uw name postcode
0 the_cow_pizza_kitchen_and_bar address corn_exchange_street name address
0 the_cow_pizza_kitchen_and_bar area centre name area
0 the_cow_pizza_kitchen_and_bar food gastropub name food
0 the_cow_pizza_kitchen_and_bar phone 01223_308871 name phone
0 the_cow_pizza_kitchen_and_bar pricerange moderate name pricerange
0 the_cow_pizza_kitchen_and_bar postcode cb23qf name postcode
0 golden_wok address 191_histon_road_chesterton name address
0 golden_wok area north name area
0 golden_wok food chinese name food
0 golden_wok phone 01223_350688 name phone
0 golden_wok pricerange moderate name pricerange
0 golden_wok postcode cb43hl name postcode
0 meghna address 205_victoria_road_chesterton name address
0 meghna area west name area
0 meghna food indian name food
0 meghna phone 01223_727410 name phone
0 meghna pricerange moderate name pricerange
0 meghna postcode cb43lf name postcode
0 shanghai_family_restaurant address 39_burleigh_street_city_centre name address
0 shanghai_family_restaurant area centre name area
0 shanghai_family_restaurant food chinese name food
0 shanghai_family_restaurant phone 01223_301761 name phone
0 shanghai_family_restaurant pricerange moderate name pricerange
0 shanghai_family_restaurant postcode cb11dg name postcode
0 pizza_express_fen_ditton address jesus_lane_fen_ditton name address
0 pizza_express_fen_ditton area centre name area
0 pizza_express_fen_ditton food italian name food
0 pizza_express_fen_ditton phone 01223_324033 name phone
0 pizza_express_fen_ditton pricerange moderate name pricerange
0 pizza_express_fen_ditton postcode cb58ba name postcode
0 anatolia address 30_bridge_street_city_centre name address
0 anatolia area centre name area
0 anatolia food turkish name food
0 anatolia phone 01223_362372 name phone
0 anatolia pricerange moderate name pricerange
0 anatolia postcode cb21uj name postcode
0 rajmahal address 7_barnwell_road_fen_ditton name address
0 rajmahal area east name area
0 rajmahal food indian name food
0 rajmahal phone 01223_244955 name phone
0 rajmahal pricerange moderate name pricerange
0 rajmahal postcode cb58rg name postcode
0 efes_restaurant address king_street_city_centre name address
0 efes_restaurant area centre name area
0 efes_restaurant food turkish name food
0 efes_restaurant phone 01223_500005 name phone
0 efes_restaurant pricerange moderate name pricerange
0 efes_restaurant postcode cb11ln name postcode
197 hi . i 'm looking for a moderately priced restaurant .==api_call dontcare dontcare moderate==<silence>==de_luca_cucina_and_bar is a modern_european restaurant in the centre==i need something that 's in the east part of town .==curry_prince is moderately priced and located at 451_newmarket_road_fen_ditton 01223_566388 .==what is the phone number ?==curry_prince 's phone number is 01223_566388 . is there anything else i can help you with today ?==['curry_prince', '01223_566388']

0 pizza_hut_cherry_hinton address g4_cambridge_leisure_park_clifton_way_cherry_hinton name address
0 pizza_hut_cherry_hinton area south name area
0 pizza_hut_cherry_hinton food italian name food
0 pizza_hut_cherry_hinton phone 01223_323737 name phone
0 pizza_hut_cherry_hinton pricerange moderate name pricerange
0 pizza_hut_cherry_hinton postcode cb17dy name postcode
0 restaurant_alimentum address 152_-_154_hills_road name address
0 restaurant_alimentum area south name area
0 restaurant_alimentum food modern_european name food
0 restaurant_alimentum phone 01223_413000 name phone
0 restaurant_alimentum pricerange moderate name pricerange
0 restaurant_alimentum postcode cb28pb name postcode
0 curry_prince address 451_newmarket_road_fen_ditton name address
0 curry_prince area east name area
0 curry_prince food indian name food
0 curry_prince phone 01223_566388 name phone
0 curry_prince pricerange moderate name pricerange
0 curry_prince postcode cb58jj name postcode
0 pizza_express address regent_street_city_centre name address
0 pizza_express area centre name area
0 pizza_express food italian name food
0 pizza_express phone 01223_324033 name phone
0 pizza_express pricerange moderate name pricerange
0 pizza_express postcode cb21db name postcode
0 restaurant_one_seven address de_vere_university_arms_regent_street_city_centre name address
0 restaurant_one_seven area centre name area
0 restaurant_one_seven food british name food
0 restaurant_one_seven phone 01223_337766 name phone
0 restaurant_one_seven pricerange moderate name pricerange
0 restaurant_one_seven postcode cb21ab name postcode
0 jinling_noodle_bar address 11_peas_hill_city_centre name address
0 jinling_noodle_bar area centre name area
0 jinling_noodle_bar food chinese name food
0 jinling_noodle_bar phone 01223_566188 name phone
0 jinling_noodle_bar pricerange moderate name pricerange
0 jinling_noodle_bar postcode cb23pp name postcode
0 de_luca_cucina_and_bar address 83_regent_street name address
0 de_luca_cucina_and_bar area centre name area
0 de_luca_cucina_and_bar food modern_european name food
0 de_luca_cucina_and_bar phone 01223_356666 name phone
0 de_luca_cucina_and_bar pricerange moderate name pricerange
0 de_luca_cucina_and_bar postcode cb21aw name postcode
0 riverside_brasserie address doubletree_by_hilton_cambridge_granta_place_mill_lane name address
0 riverside_brasserie area centre name area
0 riverside_brasserie food modern_european name food
0 riverside_brasserie phone 01223_259988 name phone
0 riverside_brasserie pricerange moderate name pricerange
0 riverside_brasserie postcode cb21rt name postcode
0 prezzo address 21_-_24_northampton_road name address
0 prezzo area west name area
0 prezzo food italian name food
0 prezzo phone 01799_521260 name phone
0 prezzo pricerange moderate name pricerange
0 prezzo postcode cb30ad name postcode
0 ali_baba address 59_hills_road_city_centre name address
0 ali_baba area centre name area
0 ali_baba food lebanese name food
0 ali_baba phone 01462_432565 name phone
0 ali_baba pricerange moderate name pricerange
0 ali_baba postcode cb21nt name postcode
0 the_varsity_restaurant address 35_saint_andrews_street_city_centre name address
0 the_varsity_restaurant area centre name area
0 the_varsity_restaurant food international name food
0 the_varsity_restaurant phone 01223_356060 name phone
0 the_varsity_restaurant pricerange moderate name pricerange
0 the_varsity_restaurant postcode cb23ar name postcode
0 hotel_du_vin_and_bistro address 15_-_19_trumpington_street name address
0 hotel_du_vin_and_bistro area centre name area
0 hotel_du_vin_and_bistro food european name food
0 hotel_du_vin_and_bistro phone 01223_227330 name phone
0 hotel_du_vin_and_bistro pricerange moderate name pricerange
0 hotel_du_vin_and_bistro postcode cb21qa name postcode
0 bloomsbury_restaurant address crowne_plaza_hotel_20_downing_street name address
0 bloomsbury_restaurant area centre name area
0 bloomsbury_restaurant food international name food
0 bloomsbury_restaurant phone 0871_942_9180 name phone
0 bloomsbury_restaurant pricerange moderate name pricerange
0 bloomsbury_restaurant postcode cb23dt name postcode
0 la_tasca address 14_-16_bridge_street name address
0 la_tasca area centre name area
0 la_tasca food spanish name food
0 la_tasca phone 01223_464630 name phone
0 la_tasca pricerange moderate name pricerange
0 la_tasca postcode cb21uf name postcode
0 lan_hong_house address 12_norfolk_street_city_centre name address
0 lan_hong_house area centre name area
0 lan_hong_house food chinese name food
0 lan_hong_house phone 01223_350420 name phone
0 lan_hong_house pricerange moderate name pricerange
0 lan_hong_house postcode cb12lf name postcode
0 the_oak_bistro address 6_lensfield_road name address
0 the_oak_bistro area centre name area
0 the_oak_bistro food british name food
0 the_oak_bistro phone 01223_323361 name phone
0 the_oak_bistro pricerange moderate name pricerange
0 the_oak_bistro postcode cb21eg name postcode
0 the_copper_kettle address 4_kings_parade_city_centre name address
0 the_copper_kettle area centre name area
0 the_copper_kettle food british name food
0 the_copper_kettle phone 01223_365068 name phone
0 the_copper_kettle pricerange moderate name pricerange
0 the_copper_kettle postcode cb21sj name postcode
0 yippee_noodle_bar address 40428_king_street_city_centre name address
0 yippee_noodle_bar area centre name area
0 yippee_noodle_bar food asian_oriental name food
0 yippee_noodle_bar phone 01223_518111 name phone
0 yippee_noodle_bar pricerange moderate name pricerange
0 yippee_noodle_bar postcode cb11lh name postcode
0 the_nirala address 7_milton_road_chesterton name address
0 the_nirala area north name area
0 the_nirala food indian name food
0 the_nirala phone 01223_360966 name phone
0 the_nirala pricerange moderate name pricerange
0 the_nirala postcode cb41uy name postcode
0 cotto address 183_east_road_city_centre name address
0 cotto area centre name area
0 cotto food british name food
0 cotto phone 01223_302010 name phone
0 cotto pricerange moderate name pricerange
0 cotto postcode cb11bg name postcode
0 saint_johns_chop_house address 21_-_24_northampton_street name address
0 saint_johns_chop_house area west name area
0 saint_johns_chop_house food british name food
0 saint_johns_chop_house phone 01223_353110 name phone
0 saint_johns_chop_house pricerange moderate name pricerange
0 saint_johns_chop_house postcode cb30ad name postcode
0 pizza_hut_fen_ditton address cambridge_retail_park_newmarket_road_fen_ditton name address
0 pizza_hut_fen_ditton area east name area
0 pizza_hut_fen_ditton food italian name food
0 pizza_hut_fen_ditton phone 01223_323737 name phone
0 pizza_hut_fen_ditton pricerange moderate name pricerange
0 pizza_hut_fen_ditton postcode cb58wr name postcode
0 galleria address 33_bridge_street name address
0 galleria area centre name area
0 galleria food european name food
0 galleria phone 01223_362054 name phone
0 galleria pricerange moderate name pricerange
0 galleria postcode cb21uw name postcode
0 the_cow_pizza_kitchen_and_bar address corn_exchange_street name address
0 the_cow_pizza_kitchen_and_bar area centre name area
0 the_cow_pizza_kitchen_and_bar food gastropub name food
0 the_cow_pizza_kitchen_and_bar phone 01223_308871 name phone
0 the_cow_pizza_kitchen_and_bar pricerange moderate name pricerange
0 the_cow_pizza_kitchen_and_bar postcode cb23qf name postcode
0 golden_wok address 191_histon_road_chesterton name address
0 golden_wok area north name area
0 golden_wok food chinese name food
0 golden_wok phone 01223_350688 name phone
0 golden_wok pricerange moderate name pricerange
0 golden_wok postcode cb43hl name postcode
0 meghna address 205_victoria_road_chesterton name address
0 meghna area west name area
0 meghna food indian name food
0 meghna phone 01223_727410 name phone
0 meghna pricerange moderate name pricerange
0 meghna postcode cb43lf name postcode
0 shanghai_family_restaurant address 39_burleigh_street_city_centre name address
0 shanghai_family_restaurant area centre name area
0 shanghai_family_restaurant food chinese name food
0 shanghai_family_restaurant phone 01223_301761 name phone
0 shanghai_family_restaurant pricerange moderate name pricerange
0 shanghai_family_restaurant postcode cb11dg name postcode
0 pizza_express_fen_ditton address jesus_lane_fen_ditton name address
0 pizza_express_fen_ditton area centre name area
0 pizza_express_fen_ditton food italian name food
0 pizza_express_fen_ditton phone 01223_324033 name phone
0 pizza_express_fen_ditton pricerange moderate name pricerange
0 pizza_express_fen_ditton postcode cb58ba name postcode
0 anatolia address 30_bridge_street_city_centre name address
0 anatolia area centre name area
0 anatolia food turkish name food
0 anatolia phone 01223_362372 name phone
0 anatolia pricerange moderate name pricerange
0 anatolia postcode cb21uj name postcode
0 rajmahal address 7_barnwell_road_fen_ditton name address
0 rajmahal area east name area
0 rajmahal food indian name food
0 rajmahal phone 01223_244955 name phone
0 rajmahal pricerange moderate name pricerange
0 rajmahal postcode cb58rg name postcode
0 efes_restaurant address king_street_city_centre name address
0 efes_restaurant area centre name area
0 efes_restaurant food turkish name food
0 efes_restaurant phone 01223_500005 name phone
0 efes_restaurant pricerange moderate name pricerange
0 efes_restaurant postcode cb11ln name postcode
198 hi . i 'm looking for a moderately priced restaurant .==api_call dontcare dontcare moderate==<silence>==de_luca_cucina_and_bar is a modern_european restaurant in the centre==i need something that 's in the east part of town .==curry_prince is moderately priced and located at 451_newmarket_road_fen_ditton 01223_566388 .==what is the phone number ?==curry_prince 's phone number is 01223_566388 . is there anything else i can help you with today ?==no thank you . that is all i needed . bye bye !==you 're welcome . have a good evening .==[]

199 i want a cheap restaurant in the east part of town . what is the address and postcode ?==api_call dontcare east cheap==['east', 'cheap']

0 the_missing_sock address finders_corner_newmarket_road name address
0 the_missing_sock area east name area
0 the_missing_sock food international name food
0 the_missing_sock phone 01223_812660 name phone
0 the_missing_sock pricerange cheap name pricerange
0 the_missing_sock postcode cb259aq name postcode
200 i want a cheap restaurant in the east part of town . what is the address and postcode ?==api_call dontcare east cheap==<silence>==how about the_missing_sock ? they serve international food at finders_corner_newmarket_road , postal code cb259aq .==['the_missing_sock', 'international', 'finders_corner_newmarket_road', 'cb259aq']

0 the_missing_sock address finders_corner_newmarket_road name address
0 the_missing_sock area east name area
0 the_missing_sock food international name food
0 the_missing_sock phone 01223_812660 name phone
0 the_missing_sock pricerange cheap name pricerange
0 the_missing_sock postcode cb259aq name postcode
201 i want a cheap restaurant in the east part of town . what is the address and postcode ?==api_call dontcare east cheap==<silence>==how about the_missing_sock ? they serve international food at finders_corner_newmarket_road , postal code cb259aq .==thank you , goodbye .==woah , okay , bye .==[]

202 hello , i am looking for a restaurant that serves international food .==i 'm showing three restaurants that fit that description . are you interested in a particular area or price range ?==[]

203 hello , i am looking for a restaurant that serves international food .==i 'm showing three restaurants that fit that description . are you interested in a particular area or price range ?==no , any price range is fine . can you recommend one of the restaurants ?==api_call international dontcare dontcare==['international']

0 the_missing_sock address finders_corner_newmarket_road name address
0 the_missing_sock area east name area
0 the_missing_sock food international name food
0 the_missing_sock phone 01223_812660 name phone
0 the_missing_sock pricerange cheap name pricerange
0 the_missing_sock postcode cb259aq name postcode
0 the_varsity_restaurant address 35_saint_andrews_street_city_centre name address
0 the_varsity_restaurant area centre name area
0 the_varsity_restaurant food international name food
0 the_varsity_restaurant phone 01223_356060 name phone
0 the_varsity_restaurant pricerange moderate name pricerange
0 the_varsity_restaurant postcode cb23ar name postcode
0 bloomsbury_restaurant address crowne_plaza_hotel_20_downing_street name address
0 bloomsbury_restaurant area centre name area
0 bloomsbury_restaurant food international name food
0 bloomsbury_restaurant phone 0871_942_9180 name phone
0 bloomsbury_restaurant pricerange moderate name pricerange
0 bloomsbury_restaurant postcode cb23dt name postcode
204 hello , i am looking for a restaurant that serves international food .==i 'm showing three restaurants that fit that description . are you interested in a particular area or price range ?==no , any price range is fine . can you recommend one of the restaurants ?==api_call international dontcare dontcare==<silence>==bloomsbury_restaurant is an international restaurant in the centre area .==['bloomsbury_restaurant', 'international', 'centre']

0 the_missing_sock address finders_corner_newmarket_road name address
0 the_missing_sock area east name area
0 the_missing_sock food international name food
0 the_missing_sock phone 01223_812660 name phone
0 the_missing_sock pricerange cheap name pricerange
0 the_missing_sock postcode cb259aq name postcode
0 the_varsity_restaurant address 35_saint_andrews_street_city_centre name address
0 the_varsity_restaurant area centre name area
0 the_varsity_restaurant food international name food
0 the_varsity_restaurant phone 01223_356060 name phone
0 the_varsity_restaurant pricerange moderate name pricerange
0 the_varsity_restaurant postcode cb23ar name postcode
0 bloomsbury_restaurant address crowne_plaza_hotel_20_downing_street name address
0 bloomsbury_restaurant area centre name area
0 bloomsbury_restaurant food international name food
0 bloomsbury_restaurant phone 0871_942_9180 name phone
0 bloomsbury_restaurant pricerange moderate name pricerange
0 bloomsbury_restaurant postcode cb23dt name postcode
205 hello , i am looking for a restaurant that serves international food .==i 'm showing three restaurants that fit that description . are you interested in a particular area or price range ?==no , any price range is fine . can you recommend one of the restaurants ?==api_call international dontcare dontcare==<silence>==bloomsbury_restaurant is an international restaurant in the centre area .==hmm , i do n't really like the food there . is there anything else ?==the_missing_sock is another restaurant there .==['the_missing_sock']

0 the_missing_sock address finders_corner_newmarket_road name address
0 the_missing_sock area east name area
0 the_missing_sock food international name food
0 the_missing_sock phone 01223_812660 name phone
0 the_missing_sock pricerange cheap name pricerange
0 the_missing_sock postcode cb259aq name postcode
0 the_varsity_restaurant address 35_saint_andrews_street_city_centre name address
0 the_varsity_restaurant area centre name area
0 the_varsity_restaurant food international name food
0 the_varsity_restaurant phone 01223_356060 name phone
0 the_varsity_restaurant pricerange moderate name pricerange
0 the_varsity_restaurant postcode cb23ar name postcode
0 bloomsbury_restaurant address crowne_plaza_hotel_20_downing_street name address
0 bloomsbury_restaurant area centre name area
0 bloomsbury_restaurant food international name food
0 bloomsbury_restaurant phone 0871_942_9180 name phone
0 bloomsbury_restaurant pricerange moderate name pricerange
0 bloomsbury_restaurant postcode cb23dt name postcode
206 hello , i am looking for a restaurant that serves international food .==i 'm showing three restaurants that fit that description . are you interested in a particular area or price range ?==no , any price range is fine . can you recommend one of the restaurants ?==api_call international dontcare dontcare==<silence>==bloomsbury_restaurant is an international restaurant in the centre area .==hmm , i do n't really like the food there . is there anything else ?==the_missing_sock is another restaurant there .==can i get the address and phone number , please ?==the_missing_sock is located at finders_corner_newmarket_road and their phone number is 01223_812660 .==['the_missing_sock', 'finders_corner_newmarket_road', '01223_812660']

0 the_missing_sock address finders_corner_newmarket_road name address
0 the_missing_sock area east name area
0 the_missing_sock food international name food
0 the_missing_sock phone 01223_812660 name phone
0 the_missing_sock pricerange cheap name pricerange
0 the_missing_sock postcode cb259aq name postcode
0 the_varsity_restaurant address 35_saint_andrews_street_city_centre name address
0 the_varsity_restaurant area centre name area
0 the_varsity_restaurant food international name food
0 the_varsity_restaurant phone 01223_356060 name phone
0 the_varsity_restaurant pricerange moderate name pricerange
0 the_varsity_restaurant postcode cb23ar name postcode
0 bloomsbury_restaurant address crowne_plaza_hotel_20_downing_street name address
0 bloomsbury_restaurant area centre name area
0 bloomsbury_restaurant food international name food
0 bloomsbury_restaurant phone 0871_942_9180 name phone
0 bloomsbury_restaurant pricerange moderate name pricerange
0 bloomsbury_restaurant postcode cb23dt name postcode
207 hello , i am looking for a restaurant that serves international food .==i 'm showing three restaurants that fit that description . are you interested in a particular area or price range ?==no , any price range is fine . can you recommend one of the restaurants ?==api_call international dontcare dontcare==<silence>==bloomsbury_restaurant is an international restaurant in the centre area .==hmm , i do n't really like the food there . is there anything else ?==the_missing_sock is another restaurant there .==can i get the address and phone number , please ?==the_missing_sock is located at finders_corner_newmarket_road and their phone number is 01223_812660 .==thank you .==thank you .==[]

0 the_missing_sock address finders_corner_newmarket_road name address
0 the_missing_sock area east name area
0 the_missing_sock food international name food
0 the_missing_sock phone 01223_812660 name phone
0 the_missing_sock pricerange cheap name pricerange
0 the_missing_sock postcode cb259aq name postcode
0 the_varsity_restaurant address 35_saint_andrews_street_city_centre name address
0 the_varsity_restaurant area centre name area
0 the_varsity_restaurant food international name food
0 the_varsity_restaurant phone 01223_356060 name phone
0 the_varsity_restaurant pricerange moderate name pricerange
0 the_varsity_restaurant postcode cb23ar name postcode
0 bloomsbury_restaurant address crowne_plaza_hotel_20_downing_street name address
0 bloomsbury_restaurant area centre name area
0 bloomsbury_restaurant food international name food
0 bloomsbury_restaurant phone 0871_942_9180 name phone
0 bloomsbury_restaurant pricerange moderate name pricerange
0 bloomsbury_restaurant postcode cb23dt name postcode
208 hello , i am looking for a restaurant that serves international food .==i 'm showing three restaurants that fit that description . are you interested in a particular area or price range ?==no , any price range is fine . can you recommend one of the restaurants ?==api_call international dontcare dontcare==<silence>==bloomsbury_restaurant is an international restaurant in the centre area .==hmm , i do n't really like the food there . is there anything else ?==the_missing_sock is another restaurant there .==can i get the address and phone number , please ?==the_missing_sock is located at finders_corner_newmarket_road and their phone number is 01223_812660 .==thank you .==thank you .==thank you==good bye .==[]

209 hi , i want a french restaurant in the expensive price range .==api_call french dontcare expensive==['french', 'expensive']

0 restaurant_two_two address 22_chesterton_road_chesterton name address
0 restaurant_two_two area north name area
0 restaurant_two_two food french name food
0 restaurant_two_two phone 01223_351880 name phone
0 restaurant_two_two pricerange expensive name pricerange
0 restaurant_two_two postcode cb43ax name postcode
0 cote address bridge_street_city_centre name address
0 cote area centre name area
0 cote food french name food
0 cote phone 01223_311053 name phone
0 cote pricerange expensive name pricerange
0 cote postcode cb21uf name postcode
210 hi , i want a french restaurant in the expensive price range .==api_call french dontcare expensive==<silence>==cote is a french restaurant in the city centre and is in the expensive price range .==['cote', 'french', 'centre', 'expensive']

0 restaurant_two_two address 22_chesterton_road_chesterton name address
0 restaurant_two_two area north name area
0 restaurant_two_two food french name food
0 restaurant_two_two phone 01223_351880 name phone
0 restaurant_two_two pricerange expensive name pricerange
0 restaurant_two_two postcode cb43ax name postcode
0 cote address bridge_street_city_centre name address
0 cote area centre name area
0 cote food french name food
0 cote phone 01223_311053 name phone
0 cote pricerange expensive name pricerange
0 cote postcode cb21uf name postcode
211 hi , i want a french restaurant in the expensive price range .==api_call french dontcare expensive==<silence>==cote is a french restaurant in the city centre and is in the expensive price range .==could you please find me a different restaurant ?==another option is restaurant_two_two . would you like more information on that restaurant ?==['restaurant_two_two']

0 restaurant_two_two address 22_chesterton_road_chesterton name address
0 restaurant_two_two area north name area
0 restaurant_two_two food french name food
0 restaurant_two_two phone 01223_351880 name phone
0 restaurant_two_two pricerange expensive name pricerange
0 restaurant_two_two postcode cb43ax name postcode
0 cote address bridge_street_city_centre name address
0 cote area centre name area
0 cote food french name food
0 cote phone 01223_311053 name phone
0 cote pricerange expensive name pricerange
0 cote postcode cb21uf name postcode
212 hi , i want a french restaurant in the expensive price range .==api_call french dontcare expensive==<silence>==cote is a french restaurant in the city centre and is in the expensive price range .==could you please find me a different restaurant ?==another option is restaurant_two_two . would you like more information on that restaurant ?==what is the phone number and postcode ?==the phone is 01223_351880 and the postcode is cb43ax==['01223_351880', 'cb43ax']

0 restaurant_two_two address 22_chesterton_road_chesterton name address
0 restaurant_two_two area north name area
0 restaurant_two_two food french name food
0 restaurant_two_two phone 01223_351880 name phone
0 restaurant_two_two pricerange expensive name pricerange
0 restaurant_two_two postcode cb43ax name postcode
0 cote address bridge_street_city_centre name address
0 cote area centre name area
0 cote food french name food
0 cote phone 01223_311053 name phone
0 cote pricerange expensive name pricerange
0 cote postcode cb21uf name postcode
213 hi , i want a french restaurant in the expensive price range .==api_call french dontcare expensive==<silence>==cote is a french restaurant in the city centre and is in the expensive price range .==could you please find me a different restaurant ?==another option is restaurant_two_two . would you like more information on that restaurant ?==what is the phone number and postcode ?==the phone is 01223_351880 and the postcode is cb43ax==thank you goodbye .==enjoy your meal . goodbye .==[]

0 restaurant_two_two address 22_chesterton_road_chesterton name address
0 restaurant_two_two area north name area
0 restaurant_two_two food french name food
0 restaurant_two_two phone 01223_351880 name phone
0 restaurant_two_two pricerange expensive name pricerange
0 restaurant_two_two postcode cb43ax name postcode
0 cote address bridge_street_city_centre name address
0 cote area centre name area
0 cote food french name food
0 cote phone 01223_311053 name phone
0 cote pricerange expensive name pricerange
0 cote postcode cb21uf name postcode
214 hi , i want a french restaurant in the expensive price range .==api_call french dontcare expensive==<silence>==cote is a french restaurant in the city centre and is in the expensive price range .==could you please find me a different restaurant ?==another option is restaurant_two_two . would you like more information on that restaurant ?==what is the phone number and postcode ?==the phone is 01223_351880 and the postcode is cb43ax==thank you goodbye .==enjoy your meal . goodbye .==bye .==thank you and have a great day !==[]

215 i 'm looking for an expensive restaurant in the south .==hi ! we have mexican , italian , indian , and chinese restaurants that fit the bill . do you have any preferences ?==['mexican', 'italian', 'indian', 'chinese']

216 i 'm looking for an expensive restaurant in the south .==hi ! we have mexican , italian , indian , and chinese restaurants that fit the bill . do you have any preferences ?==i do n't have any preference .==api_call dontcare south expensive==['south', 'expensive']

0 the_good_luck_chinese_food_takeaway address 82_cherry_hinton_road_cherry_hinton name address
0 the_good_luck_chinese_food_takeaway area south name area
0 the_good_luck_chinese_food_takeaway food chinese name food
0 the_good_luck_chinese_food_takeaway phone 01223_244149 name phone
0 the_good_luck_chinese_food_takeaway pricerange expensive name pricerange
0 the_good_luck_chinese_food_takeaway postcode cb17ag name postcode
0 taj_tandoori address 64_cherry_hinton_road_cherry_hinton name address
0 taj_tandoori area south name area
0 taj_tandoori food indian name food
0 taj_tandoori phone 01223_412299 name phone
0 taj_tandoori pricerange expensive name pricerange
0 taj_tandoori postcode cb17aa name postcode
0 chiquito_restaurant_bar address 2g_cambridge_leisure_park_cherry_hinton_road_cherry_hinton name address
0 chiquito_restaurant_bar area south name area
0 chiquito_restaurant_bar food mexican name food
0 chiquito_restaurant_bar phone 01223_400170 name phone
0 chiquito_restaurant_bar pricerange expensive name pricerange
0 chiquito_restaurant_bar postcode cb17dy name postcode
0 peking_restaurant address 10_homerton_street_city_centre name address
0 peking_restaurant area south name area
0 peking_restaurant food chinese name food
0 peking_restaurant phone 01223_354755 name phone
0 peking_restaurant pricerange expensive name pricerange
0 peking_restaurant postcode cb28nx name postcode
0 frankie_and_bennys address cambridge_leisure_park_clifton_way_cherry_hinton name address
0 frankie_and_bennys area south name area
0 frankie_and_bennys food italian name food
0 frankie_and_bennys phone 01223_412430 name phone
0 frankie_and_bennys pricerange expensive name pricerange
0 frankie_and_bennys postcode cb17dy name postcode
217 i 'm looking for an expensive restaurant in the south .==hi ! we have mexican , italian , indian , and chinese restaurants that fit the bill . do you have any preferences ?==i do n't have any preference .==api_call dontcare south expensive==<silence>==chiquito_restaurant_bar is located in the south part of town and in the expensive price range .==['chiquito_restaurant_bar', 'south', 'expensive']

0 the_good_luck_chinese_food_takeaway address 82_cherry_hinton_road_cherry_hinton name address
0 the_good_luck_chinese_food_takeaway area south name area
0 the_good_luck_chinese_food_takeaway food chinese name food
0 the_good_luck_chinese_food_takeaway phone 01223_244149 name phone
0 the_good_luck_chinese_food_takeaway pricerange expensive name pricerange
0 the_good_luck_chinese_food_takeaway postcode cb17ag name postcode
0 taj_tandoori address 64_cherry_hinton_road_cherry_hinton name address
0 taj_tandoori area south name area
0 taj_tandoori food indian name food
0 taj_tandoori phone 01223_412299 name phone
0 taj_tandoori pricerange expensive name pricerange
0 taj_tandoori postcode cb17aa name postcode
0 chiquito_restaurant_bar address 2g_cambridge_leisure_park_cherry_hinton_road_cherry_hinton name address
0 chiquito_restaurant_bar area south name area
0 chiquito_restaurant_bar food mexican name food
0 chiquito_restaurant_bar phone 01223_400170 name phone
0 chiquito_restaurant_bar pricerange expensive name pricerange
0 chiquito_restaurant_bar postcode cb17dy name postcode
0 peking_restaurant address 10_homerton_street_city_centre name address
0 peking_restaurant area south name area
0 peking_restaurant food chinese name food
0 peking_restaurant phone 01223_354755 name phone
0 peking_restaurant pricerange expensive name pricerange
0 peking_restaurant postcode cb28nx name postcode
0 frankie_and_bennys address cambridge_leisure_park_clifton_way_cherry_hinton name address
0 frankie_and_bennys area south name area
0 frankie_and_bennys food italian name food
0 frankie_and_bennys phone 01223_412430 name phone
0 frankie_and_bennys pricerange expensive name pricerange
0 frankie_and_bennys postcode cb17dy name postcode
218 i 'm looking for an expensive restaurant in the south .==hi ! we have mexican , italian , indian , and chinese restaurants that fit the bill . do you have any preferences ?==i do n't have any preference .==api_call dontcare south expensive==<silence>==chiquito_restaurant_bar is located in the south part of town and in the expensive price range .==do you have a phone number for them ?==the number is 01223_400170 .==['01223_400170']

0 the_good_luck_chinese_food_takeaway address 82_cherry_hinton_road_cherry_hinton name address
0 the_good_luck_chinese_food_takeaway area south name area
0 the_good_luck_chinese_food_takeaway food chinese name food
0 the_good_luck_chinese_food_takeaway phone 01223_244149 name phone
0 the_good_luck_chinese_food_takeaway pricerange expensive name pricerange
0 the_good_luck_chinese_food_takeaway postcode cb17ag name postcode
0 taj_tandoori address 64_cherry_hinton_road_cherry_hinton name address
0 taj_tandoori area south name area
0 taj_tandoori food indian name food
0 taj_tandoori phone 01223_412299 name phone
0 taj_tandoori pricerange expensive name pricerange
0 taj_tandoori postcode cb17aa name postcode
0 chiquito_restaurant_bar address 2g_cambridge_leisure_park_cherry_hinton_road_cherry_hinton name address
0 chiquito_restaurant_bar area south name area
0 chiquito_restaurant_bar food mexican name food
0 chiquito_restaurant_bar phone 01223_400170 name phone
0 chiquito_restaurant_bar pricerange expensive name pricerange
0 chiquito_restaurant_bar postcode cb17dy name postcode
0 peking_restaurant address 10_homerton_street_city_centre name address
0 peking_restaurant area south name area
0 peking_restaurant food chinese name food
0 peking_restaurant phone 01223_354755 name phone
0 peking_restaurant pricerange expensive name pricerange
0 peking_restaurant postcode cb28nx name postcode
0 frankie_and_bennys address cambridge_leisure_park_clifton_way_cherry_hinton name address
0 frankie_and_bennys area south name area
0 frankie_and_bennys food italian name food
0 frankie_and_bennys phone 01223_412430 name phone
0 frankie_and_bennys pricerange expensive name pricerange
0 frankie_and_bennys postcode cb17dy name postcode
219 i 'm looking for an expensive restaurant in the south .==hi ! we have mexican , italian , indian , and chinese restaurants that fit the bill . do you have any preferences ?==i do n't have any preference .==api_call dontcare south expensive==<silence>==chiquito_restaurant_bar is located in the south part of town and in the expensive price range .==do you have a phone number for them ?==the number is 01223_400170 .==have a good evening .==have a good evening .==[]

220 hello . can you help me find the address of an inexpensive restaurant in the south part of town ?==api_call dontcare south cheap==['south', 'cheap']

0 nandos address cambridge_leisure_park_clifton_way name address
0 nandos area south name area
0 nandos food portuguese name food
0 nandos phone 01223_327908 name phone
0 nandos pricerange cheap name pricerange
0 nandos postcode cb17dy name postcode
0 the_lucky_star address cambridge_leisure_park_clifton_way_cherry_hinton name address
0 the_lucky_star area south name area
0 the_lucky_star food chinese name food
0 the_lucky_star phone 01223_244277 name phone
0 the_lucky_star pricerange cheap name pricerange
0 the_lucky_star postcode cb17dy name postcode
221 hello . can you help me find the address of an inexpensive restaurant in the south part of town ?==api_call dontcare south cheap==<silence>==there are two restaurants that are in the cheap price range and in the south part of town . would you like portuguese or chinese food ?==['cheap', 'south', 'portuguese', 'chinese']

0 nandos address cambridge_leisure_park_clifton_way name address
0 nandos area south name area
0 nandos food portuguese name food
0 nandos phone 01223_327908 name phone
0 nandos pricerange cheap name pricerange
0 nandos postcode cb17dy name postcode
0 the_lucky_star address cambridge_leisure_park_clifton_way_cherry_hinton name address
0 the_lucky_star area south name area
0 the_lucky_star food chinese name food
0 the_lucky_star phone 01223_244277 name phone
0 the_lucky_star pricerange cheap name pricerange
0 the_lucky_star postcode cb17dy name postcode
222 hello . can you help me find the address of an inexpensive restaurant in the south part of town ?==api_call dontcare south cheap==<silence>==there are two restaurants that are in the cheap price range and in the south part of town . would you like portuguese or chinese food ?==chinese food==the_lucky_star is chinese . would you like the phone number ?==['the_lucky_star', 'chinese']

0 nandos address cambridge_leisure_park_clifton_way name address
0 nandos area south name area
0 nandos food portuguese name food
0 nandos phone 01223_327908 name phone
0 nandos pricerange cheap name pricerange
0 nandos postcode cb17dy name postcode
0 the_lucky_star address cambridge_leisure_park_clifton_way_cherry_hinton name address
0 the_lucky_star area south name area
0 the_lucky_star food chinese name food
0 the_lucky_star phone 01223_244277 name phone
0 the_lucky_star pricerange cheap name pricerange
0 the_lucky_star postcode cb17dy name postcode
223 hello . can you help me find the address of an inexpensive restaurant in the south part of town ?==api_call dontcare south cheap==<silence>==there are two restaurants that are in the cheap price range and in the south part of town . would you like portuguese or chinese food ?==chinese food==the_lucky_star is chinese . would you like the phone number ?==no , just the address please==the_lucky_star is located at cambridge_leisure_park_clifton_way cherry hinton .==['the_lucky_star', 'cambridge_leisure_park_clifton_way']

0 nandos address cambridge_leisure_park_clifton_way name address
0 nandos area south name area
0 nandos food portuguese name food
0 nandos phone 01223_327908 name phone
0 nandos pricerange cheap name pricerange
0 nandos postcode cb17dy name postcode
0 the_lucky_star address cambridge_leisure_park_clifton_way_cherry_hinton name address
0 the_lucky_star area south name area
0 the_lucky_star food chinese name food
0 the_lucky_star phone 01223_244277 name phone
0 the_lucky_star pricerange cheap name pricerange
0 the_lucky_star postcode cb17dy name postcode
224 hello . can you help me find the address of an inexpensive restaurant in the south part of town ?==api_call dontcare south cheap==<silence>==there are two restaurants that are in the cheap price range and in the south part of town . would you like portuguese or chinese food ?==chinese food==the_lucky_star is chinese . would you like the phone number ?==no , just the address please==the_lucky_star is located at cambridge_leisure_park_clifton_way cherry hinton .==thank you , goodbye .==goodbye and enjoy your meal !==[]

225 i would like a moderately priced restaurant in the south part of town==api_call dontcare south moderate==['south', 'moderate']

0 pizza_hut_cherry_hinton address g4_cambridge_leisure_park_clifton_way_cherry_hinton name address
0 pizza_hut_cherry_hinton area south name area
0 pizza_hut_cherry_hinton food italian name food
0 pizza_hut_cherry_hinton phone 01223_323737 name phone
0 pizza_hut_cherry_hinton pricerange moderate name pricerange
0 pizza_hut_cherry_hinton postcode cb17dy name postcode
0 restaurant_alimentum address 152_-_154_hills_road name address
0 restaurant_alimentum area south name area
0 restaurant_alimentum food modern_european name food
0 restaurant_alimentum phone 01223_413000 name phone
0 restaurant_alimentum pricerange moderate name pricerange
0 restaurant_alimentum postcode cb28pb name postcode
226 i would like a moderately priced restaurant in the south part of town==api_call dontcare south moderate==<silence>==i have two restaurants . they are pizza_hut_cherry_hinton and restaurant_alimentum .==['pizza_hut_cherry_hinton', 'restaurant_alimentum']

0 pizza_hut_cherry_hinton address g4_cambridge_leisure_park_clifton_way_cherry_hinton name address
0 pizza_hut_cherry_hinton area south name area
0 pizza_hut_cherry_hinton food italian name food
0 pizza_hut_cherry_hinton phone 01223_323737 name phone
0 pizza_hut_cherry_hinton pricerange moderate name pricerange
0 pizza_hut_cherry_hinton postcode cb17dy name postcode
0 restaurant_alimentum address 152_-_154_hills_road name address
0 restaurant_alimentum area south name area
0 restaurant_alimentum food modern_european name food
0 restaurant_alimentum phone 01223_413000 name phone
0 restaurant_alimentum pricerange moderate name pricerange
0 restaurant_alimentum postcode cb28pb name postcode
227 i would like a moderately priced restaurant in the south part of town==api_call dontcare south moderate==<silence>==i have two restaurants . they are pizza_hut_cherry_hinton and restaurant_alimentum .==what type of food do each of them serve ?==pizza_hut_cherry_hinton is italian , and restaurant_alimentum is modern_european . would you like information on either of them ?==['pizza_hut_cherry_hinton', 'italian', 'restaurant_alimentum', 'modern_european']

0 pizza_hut_cherry_hinton address g4_cambridge_leisure_park_clifton_way_cherry_hinton name address
0 pizza_hut_cherry_hinton area south name area
0 pizza_hut_cherry_hinton food italian name food
0 pizza_hut_cherry_hinton phone 01223_323737 name phone
0 pizza_hut_cherry_hinton pricerange moderate name pricerange
0 pizza_hut_cherry_hinton postcode cb17dy name postcode
0 restaurant_alimentum address 152_-_154_hills_road name address
0 restaurant_alimentum area south name area
0 restaurant_alimentum food modern_european name food
0 restaurant_alimentum phone 01223_413000 name phone
0 restaurant_alimentum pricerange moderate name pricerange
0 restaurant_alimentum postcode cb28pb name postcode
228 i would like a moderately priced restaurant in the south part of town==api_call dontcare south moderate==<silence>==i have two restaurants . they are pizza_hut_cherry_hinton and restaurant_alimentum .==what type of food do each of them serve ?==pizza_hut_cherry_hinton is italian , and restaurant_alimentum is modern_european . would you like information on either of them ?==yes , what is the address and phone number for pizza_hut_cherry_hinton ?==the address for pizza_hut_cherry_hinton is g4_cambridge_leisure_park_clifton_way_cherry_hinton and the phone number is 01223_323737==['pizza_hut_cherry_hinton', 'g4_cambridge_leisure_park_clifton_way_cherry_hinton', '01223_323737']

0 pizza_hut_cherry_hinton address g4_cambridge_leisure_park_clifton_way_cherry_hinton name address
0 pizza_hut_cherry_hinton area south name area
0 pizza_hut_cherry_hinton food italian name food
0 pizza_hut_cherry_hinton phone 01223_323737 name phone
0 pizza_hut_cherry_hinton pricerange moderate name pricerange
0 pizza_hut_cherry_hinton postcode cb17dy name postcode
0 restaurant_alimentum address 152_-_154_hills_road name address
0 restaurant_alimentum area south name area
0 restaurant_alimentum food modern_european name food
0 restaurant_alimentum phone 01223_413000 name phone
0 restaurant_alimentum pricerange moderate name pricerange
0 restaurant_alimentum postcode cb28pb name postcode
229 i would like a moderately priced restaurant in the south part of town==api_call dontcare south moderate==<silence>==i have two restaurants . they are pizza_hut_cherry_hinton and restaurant_alimentum .==what type of food do each of them serve ?==pizza_hut_cherry_hinton is italian , and restaurant_alimentum is modern_european . would you like information on either of them ?==yes , what is the address and phone number for pizza_hut_cherry_hinton ?==the address for pizza_hut_cherry_hinton is g4_cambridge_leisure_park_clifton_way_cherry_hinton and the phone number is 01223_323737==what type of food do they serve ?==they serve italian food . can i help you with anything else ?==['italian']

0 pizza_hut_cherry_hinton address g4_cambridge_leisure_park_clifton_way_cherry_hinton name address
0 pizza_hut_cherry_hinton area south name area
0 pizza_hut_cherry_hinton food italian name food
0 pizza_hut_cherry_hinton phone 01223_323737 name phone
0 pizza_hut_cherry_hinton pricerange moderate name pricerange
0 pizza_hut_cherry_hinton postcode cb17dy name postcode
0 restaurant_alimentum address 152_-_154_hills_road name address
0 restaurant_alimentum area south name area
0 restaurant_alimentum food modern_european name food
0 restaurant_alimentum phone 01223_413000 name phone
0 restaurant_alimentum pricerange moderate name pricerange
0 restaurant_alimentum postcode cb28pb name postcode
230 i would like a moderately priced restaurant in the south part of town==api_call dontcare south moderate==<silence>==i have two restaurants . they are pizza_hut_cherry_hinton and restaurant_alimentum .==what type of food do each of them serve ?==pizza_hut_cherry_hinton is italian , and restaurant_alimentum is modern_european . would you like information on either of them ?==yes , what is the address and phone number for pizza_hut_cherry_hinton ?==the address for pizza_hut_cherry_hinton is g4_cambridge_leisure_park_clifton_way_cherry_hinton and the phone number is 01223_323737==what type of food do they serve ?==they serve italian food . can i help you with anything else ?==thank you goodbye .==goodbye==[]

0 pizza_hut_cherry_hinton address g4_cambridge_leisure_park_clifton_way_cherry_hinton name address
0 pizza_hut_cherry_hinton area south name area
0 pizza_hut_cherry_hinton food italian name food
0 pizza_hut_cherry_hinton phone 01223_323737 name phone
0 pizza_hut_cherry_hinton pricerange moderate name pricerange
0 pizza_hut_cherry_hinton postcode cb17dy name postcode
0 restaurant_alimentum address 152_-_154_hills_road name address
0 restaurant_alimentum area south name area
0 restaurant_alimentum food modern_european name food
0 restaurant_alimentum phone 01223_413000 name phone
0 restaurant_alimentum pricerange moderate name pricerange
0 restaurant_alimentum postcode cb28pb name postcode
231 i would like a moderately priced restaurant in the south part of town==api_call dontcare south moderate==<silence>==i have two restaurants . they are pizza_hut_cherry_hinton and restaurant_alimentum .==what type of food do each of them serve ?==pizza_hut_cherry_hinton is italian , and restaurant_alimentum is modern_european . would you like information on either of them ?==yes , what is the address and phone number for pizza_hut_cherry_hinton ?==the address for pizza_hut_cherry_hinton is g4_cambridge_leisure_park_clifton_way_cherry_hinton and the phone number is 01223_323737==what type of food do they serve ?==they serve italian food . can i help you with anything else ?==thank you goodbye .==goodbye==goodbye again .==goodbye .==[]

232 hi , i 'm looking for a moderately priced restaurant in the south part of town .==api_call dontcare south moderate==['south', 'moderate']

0 pizza_hut_cherry_hinton address g4_cambridge_leisure_park_clifton_way_cherry_hinton name address
0 pizza_hut_cherry_hinton area south name area
0 pizza_hut_cherry_hinton food italian name food
0 pizza_hut_cherry_hinton phone 01223_323737 name phone
0 pizza_hut_cherry_hinton pricerange moderate name pricerange
0 pizza_hut_cherry_hinton postcode cb17dy name postcode
0 restaurant_alimentum address 152_-_154_hills_road name address
0 restaurant_alimentum area south name area
0 restaurant_alimentum food modern_european name food
0 restaurant_alimentum phone 01223_413000 name phone
0 restaurant_alimentum pricerange moderate name pricerange
0 restaurant_alimentum postcode cb28pb name postcode
233 hi , i 'm looking for a moderately priced restaurant in the south part of town .==api_call dontcare south moderate==<silence>==the pizza_hut_cherry_hinton is moderately priced and in the south part of town . would you like their location ?==['pizza_hut_cherry_hinton', 'south']

0 pizza_hut_cherry_hinton address g4_cambridge_leisure_park_clifton_way_cherry_hinton name address
0 pizza_hut_cherry_hinton area south name area
0 pizza_hut_cherry_hinton food italian name food
0 pizza_hut_cherry_hinton phone 01223_323737 name phone
0 pizza_hut_cherry_hinton pricerange moderate name pricerange
0 pizza_hut_cherry_hinton postcode cb17dy name postcode
0 restaurant_alimentum address 152_-_154_hills_road name address
0 restaurant_alimentum area south name area
0 restaurant_alimentum food modern_european name food
0 restaurant_alimentum phone 01223_413000 name phone
0 restaurant_alimentum pricerange moderate name pricerange
0 restaurant_alimentum postcode cb28pb name postcode
234 hi , i 'm looking for a moderately priced restaurant in the south part of town .==api_call dontcare south moderate==<silence>==the pizza_hut_cherry_hinton is moderately priced and in the south part of town . would you like their location ?==yes . i would like the location and the phone number , please .==the address of pizza_hut_cherry_hinton is g4_cambridge_leisure_park_clifton_way_cherry_hinton and the phone number is 01223_323737 .==['pizza_hut_cherry_hinton', 'g4_cambridge_leisure_park_clifton_way_cherry_hinton', '01223_323737']

0 pizza_hut_cherry_hinton address g4_cambridge_leisure_park_clifton_way_cherry_hinton name address
0 pizza_hut_cherry_hinton area south name area
0 pizza_hut_cherry_hinton food italian name food
0 pizza_hut_cherry_hinton phone 01223_323737 name phone
0 pizza_hut_cherry_hinton pricerange moderate name pricerange
0 pizza_hut_cherry_hinton postcode cb17dy name postcode
0 restaurant_alimentum address 152_-_154_hills_road name address
0 restaurant_alimentum area south name area
0 restaurant_alimentum food modern_european name food
0 restaurant_alimentum phone 01223_413000 name phone
0 restaurant_alimentum pricerange moderate name pricerange
0 restaurant_alimentum postcode cb28pb name postcode
235 hi , i 'm looking for a moderately priced restaurant in the south part of town .==api_call dontcare south moderate==<silence>==the pizza_hut_cherry_hinton is moderately priced and in the south part of town . would you like their location ?==yes . i would like the location and the phone number , please .==the address of pizza_hut_cherry_hinton is g4_cambridge_leisure_park_clifton_way_cherry_hinton and the phone number is 01223_323737 .==thank you goodbye .==thank you and good bye .==[]

236 i am looking for a thai restaurant - any area will do .==api_call thai dontcare dontcare==['thai']

0 sala_thong address 35_newnham_road_newnham name address
0 sala_thong area west name area
0 sala_thong food thai name food
0 sala_thong phone 01223_323178 name phone
0 sala_thong pricerange expensive name pricerange
0 sala_thong postcode cb39ey name postcode
0 bangkok_city address 24_green_street_city_centre name address
0 bangkok_city area centre name area
0 bangkok_city food thai name food
0 bangkok_city phone 01223_354382 name phone
0 bangkok_city pricerange expensive name pricerange
0 bangkok_city postcode cb23jx name postcode
237 i am looking for a thai restaurant - any area will do .==api_call thai dontcare dontcare==<silence>==bangkok_city is an expensive thai restaurant in the centre of town .==['bangkok_city', 'expensive', 'thai', 'centre']

0 sala_thong address 35_newnham_road_newnham name address
0 sala_thong area west name area
0 sala_thong food thai name food
0 sala_thong phone 01223_323178 name phone
0 sala_thong pricerange expensive name pricerange
0 sala_thong postcode cb39ey name postcode
0 bangkok_city address 24_green_street_city_centre name address
0 bangkok_city area centre name area
0 bangkok_city food thai name food
0 bangkok_city phone 01223_354382 name phone
0 bangkok_city pricerange expensive name pricerange
0 bangkok_city postcode cb23jx name postcode
238 i am looking for a thai restaurant - any area will do .==api_call thai dontcare dontcare==<silence>==bangkok_city is an expensive thai restaurant in the centre of town .==can i have its phone number and postcode ?==bangkok_city 's phone number is 01223_354382 and their postcode is cb23jx . can i help you with anything else ?==['bangkok_city', '01223_354382', 'cb23jx']

0 sala_thong address 35_newnham_road_newnham name address
0 sala_thong area west name area
0 sala_thong food thai name food
0 sala_thong phone 01223_323178 name phone
0 sala_thong pricerange expensive name pricerange
0 sala_thong postcode cb39ey name postcode
0 bangkok_city address 24_green_street_city_centre name address
0 bangkok_city area centre name area
0 bangkok_city food thai name food
0 bangkok_city phone 01223_354382 name phone
0 bangkok_city pricerange expensive name pricerange
0 bangkok_city postcode cb23jx name postcode
239 i am looking for a thai restaurant - any area will do .==api_call thai dontcare dontcare==<silence>==bangkok_city is an expensive thai restaurant in the centre of town .==can i have its phone number and postcode ?==bangkok_city 's phone number is 01223_354382 and their postcode is cb23jx . can i help you with anything else ?==that will be all , thank you . goodbye .==thank you for using this system , goodbye !==[]

240 i am looking for an expensive restaurant that serves welsh food .==i apologize , there are no restaurants in the expensive price range that serve welsh food . would you like a different type of food ?==['expensive']

241 i am looking for an expensive restaurant that serves welsh food .==i apologize , there are no restaurants in the expensive price range that serve welsh food . would you like a different type of food ?==how about korean food ?==api_call korean dontcare expensive==['korean', 'expensive']

0 little_seoul address 108_regent_street_city_centre name address
0 little_seoul area centre name area
0 little_seoul food korean name food
0 little_seoul phone 01223_308681 name phone
0 little_seoul pricerange expensive name pricerange
0 little_seoul postcode cb21dp name postcode
242 i am looking for an expensive restaurant that serves welsh food .==i apologize , there are no restaurants in the expensive price range that serve welsh food . would you like a different type of food ?==how about korean food ?==api_call korean dontcare expensive==<silence>==little_seoul is an expensive korean restaurant . is there anything else i can help you with ?==['little_seoul', 'expensive', 'korean']

0 little_seoul address 108_regent_street_city_centre name address
0 little_seoul area centre name area
0 little_seoul food korean name food
0 little_seoul phone 01223_308681 name phone
0 little_seoul pricerange expensive name pricerange
0 little_seoul postcode cb21dp name postcode
243 i am looking for an expensive restaurant that serves welsh food .==i apologize , there are no restaurants in the expensive price range that serve welsh food . would you like a different type of food ?==how about korean food ?==api_call korean dontcare expensive==<silence>==little_seoul is an expensive korean restaurant . is there anything else i can help you with ?==yes , i would like their address and what part of town they are located in .==little_seoul is located in the centre of town and the address is 108 regent_street_city_centre .==['little_seoul', 'centre', 'regent_street_city_centre']

0 little_seoul address 108_regent_street_city_centre name address
0 little_seoul area centre name area
0 little_seoul food korean name food
0 little_seoul phone 01223_308681 name phone
0 little_seoul pricerange expensive name pricerange
0 little_seoul postcode cb21dp name postcode
244 i am looking for an expensive restaurant that serves welsh food .==i apologize , there are no restaurants in the expensive price range that serve welsh food . would you like a different type of food ?==how about korean food ?==api_call korean dontcare expensive==<silence>==little_seoul is an expensive korean restaurant . is there anything else i can help you with ?==yes , i would like their address and what part of town they are located in .==little_seoul is located in the centre of town and the address is 108 regent_street_city_centre .==thank you , goodbye .==have a nice day ! goodbye .==[]

245 is there any place here in the centre that serves corsica food ?==what price range are you looking for ?==[]

246 is there any place here in the centre that serves corsica food ?==what price range are you looking for ?==any price range will do .==there are no restaurants available matching your criteria . would you like to try a different area , price range , or food type ?==[]

247 is there any place here in the centre that serves corsica food ?==what price range are you looking for ?==any price range will do .==there are no restaurants available matching your criteria . would you like to try a different area , price range , or food type ?==are there any restaurants in the centre that serves north american type of food ?==api_call north_american centre dontcare==['north_american', 'centre']

0 gourmet_burger_kitchen address regent_street_city_centre name address
0 gourmet_burger_kitchen area centre name area
0 gourmet_burger_kitchen food north_american name food
0 gourmet_burger_kitchen phone 01223_312598 name phone
0 gourmet_burger_kitchen pricerange expensive name pricerange
0 gourmet_burger_kitchen postcode cb21ab name postcode
248 is there any place here in the centre that serves corsica food ?==what price range are you looking for ?==any price range will do .==there are no restaurants available matching your criteria . would you like to try a different area , price range , or food type ?==are there any restaurants in the centre that serves north american type of food ?==api_call north_american centre dontcare==<silence>==yes . the gourmet_burger_kitchen serves north_american food and is located in the centre part of the city . would you like their location ?==['gourmet_burger_kitchen', 'north_american', 'centre']

0 gourmet_burger_kitchen address regent_street_city_centre name address
0 gourmet_burger_kitchen area centre name area
0 gourmet_burger_kitchen food north_american name food
0 gourmet_burger_kitchen phone 01223_312598 name phone
0 gourmet_burger_kitchen pricerange expensive name pricerange
0 gourmet_burger_kitchen postcode cb21ab name postcode
249 is there any place here in the centre that serves corsica food ?==what price range are you looking for ?==any price range will do .==there are no restaurants available matching your criteria . would you like to try a different area , price range , or food type ?==are there any restaurants in the centre that serves north american type of food ?==api_call north_american centre dontcare==<silence>==yes . the gourmet_burger_kitchen serves north_american food and is located in the centre part of the city . would you like their location ?==can i get the phone number ?==the phone number for gourmet_burger_kitchen is 01223_312598 .==['gourmet_burger_kitchen', '01223_312598']

0 gourmet_burger_kitchen address regent_street_city_centre name address
0 gourmet_burger_kitchen area centre name area
0 gourmet_burger_kitchen food north_american name food
0 gourmet_burger_kitchen phone 01223_312598 name phone
0 gourmet_burger_kitchen pricerange expensive name pricerange
0 gourmet_burger_kitchen postcode cb21ab name postcode
250 is there any place here in the centre that serves corsica food ?==what price range are you looking for ?==any price range will do .==there are no restaurants available matching your criteria . would you like to try a different area , price range , or food type ?==are there any restaurants in the centre that serves north american type of food ?==api_call north_american centre dontcare==<silence>==yes . the gourmet_burger_kitchen serves north_american food and is located in the centre part of the city . would you like their location ?==can i get the phone number ?==the phone number for gourmet_burger_kitchen is 01223_312598 .==thank you . good bye .==thank you for using the cambridge restaurant system . goodbye .==[]

251 hello , i am looking for a restaurant in the centre of town that serves brazilian food .==there are no restaurants matching your request .==[]

252 hello , i am looking for a restaurant in the centre of town that serves brazilian food .==there are no restaurants matching your request .==can you look for asian oriental food ?==api_call asian_oriental centre dontcare==['asian_oriental', 'centre']

0 dojo_noodle_bar address 40210_millers_yard_city_centre name address
0 dojo_noodle_bar area centre name area
0 dojo_noodle_bar food asian_oriental name food
0 dojo_noodle_bar phone 01223_363471 name phone
0 dojo_noodle_bar pricerange cheap name pricerange
0 dojo_noodle_bar postcode cb21rq name postcode
0 yippee_noodle_bar address 40428_king_street_city_centre name address
0 yippee_noodle_bar area centre name area
0 yippee_noodle_bar food asian_oriental name food
0 yippee_noodle_bar phone 01223_518111 name phone
0 yippee_noodle_bar pricerange moderate name pricerange
0 yippee_noodle_bar postcode cb11lh name postcode
0 j_restaurant address 86_regent_street_city_centre name address
0 j_restaurant area centre name area
0 j_restaurant food asian_oriental name food
0 j_restaurant phone 01223_307581 name phone
0 j_restaurant pricerange cheap name pricerange
0 j_restaurant postcode cb21dp name postcode
0 kymmoy address 52_mill_road_city_centre name address
0 kymmoy area centre name area
0 kymmoy food asian_oriental name food
0 kymmoy phone 01223_311911 name phone
0 kymmoy pricerange expensive name pricerange
0 kymmoy postcode cb12as name postcode
253 hello , i am looking for a restaurant in the centre of town that serves brazilian food .==there are no restaurants matching your request .==can you look for asian oriental food ?==api_call asian_oriental centre dontcare==<silence>==dojo_noodle_bar is an asian_oriental restaurant in the centre of town .==['dojo_noodle_bar', 'asian_oriental', 'centre']

0 dojo_noodle_bar address 40210_millers_yard_city_centre name address
0 dojo_noodle_bar area centre name area
0 dojo_noodle_bar food asian_oriental name food
0 dojo_noodle_bar phone 01223_363471 name phone
0 dojo_noodle_bar pricerange cheap name pricerange
0 dojo_noodle_bar postcode cb21rq name postcode
0 yippee_noodle_bar address 40428_king_street_city_centre name address
0 yippee_noodle_bar area centre name area
0 yippee_noodle_bar food asian_oriental name food
0 yippee_noodle_bar phone 01223_518111 name phone
0 yippee_noodle_bar pricerange moderate name pricerange
0 yippee_noodle_bar postcode cb11lh name postcode
0 j_restaurant address 86_regent_street_city_centre name address
0 j_restaurant area centre name area
0 j_restaurant food asian_oriental name food
0 j_restaurant phone 01223_307581 name phone
0 j_restaurant pricerange cheap name pricerange
0 j_restaurant postcode cb21dp name postcode
0 kymmoy address 52_mill_road_city_centre name address
0 kymmoy area centre name area
0 kymmoy food asian_oriental name food
0 kymmoy phone 01223_311911 name phone
0 kymmoy pricerange expensive name pricerange
0 kymmoy postcode cb12as name postcode
254 hello , i am looking for a restaurant in the centre of town that serves brazilian food .==there are no restaurants matching your request .==can you look for asian oriental food ?==api_call asian_oriental centre dontcare==<silence>==dojo_noodle_bar is an asian_oriental restaurant in the centre of town .==what is the phone number ?==the phone number for dojo_noodle_bar is 01223_363471 . can i help you with anything else ?==['dojo_noodle_bar', '01223_363471']

0 dojo_noodle_bar address 40210_millers_yard_city_centre name address
0 dojo_noodle_bar area centre name area
0 dojo_noodle_bar food asian_oriental name food
0 dojo_noodle_bar phone 01223_363471 name phone
0 dojo_noodle_bar pricerange cheap name pricerange
0 dojo_noodle_bar postcode cb21rq name postcode
0 yippee_noodle_bar address 40428_king_street_city_centre name address
0 yippee_noodle_bar area centre name area
0 yippee_noodle_bar food asian_oriental name food
0 yippee_noodle_bar phone 01223_518111 name phone
0 yippee_noodle_bar pricerange moderate name pricerange
0 yippee_noodle_bar postcode cb11lh name postcode
0 j_restaurant address 86_regent_street_city_centre name address
0 j_restaurant area centre name area
0 j_restaurant food asian_oriental name food
0 j_restaurant phone 01223_307581 name phone
0 j_restaurant pricerange cheap name pricerange
0 j_restaurant postcode cb21dp name postcode
0 kymmoy address 52_mill_road_city_centre name address
0 kymmoy area centre name area
0 kymmoy food asian_oriental name food
0 kymmoy phone 01223_311911 name phone
0 kymmoy pricerange expensive name pricerange
0 kymmoy postcode cb12as name postcode
255 hello , i am looking for a restaurant in the centre of town that serves brazilian food .==there are no restaurants matching your request .==can you look for asian oriental food ?==api_call asian_oriental centre dontcare==<silence>==dojo_noodle_bar is an asian_oriental restaurant in the centre of town .==what is the phone number ?==the phone number for dojo_noodle_bar is 01223_363471 . can i help you with anything else ?==no thank you good bye==thank you for using this system and please call again . goodbye .==[]

256 i 'm in the east part of town , and i 'd like to find a nearby scandinavian restaurant .==there are no venues selling scandinavian food in the east part of town .==['east']

257 i 'm in the east part of town , and i 'd like to find a nearby scandinavian restaurant .==there are no venues selling scandinavian food in the east part of town .==how about indian food . give me their address and phone number .==api_call indian east dontcare==['indian', 'east']

0 curry_prince address 451_newmarket_road_fen_ditton name address
0 curry_prince area east name area
0 curry_prince food indian name food
0 curry_prince phone 01223_566388 name phone
0 curry_prince pricerange moderate name pricerange
0 curry_prince postcode cb58jj name postcode
0 pipasha_restaurant address newmarket_road_fen_ditton name address
0 pipasha_restaurant area east name area
0 pipasha_restaurant food indian name food
0 pipasha_restaurant phone 01223_577786 name phone
0 pipasha_restaurant pricerange expensive name pricerange
0 pipasha_restaurant postcode cb58pa name postcode
0 rajmahal address 7_barnwell_road_fen_ditton name address
0 rajmahal area east name area
0 rajmahal food indian name food
0 rajmahal phone 01223_244955 name phone
0 rajmahal pricerange moderate name pricerange
0 rajmahal postcode cb58rg name postcode
0 sitar_tandoori address 43_high_street_cherry_hinton_cherry_hinton name address
0 sitar_tandoori area east name area
0 sitar_tandoori food indian name food
0 sitar_tandoori phone 01223_249955 name phone
0 sitar_tandoori pricerange expensive name pricerange
0 sitar_tandoori postcode cb19hx name postcode
258 i 'm in the east part of town , and i 'd like to find a nearby scandinavian restaurant .==there are no venues selling scandinavian food in the east part of town .==how about indian food . give me their address and phone number .==api_call indian east dontcare==<silence>==there are four restaurants in the east part of town serving indian food . what price range would you like ?==['east', 'indian']

0 curry_prince address 451_newmarket_road_fen_ditton name address
0 curry_prince area east name area
0 curry_prince food indian name food
0 curry_prince phone 01223_566388 name phone
0 curry_prince pricerange moderate name pricerange
0 curry_prince postcode cb58jj name postcode
0 pipasha_restaurant address newmarket_road_fen_ditton name address
0 pipasha_restaurant area east name area
0 pipasha_restaurant food indian name food
0 pipasha_restaurant phone 01223_577786 name phone
0 pipasha_restaurant pricerange expensive name pricerange
0 pipasha_restaurant postcode cb58pa name postcode
0 rajmahal address 7_barnwell_road_fen_ditton name address
0 rajmahal area east name area
0 rajmahal food indian name food
0 rajmahal phone 01223_244955 name phone
0 rajmahal pricerange moderate name pricerange
0 rajmahal postcode cb58rg name postcode
0 sitar_tandoori address 43_high_street_cherry_hinton_cherry_hinton name address
0 sitar_tandoori area east name area
0 sitar_tandoori food indian name food
0 sitar_tandoori phone 01223_249955 name phone
0 sitar_tandoori pricerange expensive name pricerange
0 sitar_tandoori postcode cb19hx name postcode
259 i 'm in the east part of town , and i 'd like to find a nearby scandinavian restaurant .==there are no venues selling scandinavian food in the east part of town .==how about indian food . give me their address and phone number .==api_call indian east dontcare==<silence>==there are four restaurants in the east part of town serving indian food . what price range would you like ?==it does n't matter==curry_prince is a moderately priced restaurant in the east of town that serves indian food .==['curry_prince', 'east', 'indian']

0 curry_prince address 451_newmarket_road_fen_ditton name address
0 curry_prince area east name area
0 curry_prince food indian name food
0 curry_prince phone 01223_566388 name phone
0 curry_prince pricerange moderate name pricerange
0 curry_prince postcode cb58jj name postcode
0 pipasha_restaurant address newmarket_road_fen_ditton name address
0 pipasha_restaurant area east name area
0 pipasha_restaurant food indian name food
0 pipasha_restaurant phone 01223_577786 name phone
0 pipasha_restaurant pricerange expensive name pricerange
0 pipasha_restaurant postcode cb58pa name postcode
0 rajmahal address 7_barnwell_road_fen_ditton name address
0 rajmahal area east name area
0 rajmahal food indian name food
0 rajmahal phone 01223_244955 name phone
0 rajmahal pricerange moderate name pricerange
0 rajmahal postcode cb58rg name postcode
0 sitar_tandoori address 43_high_street_cherry_hinton_cherry_hinton name address
0 sitar_tandoori area east name area
0 sitar_tandoori food indian name food
0 sitar_tandoori phone 01223_249955 name phone
0 sitar_tandoori pricerange expensive name pricerange
0 sitar_tandoori postcode cb19hx name postcode
260 i 'm in the east part of town , and i 'd like to find a nearby scandinavian restaurant .==there are no venues selling scandinavian food in the east part of town .==how about indian food . give me their address and phone number .==api_call indian east dontcare==<silence>==there are four restaurants in the east part of town serving indian food . what price range would you like ?==it does n't matter==curry_prince is a moderately priced restaurant in the east of town that serves indian food .==can i have the phone number please ?==curry_prince 's phone number is 01223_566388 . can i help you with anything else ?==['curry_prince', '01223_566388']

0 curry_prince address 451_newmarket_road_fen_ditton name address
0 curry_prince area east name area
0 curry_prince food indian name food
0 curry_prince phone 01223_566388 name phone
0 curry_prince pricerange moderate name pricerange
0 curry_prince postcode cb58jj name postcode
0 pipasha_restaurant address newmarket_road_fen_ditton name address
0 pipasha_restaurant area east name area
0 pipasha_restaurant food indian name food
0 pipasha_restaurant phone 01223_577786 name phone
0 pipasha_restaurant pricerange expensive name pricerange
0 pipasha_restaurant postcode cb58pa name postcode
0 rajmahal address 7_barnwell_road_fen_ditton name address
0 rajmahal area east name area
0 rajmahal food indian name food
0 rajmahal phone 01223_244955 name phone
0 rajmahal pricerange moderate name pricerange
0 rajmahal postcode cb58rg name postcode
0 sitar_tandoori address 43_high_street_cherry_hinton_cherry_hinton name address
0 sitar_tandoori area east name area
0 sitar_tandoori food indian name food
0 sitar_tandoori phone 01223_249955 name phone
0 sitar_tandoori pricerange expensive name pricerange
0 sitar_tandoori postcode cb19hx name postcode
261 i 'm in the east part of town , and i 'd like to find a nearby scandinavian restaurant .==there are no venues selling scandinavian food in the east part of town .==how about indian food . give me their address and phone number .==api_call indian east dontcare==<silence>==there are four restaurants in the east part of town serving indian food . what price range would you like ?==it does n't matter==curry_prince is a moderately priced restaurant in the east of town that serves indian food .==can i have the phone number please ?==curry_prince 's phone number is 01223_566388 . can i help you with anything else ?==i need their address .==of course , it is located at 451_newmarket_road_fen_ditton , cb58jj==['451_newmarket_road_fen_ditton', 'cb58jj']

0 curry_prince address 451_newmarket_road_fen_ditton name address
0 curry_prince area east name area
0 curry_prince food indian name food
0 curry_prince phone 01223_566388 name phone
0 curry_prince pricerange moderate name pricerange
0 curry_prince postcode cb58jj name postcode
0 pipasha_restaurant address newmarket_road_fen_ditton name address
0 pipasha_restaurant area east name area
0 pipasha_restaurant food indian name food
0 pipasha_restaurant phone 01223_577786 name phone
0 pipasha_restaurant pricerange expensive name pricerange
0 pipasha_restaurant postcode cb58pa name postcode
0 rajmahal address 7_barnwell_road_fen_ditton name address
0 rajmahal area east name area
0 rajmahal food indian name food
0 rajmahal phone 01223_244955 name phone
0 rajmahal pricerange moderate name pricerange
0 rajmahal postcode cb58rg name postcode
0 sitar_tandoori address 43_high_street_cherry_hinton_cherry_hinton name address
0 sitar_tandoori area east name area
0 sitar_tandoori food indian name food
0 sitar_tandoori phone 01223_249955 name phone
0 sitar_tandoori pricerange expensive name pricerange
0 sitar_tandoori postcode cb19hx name postcode
262 i 'm in the east part of town , and i 'd like to find a nearby scandinavian restaurant .==there are no venues selling scandinavian food in the east part of town .==how about indian food . give me their address and phone number .==api_call indian east dontcare==<silence>==there are four restaurants in the east part of town serving indian food . what price range would you like ?==it does n't matter==curry_prince is a moderately priced restaurant in the east of town that serves indian food .==can i have the phone number please ?==curry_prince 's phone number is 01223_566388 . can i help you with anything else ?==i need their address .==of course , it is located at 451_newmarket_road_fen_ditton , cb58jj==thank you . goodbye .==you 're very welcome . thank you and have a good day . goodbye .==[]

263 hi , i 'm looking for good chinese food on the west side .==sorry , there is no chinese restaurant in the west side . do you want another type of food or different part of town ?==['chinese', 'west']

264 hi , i 'm looking for good chinese food on the west side .==sorry , there is no chinese restaurant in the west side . do you want another type of food or different part of town ?==thank you goodbye==you are welcome good bye==[]

265 can you recommend a good restaurant in the north part of town that serves australasian food ?==there are not restaurants matching your request . may i help you find a different restaurant ?==[]

266 can you recommend a good restaurant in the north part of town that serves australasian food ?==there are not restaurants matching your request . may i help you find a different restaurant ?==how about indian food instead ?==there are two indian restaurants in the north part of town . what price range are you looking for ?==['indian', 'north']

267 can you recommend a good restaurant in the north part of town that serves australasian food ?==there are not restaurants matching your request . may i help you find a different restaurant ?==how about indian food instead ?==there are two indian restaurants in the north part of town . what price range are you looking for ?==what are the price ranges of the two available restaurants ?==api_call indian north dontcare==['indian', 'north']

0 the_nirala address 7_milton_road_chesterton name address
0 the_nirala area north name area
0 the_nirala food indian name food
0 the_nirala phone 01223_360966 name phone
0 the_nirala pricerange moderate name pricerange
0 the_nirala postcode cb41uy name postcode
0 royal_spice address victoria_avenue_chesterton name address
0 royal_spice area north name area
0 royal_spice food indian name food
0 royal_spice phone 01733_553355 name phone
0 royal_spice pricerange cheap name pricerange
0 royal_spice postcode cb41eh name postcode
268 can you recommend a good restaurant in the north part of town that serves australasian food ?==there are not restaurants matching your request . may i help you find a different restaurant ?==how about indian food instead ?==there are two indian restaurants in the north part of town . what price range are you looking for ?==what are the price ranges of the two available restaurants ?==api_call indian north dontcare==<silence>==one of them is cheap and the other is moderately price .==['cheap']

0 the_nirala address 7_milton_road_chesterton name address
0 the_nirala area north name area
0 the_nirala food indian name food
0 the_nirala phone 01223_360966 name phone
0 the_nirala pricerange moderate name pricerange
0 the_nirala postcode cb41uy name postcode
0 royal_spice address victoria_avenue_chesterton name address
0 royal_spice area north name area
0 royal_spice food indian name food
0 royal_spice phone 01733_553355 name phone
0 royal_spice pricerange cheap name pricerange
0 royal_spice postcode cb41eh name postcode
269 can you recommend a good restaurant in the north part of town that serves australasian food ?==there are not restaurants matching your request . may i help you find a different restaurant ?==how about indian food instead ?==there are two indian restaurants in the north part of town . what price range are you looking for ?==what are the price ranges of the two available restaurants ?==api_call indian north dontcare==<silence>==one of them is cheap and the other is moderately price .==tell me the address of the moderately priced one .==the_nirala is located at 7 milton street chesterton .==['the_nirala']

0 the_nirala address 7_milton_road_chesterton name address
0 the_nirala area north name area
0 the_nirala food indian name food
0 the_nirala phone 01223_360966 name phone
0 the_nirala pricerange moderate name pricerange
0 the_nirala postcode cb41uy name postcode
0 royal_spice address victoria_avenue_chesterton name address
0 royal_spice area north name area
0 royal_spice food indian name food
0 royal_spice phone 01733_553355 name phone
0 royal_spice pricerange cheap name pricerange
0 royal_spice postcode cb41eh name postcode
270 can you recommend a good restaurant in the north part of town that serves australasian food ?==there are not restaurants matching your request . may i help you find a different restaurant ?==how about indian food instead ?==there are two indian restaurants in the north part of town . what price range are you looking for ?==what are the price ranges of the two available restaurants ?==api_call indian north dontcare==<silence>==one of them is cheap and the other is moderately price .==tell me the address of the moderately priced one .==the_nirala is located at 7 milton street chesterton .==what is the phone number ?==the phone number for the_nirala is 01223_360966 . is there anything else i can help you with ?==['the_nirala', '01223_360966']

0 the_nirala address 7_milton_road_chesterton name address
0 the_nirala area north name area
0 the_nirala food indian name food
0 the_nirala phone 01223_360966 name phone
0 the_nirala pricerange moderate name pricerange
0 the_nirala postcode cb41uy name postcode
0 royal_spice address victoria_avenue_chesterton name address
0 royal_spice area north name area
0 royal_spice food indian name food
0 royal_spice phone 01733_553355 name phone
0 royal_spice pricerange cheap name pricerange
0 royal_spice postcode cb41eh name postcode
271 can you recommend a good restaurant in the north part of town that serves australasian food ?==there are not restaurants matching your request . may i help you find a different restaurant ?==how about indian food instead ?==there are two indian restaurants in the north part of town . what price range are you looking for ?==what are the price ranges of the two available restaurants ?==api_call indian north dontcare==<silence>==one of them is cheap and the other is moderately price .==tell me the address of the moderately priced one .==the_nirala is located at 7 milton street chesterton .==what is the phone number ?==the phone number for the_nirala is 01223_360966 . is there anything else i can help you with ?==no thank you , goodbye==you 're welcome . good bye .==[]

272 i am looking for a restaurant that is in the moderate price range and in the west part of town .==do you have a particular food type in mind today ?==[]

273 i am looking for a restaurant that is in the moderate price range and in the west part of town .==do you have a particular food type in mind today ?==any type of food will be fine as long as it is moderately priced and in the west part of town .==api_call dontcare west moderate==['west', 'moderate']

0 prezzo address 21_-_24_northampton_road name address
0 prezzo area west name area
0 prezzo food italian name food
0 prezzo phone 01799_521260 name phone
0 prezzo pricerange moderate name pricerange
0 prezzo postcode cb30ad name postcode
0 saint_johns_chop_house address 21_-_24_northampton_street name address
0 saint_johns_chop_house area west name area
0 saint_johns_chop_house food british name food
0 saint_johns_chop_house phone 01223_353110 name phone
0 saint_johns_chop_house pricerange moderate name pricerange
0 saint_johns_chop_house postcode cb30ad name postcode
0 meghna address 205_victoria_road_chesterton name address
0 meghna area west name area
0 meghna food indian name food
0 meghna phone 01223_727410 name phone
0 meghna pricerange moderate name pricerange
0 meghna postcode cb43lf name postcode
274 i am looking for a restaurant that is in the moderate price range and in the west part of town .==do you have a particular food type in mind today ?==any type of food will be fine as long as it is moderately priced and in the west part of town .==api_call dontcare west moderate==<silence>==meghna is an indian restaurant in the west part of town and is in the moderate price range .==['meghna', 'indian', 'west', 'moderate']

0 prezzo address 21_-_24_northampton_road name address
0 prezzo area west name area
0 prezzo food italian name food
0 prezzo phone 01799_521260 name phone
0 prezzo pricerange moderate name pricerange
0 prezzo postcode cb30ad name postcode
0 saint_johns_chop_house address 21_-_24_northampton_street name address
0 saint_johns_chop_house area west name area
0 saint_johns_chop_house food british name food
0 saint_johns_chop_house phone 01223_353110 name phone
0 saint_johns_chop_house pricerange moderate name pricerange
0 saint_johns_chop_house postcode cb30ad name postcode
0 meghna address 205_victoria_road_chesterton name address
0 meghna area west name area
0 meghna food indian name food
0 meghna phone 01223_727410 name phone
0 meghna pricerange moderate name pricerange
0 meghna postcode cb43lf name postcode
275 i am looking for a restaurant that is in the moderate price range and in the west part of town .==do you have a particular food type in mind today ?==any type of food will be fine as long as it is moderately priced and in the west part of town .==api_call dontcare west moderate==<silence>==meghna is an indian restaurant in the west part of town and is in the moderate price range .==great , can i please have their address and postcode ?==meghna is at 205_victoria_road_chesterton , and the postal code is cb43lf . can i help you with anything else ?==['meghna', '205_victoria_road_chesterton', 'cb43lf']

0 prezzo address 21_-_24_northampton_road name address
0 prezzo area west name area
0 prezzo food italian name food
0 prezzo phone 01799_521260 name phone
0 prezzo pricerange moderate name pricerange
0 prezzo postcode cb30ad name postcode
0 saint_johns_chop_house address 21_-_24_northampton_street name address
0 saint_johns_chop_house area west name area
0 saint_johns_chop_house food british name food
0 saint_johns_chop_house phone 01223_353110 name phone
0 saint_johns_chop_house pricerange moderate name pricerange
0 saint_johns_chop_house postcode cb30ad name postcode
0 meghna address 205_victoria_road_chesterton name address
0 meghna area west name area
0 meghna food indian name food
0 meghna phone 01223_727410 name phone
0 meghna pricerange moderate name pricerange
0 meghna postcode cb43lf name postcode
276 i am looking for a restaurant that is in the moderate price range and in the west part of town .==do you have a particular food type in mind today ?==any type of food will be fine as long as it is moderately priced and in the west part of town .==api_call dontcare west moderate==<silence>==meghna is an indian restaurant in the west part of town and is in the moderate price range .==great , can i please have their address and postcode ?==meghna is at 205_victoria_road_chesterton , and the postal code is cb43lf . can i help you with anything else ?==thank you good bye .==thank you good bye .==[]

277 i am looking for an expensive restaurant that serves russian food .==there is no expensive restaurant that serves russian food can i help you with anything else==['expensive']

278 i am looking for an expensive restaurant that serves russian food .==there is no expensive restaurant that serves russian food can i help you with anything else==yes do you have british type food ?==yes , there are 6 options . does the part of town matter ?==[]

279 i am looking for an expensive restaurant that serves russian food .==there is no expensive restaurant that serves russian food can i help you with anything else==yes do you have british type food ?==yes , there are 6 options . does the part of town matter ?==i do n't care .==api_call british dontcare expensive==['british', 'expensive']

0 fitzbillies_restaurant address 51_trumpington_street_city_centre name address
0 fitzbillies_restaurant area centre name area
0 fitzbillies_restaurant food british name food
0 fitzbillies_restaurant phone 01223_352500 name phone
0 fitzbillies_restaurant pricerange expensive name pricerange
0 fitzbillies_restaurant postcode cb21rg name postcode
0 graffiti address hotel_felix_whitehouse_lane_huntingdon_road name address
0 graffiti area west name area
0 graffiti food british name food
0 graffiti phone 01223_277977 name phone
0 graffiti pricerange expensive name pricerange
0 graffiti postcode cb30lx name postcode
0 grafton_hotel_restaurant address grafton_hotel_619_newmarket_road_fen_ditton name address
0 grafton_hotel_restaurant area east name area
0 grafton_hotel_restaurant food british name food
0 grafton_hotel_restaurant phone 01223_241387 name phone
0 grafton_hotel_restaurant pricerange expensive name pricerange
0 grafton_hotel_restaurant postcode cb58pa name postcode
0 travellers_rest address huntingdon_road_city_centre name address
0 travellers_rest area west name area
0 travellers_rest food british name food
0 travellers_rest phone 01223_276182 name phone
0 travellers_rest pricerange expensive name pricerange
0 travellers_rest postcode cb30df name postcode
0 the_cambridge_chop_house address 1_kings_parade name address
0 the_cambridge_chop_house area centre name area
0 the_cambridge_chop_house food british name food
0 the_cambridge_chop_house phone 01223_359506 name phone
0 the_cambridge_chop_house pricerange expensive name pricerange
0 the_cambridge_chop_house postcode cb21sj name postcode
0 midsummer_house_restaurant address midsummer_common name address
0 midsummer_house_restaurant area centre name area
0 midsummer_house_restaurant food british name food
0 midsummer_house_restaurant phone 01223_369299 name phone
0 midsummer_house_restaurant pricerange expensive name pricerange
0 midsummer_house_restaurant postcode cb41ha name postcode
280 i am looking for an expensive restaurant that serves russian food .==there is no expensive restaurant that serves russian food can i help you with anything else==yes do you have british type food ?==yes , there are 6 options . does the part of town matter ?==i do n't care .==api_call british dontcare expensive==<silence>==i could recommend graffiti in the west.would you like more information ?==['graffiti']

0 fitzbillies_restaurant address 51_trumpington_street_city_centre name address
0 fitzbillies_restaurant area centre name area
0 fitzbillies_restaurant food british name food
0 fitzbillies_restaurant phone 01223_352500 name phone
0 fitzbillies_restaurant pricerange expensive name pricerange
0 fitzbillies_restaurant postcode cb21rg name postcode
0 graffiti address hotel_felix_whitehouse_lane_huntingdon_road name address
0 graffiti area west name area
0 graffiti food british name food
0 graffiti phone 01223_277977 name phone
0 graffiti pricerange expensive name pricerange
0 graffiti postcode cb30lx name postcode
0 grafton_hotel_restaurant address grafton_hotel_619_newmarket_road_fen_ditton name address
0 grafton_hotel_restaurant area east name area
0 grafton_hotel_restaurant food british name food
0 grafton_hotel_restaurant phone 01223_241387 name phone
0 grafton_hotel_restaurant pricerange expensive name pricerange
0 grafton_hotel_restaurant postcode cb58pa name postcode
0 travellers_rest address huntingdon_road_city_centre name address
0 travellers_rest area west name area
0 travellers_rest food british name food
0 travellers_rest phone 01223_276182 name phone
0 travellers_rest pricerange expensive name pricerange
0 travellers_rest postcode cb30df name postcode
0 the_cambridge_chop_house address 1_kings_parade name address
0 the_cambridge_chop_house area centre name area
0 the_cambridge_chop_house food british name food
0 the_cambridge_chop_house phone 01223_359506 name phone
0 the_cambridge_chop_house pricerange expensive name pricerange
0 the_cambridge_chop_house postcode cb21sj name postcode
0 midsummer_house_restaurant address midsummer_common name address
0 midsummer_house_restaurant area centre name area
0 midsummer_house_restaurant food british name food
0 midsummer_house_restaurant phone 01223_369299 name phone
0 midsummer_house_restaurant pricerange expensive name pricerange
0 midsummer_house_restaurant postcode cb41ha name postcode
281 i am looking for an expensive restaurant that serves russian food .==there is no expensive restaurant that serves russian food can i help you with anything else==yes do you have british type food ?==yes , there are 6 options . does the part of town matter ?==i do n't care .==api_call british dontcare expensive==<silence>==i could recommend graffiti in the west.would you like more information ?==may i have the phone number ?==their phone number is 01223_277977 . is there anything else i can help you with ?==['01223_277977']

0 fitzbillies_restaurant address 51_trumpington_street_city_centre name address
0 fitzbillies_restaurant area centre name area
0 fitzbillies_restaurant food british name food
0 fitzbillies_restaurant phone 01223_352500 name phone
0 fitzbillies_restaurant pricerange expensive name pricerange
0 fitzbillies_restaurant postcode cb21rg name postcode
0 graffiti address hotel_felix_whitehouse_lane_huntingdon_road name address
0 graffiti area west name area
0 graffiti food british name food
0 graffiti phone 01223_277977 name phone
0 graffiti pricerange expensive name pricerange
0 graffiti postcode cb30lx name postcode
0 grafton_hotel_restaurant address grafton_hotel_619_newmarket_road_fen_ditton name address
0 grafton_hotel_restaurant area east name area
0 grafton_hotel_restaurant food british name food
0 grafton_hotel_restaurant phone 01223_241387 name phone
0 grafton_hotel_restaurant pricerange expensive name pricerange
0 grafton_hotel_restaurant postcode cb58pa name postcode
0 travellers_rest address huntingdon_road_city_centre name address
0 travellers_rest area west name area
0 travellers_rest food british name food
0 travellers_rest phone 01223_276182 name phone
0 travellers_rest pricerange expensive name pricerange
0 travellers_rest postcode cb30df name postcode
0 the_cambridge_chop_house address 1_kings_parade name address
0 the_cambridge_chop_house area centre name area
0 the_cambridge_chop_house food british name food
0 the_cambridge_chop_house phone 01223_359506 name phone
0 the_cambridge_chop_house pricerange expensive name pricerange
0 the_cambridge_chop_house postcode cb21sj name postcode
0 midsummer_house_restaurant address midsummer_common name address
0 midsummer_house_restaurant area centre name area
0 midsummer_house_restaurant food british name food
0 midsummer_house_restaurant phone 01223_369299 name phone
0 midsummer_house_restaurant pricerange expensive name pricerange
0 midsummer_house_restaurant postcode cb41ha name postcode
282 i am looking for an expensive restaurant that serves russian food .==there is no expensive restaurant that serves russian food can i help you with anything else==yes do you have british type food ?==yes , there are 6 options . does the part of town matter ?==i do n't care .==api_call british dontcare expensive==<silence>==i could recommend graffiti in the west.would you like more information ?==may i have the phone number ?==their phone number is 01223_277977 . is there anything else i can help you with ?==thank you goodbye .==you 're welcome . good bye .==[]

283 hi , i 'm looking for a moderately priced restaurant on the south side of town .==api_call dontcare south moderate==['south', 'moderate']

0 pizza_hut_cherry_hinton address g4_cambridge_leisure_park_clifton_way_cherry_hinton name address
0 pizza_hut_cherry_hinton area south name area
0 pizza_hut_cherry_hinton food italian name food
0 pizza_hut_cherry_hinton phone 01223_323737 name phone
0 pizza_hut_cherry_hinton pricerange moderate name pricerange
0 pizza_hut_cherry_hinton postcode cb17dy name postcode
0 restaurant_alimentum address 152_-_154_hills_road name address
0 restaurant_alimentum area south name area
0 restaurant_alimentum food modern_european name food
0 restaurant_alimentum phone 01223_413000 name phone
0 restaurant_alimentum pricerange moderate name pricerange
0 restaurant_alimentum postcode cb28pb name postcode
284 hi , i 'm looking for a moderately priced restaurant on the south side of town .==api_call dontcare south moderate==<silence>==pizza_hut_cherry_hinton is a moderately priced restaurant in the south area . would you like their information ?==['pizza_hut_cherry_hinton', 'south']

0 pizza_hut_cherry_hinton address g4_cambridge_leisure_park_clifton_way_cherry_hinton name address
0 pizza_hut_cherry_hinton area south name area
0 pizza_hut_cherry_hinton food italian name food
0 pizza_hut_cherry_hinton phone 01223_323737 name phone
0 pizza_hut_cherry_hinton pricerange moderate name pricerange
0 pizza_hut_cherry_hinton postcode cb17dy name postcode
0 restaurant_alimentum address 152_-_154_hills_road name address
0 restaurant_alimentum area south name area
0 restaurant_alimentum food modern_european name food
0 restaurant_alimentum phone 01223_413000 name phone
0 restaurant_alimentum pricerange moderate name pricerange
0 restaurant_alimentum postcode cb28pb name postcode
285 hi , i 'm looking for a moderately priced restaurant on the south side of town .==api_call dontcare south moderate==<silence>==pizza_hut_cherry_hinton is a moderately priced restaurant in the south area . would you like their information ?==yes . phone number please==pizza_hut_cherry_hinton is phone number is 01223_323737 .==['pizza_hut_cherry_hinton', '01223_323737']

0 pizza_hut_cherry_hinton address g4_cambridge_leisure_park_clifton_way_cherry_hinton name address
0 pizza_hut_cherry_hinton area south name area
0 pizza_hut_cherry_hinton food italian name food
0 pizza_hut_cherry_hinton phone 01223_323737 name phone
0 pizza_hut_cherry_hinton pricerange moderate name pricerange
0 pizza_hut_cherry_hinton postcode cb17dy name postcode
0 restaurant_alimentum address 152_-_154_hills_road name address
0 restaurant_alimentum area south name area
0 restaurant_alimentum food modern_european name food
0 restaurant_alimentum phone 01223_413000 name phone
0 restaurant_alimentum pricerange moderate name pricerange
0 restaurant_alimentum postcode cb28pb name postcode
286 hi , i 'm looking for a moderately priced restaurant on the south side of town .==api_call dontcare south moderate==<silence>==pizza_hut_cherry_hinton is a moderately priced restaurant in the south area . would you like their information ?==yes . phone number please==pizza_hut_cherry_hinton is phone number is 01223_323737 .==i 'm not sure where on the south side i 'm going to be . could you suggest an alternate restaurant and give me their information , too ?==the only other option is restaurant_alimentum . their phone number is 01223_413000 , their address is 152_-_154_hills_road and their postcode is cb28pb .==['restaurant_alimentum', '01223_413000', '152_-_154_hills_road', 'cb28pb']

287 i want to find a restaurant in the centre part of town and serves persian food .==there are no restaurants serving persian food in the centre part of town .==['centre']

288 i want to find a restaurant in the centre part of town and serves persian food .==there are no restaurants serving persian food in the centre part of town .==i would like a thai restaurant then .==i see several options for thai food in the city centre . would you like to narrow them down by price ?==['thai', 'centre']

289 i want to find a restaurant in the centre part of town and serves persian food .==there are no restaurants serving persian food in the centre part of town .==i would like a thai restaurant then .==i see several options for thai food in the city centre . would you like to narrow them down by price ?==yes please . like to hear least to most expensive first .==api_call thai centre expensive==['thai', 'centre', 'expensive']

0 bangkok_city address 24_green_street_city_centre name address
0 bangkok_city area centre name area
0 bangkok_city food thai name food
0 bangkok_city phone 01223_354382 name phone
0 bangkok_city pricerange expensive name pricerange
0 bangkok_city postcode cb23jx name postcode
290 i want to find a restaurant in the centre part of town and serves persian food .==there are no restaurants serving persian food in the centre part of town .==i would like a thai restaurant then .==i see several options for thai food in the city centre . would you like to narrow them down by price ?==yes please . like to hear least to most expensive first .==api_call thai centre expensive==<silence>==bangkok_city is the only result and it is expensive .==['bangkok_city', 'expensive']

0 bangkok_city address 24_green_street_city_centre name address
0 bangkok_city area centre name area
0 bangkok_city food thai name food
0 bangkok_city phone 01223_354382 name phone
0 bangkok_city pricerange expensive name pricerange
0 bangkok_city postcode cb23jx name postcode
291 i want to find a restaurant in the centre part of town and serves persian food .==there are no restaurants serving persian food in the centre part of town .==i would like a thai restaurant then .==i see several options for thai food in the city centre . would you like to narrow them down by price ?==yes please . like to hear least to most expensive first .==api_call thai centre expensive==<silence>==bangkok_city is the only result and it is expensive .==what is the address and phone number ?==the address for bangkok_city is 24 green street city centr , and the phone number is 01223_354382 . is there anything else i can help you with ?==['bangkok_city', '01223_354382']

0 bangkok_city address 24_green_street_city_centre name address
0 bangkok_city area centre name area
0 bangkok_city food thai name food
0 bangkok_city phone 01223_354382 name phone
0 bangkok_city pricerange expensive name pricerange
0 bangkok_city postcode cb23jx name postcode
292 i want to find a restaurant in the centre part of town and serves persian food .==there are no restaurants serving persian food in the centre part of town .==i would like a thai restaurant then .==i see several options for thai food in the city centre . would you like to narrow them down by price ?==yes please . like to hear least to most expensive first .==api_call thai centre expensive==<silence>==bangkok_city is the only result and it is expensive .==what is the address and phone number ?==the address for bangkok_city is 24 green street city centr , and the phone number is 01223_354382 . is there anything else i can help you with ?==thank you , goodbye==have a nice day !==[]

293 hi , i 'm looking for a place with tuscan food in any price range .==i 'm sorry , there is not a tuscan restaurant listed . would you care to try something else ?==[]

294 hi , i 'm looking for a place with tuscan food in any price range .==i 'm sorry , there is not a tuscan restaurant listed . would you care to try something else ?==how about any korean restaurants ?==api_call korean dontcare dontcare==['korean']

0 little_seoul address 108_regent_street_city_centre name address
0 little_seoul area centre name area
0 little_seoul food korean name food
0 little_seoul phone 01223_308681 name phone
0 little_seoul pricerange expensive name pricerange
0 little_seoul postcode cb21dp name postcode
295 hi , i 'm looking for a place with tuscan food in any price range .==i 'm sorry , there is not a tuscan restaurant listed . would you care to try something else ?==how about any korean restaurants ?==api_call korean dontcare dontcare==<silence>==little_seoul is a korean restaurant .==['little_seoul', 'korean']

0 little_seoul address 108_regent_street_city_centre name address
0 little_seoul area centre name area
0 little_seoul food korean name food
0 little_seoul phone 01223_308681 name phone
0 little_seoul pricerange expensive name pricerange
0 little_seoul postcode cb21dp name postcode
296 hi , i 'm looking for a place with tuscan food in any price range .==i 'm sorry , there is not a tuscan restaurant listed . would you care to try something else ?==how about any korean restaurants ?==api_call korean dontcare dontcare==<silence>==little_seoul is a korean restaurant .==phone number please==there phone number is 01223308681 is there anything else i can help you with ?==['01223308681']

0 little_seoul address 108_regent_street_city_centre name address
0 little_seoul area centre name area
0 little_seoul food korean name food
0 little_seoul phone 01223_308681 name phone
0 little_seoul pricerange expensive name pricerange
0 little_seoul postcode cb21dp name postcode
297 hi , i 'm looking for a place with tuscan food in any price range .==i 'm sorry , there is not a tuscan restaurant listed . would you care to try something else ?==how about any korean restaurants ?==api_call korean dontcare dontcare==<silence>==little_seoul is a korean restaurant .==phone number please==there phone number is 01223308681 is there anything else i can help you with ?==no . thank you , goodbye .==thank you . goodbye .==[]

298 i am looking for a cheap restaurant in the north part of town .==what food type are you looking for ?==[]

299 i am looking for a cheap restaurant in the north part of town .==what food type are you looking for ?==i do n't care what type of food it is .==api_call dontcare north cheap==['north', 'cheap']

0 da_vinci_pizzeria address 20_milton_road_chesterton name address
0 da_vinci_pizzeria area north name area
0 da_vinci_pizzeria food italian name food
0 da_vinci_pizzeria phone 01223_351707 name phone
0 da_vinci_pizzeria pricerange cheap name pricerange
0 da_vinci_pizzeria postcode cb41jy name postcode
0 royal_spice address victoria_avenue_chesterton name address
0 royal_spice area north name area
0 royal_spice food indian name food
0 royal_spice phone 01733_553355 name phone
0 royal_spice pricerange cheap name pricerange
0 royal_spice postcode cb41eh name postcode
300 i am looking for a cheap restaurant in the north part of town .==what food type are you looking for ?==i do n't care what type of food it is .==api_call dontcare north cheap==<silence>==there is da_vinci_pizzeria and royal_spice , both are in the north area and in the cheap price range .==['da_vinci_pizzeria', 'royal_spice', 'north', 'cheap']

0 da_vinci_pizzeria address 20_milton_road_chesterton name address
0 da_vinci_pizzeria area north name area
0 da_vinci_pizzeria food italian name food
0 da_vinci_pizzeria phone 01223_351707 name phone
0 da_vinci_pizzeria pricerange cheap name pricerange
0 da_vinci_pizzeria postcode cb41jy name postcode
0 royal_spice address victoria_avenue_chesterton name address
0 royal_spice area north name area
0 royal_spice food indian name food
0 royal_spice phone 01733_553355 name phone
0 royal_spice pricerange cheap name pricerange
0 royal_spice postcode cb41eh name postcode
301 i am looking for a cheap restaurant in the north part of town .==what food type are you looking for ?==i do n't care what type of food it is .==api_call dontcare north cheap==<silence>==there is da_vinci_pizzeria and royal_spice , both are in the north area and in the cheap price range .==what are their phone numbers ?==da_vinci_pizzeria is at 01223_351707 , and royal_spice is at 01733_553355 .==['da_vinci_pizzeria', '01223_351707', 'royal_spice', '01733_553355']

0 da_vinci_pizzeria address 20_milton_road_chesterton name address
0 da_vinci_pizzeria area north name area
0 da_vinci_pizzeria food italian name food
0 da_vinci_pizzeria phone 01223_351707 name phone
0 da_vinci_pizzeria pricerange cheap name pricerange
0 da_vinci_pizzeria postcode cb41jy name postcode
0 royal_spice address victoria_avenue_chesterton name address
0 royal_spice area north name area
0 royal_spice food indian name food
0 royal_spice phone 01733_553355 name phone
0 royal_spice pricerange cheap name pricerange
0 royal_spice postcode cb41eh name postcode
302 i am looking for a cheap restaurant in the north part of town .==what food type are you looking for ?==i do n't care what type of food it is .==api_call dontcare north cheap==<silence>==there is da_vinci_pizzeria and royal_spice , both are in the north area and in the cheap price range .==what are their phone numbers ?==da_vinci_pizzeria is at 01223_351707 , and royal_spice is at 01733_553355 .==thank you good bye .==thanks==[]

303 hello , i am looking for an expensive restaurant that serves irish food .==i 'm sorry , there is not restaurants matching your request . would you like to try something else ?==[]

304 hello , i am looking for an expensive restaurant that serves irish food .==i 'm sorry , there is not restaurants matching your request . would you like to try something else ?==yes , i would like an expensive restaurant that serves british food . can i have the phone number please ?==api_call british dontcare expensive==['british', 'expensive']

0 fitzbillies_restaurant address 51_trumpington_street_city_centre name address
0 fitzbillies_restaurant area centre name area
0 fitzbillies_restaurant food british name food
0 fitzbillies_restaurant phone 01223_352500 name phone
0 fitzbillies_restaurant pricerange expensive name pricerange
0 fitzbillies_restaurant postcode cb21rg name postcode
0 graffiti address hotel_felix_whitehouse_lane_huntingdon_road name address
0 graffiti area west name area
0 graffiti food british name food
0 graffiti phone 01223_277977 name phone
0 graffiti pricerange expensive name pricerange
0 graffiti postcode cb30lx name postcode
0 grafton_hotel_restaurant address grafton_hotel_619_newmarket_road_fen_ditton name address
0 grafton_hotel_restaurant area east name area
0 grafton_hotel_restaurant food british name food
0 grafton_hotel_restaurant phone 01223_241387 name phone
0 grafton_hotel_restaurant pricerange expensive name pricerange
0 grafton_hotel_restaurant postcode cb58pa name postcode
0 travellers_rest address huntingdon_road_city_centre name address
0 travellers_rest area west name area
0 travellers_rest food british name food
0 travellers_rest phone 01223_276182 name phone
0 travellers_rest pricerange expensive name pricerange
0 travellers_rest postcode cb30df name postcode
0 the_cambridge_chop_house address 1_kings_parade name address
0 the_cambridge_chop_house area centre name area
0 the_cambridge_chop_house food british name food
0 the_cambridge_chop_house phone 01223_359506 name phone
0 the_cambridge_chop_house pricerange expensive name pricerange
0 the_cambridge_chop_house postcode cb21sj name postcode
0 midsummer_house_restaurant address midsummer_common name address
0 midsummer_house_restaurant area centre name area
0 midsummer_house_restaurant food british name food
0 midsummer_house_restaurant phone 01223_369299 name phone
0 midsummer_house_restaurant pricerange expensive name pricerange
0 midsummer_house_restaurant postcode cb41ha name postcode
305 hello , i am looking for an expensive restaurant that serves irish food .==i 'm sorry , there is not restaurants matching your request . would you like to try something else ?==yes , i would like an expensive restaurant that serves british food . can i have the phone number please ?==api_call british dontcare expensive==<silence>==how about graffiti , they serve british food and are in the expensive price range , their phone number is 01223_352500 .==['graffiti', 'british', 'expensive', '01223_352500']

0 fitzbillies_restaurant address 51_trumpington_street_city_centre name address
0 fitzbillies_restaurant area centre name area
0 fitzbillies_restaurant food british name food
0 fitzbillies_restaurant phone 01223_352500 name phone
0 fitzbillies_restaurant pricerange expensive name pricerange
0 fitzbillies_restaurant postcode cb21rg name postcode
0 graffiti address hotel_felix_whitehouse_lane_huntingdon_road name address
0 graffiti area west name area
0 graffiti food british name food
0 graffiti phone 01223_277977 name phone
0 graffiti pricerange expensive name pricerange
0 graffiti postcode cb30lx name postcode
0 grafton_hotel_restaurant address grafton_hotel_619_newmarket_road_fen_ditton name address
0 grafton_hotel_restaurant area east name area
0 grafton_hotel_restaurant food british name food
0 grafton_hotel_restaurant phone 01223_241387 name phone
0 grafton_hotel_restaurant pricerange expensive name pricerange
0 grafton_hotel_restaurant postcode cb58pa name postcode
0 travellers_rest address huntingdon_road_city_centre name address
0 travellers_rest area west name area
0 travellers_rest food british name food
0 travellers_rest phone 01223_276182 name phone
0 travellers_rest pricerange expensive name pricerange
0 travellers_rest postcode cb30df name postcode
0 the_cambridge_chop_house address 1_kings_parade name address
0 the_cambridge_chop_house area centre name area
0 the_cambridge_chop_house food british name food
0 the_cambridge_chop_house phone 01223_359506 name phone
0 the_cambridge_chop_house pricerange expensive name pricerange
0 the_cambridge_chop_house postcode cb21sj name postcode
0 midsummer_house_restaurant address midsummer_common name address
0 midsummer_house_restaurant area centre name area
0 midsummer_house_restaurant food british name food
0 midsummer_house_restaurant phone 01223_369299 name phone
0 midsummer_house_restaurant pricerange expensive name pricerange
0 midsummer_house_restaurant postcode cb41ha name postcode
306 hello , i am looking for an expensive restaurant that serves irish food .==i 'm sorry , there is not restaurants matching your request . would you like to try something else ?==yes , i would like an expensive restaurant that serves british food . can i have the phone number please ?==api_call british dontcare expensive==<silence>==how about graffiti , they serve british food and are in the expensive price range , their phone number is 01223_352500 .==perfect ! thanks , good-bye !==you 're welcome . good bye .==[]

307 hello , i am looking for a restaurant on the south side of town that serves international food .==i 'm sorry , there are no international food restaurants on the south side of town . would you like another type of food ?==['international', 'south']

308 hello , i am looking for a restaurant on the south side of town that serves international food .==i 'm sorry , there are no international food restaurants on the south side of town . would you like another type of food ?==how about chinese food ?==api_call chinese south dontcare==['chinese', 'south']

0 the_good_luck_chinese_food_takeaway address 82_cherry_hinton_road_cherry_hinton name address
0 the_good_luck_chinese_food_takeaway area south name area
0 the_good_luck_chinese_food_takeaway food chinese name food
0 the_good_luck_chinese_food_takeaway phone 01223_244149 name phone
0 the_good_luck_chinese_food_takeaway pricerange expensive name pricerange
0 the_good_luck_chinese_food_takeaway postcode cb17ag name postcode
0 the_lucky_star address cambridge_leisure_park_clifton_way_cherry_hinton name address
0 the_lucky_star area south name area
0 the_lucky_star food chinese name food
0 the_lucky_star phone 01223_244277 name phone
0 the_lucky_star pricerange cheap name pricerange
0 the_lucky_star postcode cb17dy name postcode
0 peking_restaurant address 10_homerton_street_city_centre name address
0 peking_restaurant area south name area
0 peking_restaurant food chinese name food
0 peking_restaurant phone 01223_354755 name phone
0 peking_restaurant pricerange expensive name pricerange
0 peking_restaurant postcode cb28nx name postcode
309 hello , i am looking for a restaurant on the south side of town that serves international food .==i 'm sorry , there are no international food restaurants on the south side of town . would you like another type of food ?==how about chinese food ?==api_call chinese south dontcare==<silence>==there are the peking_restaurant , which is expensive , the_good_luck_chinese_food_takeaway , which is also expensive , and the_lucky_star , which is cheap .==['peking_restaurant', 'expensive', 'the_good_luck_chinese_food_takeaway', 'expensive', 'the_lucky_star', 'cheap']

0 the_good_luck_chinese_food_takeaway address 82_cherry_hinton_road_cherry_hinton name address
0 the_good_luck_chinese_food_takeaway area south name area
0 the_good_luck_chinese_food_takeaway food chinese name food
0 the_good_luck_chinese_food_takeaway phone 01223_244149 name phone
0 the_good_luck_chinese_food_takeaway pricerange expensive name pricerange
0 the_good_luck_chinese_food_takeaway postcode cb17ag name postcode
0 the_lucky_star address cambridge_leisure_park_clifton_way_cherry_hinton name address
0 the_lucky_star area south name area
0 the_lucky_star food chinese name food
0 the_lucky_star phone 01223_244277 name phone
0 the_lucky_star pricerange cheap name pricerange
0 the_lucky_star postcode cb17dy name postcode
0 peking_restaurant address 10_homerton_street_city_centre name address
0 peking_restaurant area south name area
0 peking_restaurant food chinese name food
0 peking_restaurant phone 01223_354755 name phone
0 peking_restaurant pricerange expensive name pricerange
0 peking_restaurant postcode cb28nx name postcode
310 hello , i am looking for a restaurant on the south side of town that serves international food .==i 'm sorry , there are no international food restaurants on the south side of town . would you like another type of food ?==how about chinese food ?==api_call chinese south dontcare==<silence>==there are the peking_restaurant , which is expensive , the_good_luck_chinese_food_takeaway , which is also expensive , and the_lucky_star , which is cheap .==can i have the address of lucky star ?==cambridge_leisure_park_clifton_way cherry hinton 01223_244277==['cambridge_leisure_park_clifton_way', '01223_244277']

0 the_good_luck_chinese_food_takeaway address 82_cherry_hinton_road_cherry_hinton name address
0 the_good_luck_chinese_food_takeaway area south name area
0 the_good_luck_chinese_food_takeaway food chinese name food
0 the_good_luck_chinese_food_takeaway phone 01223_244149 name phone
0 the_good_luck_chinese_food_takeaway pricerange expensive name pricerange
0 the_good_luck_chinese_food_takeaway postcode cb17ag name postcode
0 the_lucky_star address cambridge_leisure_park_clifton_way_cherry_hinton name address
0 the_lucky_star area south name area
0 the_lucky_star food chinese name food
0 the_lucky_star phone 01223_244277 name phone
0 the_lucky_star pricerange cheap name pricerange
0 the_lucky_star postcode cb17dy name postcode
0 peking_restaurant address 10_homerton_street_city_centre name address
0 peking_restaurant area south name area
0 peking_restaurant food chinese name food
0 peking_restaurant phone 01223_354755 name phone
0 peking_restaurant pricerange expensive name pricerange
0 peking_restaurant postcode cb28nx name postcode
311 hello , i am looking for a restaurant on the south side of town that serves international food .==i 'm sorry , there are no international food restaurants on the south side of town . would you like another type of food ?==how about chinese food ?==api_call chinese south dontcare==<silence>==there are the peking_restaurant , which is expensive , the_good_luck_chinese_food_takeaway , which is also expensive , and the_lucky_star , which is cheap .==can i have the address of lucky star ?==cambridge_leisure_park_clifton_way cherry hinton 01223_244277==thank you !==thank you . good bye==[]

312 i 'm looking for a moderately priced polish food restaurant .==i 'm sorry , but there are n't any moderately priced polish restaurants . should i check other price ranges or a different type of food ?==[]

313 i 'm looking for a moderately priced polish food restaurant .==i 'm sorry , but there are n't any moderately priced polish restaurants . should i check other price ranges or a different type of food ?==yes , can you please check for a turkish restaurant ?==api_call turkish dontcare moderate==['turkish', 'moderate']

0 anatolia address 30_bridge_street_city_centre name address
0 anatolia area centre name area
0 anatolia food turkish name food
0 anatolia phone 01223_362372 name phone
0 anatolia pricerange moderate name pricerange
0 anatolia postcode cb21uj name postcode
0 efes_restaurant address king_street_city_centre name address
0 efes_restaurant area centre name area
0 efes_restaurant food turkish name food
0 efes_restaurant phone 01223_500005 name phone
0 efes_restaurant pricerange moderate name pricerange
0 efes_restaurant postcode cb11ln name postcode
314 i 'm looking for a moderately priced polish food restaurant .==i 'm sorry , but there are n't any moderately priced polish restaurants . should i check other price ranges or a different type of food ?==yes , can you please check for a turkish restaurant ?==api_call turkish dontcare moderate==<silence>==there are two results . anatolia restaurant and efes_restaurant both server turkish food in the moderate price range . is there anything else i can help you with ?==['anatolia', 'efes_restaurant', 'turkish', 'moderate']

0 anatolia address 30_bridge_street_city_centre name address
0 anatolia area centre name area
0 anatolia food turkish name food
0 anatolia phone 01223_362372 name phone
0 anatolia pricerange moderate name pricerange
0 anatolia postcode cb21uj name postcode
0 efes_restaurant address king_street_city_centre name address
0 efes_restaurant area centre name area
0 efes_restaurant food turkish name food
0 efes_restaurant phone 01223_500005 name phone
0 efes_restaurant pricerange moderate name pricerange
0 efes_restaurant postcode cb11ln name postcode
315 i 'm looking for a moderately priced polish food restaurant .==i 'm sorry , but there are n't any moderately priced polish restaurants . should i check other price ranges or a different type of food ?==yes , can you please check for a turkish restaurant ?==api_call turkish dontcare moderate==<silence>==there are two results . anatolia restaurant and efes_restaurant both server turkish food in the moderate price range . is there anything else i can help you with ?==may i have the address for anatolia ?==yes , the address for anatolia is 30_bridge_street_city_centre .==['anatolia', '30_bridge_street_city_centre']

0 anatolia address 30_bridge_street_city_centre name address
0 anatolia area centre name area
0 anatolia food turkish name food
0 anatolia phone 01223_362372 name phone
0 anatolia pricerange moderate name pricerange
0 anatolia postcode cb21uj name postcode
0 efes_restaurant address king_street_city_centre name address
0 efes_restaurant area centre name area
0 efes_restaurant food turkish name food
0 efes_restaurant phone 01223_500005 name phone
0 efes_restaurant pricerange moderate name pricerange
0 efes_restaurant postcode cb11ln name postcode
316 i 'm looking for a moderately priced polish food restaurant .==i 'm sorry , but there are n't any moderately priced polish restaurants . should i check other price ranges or a different type of food ?==yes , can you please check for a turkish restaurant ?==api_call turkish dontcare moderate==<silence>==there are two results . anatolia restaurant and efes_restaurant both server turkish food in the moderate price range . is there anything else i can help you with ?==may i have the address for anatolia ?==yes , the address for anatolia is 30_bridge_street_city_centre .==thank you==thank you .==[]

317 hi . this might be a long shot , but can you help me find a restaurant that serves swedish food ? i do n't care about price .==there are no restaurants serving swedish food .==[]

318 hi . this might be a long shot , but can you help me find a restaurant that serves swedish food ? i do n't care about price .==there are no restaurants serving swedish food .==how about asian oriental type of food ?==api_call asian_oriental dontcare dontcare==['asian_oriental']

0 dojo_noodle_bar address 40210_millers_yard_city_centre name address
0 dojo_noodle_bar area centre name area
0 dojo_noodle_bar food asian_oriental name food
0 dojo_noodle_bar phone 01223_363471 name phone
0 dojo_noodle_bar pricerange cheap name pricerange
0 dojo_noodle_bar postcode cb21rq name postcode
0 yippee_noodle_bar address 40428_king_street_city_centre name address
0 yippee_noodle_bar area centre name area
0 yippee_noodle_bar food asian_oriental name food
0 yippee_noodle_bar phone 01223_518111 name phone
0 yippee_noodle_bar pricerange moderate name pricerange
0 yippee_noodle_bar postcode cb11lh name postcode
0 j_restaurant address 86_regent_street_city_centre name address
0 j_restaurant area centre name area
0 j_restaurant food asian_oriental name food
0 j_restaurant phone 01223_307581 name phone
0 j_restaurant pricerange cheap name pricerange
0 j_restaurant postcode cb21dp name postcode
0 saigon_city address 169_high_street_chesterton_chesterton name address
0 saigon_city area north name area
0 saigon_city food asian_oriental name food
0 saigon_city phone 01223_356555 name phone
0 saigon_city pricerange expensive name pricerange
0 saigon_city postcode cb41nl name postcode
0 kymmoy address 52_mill_road_city_centre name address
0 kymmoy area centre name area
0 kymmoy food asian_oriental name food
0 kymmoy phone 01223_311911 name phone
0 kymmoy pricerange expensive name pricerange
0 kymmoy postcode cb12as name postcode
319 hi . this might be a long shot , but can you help me find a restaurant that serves swedish food ? i do n't care about price .==there are no restaurants serving swedish food .==how about asian oriental type of food ?==api_call asian_oriental dontcare dontcare==<silence>==dojo_noodle_bar serves asian_oriental food in the centre of town . would you like their number ?==['dojo_noodle_bar', 'asian_oriental', 'centre']

0 dojo_noodle_bar address 40210_millers_yard_city_centre name address
0 dojo_noodle_bar area centre name area
0 dojo_noodle_bar food asian_oriental name food
0 dojo_noodle_bar phone 01223_363471 name phone
0 dojo_noodle_bar pricerange cheap name pricerange
0 dojo_noodle_bar postcode cb21rq name postcode
0 yippee_noodle_bar address 40428_king_street_city_centre name address
0 yippee_noodle_bar area centre name area
0 yippee_noodle_bar food asian_oriental name food
0 yippee_noodle_bar phone 01223_518111 name phone
0 yippee_noodle_bar pricerange moderate name pricerange
0 yippee_noodle_bar postcode cb11lh name postcode
0 j_restaurant address 86_regent_street_city_centre name address
0 j_restaurant area centre name area
0 j_restaurant food asian_oriental name food
0 j_restaurant phone 01223_307581 name phone
0 j_restaurant pricerange cheap name pricerange
0 j_restaurant postcode cb21dp name postcode
0 saigon_city address 169_high_street_chesterton_chesterton name address
0 saigon_city area north name area
0 saigon_city food asian_oriental name food
0 saigon_city phone 01223_356555 name phone
0 saigon_city pricerange expensive name pricerange
0 saigon_city postcode cb41nl name postcode
0 kymmoy address 52_mill_road_city_centre name address
0 kymmoy area centre name area
0 kymmoy food asian_oriental name food
0 kymmoy phone 01223_311911 name phone
0 kymmoy pricerange expensive name pricerange
0 kymmoy postcode cb12as name postcode
320 hi . this might be a long shot , but can you help me find a restaurant that serves swedish food ? i do n't care about price .==there are no restaurants serving swedish food .==how about asian oriental type of food ?==api_call asian_oriental dontcare dontcare==<silence>==dojo_noodle_bar serves asian_oriental food in the centre of town . would you like their number ?==no thank you . i just need the address and postcode , please .==dojo_noodle_bar is located at 40210_millers_yard_city_centre and their postcode is cb21rq . is there anything else i can assist you with ?==['dojo_noodle_bar', '40210_millers_yard_city_centre', 'cb21rq']

0 dojo_noodle_bar address 40210_millers_yard_city_centre name address
0 dojo_noodle_bar area centre name area
0 dojo_noodle_bar food asian_oriental name food
0 dojo_noodle_bar phone 01223_363471 name phone
0 dojo_noodle_bar pricerange cheap name pricerange
0 dojo_noodle_bar postcode cb21rq name postcode
0 yippee_noodle_bar address 40428_king_street_city_centre name address
0 yippee_noodle_bar area centre name area
0 yippee_noodle_bar food asian_oriental name food
0 yippee_noodle_bar phone 01223_518111 name phone
0 yippee_noodle_bar pricerange moderate name pricerange
0 yippee_noodle_bar postcode cb11lh name postcode
0 j_restaurant address 86_regent_street_city_centre name address
0 j_restaurant area centre name area
0 j_restaurant food asian_oriental name food
0 j_restaurant phone 01223_307581 name phone
0 j_restaurant pricerange cheap name pricerange
0 j_restaurant postcode cb21dp name postcode
0 saigon_city address 169_high_street_chesterton_chesterton name address
0 saigon_city area north name area
0 saigon_city food asian_oriental name food
0 saigon_city phone 01223_356555 name phone
0 saigon_city pricerange expensive name pricerange
0 saigon_city postcode cb41nl name postcode
0 kymmoy address 52_mill_road_city_centre name address
0 kymmoy area centre name area
0 kymmoy food asian_oriental name food
0 kymmoy phone 01223_311911 name phone
0 kymmoy pricerange expensive name pricerange
0 kymmoy postcode cb12as name postcode
321 hi . this might be a long shot , but can you help me find a restaurant that serves swedish food ? i do n't care about price .==there are no restaurants serving swedish food .==how about asian oriental type of food ?==api_call asian_oriental dontcare dontcare==<silence>==dojo_noodle_bar serves asian_oriental food in the centre of town . would you like their number ?==no thank you . i just need the address and postcode , please .==dojo_noodle_bar is located at 40210_millers_yard_city_centre and their postcode is cb21rq . is there anything else i can assist you with ?==no , thank you , goodbye .==thank you for using the cambridge restaurant system . good bye .==[]

322 hi can you help me find a restauant in the west side of the city ? >==what type of cuisine or price range would you prefer ?==[]

323 hi can you help me find a restauant in the west side of the city ? >==what type of cuisine or price range would you prefer ?==i dont care the type of cuisine but can you find me something in the west ?==api_call dontcare west dontcare==['west']

0 tandoori_palace address 68_histon_road_chesterton name address
0 tandoori_palace area west name area
0 tandoori_palace food indian name food
0 tandoori_palace phone 01223_506055 name phone
0 tandoori_palace pricerange expensive name pricerange
0 tandoori_palace postcode cb43le name postcode
0 prezzo address 21_-_24_northampton_road name address
0 prezzo area west name area
0 prezzo food italian name food
0 prezzo phone 01799_521260 name phone
0 prezzo pricerange moderate name pricerange
0 prezzo postcode cb30ad name postcode
0 cocum address 71_castle_street_city_centre name address
0 cocum area west name area
0 cocum food indian name food
0 cocum phone 01223_366668 name phone
0 cocum pricerange expensive name pricerange
0 cocum postcode cb30ah name postcode
0 rice_boat address 37_newnham_road_newnham name address
0 rice_boat area west name area
0 rice_boat food indian name food
0 rice_boat phone 01223_302800 name phone
0 rice_boat pricerange expensive name pricerange
0 rice_boat postcode cb39ey name postcode
0 maharajah_tandoori_restaurant address 41518_castle_street_city_centre name address
0 maharajah_tandoori_restaurant area west name area
0 maharajah_tandoori_restaurant food indian name food
0 maharajah_tandoori_restaurant phone 01223_358399 name phone
0 maharajah_tandoori_restaurant pricerange expensive name pricerange
0 maharajah_tandoori_restaurant postcode cb30ah name postcode
0 thanh_binh address 17_magdalene_street_city_centre name address
0 thanh_binh area west name area
0 thanh_binh food vietnamese name food
0 thanh_binh phone 01223_362456 name phone
0 thanh_binh pricerange cheap name pricerange
0 thanh_binh postcode cb30af name postcode
0 la_margherita address 15_magdalene_street_city_centre name address
0 la_margherita area west name area
0 la_margherita food italian name food
0 la_margherita phone 01223_315232 name phone
0 la_margherita pricerange cheap name pricerange
0 la_margherita postcode cb30af name postcode
0 saint_johns_chop_house address 21_-_24_northampton_street name address
0 saint_johns_chop_house area west name area
0 saint_johns_chop_house food british name food
0 saint_johns_chop_house phone 01223_353110 name phone
0 saint_johns_chop_house pricerange moderate name pricerange
0 saint_johns_chop_house postcode cb30ad name postcode
0 meghna address 205_victoria_road_chesterton name address
0 meghna area west name area
0 meghna food indian name food
0 meghna phone 01223_727410 name phone
0 meghna pricerange moderate name pricerange
0 meghna postcode cb43lf name postcode
0 sala_thong address 35_newnham_road_newnham name address
0 sala_thong area west name area
0 sala_thong food thai name food
0 sala_thong phone 01223_323178 name phone
0 sala_thong pricerange expensive name pricerange
0 sala_thong postcode cb39ey name postcode
0 graffiti address hotel_felix_whitehouse_lane_huntingdon_road name address
0 graffiti area west name area
0 graffiti food british name food
0 graffiti phone 01223_277977 name phone
0 graffiti pricerange expensive name pricerange
0 graffiti postcode cb30lx name postcode
0 india_house address 31_newnham_road_newnham name address
0 india_house area west name area
0 india_house food indian name food
0 india_house phone 01223_461661 name phone
0 india_house pricerange expensive name pricerange
0 india_house postcode cb39ey name postcode
0 cambridge_lodge_restaurant address cambridge_lodge_hotel_139_huntingdon_road_city_centre name address
0 cambridge_lodge_restaurant area west name area
0 cambridge_lodge_restaurant food european name food
0 cambridge_lodge_restaurant phone 01223_355166 name phone
0 cambridge_lodge_restaurant pricerange expensive name pricerange
0 cambridge_lodge_restaurant postcode cb30dq name postcode
0 travellers_rest address huntingdon_road_city_centre name address
0 travellers_rest area west name area
0 travellers_rest food british name food
0 travellers_rest phone 01223_276182 name phone
0 travellers_rest pricerange expensive name pricerange
0 travellers_rest postcode cb30df name postcode
324 hi can you help me find a restauant in the west side of the city ? >==what type of cuisine or price range would you prefer ?==i dont care the type of cuisine but can you find me something in the west ?==api_call dontcare west dontcare==<silence>==meghna is a nice indian restaurant in the west part of town .==['meghna', 'indian', 'west']

0 tandoori_palace address 68_histon_road_chesterton name address
0 tandoori_palace area west name area
0 tandoori_palace food indian name food
0 tandoori_palace phone 01223_506055 name phone
0 tandoori_palace pricerange expensive name pricerange
0 tandoori_palace postcode cb43le name postcode
0 prezzo address 21_-_24_northampton_road name address
0 prezzo area west name area
0 prezzo food italian name food
0 prezzo phone 01799_521260 name phone
0 prezzo pricerange moderate name pricerange
0 prezzo postcode cb30ad name postcode
0 cocum address 71_castle_street_city_centre name address
0 cocum area west name area
0 cocum food indian name food
0 cocum phone 01223_366668 name phone
0 cocum pricerange expensive name pricerange
0 cocum postcode cb30ah name postcode
0 rice_boat address 37_newnham_road_newnham name address
0 rice_boat area west name area
0 rice_boat food indian name food
0 rice_boat phone 01223_302800 name phone
0 rice_boat pricerange expensive name pricerange
0 rice_boat postcode cb39ey name postcode
0 maharajah_tandoori_restaurant address 41518_castle_street_city_centre name address
0 maharajah_tandoori_restaurant area west name area
0 maharajah_tandoori_restaurant food indian name food
0 maharajah_tandoori_restaurant phone 01223_358399 name phone
0 maharajah_tandoori_restaurant pricerange expensive name pricerange
0 maharajah_tandoori_restaurant postcode cb30ah name postcode
0 thanh_binh address 17_magdalene_street_city_centre name address
0 thanh_binh area west name area
0 thanh_binh food vietnamese name food
0 thanh_binh phone 01223_362456 name phone
0 thanh_binh pricerange cheap name pricerange
0 thanh_binh postcode cb30af name postcode
0 la_margherita address 15_magdalene_street_city_centre name address
0 la_margherita area west name area
0 la_margherita food italian name food
0 la_margherita phone 01223_315232 name phone
0 la_margherita pricerange cheap name pricerange
0 la_margherita postcode cb30af name postcode
0 saint_johns_chop_house address 21_-_24_northampton_street name address
0 saint_johns_chop_house area west name area
0 saint_johns_chop_house food british name food
0 saint_johns_chop_house phone 01223_353110 name phone
0 saint_johns_chop_house pricerange moderate name pricerange
0 saint_johns_chop_house postcode cb30ad name postcode
0 meghna address 205_victoria_road_chesterton name address
0 meghna area west name area
0 meghna food indian name food
0 meghna phone 01223_727410 name phone
0 meghna pricerange moderate name pricerange
0 meghna postcode cb43lf name postcode
0 sala_thong address 35_newnham_road_newnham name address
0 sala_thong area west name area
0 sala_thong food thai name food
0 sala_thong phone 01223_323178 name phone
0 sala_thong pricerange expensive name pricerange
0 sala_thong postcode cb39ey name postcode
0 graffiti address hotel_felix_whitehouse_lane_huntingdon_road name address
0 graffiti area west name area
0 graffiti food british name food
0 graffiti phone 01223_277977 name phone
0 graffiti pricerange expensive name pricerange
0 graffiti postcode cb30lx name postcode
0 india_house address 31_newnham_road_newnham name address
0 india_house area west name area
0 india_house food indian name food
0 india_house phone 01223_461661 name phone
0 india_house pricerange expensive name pricerange
0 india_house postcode cb39ey name postcode
0 cambridge_lodge_restaurant address cambridge_lodge_hotel_139_huntingdon_road_city_centre name address
0 cambridge_lodge_restaurant area west name area
0 cambridge_lodge_restaurant food european name food
0 cambridge_lodge_restaurant phone 01223_355166 name phone
0 cambridge_lodge_restaurant pricerange expensive name pricerange
0 cambridge_lodge_restaurant postcode cb30dq name postcode
0 travellers_rest address huntingdon_road_city_centre name address
0 travellers_rest area west name area
0 travellers_rest food british name food
0 travellers_rest phone 01223_276182 name phone
0 travellers_rest pricerange expensive name pricerange
0 travellers_rest postcode cb30df name postcode
325 hi can you help me find a restauant in the west side of the city ? >==what type of cuisine or price range would you prefer ?==i dont care the type of cuisine but can you find me something in the west ?==api_call dontcare west dontcare==<silence>==meghna is a nice indian restaurant in the west part of town .==ok , and the phone number and address ?==the phone number for meghna is 01223_727410 and is located at 205_victoria_road_chesterton==['meghna', '01223_727410', '205_victoria_road_chesterton']

0 tandoori_palace address 68_histon_road_chesterton name address
0 tandoori_palace area west name area
0 tandoori_palace food indian name food
0 tandoori_palace phone 01223_506055 name phone
0 tandoori_palace pricerange expensive name pricerange
0 tandoori_palace postcode cb43le name postcode
0 prezzo address 21_-_24_northampton_road name address
0 prezzo area west name area
0 prezzo food italian name food
0 prezzo phone 01799_521260 name phone
0 prezzo pricerange moderate name pricerange
0 prezzo postcode cb30ad name postcode
0 cocum address 71_castle_street_city_centre name address
0 cocum area west name area
0 cocum food indian name food
0 cocum phone 01223_366668 name phone
0 cocum pricerange expensive name pricerange
0 cocum postcode cb30ah name postcode
0 rice_boat address 37_newnham_road_newnham name address
0 rice_boat area west name area
0 rice_boat food indian name food
0 rice_boat phone 01223_302800 name phone
0 rice_boat pricerange expensive name pricerange
0 rice_boat postcode cb39ey name postcode
0 maharajah_tandoori_restaurant address 41518_castle_street_city_centre name address
0 maharajah_tandoori_restaurant area west name area
0 maharajah_tandoori_restaurant food indian name food
0 maharajah_tandoori_restaurant phone 01223_358399 name phone
0 maharajah_tandoori_restaurant pricerange expensive name pricerange
0 maharajah_tandoori_restaurant postcode cb30ah name postcode
0 thanh_binh address 17_magdalene_street_city_centre name address
0 thanh_binh area west name area
0 thanh_binh food vietnamese name food
0 thanh_binh phone 01223_362456 name phone
0 thanh_binh pricerange cheap name pricerange
0 thanh_binh postcode cb30af name postcode
0 la_margherita address 15_magdalene_street_city_centre name address
0 la_margherita area west name area
0 la_margherita food italian name food
0 la_margherita phone 01223_315232 name phone
0 la_margherita pricerange cheap name pricerange
0 la_margherita postcode cb30af name postcode
0 saint_johns_chop_house address 21_-_24_northampton_street name address
0 saint_johns_chop_house area west name area
0 saint_johns_chop_house food british name food
0 saint_johns_chop_house phone 01223_353110 name phone
0 saint_johns_chop_house pricerange moderate name pricerange
0 saint_johns_chop_house postcode cb30ad name postcode
0 meghna address 205_victoria_road_chesterton name address
0 meghna area west name area
0 meghna food indian name food
0 meghna phone 01223_727410 name phone
0 meghna pricerange moderate name pricerange
0 meghna postcode cb43lf name postcode
0 sala_thong address 35_newnham_road_newnham name address
0 sala_thong area west name area
0 sala_thong food thai name food
0 sala_thong phone 01223_323178 name phone
0 sala_thong pricerange expensive name pricerange
0 sala_thong postcode cb39ey name postcode
0 graffiti address hotel_felix_whitehouse_lane_huntingdon_road name address
0 graffiti area west name area
0 graffiti food british name food
0 graffiti phone 01223_277977 name phone
0 graffiti pricerange expensive name pricerange
0 graffiti postcode cb30lx name postcode
0 india_house address 31_newnham_road_newnham name address
0 india_house area west name area
0 india_house food indian name food
0 india_house phone 01223_461661 name phone
0 india_house pricerange expensive name pricerange
0 india_house postcode cb39ey name postcode
0 cambridge_lodge_restaurant address cambridge_lodge_hotel_139_huntingdon_road_city_centre name address
0 cambridge_lodge_restaurant area west name area
0 cambridge_lodge_restaurant food european name food
0 cambridge_lodge_restaurant phone 01223_355166 name phone
0 cambridge_lodge_restaurant pricerange expensive name pricerange
0 cambridge_lodge_restaurant postcode cb30dq name postcode
0 travellers_rest address huntingdon_road_city_centre name address
0 travellers_rest area west name area
0 travellers_rest food british name food
0 travellers_rest phone 01223_276182 name phone
0 travellers_rest pricerange expensive name pricerange
0 travellers_rest postcode cb30df name postcode
326 hi can you help me find a restauant in the west side of the city ? >==what type of cuisine or price range would you prefer ?==i dont care the type of cuisine but can you find me something in the west ?==api_call dontcare west dontcare==<silence>==meghna is a nice indian restaurant in the west part of town .==ok , and the phone number and address ?==the phone number for meghna is 01223_727410 and is located at 205_victoria_road_chesterton==ok , thank you==you 're welcome . enjoy your meal !==[]

327 i am looking for a cuban restaurant in the north part of town .==i am sorry , i could not find any cuban restaurants for you in the north part of town . is there a different type of food you would like me to search for instead ?==['north']

328 i am looking for a cuban restaurant in the north part of town .==i am sorry , i could not find any cuban restaurants for you in the north part of town . is there a different type of food you would like me to search for instead ?==i still want the north part of town , but look for asian oriental food instead please .==api_call asian_oriental north dontcare==['asian_oriental', 'north']

0 saigon_city address 169_high_street_chesterton_chesterton name address
0 saigon_city area north name area
0 saigon_city food asian_oriental name food
0 saigon_city phone 01223_356555 name phone
0 saigon_city pricerange expensive name pricerange
0 saigon_city postcode cb41nl name postcode
329 i am looking for a cuban restaurant in the north part of town .==i am sorry , i could not find any cuban restaurants for you in the north part of town . is there a different type of food you would like me to search for instead ?==i still want the north part of town , but look for asian oriental food instead please .==api_call asian_oriental north dontcare==<silence>==saigon_city is located in the north part of town and serves asian_oriental food . would you like their address ?==['saigon_city', 'north', 'asian_oriental']

0 saigon_city address 169_high_street_chesterton_chesterton name address
0 saigon_city area north name area
0 saigon_city food asian_oriental name food
0 saigon_city phone 01223_356555 name phone
0 saigon_city pricerange expensive name pricerange
0 saigon_city postcode cb41nl name postcode
330 i am looking for a cuban restaurant in the north part of town .==i am sorry , i could not find any cuban restaurants for you in the north part of town . is there a different type of food you would like me to search for instead ?==i still want the north part of town , but look for asian oriental food instead please .==api_call asian_oriental north dontcare==<silence>==saigon_city is located in the north part of town and serves asian_oriental food . would you like their address ?==yes , i would like their address and phone number , please .==the phone number for saigon_city is 01223_356555 and their address is 169_high_street_chesterton_chesterton . would you like anything else ?==['saigon_city', '01223_356555', '169_high_street_chesterton_chesterton']

0 saigon_city address 169_high_street_chesterton_chesterton name address
0 saigon_city area north name area
0 saigon_city food asian_oriental name food
0 saigon_city phone 01223_356555 name phone
0 saigon_city pricerange expensive name pricerange
0 saigon_city postcode cb41nl name postcode
331 i am looking for a cuban restaurant in the north part of town .==i am sorry , i could not find any cuban restaurants for you in the north part of town . is there a different type of food you would like me to search for instead ?==i still want the north part of town , but look for asian oriental food instead please .==api_call asian_oriental north dontcare==<silence>==saigon_city is located in the north part of town and serves asian_oriental food . would you like their address ?==yes , i would like their address and phone number , please .==the phone number for saigon_city is 01223_356555 and their address is 169_high_street_chesterton_chesterton . would you like anything else ?==no , that does it . thank you and goodbye !==thank you for using this system . goodbye .==[]

332 i need an east restaurant . i want to try some canapes food .==i 'm sorry , but there are no restaurants serving canapes food in the east part of town .==['east']

333 i need an east restaurant . i want to try some canapes food .==i 'm sorry , but there are no restaurants serving canapes food in the east part of town .==then could you recommend a chinese restaurant ?==api_call chinese east dontcare==['chinese', 'east']

0 yu_garden address 529_newmarket_road_fen_ditton name address
0 yu_garden area east name area
0 yu_garden food chinese name food
0 yu_garden phone 01223_248882 name phone
0 yu_garden pricerange expensive name pricerange
0 yu_garden postcode cb58pa name postcode
334 i need an east restaurant . i want to try some canapes food .==i 'm sorry , but there are no restaurants serving canapes food in the east part of town .==then could you recommend a chinese restaurant ?==api_call chinese east dontcare==<silence>==yu_garden is a chinese restaurant in the east part of town .==['yu_garden', 'chinese', 'east']

0 yu_garden address 529_newmarket_road_fen_ditton name address
0 yu_garden area east name area
0 yu_garden food chinese name food
0 yu_garden phone 01223_248882 name phone
0 yu_garden pricerange expensive name pricerange
0 yu_garden postcode cb58pa name postcode
335 i need an east restaurant . i want to try some canapes food .==i 'm sorry , but there are no restaurants serving canapes food in the east part of town .==then could you recommend a chinese restaurant ?==api_call chinese east dontcare==<silence>==yu_garden is a chinese restaurant in the east part of town .==address , phone number , and postcode , please==yu_garden is located at 529_newmarket_road_fen_ditton and their number is 01223_248882 . also , their postcode is cb58pa . is there anything else i can help you with ?==['yu_garden', '529_newmarket_road_fen_ditton', '01223_248882', 'cb58pa']

0 yu_garden address 529_newmarket_road_fen_ditton name address
0 yu_garden area east name area
0 yu_garden food chinese name food
0 yu_garden phone 01223_248882 name phone
0 yu_garden pricerange expensive name pricerange
0 yu_garden postcode cb58pa name postcode
336 i need an east restaurant . i want to try some canapes food .==i 'm sorry , but there are no restaurants serving canapes food in the east part of town .==then could you recommend a chinese restaurant ?==api_call chinese east dontcare==<silence>==yu_garden is a chinese restaurant in the east part of town .==address , phone number , and postcode , please==yu_garden is located at 529_newmarket_road_fen_ditton and their number is 01223_248882 . also , their postcode is cb58pa . is there anything else i can help you with ?==no , thank you , goodbye .==thank you .==[]

0 yu_garden address 529_newmarket_road_fen_ditton name address
0 yu_garden area east name area
0 yu_garden food chinese name food
0 yu_garden phone 01223_248882 name phone
0 yu_garden pricerange expensive name pricerange
0 yu_garden postcode cb58pa name postcode
337 i need an east restaurant . i want to try some canapes food .==i 'm sorry , but there are no restaurants serving canapes food in the east part of town .==then could you recommend a chinese restaurant ?==api_call chinese east dontcare==<silence>==yu_garden is a chinese restaurant in the east part of town .==address , phone number , and postcode , please==yu_garden is located at 529_newmarket_road_fen_ditton and their number is 01223_248882 . also , their postcode is cb58pa . is there anything else i can help you with ?==no , thank you , goodbye .==thank you .==goodbye .==enjoy your meal .==[]

338 hello , i am looking for a venetian restaurant in the centre of town .==there are no restaurants serving venetian food in the centre part of town . would you like me to check another part of town ?==['centre']

339 hello , i am looking for a venetian restaurant in the centre of town .==there are no restaurants serving venetian food in the centre part of town . would you like me to check another part of town ?==how about thai food ?==what is the price range you are looking for ?==[]

340 hello , i am looking for a venetian restaurant in the centre of town .==there are no restaurants serving venetian food in the centre part of town . would you like me to check another part of town ?==how about thai food ?==what is the price range you are looking for ?==i do n't care .==api_call thai centre dontcare==['thai', 'centre']

0 bangkok_city address 24_green_street_city_centre name address
0 bangkok_city area centre name area
0 bangkok_city food thai name food
0 bangkok_city phone 01223_354382 name phone
0 bangkok_city pricerange expensive name pricerange
0 bangkok_city postcode cb23jx name postcode
341 hello , i am looking for a venetian restaurant in the centre of town .==there are no restaurants serving venetian food in the centre part of town . would you like me to check another part of town ?==how about thai food ?==what is the price range you are looking for ?==i do n't care .==api_call thai centre dontcare==<silence>==bangkok_city serves thai food in the centre of town . would you like an additional information regarding this restaurant ?==['bangkok_city', 'thai', 'centre']

0 bangkok_city address 24_green_street_city_centre name address
0 bangkok_city area centre name area
0 bangkok_city food thai name food
0 bangkok_city phone 01223_354382 name phone
0 bangkok_city pricerange expensive name pricerange
0 bangkok_city postcode cb23jx name postcode
342 hello , i am looking for a venetian restaurant in the centre of town .==there are no restaurants serving venetian food in the centre part of town . would you like me to check another part of town ?==how about thai food ?==what is the price range you are looking for ?==i do n't care .==api_call thai centre dontcare==<silence>==bangkok_city serves thai food in the centre of town . would you like an additional information regarding this restaurant ?==can i get the address and phone number , please ?==bangkok_city 's address is 24_green_street_city_centre and their phone number is 01223_354382==['bangkok_city', '24_green_street_city_centre', '01223_354382']

0 bangkok_city address 24_green_street_city_centre name address
0 bangkok_city area centre name area
0 bangkok_city food thai name food
0 bangkok_city phone 01223_354382 name phone
0 bangkok_city pricerange expensive name pricerange
0 bangkok_city postcode cb23jx name postcode
343 hello , i am looking for a venetian restaurant in the centre of town .==there are no restaurants serving venetian food in the centre part of town . would you like me to check another part of town ?==how about thai food ?==what is the price range you are looking for ?==i do n't care .==api_call thai centre dontcare==<silence>==bangkok_city serves thai food in the centre of town . would you like an additional information regarding this restaurant ?==can i get the address and phone number , please ?==bangkok_city 's address is 24_green_street_city_centre and their phone number is 01223_354382==thank you , goodbye==no , thank you ! enjoy !==[]

344 i want a cheap restaurant in the west part of town . what is the address and phone number ?==api_call dontcare west cheap==['west', 'cheap']

0 thanh_binh address 17_magdalene_street_city_centre name address
0 thanh_binh area west name area
0 thanh_binh food vietnamese name food
0 thanh_binh phone 01223_362456 name phone
0 thanh_binh pricerange cheap name pricerange
0 thanh_binh postcode cb30af name postcode
0 la_margherita address 15_magdalene_street_city_centre name address
0 la_margherita area west name area
0 la_margherita food italian name food
0 la_margherita phone 01223_315232 name phone
0 la_margherita pricerange cheap name pricerange
0 la_margherita postcode cb30af name postcode
345 i want a cheap restaurant in the west part of town . what is the address and phone number ?==api_call dontcare west cheap==<silence>==i have found two that may work . first , la_margherita is at 15_magdalene_street_city_centre , phone is 01223_315232 . second one serves vietnamese at 17_magdalene_street_city_centre , number is 01223_362456==['la_margherita', '15_magdalene_street_city_centre', '01223_315232', 'vietnamese', '17_magdalene_street_city_centre', '01223_362456']

0 thanh_binh address 17_magdalene_street_city_centre name address
0 thanh_binh area west name area
0 thanh_binh food vietnamese name food
0 thanh_binh phone 01223_362456 name phone
0 thanh_binh pricerange cheap name pricerange
0 thanh_binh postcode cb30af name postcode
0 la_margherita address 15_magdalene_street_city_centre name address
0 la_margherita area west name area
0 la_margherita food italian name food
0 la_margherita phone 01223_315232 name phone
0 la_margherita pricerange cheap name pricerange
0 la_margherita postcode cb30af name postcode
346 i want a cheap restaurant in the west part of town . what is the address and phone number ?==api_call dontcare west cheap==<silence>==i have found two that may work . first , la_margherita is at 15_magdalene_street_city_centre , phone is 01223_315232 . second one serves vietnamese at 17_magdalene_street_city_centre , number is 01223_362456==is there anything else , if so give me their address and phone number .==those are the only listings in the west part of town . would you like to change your location or price range ?==['west']

0 thanh_binh address 17_magdalene_street_city_centre name address
0 thanh_binh area west name area
0 thanh_binh food vietnamese name food
0 thanh_binh phone 01223_362456 name phone
0 thanh_binh pricerange cheap name pricerange
0 thanh_binh postcode cb30af name postcode
0 la_margherita address 15_magdalene_street_city_centre name address
0 la_margherita area west name area
0 la_margherita food italian name food
0 la_margherita phone 01223_315232 name phone
0 la_margherita pricerange cheap name pricerange
0 la_margherita postcode cb30af name postcode
347 i want a cheap restaurant in the west part of town . what is the address and phone number ?==api_call dontcare west cheap==<silence>==i have found two that may work . first , la_margherita is at 15_magdalene_street_city_centre , phone is 01223_315232 . second one serves vietnamese at 17_magdalene_street_city_centre , number is 01223_362456==is there anything else , if so give me their address and phone number .==those are the only listings in the west part of town . would you like to change your location or price range ?==no thank you .==is there anything else i can help you with ?==[]

0 thanh_binh address 17_magdalene_street_city_centre name address
0 thanh_binh area west name area
0 thanh_binh food vietnamese name food
0 thanh_binh phone 01223_362456 name phone
0 thanh_binh pricerange cheap name pricerange
0 thanh_binh postcode cb30af name postcode
0 la_margherita address 15_magdalene_street_city_centre name address
0 la_margherita area west name area
0 la_margherita food italian name food
0 la_margherita phone 01223_315232 name phone
0 la_margherita pricerange cheap name pricerange
0 la_margherita postcode cb30af name postcode
348 i want a cheap restaurant in the west part of town . what is the address and phone number ?==api_call dontcare west cheap==<silence>==i have found two that may work . first , la_margherita is at 15_magdalene_street_city_centre , phone is 01223_315232 . second one serves vietnamese at 17_magdalene_street_city_centre , number is 01223_362456==is there anything else , if so give me their address and phone number .==those are the only listings in the west part of town . would you like to change your location or price range ?==no thank you .==is there anything else i can help you with ?==no , that 's fine . thank you !==thank you very much for using the cambridge restaurant system .==[]

349 i would like a moderately priced restaurant that serves lebanese food==api_call lebanese dontcare moderate==['lebanese', 'moderate']

0 ali_baba address 59_hills_road_city_centre name address
0 ali_baba area centre name area
0 ali_baba food lebanese name food
0 ali_baba phone 01462_432565 name phone
0 ali_baba pricerange moderate name pricerange
0 ali_baba postcode cb21nt name postcode
350 i would like a moderately priced restaurant that serves lebanese food==api_call lebanese dontcare moderate==<silence>==there is the ali_baba at the city center , would you like to have the address ?==['ali_baba']

0 ali_baba address 59_hills_road_city_centre name address
0 ali_baba area centre name area
0 ali_baba food lebanese name food
0 ali_baba phone 01462_432565 name phone
0 ali_baba pricerange moderate name pricerange
0 ali_baba postcode cb21nt name postcode
351 i would like a moderately priced restaurant that serves lebanese food==api_call lebanese dontcare moderate==<silence>==there is the ali_baba at the city center , would you like to have the address ?==what is the address and phone number ?==address is 59_hills_road_city_centre and phone number is 01462_432565==['59_hills_road_city_centre', '01462_432565']

0 ali_baba address 59_hills_road_city_centre name address
0 ali_baba area centre name area
0 ali_baba food lebanese name food
0 ali_baba phone 01462_432565 name phone
0 ali_baba pricerange moderate name pricerange
0 ali_baba postcode cb21nt name postcode
352 i would like a moderately priced restaurant that serves lebanese food==api_call lebanese dontcare moderate==<silence>==there is the ali_baba at the city center , would you like to have the address ?==what is the address and phone number ?==address is 59_hills_road_city_centre and phone number is 01462_432565==thank you . goodbye !==thank you . good bye !==[]

353 i 'm looking for an indian restaurant in the south area of town .==which price range are you looking for ?==[]

354 i 'm looking for an indian restaurant in the south area of town .==which price range are you looking for ?==i do n't care . what have you found ?==api_call indian south dontcare==['indian', 'south']

0 taj_tandoori address 64_cherry_hinton_road_cherry_hinton name address
0 taj_tandoori area south name area
0 taj_tandoori food indian name food
0 taj_tandoori phone 01223_412299 name phone
0 taj_tandoori pricerange expensive name pricerange
0 taj_tandoori postcode cb17aa name postcode
355 i 'm looking for an indian restaurant in the south area of town .==which price range are you looking for ?==i do n't care . what have you found ?==api_call indian south dontcare==<silence>==there is taj_tandoori . would you like the information ?==['taj_tandoori']

0 taj_tandoori address 64_cherry_hinton_road_cherry_hinton name address
0 taj_tandoori area south name area
0 taj_tandoori food indian name food
0 taj_tandoori phone 01223_412299 name phone
0 taj_tandoori pricerange expensive name pricerange
0 taj_tandoori postcode cb17aa name postcode
356 i 'm looking for an indian restaurant in the south area of town .==which price range are you looking for ?==i do n't care . what have you found ?==api_call indian south dontcare==<silence>==there is taj_tandoori . would you like the information ?==yes , please . phone number and address==their phone number is 01223_412299 and their address is 64_cherry_hinton_road_cherry_hinton .==['01223_412299', '64_cherry_hinton_road_cherry_hinton']

0 taj_tandoori address 64_cherry_hinton_road_cherry_hinton name address
0 taj_tandoori area south name area
0 taj_tandoori food indian name food
0 taj_tandoori phone 01223_412299 name phone
0 taj_tandoori pricerange expensive name pricerange
0 taj_tandoori postcode cb17aa name postcode
357 i 'm looking for an indian restaurant in the south area of town .==which price range are you looking for ?==i do n't care . what have you found ?==api_call indian south dontcare==<silence>==there is taj_tandoori . would you like the information ?==yes , please . phone number and address==their phone number is 01223_412299 and their address is 64_cherry_hinton_road_cherry_hinton .==thank you . bye .==you 're welcome . goodbye .==[]

358 i want a moderately priced restaurant please .==what kind of food would you like to have ?==[]

359 i want a moderately priced restaurant please .==what kind of food would you like to have ?==any kind of food will be fine as long as it is moderately priced and in the north part of town .==api_call dontcare north moderate==['north', 'moderate']

0 the_nirala address 7_milton_road_chesterton name address
0 the_nirala area north name area
0 the_nirala food indian name food
0 the_nirala phone 01223_360966 name phone
0 the_nirala pricerange moderate name pricerange
0 the_nirala postcode cb41uy name postcode
0 golden_wok address 191_histon_road_chesterton name address
0 golden_wok area north name area
0 golden_wok food chinese name food
0 golden_wok phone 01223_350688 name phone
0 golden_wok pricerange moderate name pricerange
0 golden_wok postcode cb43hl name postcode
360 i want a moderately priced restaurant please .==what kind of food would you like to have ?==any kind of food will be fine as long as it is moderately priced and in the north part of town .==api_call dontcare north moderate==<silence>==golden_wok is in the north part of town , and is moderately priced . it serves chinese food .==['golden_wok', 'north', 'chinese']

0 the_nirala address 7_milton_road_chesterton name address
0 the_nirala area north name area
0 the_nirala food indian name food
0 the_nirala phone 01223_360966 name phone
0 the_nirala pricerange moderate name pricerange
0 the_nirala postcode cb41uy name postcode
0 golden_wok address 191_histon_road_chesterton name address
0 golden_wok area north name area
0 golden_wok food chinese name food
0 golden_wok phone 01223_350688 name phone
0 golden_wok pricerange moderate name pricerange
0 golden_wok postcode cb43hl name postcode
361 i want a moderately priced restaurant please .==what kind of food would you like to have ?==any kind of food will be fine as long as it is moderately priced and in the north part of town .==api_call dontcare north moderate==<silence>==golden_wok is in the north part of town , and is moderately priced . it serves chinese food .==is there any other restaurant ?==there is the_nirala , which serves indian food in the moderate price range and the north part of town==['the_nirala', 'indian', 'moderate', 'north']

0 the_nirala address 7_milton_road_chesterton name address
0 the_nirala area north name area
0 the_nirala food indian name food
0 the_nirala phone 01223_360966 name phone
0 the_nirala pricerange moderate name pricerange
0 the_nirala postcode cb41uy name postcode
0 golden_wok address 191_histon_road_chesterton name address
0 golden_wok area north name area
0 golden_wok food chinese name food
0 golden_wok phone 01223_350688 name phone
0 golden_wok pricerange moderate name pricerange
0 golden_wok postcode cb43hl name postcode
362 i want a moderately priced restaurant please .==what kind of food would you like to have ?==any kind of food will be fine as long as it is moderately priced and in the north part of town .==api_call dontcare north moderate==<silence>==golden_wok is in the north part of town , and is moderately priced . it serves chinese food .==is there any other restaurant ?==there is the_nirala , which serves indian food in the moderate price range and the north part of town==that sounds good . what is their phone number ?==the phone number is 01223_360966 .==['01223_360966']

0 the_nirala address 7_milton_road_chesterton name address
0 the_nirala area north name area
0 the_nirala food indian name food
0 the_nirala phone 01223_360966 name phone
0 the_nirala pricerange moderate name pricerange
0 the_nirala postcode cb41uy name postcode
0 golden_wok address 191_histon_road_chesterton name address
0 golden_wok area north name area
0 golden_wok food chinese name food
0 golden_wok phone 01223_350688 name phone
0 golden_wok pricerange moderate name pricerange
0 golden_wok postcode cb43hl name postcode
363 i want a moderately priced restaurant please .==what kind of food would you like to have ?==any kind of food will be fine as long as it is moderately priced and in the north part of town .==api_call dontcare north moderate==<silence>==golden_wok is in the north part of town , and is moderately priced . it serves chinese food .==is there any other restaurant ?==there is the_nirala , which serves indian food in the moderate price range and the north part of town==that sounds good . what is their phone number ?==the phone number is 01223_360966 .==thank you , goodbye==you are very welcome . bye .==[]

364 do you know of any moderately priced restaurants in the north part of town ? i 'll need the address and phone number .==api_call dontcare north moderate==['north', 'moderate']

0 the_nirala address 7_milton_road_chesterton name address
0 the_nirala area north name area
0 the_nirala food indian name food
0 the_nirala phone 01223_360966 name phone
0 the_nirala pricerange moderate name pricerange
0 the_nirala postcode cb41uy name postcode
0 golden_wok address 191_histon_road_chesterton name address
0 golden_wok area north name area
0 golden_wok food chinese name food
0 golden_wok phone 01223_350688 name phone
0 golden_wok pricerange moderate name pricerange
0 golden_wok postcode cb43hl name postcode
365 do you know of any moderately priced restaurants in the north part of town ? i 'll need the address and phone number .==api_call dontcare north moderate==<silence>==the golden_wok is located at 191_histon_road_chesterton . it 's phone number is 01223350688 .==['golden_wok', '191_histon_road_chesterton', '01223350688']

0 the_nirala address 7_milton_road_chesterton name address
0 the_nirala area north name area
0 the_nirala food indian name food
0 the_nirala phone 01223_360966 name phone
0 the_nirala pricerange moderate name pricerange
0 the_nirala postcode cb41uy name postcode
0 golden_wok address 191_histon_road_chesterton name address
0 golden_wok area north name area
0 golden_wok food chinese name food
0 golden_wok phone 01223_350688 name phone
0 golden_wok pricerange moderate name pricerange
0 golden_wok postcode cb43hl name postcode
366 do you know of any moderately priced restaurants in the north part of town ? i 'll need the address and phone number .==api_call dontcare north moderate==<silence>==the golden_wok is located at 191_histon_road_chesterton . it 's phone number is 01223350688 .==thank you good bye .==enjoy your stay , good bye .==[]

367 i would like to find the best , most expensive restaurant in the south part of town .==what type of food are you looking for ?==[]

368 i would like to find the best , most expensive restaurant in the south part of town .==what type of food are you looking for ?==i do n't care .==api_call dontcare south expensive==['south', 'expensive']

0 the_good_luck_chinese_food_takeaway address 82_cherry_hinton_road_cherry_hinton name address
0 the_good_luck_chinese_food_takeaway area south name area
0 the_good_luck_chinese_food_takeaway food chinese name food
0 the_good_luck_chinese_food_takeaway phone 01223_244149 name phone
0 the_good_luck_chinese_food_takeaway pricerange expensive name pricerange
0 the_good_luck_chinese_food_takeaway postcode cb17ag name postcode
0 taj_tandoori address 64_cherry_hinton_road_cherry_hinton name address
0 taj_tandoori area south name area
0 taj_tandoori food indian name food
0 taj_tandoori phone 01223_412299 name phone
0 taj_tandoori pricerange expensive name pricerange
0 taj_tandoori postcode cb17aa name postcode
0 chiquito_restaurant_bar address 2g_cambridge_leisure_park_cherry_hinton_road_cherry_hinton name address
0 chiquito_restaurant_bar area south name area
0 chiquito_restaurant_bar food mexican name food
0 chiquito_restaurant_bar phone 01223_400170 name phone
0 chiquito_restaurant_bar pricerange expensive name pricerange
0 chiquito_restaurant_bar postcode cb17dy name postcode
0 peking_restaurant address 10_homerton_street_city_centre name address
0 peking_restaurant area south name area
0 peking_restaurant food chinese name food
0 peking_restaurant phone 01223_354755 name phone
0 peking_restaurant pricerange expensive name pricerange
0 peking_restaurant postcode cb28nx name postcode
0 frankie_and_bennys address cambridge_leisure_park_clifton_way_cherry_hinton name address
0 frankie_and_bennys area south name area
0 frankie_and_bennys food italian name food
0 frankie_and_bennys phone 01223_412430 name phone
0 frankie_and_bennys pricerange expensive name pricerange
0 frankie_and_bennys postcode cb17dy name postcode
369 i would like to find the best , most expensive restaurant in the south part of town .==what type of food are you looking for ?==i do n't care .==api_call dontcare south expensive==<silence>==chiquito_restaurant_bar is a mexican restaurant in the south part of town an has an expensive price range .==['chiquito_restaurant_bar', 'mexican', 'south', 'expensive']

0 the_good_luck_chinese_food_takeaway address 82_cherry_hinton_road_cherry_hinton name address
0 the_good_luck_chinese_food_takeaway area south name area
0 the_good_luck_chinese_food_takeaway food chinese name food
0 the_good_luck_chinese_food_takeaway phone 01223_244149 name phone
0 the_good_luck_chinese_food_takeaway pricerange expensive name pricerange
0 the_good_luck_chinese_food_takeaway postcode cb17ag name postcode
0 taj_tandoori address 64_cherry_hinton_road_cherry_hinton name address
0 taj_tandoori area south name area
0 taj_tandoori food indian name food
0 taj_tandoori phone 01223_412299 name phone
0 taj_tandoori pricerange expensive name pricerange
0 taj_tandoori postcode cb17aa name postcode
0 chiquito_restaurant_bar address 2g_cambridge_leisure_park_cherry_hinton_road_cherry_hinton name address
0 chiquito_restaurant_bar area south name area
0 chiquito_restaurant_bar food mexican name food
0 chiquito_restaurant_bar phone 01223_400170 name phone
0 chiquito_restaurant_bar pricerange expensive name pricerange
0 chiquito_restaurant_bar postcode cb17dy name postcode
0 peking_restaurant address 10_homerton_street_city_centre name address
0 peking_restaurant area south name area
0 peking_restaurant food chinese name food
0 peking_restaurant phone 01223_354755 name phone
0 peking_restaurant pricerange expensive name pricerange
0 peking_restaurant postcode cb28nx name postcode
0 frankie_and_bennys address cambridge_leisure_park_clifton_way_cherry_hinton name address
0 frankie_and_bennys area south name area
0 frankie_and_bennys food italian name food
0 frankie_and_bennys phone 01223_412430 name phone
0 frankie_and_bennys pricerange expensive name pricerange
0 frankie_and_bennys postcode cb17dy name postcode
370 i would like to find the best , most expensive restaurant in the south part of town .==what type of food are you looking for ?==i do n't care .==api_call dontcare south expensive==<silence>==chiquito_restaurant_bar is a mexican restaurant in the south part of town an has an expensive price range .==could you please give me the address and phone number ?==chiquito_restaurant_bar is located at 2g_cambridge_leisure_park_cherry_hinton_road_cherry_hinton and can be reached at 01223_400170 .==['chiquito_restaurant_bar', '2g_cambridge_leisure_park_cherry_hinton_road_cherry_hinton', '01223_400170']

0 the_good_luck_chinese_food_takeaway address 82_cherry_hinton_road_cherry_hinton name address
0 the_good_luck_chinese_food_takeaway area south name area
0 the_good_luck_chinese_food_takeaway food chinese name food
0 the_good_luck_chinese_food_takeaway phone 01223_244149 name phone
0 the_good_luck_chinese_food_takeaway pricerange expensive name pricerange
0 the_good_luck_chinese_food_takeaway postcode cb17ag name postcode
0 taj_tandoori address 64_cherry_hinton_road_cherry_hinton name address
0 taj_tandoori area south name area
0 taj_tandoori food indian name food
0 taj_tandoori phone 01223_412299 name phone
0 taj_tandoori pricerange expensive name pricerange
0 taj_tandoori postcode cb17aa name postcode
0 chiquito_restaurant_bar address 2g_cambridge_leisure_park_cherry_hinton_road_cherry_hinton name address
0 chiquito_restaurant_bar area south name area
0 chiquito_restaurant_bar food mexican name food
0 chiquito_restaurant_bar phone 01223_400170 name phone
0 chiquito_restaurant_bar pricerange expensive name pricerange
0 chiquito_restaurant_bar postcode cb17dy name postcode
0 peking_restaurant address 10_homerton_street_city_centre name address
0 peking_restaurant area south name area
0 peking_restaurant food chinese name food
0 peking_restaurant phone 01223_354755 name phone
0 peking_restaurant pricerange expensive name pricerange
0 peking_restaurant postcode cb28nx name postcode
0 frankie_and_bennys address cambridge_leisure_park_clifton_way_cherry_hinton name address
0 frankie_and_bennys area south name area
0 frankie_and_bennys food italian name food
0 frankie_and_bennys phone 01223_412430 name phone
0 frankie_and_bennys pricerange expensive name pricerange
0 frankie_and_bennys postcode cb17dy name postcode
371 i would like to find the best , most expensive restaurant in the south part of town .==what type of food are you looking for ?==i do n't care .==api_call dontcare south expensive==<silence>==chiquito_restaurant_bar is a mexican restaurant in the south part of town an has an expensive price range .==could you please give me the address and phone number ?==chiquito_restaurant_bar is located at 2g_cambridge_leisure_park_cherry_hinton_road_cherry_hinton and can be reached at 01223_400170 .==thanks , bye bye==you are welcome , bye==[]

372 i would like a cheap restaurant in the south part of town .==api_call dontcare south cheap==['south', 'cheap']

0 nandos address cambridge_leisure_park_clifton_way name address
0 nandos area south name area
0 nandos food portuguese name food
0 nandos phone 01223_327908 name phone
0 nandos pricerange cheap name pricerange
0 nandos postcode cb17dy name postcode
0 the_lucky_star address cambridge_leisure_park_clifton_way_cherry_hinton name address
0 the_lucky_star area south name area
0 the_lucky_star food chinese name food
0 the_lucky_star phone 01223_244277 name phone
0 the_lucky_star pricerange cheap name pricerange
0 the_lucky_star postcode cb17dy name postcode
373 i would like a cheap restaurant in the south part of town .==api_call dontcare south cheap==<silence>==nandos is a portuguese restaurant in south . is this ok ?==['nandos', 'portuguese', 'south']

0 nandos address cambridge_leisure_park_clifton_way name address
0 nandos area south name area
0 nandos food portuguese name food
0 nandos phone 01223_327908 name phone
0 nandos pricerange cheap name pricerange
0 nandos postcode cb17dy name postcode
0 the_lucky_star address cambridge_leisure_park_clifton_way_cherry_hinton name address
0 the_lucky_star area south name area
0 the_lucky_star food chinese name food
0 the_lucky_star phone 01223_244277 name phone
0 the_lucky_star pricerange cheap name pricerange
0 the_lucky_star postcode cb17dy name postcode
374 i would like a cheap restaurant in the south part of town .==api_call dontcare south cheap==<silence>==nandos is a portuguese restaurant in south . is this ok ?==what is the price range there ?==nandos is in the cheap price range .==['nandos', 'cheap']

0 nandos address cambridge_leisure_park_clifton_way name address
0 nandos area south name area
0 nandos food portuguese name food
0 nandos phone 01223_327908 name phone
0 nandos pricerange cheap name pricerange
0 nandos postcode cb17dy name postcode
0 the_lucky_star address cambridge_leisure_park_clifton_way_cherry_hinton name address
0 the_lucky_star area south name area
0 the_lucky_star food chinese name food
0 the_lucky_star phone 01223_244277 name phone
0 the_lucky_star pricerange cheap name pricerange
0 the_lucky_star postcode cb17dy name postcode
375 i would like a cheap restaurant in the south part of town .==api_call dontcare south cheap==<silence>==nandos is a portuguese restaurant in south . is this ok ?==what is the price range there ?==nandos is in the cheap price range .==excellent . what is their address and phone number ?==the phone number and address are 01223_327908 cambridge_leisure_park_clifton_way==['01223_327908', 'cambridge_leisure_park_clifton_way']

0 nandos address cambridge_leisure_park_clifton_way name address
0 nandos area south name area
0 nandos food portuguese name food
0 nandos phone 01223_327908 name phone
0 nandos pricerange cheap name pricerange
0 nandos postcode cb17dy name postcode
0 the_lucky_star address cambridge_leisure_park_clifton_way_cherry_hinton name address
0 the_lucky_star area south name area
0 the_lucky_star food chinese name food
0 the_lucky_star phone 01223_244277 name phone
0 the_lucky_star pricerange cheap name pricerange
0 the_lucky_star postcode cb17dy name postcode
376 i would like a cheap restaurant in the south part of town .==api_call dontcare south cheap==<silence>==nandos is a portuguese restaurant in south . is this ok ?==what is the price range there ?==nandos is in the cheap price range .==excellent . what is their address and phone number ?==the phone number and address are 01223_327908 cambridge_leisure_park_clifton_way==thank you , goodbye !==you 're welcome . good bye .==[]

377 i 'd like a jamaican restaurant please .==there are no jamaican restaurants , would you care for another type of food ?==[]

378 i 'd like a jamaican restaurant please .==there are no jamaican restaurants , would you care for another type of food ?==alright then . how about portuguese ?==api_call portuguese dontcare dontcare==['portuguese']

0 nandos address cambridge_leisure_park_clifton_way name address
0 nandos area south name area
0 nandos food portuguese name food
0 nandos phone 01223_327908 name phone
0 nandos pricerange cheap name pricerange
0 nandos postcode cb17dy name postcode
0 nandos_city_centre address 33-34_saint_andrews_street name address
0 nandos_city_centre area centre name area
0 nandos_city_centre food portuguese name food
0 nandos_city_centre phone 01223_327908 name phone
0 nandos_city_centre pricerange cheap name pricerange
0 nandos_city_centre postcode cb23ar name postcode
379 i 'd like a jamaican restaurant please .==there are no jamaican restaurants , would you care for another type of food ?==alright then . how about portuguese ?==api_call portuguese dontcare dontcare==<silence>==there are two , nandos_city_centre as well as nandos in the south part of the city , do you have a preference ?==['nandos_city_centre', 'nandos', 'south']

0 nandos address cambridge_leisure_park_clifton_way name address
0 nandos area south name area
0 nandos food portuguese name food
0 nandos phone 01223_327908 name phone
0 nandos pricerange cheap name pricerange
0 nandos postcode cb17dy name postcode
0 nandos_city_centre address 33-34_saint_andrews_street name address
0 nandos_city_centre area centre name area
0 nandos_city_centre food portuguese name food
0 nandos_city_centre phone 01223_327908 name phone
0 nandos_city_centre pricerange cheap name pricerange
0 nandos_city_centre postcode cb23ar name postcode
380 i 'd like a jamaican restaurant please .==there are no jamaican restaurants , would you care for another type of food ?==alright then . how about portuguese ?==api_call portuguese dontcare dontcare==<silence>==there are two , nandos_city_centre as well as nandos in the south part of the city , do you have a preference ?==may i have the phone number and address for the south location ?==the address is cambridge_leisure_park_clifton_way , and the phone number is 01223_327908 . can i help you with anything else ?==['cambridge_leisure_park_clifton_way', '01223_327908']

0 nandos address cambridge_leisure_park_clifton_way name address
0 nandos area south name area
0 nandos food portuguese name food
0 nandos phone 01223_327908 name phone
0 nandos pricerange cheap name pricerange
0 nandos postcode cb17dy name postcode
0 nandos_city_centre address 33-34_saint_andrews_street name address
0 nandos_city_centre area centre name area
0 nandos_city_centre food portuguese name food
0 nandos_city_centre phone 01223_327908 name phone
0 nandos_city_centre pricerange cheap name pricerange
0 nandos_city_centre postcode cb23ar name postcode
381 i 'd like a jamaican restaurant please .==there are no jamaican restaurants , would you care for another type of food ?==alright then . how about portuguese ?==api_call portuguese dontcare dontcare==<silence>==there are two , nandos_city_centre as well as nandos in the south part of the city , do you have a preference ?==may i have the phone number and address for the south location ?==the address is cambridge_leisure_park_clifton_way , and the phone number is 01223_327908 . can i help you with anything else ?==thank you , goodbye .==enjoy your meal ! good bye .==[]

382 are there any lebanese restaurants in the city ?==api_call lebanese dontcare dontcare==['lebanese']

0 ali_baba address 59_hills_road_city_centre name address
0 ali_baba area centre name area
0 ali_baba food lebanese name food
0 ali_baba phone 01462_432565 name phone
0 ali_baba pricerange moderate name pricerange
0 ali_baba postcode cb21nt name postcode
383 are there any lebanese restaurants in the city ?==api_call lebanese dontcare dontcare==<silence>==ali_baba is a nice lebanese place in the centre .==['ali_baba', 'lebanese', 'centre']

0 ali_baba address 59_hills_road_city_centre name address
0 ali_baba area centre name area
0 ali_baba food lebanese name food
0 ali_baba phone 01462_432565 name phone
0 ali_baba pricerange moderate name pricerange
0 ali_baba postcode cb21nt name postcode
384 are there any lebanese restaurants in the city ?==api_call lebanese dontcare dontcare==<silence>==ali_baba is a nice lebanese place in the centre .==can i have the phone number please .==their phone number is 01462_432565 . is there anything else i can help you with today ?==['01462_432565']

0 ali_baba address 59_hills_road_city_centre name address
0 ali_baba area centre name area
0 ali_baba food lebanese name food
0 ali_baba phone 01462_432565 name phone
0 ali_baba pricerange moderate name pricerange
0 ali_baba postcode cb21nt name postcode
385 are there any lebanese restaurants in the city ?==api_call lebanese dontcare dontcare==<silence>==ali_baba is a nice lebanese place in the centre .==can i have the phone number please .==their phone number is 01462_432565 . is there anything else i can help you with today ?==thank you , goodbye .==thank you goodbye==[]

386 i would like a restaurant in the west part of town that serves international food==sorry but there is not matching restaurants serving international food in the west .==['international', 'west']

387 i would like a restaurant in the west part of town that serves international food==sorry but there is not matching restaurants serving international food in the west .==is there any restaurant in the east that serves international food ?==api_call international east dontcare==['international', 'east']

0 the_missing_sock address finders_corner_newmarket_road name address
0 the_missing_sock area east name area
0 the_missing_sock food international name food
0 the_missing_sock phone 01223_812660 name phone
0 the_missing_sock pricerange cheap name pricerange
0 the_missing_sock postcode cb259aq name postcode
388 i would like a restaurant in the west part of town that serves international food==sorry but there is not matching restaurants serving international food in the west .==is there any restaurant in the east that serves international food ?==api_call international east dontcare==<silence>==yes , the_missing_sock serves international food and is located in the east part of town .==['the_missing_sock', 'international', 'east']

0 the_missing_sock address finders_corner_newmarket_road name address
0 the_missing_sock area east name area
0 the_missing_sock food international name food
0 the_missing_sock phone 01223_812660 name phone
0 the_missing_sock pricerange cheap name pricerange
0 the_missing_sock postcode cb259aq name postcode
389 i would like a restaurant in the west part of town that serves international food==sorry but there is not matching restaurants serving international food in the west .==is there any restaurant in the east that serves international food ?==api_call international east dontcare==<silence>==yes , the_missing_sock serves international food and is located in the east part of town .==can i have the phone number please==there phone number is 01223812660 is there anything else i can help you with ?==['01223812660']

0 the_missing_sock address finders_corner_newmarket_road name address
0 the_missing_sock area east name area
0 the_missing_sock food international name food
0 the_missing_sock phone 01223_812660 name phone
0 the_missing_sock pricerange cheap name pricerange
0 the_missing_sock postcode cb259aq name postcode
390 i would like a restaurant in the west part of town that serves international food==sorry but there is not matching restaurants serving international food in the west .==is there any restaurant in the east that serves international food ?==api_call international east dontcare==<silence>==yes , the_missing_sock serves international food and is located in the east part of town .==can i have the phone number please==there phone number is 01223812660 is there anything else i can help you with ?==that is all , thank you .==goodbye .==[]

391 i am looking for a malaysian restaurant in the east part of town .==there are no malaysian restaurants on the east side of town .==['east']

392 i am looking for a malaysian restaurant in the east part of town .==there are no malaysian restaurants on the east side of town .==how about indian food ?==api_call indian east dontcare==['indian', 'east']

0 curry_prince address 451_newmarket_road_fen_ditton name address
0 curry_prince area east name area
0 curry_prince food indian name food
0 curry_prince phone 01223_566388 name phone
0 curry_prince pricerange moderate name pricerange
0 curry_prince postcode cb58jj name postcode
0 pipasha_restaurant address newmarket_road_fen_ditton name address
0 pipasha_restaurant area east name area
0 pipasha_restaurant food indian name food
0 pipasha_restaurant phone 01223_577786 name phone
0 pipasha_restaurant pricerange expensive name pricerange
0 pipasha_restaurant postcode cb58pa name postcode
0 rajmahal address 7_barnwell_road_fen_ditton name address
0 rajmahal area east name area
0 rajmahal food indian name food
0 rajmahal phone 01223_244955 name phone
0 rajmahal pricerange moderate name pricerange
0 rajmahal postcode cb58rg name postcode
0 sitar_tandoori address 43_high_street_cherry_hinton_cherry_hinton name address
0 sitar_tandoori area east name area
0 sitar_tandoori food indian name food
0 sitar_tandoori phone 01223_249955 name phone
0 sitar_tandoori pricerange expensive name pricerange
0 sitar_tandoori postcode cb19hx name postcode
393 i am looking for a malaysian restaurant in the east part of town .==there are no malaysian restaurants on the east side of town .==how about indian food ?==api_call indian east dontcare==<silence>==curry_prince serves indian food and is on the east side of town .==['curry_prince', 'indian', 'east']

0 curry_prince address 451_newmarket_road_fen_ditton name address
0 curry_prince area east name area
0 curry_prince food indian name food
0 curry_prince phone 01223_566388 name phone
0 curry_prince pricerange moderate name pricerange
0 curry_prince postcode cb58jj name postcode
0 pipasha_restaurant address newmarket_road_fen_ditton name address
0 pipasha_restaurant area east name area
0 pipasha_restaurant food indian name food
0 pipasha_restaurant phone 01223_577786 name phone
0 pipasha_restaurant pricerange expensive name pricerange
0 pipasha_restaurant postcode cb58pa name postcode
0 rajmahal address 7_barnwell_road_fen_ditton name address
0 rajmahal area east name area
0 rajmahal food indian name food
0 rajmahal phone 01223_244955 name phone
0 rajmahal pricerange moderate name pricerange
0 rajmahal postcode cb58rg name postcode
0 sitar_tandoori address 43_high_street_cherry_hinton_cherry_hinton name address
0 sitar_tandoori area east name area
0 sitar_tandoori food indian name food
0 sitar_tandoori phone 01223_249955 name phone
0 sitar_tandoori pricerange expensive name pricerange
0 sitar_tandoori postcode cb19hx name postcode
394 i am looking for a malaysian restaurant in the east part of town .==there are no malaysian restaurants on the east side of town .==how about indian food ?==api_call indian east dontcare==<silence>==curry_prince serves indian food and is on the east side of town .==perfect , may i have the address and phone number please ?==the phone number for curry_prince is 01223_566388 and they are located at 451_newmarket_road_fen_ditton . can i help you with anything else today ?==['curry_prince', '01223_566388', '451_newmarket_road_fen_ditton']

0 curry_prince address 451_newmarket_road_fen_ditton name address
0 curry_prince area east name area
0 curry_prince food indian name food
0 curry_prince phone 01223_566388 name phone
0 curry_prince pricerange moderate name pricerange
0 curry_prince postcode cb58jj name postcode
0 pipasha_restaurant address newmarket_road_fen_ditton name address
0 pipasha_restaurant area east name area
0 pipasha_restaurant food indian name food
0 pipasha_restaurant phone 01223_577786 name phone
0 pipasha_restaurant pricerange expensive name pricerange
0 pipasha_restaurant postcode cb58pa name postcode
0 rajmahal address 7_barnwell_road_fen_ditton name address
0 rajmahal area east name area
0 rajmahal food indian name food
0 rajmahal phone 01223_244955 name phone
0 rajmahal pricerange moderate name pricerange
0 rajmahal postcode cb58rg name postcode
0 sitar_tandoori address 43_high_street_cherry_hinton_cherry_hinton name address
0 sitar_tandoori area east name area
0 sitar_tandoori food indian name food
0 sitar_tandoori phone 01223_249955 name phone
0 sitar_tandoori pricerange expensive name pricerange
0 sitar_tandoori postcode cb19hx name postcode
395 i am looking for a malaysian restaurant in the east part of town .==there are no malaysian restaurants on the east side of town .==how about indian food ?==api_call indian east dontcare==<silence>==curry_prince serves indian food and is on the east side of town .==perfect , may i have the address and phone number please ?==the phone number for curry_prince is 01223_566388 and they are located at 451_newmarket_road_fen_ditton . can i help you with anything else today ?==that 's it . thank you , goodbye==goodbye .==[]

396 i am looking for a restaurant that is moderately priced and in the north part of town .==api_call dontcare north moderate==['north', 'moderate']

0 the_nirala address 7_milton_road_chesterton name address
0 the_nirala area north name area
0 the_nirala food indian name food
0 the_nirala phone 01223_360966 name phone
0 the_nirala pricerange moderate name pricerange
0 the_nirala postcode cb41uy name postcode
0 golden_wok address 191_histon_road_chesterton name address
0 golden_wok area north name area
0 golden_wok food chinese name food
0 golden_wok phone 01223_350688 name phone
0 golden_wok pricerange moderate name pricerange
0 golden_wok postcode cb43hl name postcode
397 i am looking for a restaurant that is moderately priced and in the north part of town .==api_call dontcare north moderate==<silence>==the golden_wok is in the north part of town and is in the moderate price range .==['golden_wok', 'north', 'moderate']

0 the_nirala address 7_milton_road_chesterton name address
0 the_nirala area north name area
0 the_nirala food indian name food
0 the_nirala phone 01223_360966 name phone
0 the_nirala pricerange moderate name pricerange
0 the_nirala postcode cb41uy name postcode
0 golden_wok address 191_histon_road_chesterton name address
0 golden_wok area north name area
0 golden_wok food chinese name food
0 golden_wok phone 01223_350688 name phone
0 golden_wok pricerange moderate name pricerange
0 golden_wok postcode cb43hl name postcode
398 i am looking for a restaurant that is moderately priced and in the north part of town .==api_call dontcare north moderate==<silence>==the golden_wok is in the north part of town and is in the moderate price range .==no i am not interested in the golden_wok , is there anything else ?==the_nirala is also located in the north and moderately priced . it serves indian food .==['the_nirala', 'north', 'indian']

0 the_nirala address 7_milton_road_chesterton name address
0 the_nirala area north name area
0 the_nirala food indian name food
0 the_nirala phone 01223_360966 name phone
0 the_nirala pricerange moderate name pricerange
0 the_nirala postcode cb41uy name postcode
0 golden_wok address 191_histon_road_chesterton name address
0 golden_wok area north name area
0 golden_wok food chinese name food
0 golden_wok phone 01223_350688 name phone
0 golden_wok pricerange moderate name pricerange
0 golden_wok postcode cb43hl name postcode
399 i am looking for a restaurant that is moderately priced and in the north part of town .==api_call dontcare north moderate==<silence>==the golden_wok is in the north part of town and is in the moderate price range .==no i am not interested in the golden_wok , is there anything else ?==the_nirala is also located in the north and moderately priced . it serves indian food .==great ! can i have the phone number and postcode please ?==the_nirala is located at 7_milton_road_chesterton . its phone number is 01223_360966 and the postcode is cb41uy . is there anything else i can help you with ?==['the_nirala', '7_milton_road_chesterton', '01223_360966', 'cb41uy']

0 the_nirala address 7_milton_road_chesterton name address
0 the_nirala area north name area
0 the_nirala food indian name food
0 the_nirala phone 01223_360966 name phone
0 the_nirala pricerange moderate name pricerange
0 the_nirala postcode cb41uy name postcode
0 golden_wok address 191_histon_road_chesterton name address
0 golden_wok area north name area
0 golden_wok food chinese name food
0 golden_wok phone 01223_350688 name phone
0 golden_wok pricerange moderate name pricerange
0 golden_wok postcode cb43hl name postcode
400 i am looking for a restaurant that is moderately priced and in the north part of town .==api_call dontcare north moderate==<silence>==the golden_wok is in the north part of town and is in the moderate price range .==no i am not interested in the golden_wok , is there anything else ?==the_nirala is also located in the north and moderately priced . it serves indian food .==great ! can i have the phone number and postcode please ?==the_nirala is located at 7_milton_road_chesterton . its phone number is 01223_360966 and the postcode is cb41uy . is there anything else i can help you with ?==that is all i needed . thank you .==thank you for using this system and please call us again . goodbye .==[]

0 the_nirala address 7_milton_road_chesterton name address
0 the_nirala area north name area
0 the_nirala food indian name food
0 the_nirala phone 01223_360966 name phone
0 the_nirala pricerange moderate name pricerange
0 the_nirala postcode cb41uy name postcode
0 golden_wok address 191_histon_road_chesterton name address
0 golden_wok area north name area
0 golden_wok food chinese name food
0 golden_wok phone 01223_350688 name phone
0 golden_wok pricerange moderate name pricerange
0 golden_wok postcode cb43hl name postcode
401 i am looking for a restaurant that is moderately priced and in the north part of town .==api_call dontcare north moderate==<silence>==the golden_wok is in the north part of town and is in the moderate price range .==no i am not interested in the golden_wok , is there anything else ?==the_nirala is also located in the north and moderately priced . it serves indian food .==great ! can i have the phone number and postcode please ?==the_nirala is located at 7_milton_road_chesterton . its phone number is 01223_360966 and the postcode is cb41uy . is there anything else i can help you with ?==that is all i needed . thank you .==thank you for using this system and please call us again . goodbye .==bye==thank you for using the cambridge restaurant sytem . good bye .==[]

402 i am looking for a restaurant in the moderate price range and in the north part of town .==there are two moderately priced restaurants in the north part of town . one specializes in indian cuisine and the other is a chinese restaurant .==['north', 'indian', 'chinese']

403 i am looking for a restaurant in the moderate price range and in the north part of town .==there are two moderately priced restaurants in the north part of town . one specializes in indian cuisine and the other is a chinese restaurant .==i want the indian one . what 's the address and phone number ?==api_call indian north moderate==['indian', 'north', 'moderate']

0 the_nirala address 7_milton_road_chesterton name address
0 the_nirala area north name area
0 the_nirala food indian name food
0 the_nirala phone 01223_360966 name phone
0 the_nirala pricerange moderate name pricerange
0 the_nirala postcode cb41uy name postcode
404 i am looking for a restaurant in the moderate price range and in the north part of town .==there are two moderately priced restaurants in the north part of town . one specializes in indian cuisine and the other is a chinese restaurant .==i want the indian one . what 's the address and phone number ?==api_call indian north moderate==<silence>==the indian restaurant is located at 7_milton_road_chesterton and the phone number is 01223_360966==['indian', '7_milton_road_chesterton', '01223_360966']

0 the_nirala address 7_milton_road_chesterton name address
0 the_nirala area north name area
0 the_nirala food indian name food
0 the_nirala phone 01223_360966 name phone
0 the_nirala pricerange moderate name pricerange
0 the_nirala postcode cb41uy name postcode
405 i am looking for a restaurant in the moderate price range and in the north part of town .==there are two moderately priced restaurants in the north part of town . one specializes in indian cuisine and the other is a chinese restaurant .==i want the indian one . what 's the address and phone number ?==api_call indian north moderate==<silence>==the indian restaurant is located at 7_milton_road_chesterton and the phone number is 01223_360966==thank you very much==thank you for using the cambridge restaurant phone system . enjoy your meal !==[]

406 i am looking for a restaurant in the north part of town that is in the cheap price range .==api_call dontcare north cheap==['north', 'cheap']

0 da_vinci_pizzeria address 20_milton_road_chesterton name address
0 da_vinci_pizzeria area north name area
0 da_vinci_pizzeria food italian name food
0 da_vinci_pizzeria phone 01223_351707 name phone
0 da_vinci_pizzeria pricerange cheap name pricerange
0 da_vinci_pizzeria postcode cb41jy name postcode
0 royal_spice address victoria_avenue_chesterton name address
0 royal_spice area north name area
0 royal_spice food indian name food
0 royal_spice phone 01733_553355 name phone
0 royal_spice pricerange cheap name pricerange
0 royal_spice postcode cb41eh name postcode
407 i am looking for a restaurant in the north part of town that is in the cheap price range .==api_call dontcare north cheap==<silence>==royal_spice is in the north part of town and is in the cheap price range .==['royal_spice', 'north', 'cheap']

0 da_vinci_pizzeria address 20_milton_road_chesterton name address
0 da_vinci_pizzeria area north name area
0 da_vinci_pizzeria food italian name food
0 da_vinci_pizzeria phone 01223_351707 name phone
0 da_vinci_pizzeria pricerange cheap name pricerange
0 da_vinci_pizzeria postcode cb41jy name postcode
0 royal_spice address victoria_avenue_chesterton name address
0 royal_spice area north name area
0 royal_spice food indian name food
0 royal_spice phone 01733_553355 name phone
0 royal_spice pricerange cheap name pricerange
0 royal_spice postcode cb41eh name postcode
408 i am looking for a restaurant in the north part of town that is in the cheap price range .==api_call dontcare north cheap==<silence>==royal_spice is in the north part of town and is in the cheap price range .==can i have something else ?==da_vinci_pizzeria serves is in the north part of town and in the cheap price range . would you like their location ?==['da_vinci_pizzeria', 'north', 'cheap']

0 da_vinci_pizzeria address 20_milton_road_chesterton name address
0 da_vinci_pizzeria area north name area
0 da_vinci_pizzeria food italian name food
0 da_vinci_pizzeria phone 01223_351707 name phone
0 da_vinci_pizzeria pricerange cheap name pricerange
0 da_vinci_pizzeria postcode cb41jy name postcode
0 royal_spice address victoria_avenue_chesterton name address
0 royal_spice area north name area
0 royal_spice food indian name food
0 royal_spice phone 01733_553355 name phone
0 royal_spice pricerange cheap name pricerange
0 royal_spice postcode cb41eh name postcode
409 i am looking for a restaurant in the north part of town that is in the cheap price range .==api_call dontcare north cheap==<silence>==royal_spice is in the north part of town and is in the cheap price range .==can i have something else ?==da_vinci_pizzeria serves is in the north part of town and in the cheap price range . would you like their location ?==what is the address ?==their address is 20_milton_road_chesterton==['20_milton_road_chesterton']

0 da_vinci_pizzeria address 20_milton_road_chesterton name address
0 da_vinci_pizzeria area north name area
0 da_vinci_pizzeria food italian name food
0 da_vinci_pizzeria phone 01223_351707 name phone
0 da_vinci_pizzeria pricerange cheap name pricerange
0 da_vinci_pizzeria postcode cb41jy name postcode
0 royal_spice address victoria_avenue_chesterton name address
0 royal_spice area north name area
0 royal_spice food indian name food
0 royal_spice phone 01733_553355 name phone
0 royal_spice pricerange cheap name pricerange
0 royal_spice postcode cb41eh name postcode
410 i am looking for a restaurant in the north part of town that is in the cheap price range .==api_call dontcare north cheap==<silence>==royal_spice is in the north part of town and is in the cheap price range .==can i have something else ?==da_vinci_pizzeria serves is in the north part of town and in the cheap price range . would you like their location ?==what is the address ?==their address is 20_milton_road_chesterton==thank you good bye .==you 're welcome , goodbye==[]

411 i want to find a moderately priced restaurant in the north part of town . what is the phone number ?==api_call dontcare north moderate==['north', 'moderate']

0 the_nirala address 7_milton_road_chesterton name address
0 the_nirala area north name area
0 the_nirala food indian name food
0 the_nirala phone 01223_360966 name phone
0 the_nirala pricerange moderate name pricerange
0 the_nirala postcode cb41uy name postcode
0 golden_wok address 191_histon_road_chesterton name address
0 golden_wok area north name area
0 golden_wok food chinese name food
0 golden_wok phone 01223_350688 name phone
0 golden_wok pricerange moderate name pricerange
0 golden_wok postcode cb43hl name postcode
412 i want to find a moderately priced restaurant in the north part of town . what is the phone number ?==api_call dontcare north moderate==<silence>==golden_wok is in the moderate price range and is in the north area of town .==['golden_wok', 'moderate', 'north']

0 the_nirala address 7_milton_road_chesterton name address
0 the_nirala area north name area
0 the_nirala food indian name food
0 the_nirala phone 01223_360966 name phone
0 the_nirala pricerange moderate name pricerange
0 the_nirala postcode cb41uy name postcode
0 golden_wok address 191_histon_road_chesterton name address
0 golden_wok area north name area
0 golden_wok food chinese name food
0 golden_wok phone 01223_350688 name phone
0 golden_wok pricerange moderate name pricerange
0 golden_wok postcode cb43hl name postcode
413 i want to find a moderately priced restaurant in the north part of town . what is the phone number ?==api_call dontcare north moderate==<silence>==golden_wok is in the moderate price range and is in the north area of town .==is there anything else in the expensive range in the north area of town ?==yes , there is an expensive french restaurant called restaurant_two_two .==['expensive', 'french', 'restaurant_two_two']

0 the_nirala address 7_milton_road_chesterton name address
0 the_nirala area north name area
0 the_nirala food indian name food
0 the_nirala phone 01223_360966 name phone
0 the_nirala pricerange moderate name pricerange
0 the_nirala postcode cb41uy name postcode
0 golden_wok address 191_histon_road_chesterton name address
0 golden_wok area north name area
0 golden_wok food chinese name food
0 golden_wok phone 01223_350688 name phone
0 golden_wok pricerange moderate name pricerange
0 golden_wok postcode cb43hl name postcode
414 i want to find a moderately priced restaurant in the north part of town . what is the phone number ?==api_call dontcare north moderate==<silence>==golden_wok is in the moderate price range and is in the north area of town .==is there anything else in the expensive range in the north area of town ?==yes , there is an expensive french restaurant called restaurant_two_two .==what is the phone number of that one please ?==the phone number of it is 01223_351880 .==['01223_351880']

0 the_nirala address 7_milton_road_chesterton name address
0 the_nirala area north name area
0 the_nirala food indian name food
0 the_nirala phone 01223_360966 name phone
0 the_nirala pricerange moderate name pricerange
0 the_nirala postcode cb41uy name postcode
[truncated: 236,925 more chars]
