# Supplementary material for: PluDG: enhancing task-oriented dialogue system with knowledge graph plug-in module
Source: PeerJ Comput Sci. 2023 Nov 24;9:e1707. doi: 10.7717/peerj-cs.1707 (PMC10703105; doi:10.7717/peerj-cs.1707)
Supplement: Supplemental Information 1 [file peerj-cs-09-1707-s001.zip › plugin/data/woz2.1_test.txt]

0 finches_bed_and_breakfast address 144_thornton_road name address
0 finches_bed_and_breakfast area west name area
0 finches_bed_and_breakfast phone 01223276653 name phone
0 finches_bed_and_breakfast postcode cb30nd name postcode
0 finches_bed_and_breakfast pricerange cheap name pricerange
0 finches_bed_and_breakfast stars 4_star name stars
0 finches_bed_and_breakfast type guesthouse name type
0 allenbell address 517a_coldham_lane name address
0 allenbell area east name area
0 allenbell phone 01223210353 name phone
0 allenbell postcode cb13js name postcode
0 allenbell pricerange cheap name pricerange
0 allenbell stars 4_star name stars
0 allenbell type guesthouse name type
0 alexander_bed_and_breakfast address 56_saint_barnabas_road name address
0 alexander_bed_and_breakfast area centre name area
0 alexander_bed_and_breakfast phone 01223525725 name phone
0 alexander_bed_and_breakfast postcode cb12de name postcode
0 alexander_bed_and_breakfast pricerange cheap name pricerange
0 alexander_bed_and_breakfast stars 4_star name stars
0 alexander_bed_and_breakfast type guesthouse name type
0 autumn_house address 710_newmarket_road name address
0 autumn_house area east name area
0 autumn_house phone 01223575122 name phone
0 autumn_house postcode cb58rs name postcode
0 autumn_house pricerange cheap name pricerange
0 autumn_house stars 4_star name stars
0 autumn_house type guesthouse name type
0 rosa_'_s_bed_and_breakfast address 53_roseford_road name address
0 rosa_'_s_bed_and_breakfast area south name area
0 rosa_'_s_bed_and_breakfast phone 01223512596 name phone
0 rosa_'_s_bed_and_breakfast postcode cb22ha name postcode
0 rosa_'_s_bed_and_breakfast pricerange cheap name pricerange
0 rosa_'_s_bed_and_breakfast stars 4_star name stars
0 rosa_'_s_bed_and_breakfast type guesthouse name type
0 leverton_house address 732-734_newmarket_road name address
0 leverton_house area east name area
0 leverton_house phone 01223292094 name phone
0 leverton_house postcode cb58rs name postcode
0 leverton_house pricerange cheap name pricerange
0 leverton_house stars 4_star name stars
0 leverton_house type guesthouse name type
0 the_cambridge_belfry address back_lane,_cambourne name address
0 the_cambridge_belfry area west name area
0 the_cambridge_belfry phone 01954714600 name phone
0 the_cambridge_belfry postcode cb236bw name postcode
0 the_cambridge_belfry pricerange cheap name pricerange
0 the_cambridge_belfry stars 4_star name stars
0 the_cambridge_belfry type hotel name type
1 i wasn ' t planning to stay in town tonight , but it looks like i ' m going to have to . can you help me find a pretty cheap room ?==the the_cambridge_belfry is a hotel in the west part of town in the cheap price range . would you like me to book a room for you ?==['the_cambridge_belfry', 'west', 'hotel', 'cheap']

0 finches_bed_and_breakfast address 144_thornton_road name address
0 finches_bed_and_breakfast area west name area
0 finches_bed_and_breakfast phone 01223276653 name phone
0 finches_bed_and_breakfast postcode cb30nd name postcode
0 finches_bed_and_breakfast pricerange cheap name pricerange
0 finches_bed_and_breakfast stars 4_star name stars
0 finches_bed_and_breakfast type guesthouse name type
0 allenbell address 517a_coldham_lane name address
0 allenbell area east name area
0 allenbell phone 01223210353 name phone
0 allenbell postcode cb13js name postcode
0 allenbell pricerange cheap name pricerange
0 allenbell stars 4_star name stars
0 allenbell type guesthouse name type
0 alexander_bed_and_breakfast address 56_saint_barnabas_road name address
0 alexander_bed_and_breakfast area centre name area
0 alexander_bed_and_breakfast phone 01223525725 name phone
0 alexander_bed_and_breakfast postcode cb12de name postcode
0 alexander_bed_and_breakfast pricerange cheap name pricerange
0 alexander_bed_and_breakfast stars 4_star name stars
0 alexander_bed_and_breakfast type guesthouse name type
0 autumn_house address 710_newmarket_road name address
0 autumn_house area east name area
0 autumn_house phone 01223575122 name phone
0 autumn_house postcode cb58rs name postcode
0 autumn_house pricerange cheap name pricerange
0 autumn_house stars 4_star name stars
0 autumn_house type guesthouse name type
0 rosa_'_s_bed_and_breakfast address 53_roseford_road name address
0 rosa_'_s_bed_and_breakfast area south name area
0 rosa_'_s_bed_and_breakfast phone 01223512596 name phone
0 rosa_'_s_bed_and_breakfast postcode cb22ha name postcode
0 rosa_'_s_bed_and_breakfast pricerange cheap name pricerange
0 rosa_'_s_bed_and_breakfast stars 4_star name stars
0 rosa_'_s_bed_and_breakfast type guesthouse name type
0 leverton_house address 732-734_newmarket_road name address
0 leverton_house area east name area
0 leverton_house phone 01223292094 name phone
0 leverton_house postcode cb58rs name postcode
0 leverton_house pricerange cheap name pricerange
0 leverton_house stars 4_star name stars
0 leverton_house type guesthouse name type
0 the_cambridge_belfry address back_lane,_cambourne name address
0 the_cambridge_belfry area west name area
0 the_cambridge_belfry phone 01954714600 name phone
0 the_cambridge_belfry postcode cb236bw name postcode
0 the_cambridge_belfry pricerange cheap name pricerange
0 the_cambridge_belfry stars 4_star name stars
0 the_cambridge_belfry type hotel name type
1 i wasn ' t planning to stay in town tonight , but it looks like i ' m going to have to . can you help me find a pretty cheap room ?==the the_cambridge_belfry is a hotel in the west part of town in the cheap price range . would you like me to book a room for you ?==i am looking for a cheap place to stay including free parking==the_cambridge_belfry is cheap and includes free parking and wifi . would you like to book a room ?==['the_cambridge_belfry', 'cheap']

0 finches_bed_and_breakfast address 144_thornton_road name address
0 finches_bed_and_breakfast area west name area
0 finches_bed_and_breakfast phone 01223276653 name phone
0 finches_bed_and_breakfast postcode cb30nd name postcode
0 finches_bed_and_breakfast pricerange cheap name pricerange
0 finches_bed_and_breakfast stars 4_star name stars
0 finches_bed_and_breakfast type guesthouse name type
0 allenbell address 517a_coldham_lane name address
0 allenbell area east name area
0 allenbell phone 01223210353 name phone
0 allenbell postcode cb13js name postcode
0 allenbell pricerange cheap name pricerange
0 allenbell stars 4_star name stars
0 allenbell type guesthouse name type
0 alexander_bed_and_breakfast address 56_saint_barnabas_road name address
0 alexander_bed_and_breakfast area centre name area
0 alexander_bed_and_breakfast phone 01223525725 name phone
0 alexander_bed_and_breakfast postcode cb12de name postcode
0 alexander_bed_and_breakfast pricerange cheap name pricerange
0 alexander_bed_and_breakfast stars 4_star name stars
0 alexander_bed_and_breakfast type guesthouse name type
0 autumn_house address 710_newmarket_road name address
0 autumn_house area east name area
0 autumn_house phone 01223575122 name phone
0 autumn_house postcode cb58rs name postcode
0 autumn_house pricerange cheap name pricerange
0 autumn_house stars 4_star name stars
0 autumn_house type guesthouse name type
0 rosa_'_s_bed_and_breakfast address 53_roseford_road name address
0 rosa_'_s_bed_and_breakfast area south name area
0 rosa_'_s_bed_and_breakfast phone 01223512596 name phone
0 rosa_'_s_bed_and_breakfast postcode cb22ha name postcode
0 rosa_'_s_bed_and_breakfast pricerange cheap name pricerange
0 rosa_'_s_bed_and_breakfast stars 4_star name stars
0 rosa_'_s_bed_and_breakfast type guesthouse name type
0 leverton_house address 732-734_newmarket_road name address
0 leverton_house area east name area
0 leverton_house phone 01223292094 name phone
0 leverton_house postcode cb58rs name postcode
0 leverton_house pricerange cheap name pricerange
0 leverton_house stars 4_star name stars
0 leverton_house type guesthouse name type
0 the_cambridge_belfry address back_lane,_cambourne name address
0 the_cambridge_belfry area west name area
0 the_cambridge_belfry phone 01954714600 name phone
0 the_cambridge_belfry postcode cb236bw name postcode
0 the_cambridge_belfry pricerange cheap name pricerange
0 the_cambridge_belfry stars 4_star name stars
0 the_cambridge_belfry type hotel name type
1 i wasn ' t planning to stay in town tonight , but it looks like i ' m going to have to . can you help me find a pretty cheap room ?==the the_cambridge_belfry is a hotel in the west part of town in the cheap price range . would you like me to book a room for you ?==i am looking for a cheap place to stay including free parking==the_cambridge_belfry is cheap and includes free parking and wifi . would you like to book a room ?==how many stars does it have ? i ' d like a cheap place in the west with 4_star and free parking .==yes , the_cambridge_belfry is a cheap 4_star hotel that includes free parking .==['the_cambridge_belfry', 'cheap', '4_star', 'hotel']

0 finches_bed_and_breakfast address 144_thornton_road name address
0 finches_bed_and_breakfast area west name area
0 finches_bed_and_breakfast phone 01223276653 name phone
0 finches_bed_and_breakfast postcode cb30nd name postcode
0 finches_bed_and_breakfast pricerange cheap name pricerange
0 finches_bed_and_breakfast stars 4_star name stars
0 finches_bed_and_breakfast type guesthouse name type
0 allenbell address 517a_coldham_lane name address
0 allenbell area east name area
0 allenbell phone 01223210353 name phone
0 allenbell postcode cb13js name postcode
0 allenbell pricerange cheap name pricerange
0 allenbell stars 4_star name stars
0 allenbell type guesthouse name type
0 alexander_bed_and_breakfast address 56_saint_barnabas_road name address
0 alexander_bed_and_breakfast area centre name area
0 alexander_bed_and_breakfast phone 01223525725 name phone
0 alexander_bed_and_breakfast postcode cb12de name postcode
0 alexander_bed_and_breakfast pricerange cheap name pricerange
0 alexander_bed_and_breakfast stars 4_star name stars
0 alexander_bed_and_breakfast type guesthouse name type
0 autumn_house address 710_newmarket_road name address
0 autumn_house area east name area
0 autumn_house phone 01223575122 name phone
0 autumn_house postcode cb58rs name postcode
0 autumn_house pricerange cheap name pricerange
0 autumn_house stars 4_star name stars
0 autumn_house type guesthouse name type
0 rosa_'_s_bed_and_breakfast address 53_roseford_road name address
0 rosa_'_s_bed_and_breakfast area south name area
0 rosa_'_s_bed_and_breakfast phone 01223512596 name phone
0 rosa_'_s_bed_and_breakfast postcode cb22ha name postcode
0 rosa_'_s_bed_and_breakfast pricerange cheap name pricerange
0 rosa_'_s_bed_and_breakfast stars 4_star name stars
0 rosa_'_s_bed_and_breakfast type guesthouse name type
0 leverton_house address 732-734_newmarket_road name address
0 leverton_house area east name area
0 leverton_house phone 01223292094 name phone
0 leverton_house postcode cb58rs name postcode
0 leverton_house pricerange cheap name pricerange
0 leverton_house stars 4_star name stars
0 leverton_house type guesthouse name type
0 the_cambridge_belfry address back_lane,_cambourne name address
0 the_cambridge_belfry area west name area
0 the_cambridge_belfry phone 01954714600 name phone
0 the_cambridge_belfry postcode cb236bw name postcode
0 the_cambridge_belfry pricerange cheap name pricerange
0 the_cambridge_belfry stars 4_star name stars
0 the_cambridge_belfry type hotel name type
1 i wasn ' t planning to stay in town tonight , but it looks like i ' m going to have to . can you help me find a pretty cheap room ?==the the_cambridge_belfry is a hotel in the west part of town in the cheap price range . would you like me to book a room for you ?==i am looking for a cheap place to stay including free parking==the_cambridge_belfry is cheap and includes free parking and wifi . would you like to book a room ?==how many stars does it have ? i ' d like a cheap place in the west with 4_star and free parking .==yes , the_cambridge_belfry is a cheap 4_star hotel that includes free parking .==do they have internet there ?==yes , there is free internet provided . would you like me to book a room ?==[]

0 finches_bed_and_breakfast address 144_thornton_road name address
0 finches_bed_and_breakfast area west name area
0 finches_bed_and_breakfast phone 01223276653 name phone
0 finches_bed_and_breakfast postcode cb30nd name postcode
0 finches_bed_and_breakfast pricerange cheap name pricerange
0 finches_bed_and_breakfast stars 4_star name stars
0 finches_bed_and_breakfast type guesthouse name type
0 allenbell address 517a_coldham_lane name address
0 allenbell area east name area
0 allenbell phone 01223210353 name phone
0 allenbell postcode cb13js name postcode
0 allenbell pricerange cheap name pricerange
0 allenbell stars 4_star name stars
0 allenbell type guesthouse name type
0 alexander_bed_and_breakfast address 56_saint_barnabas_road name address
0 alexander_bed_and_breakfast area centre name area
0 alexander_bed_and_breakfast phone 01223525725 name phone
0 alexander_bed_and_breakfast postcode cb12de name postcode
0 alexander_bed_and_breakfast pricerange cheap name pricerange
0 alexander_bed_and_breakfast stars 4_star name stars
0 alexander_bed_and_breakfast type guesthouse name type
0 autumn_house address 710_newmarket_road name address
0 autumn_house area east name area
0 autumn_house phone 01223575122 name phone
0 autumn_house postcode cb58rs name postcode
0 autumn_house pricerange cheap name pricerange
0 autumn_house stars 4_star name stars
0 autumn_house type guesthouse name type
0 rosa_'_s_bed_and_breakfast address 53_roseford_road name address
0 rosa_'_s_bed_and_breakfast area south name area
0 rosa_'_s_bed_and_breakfast phone 01223512596 name phone
0 rosa_'_s_bed_and_breakfast postcode cb22ha name postcode
0 rosa_'_s_bed_and_breakfast pricerange cheap name pricerange
0 rosa_'_s_bed_and_breakfast stars 4_star name stars
0 rosa_'_s_bed_and_breakfast type guesthouse name type
0 leverton_house address 732-734_newmarket_road name address
0 leverton_house area east name area
0 leverton_house phone 01223292094 name phone
0 leverton_house postcode cb58rs name postcode
0 leverton_house pricerange cheap name pricerange
0 leverton_house stars 4_star name stars
0 leverton_house type guesthouse name type
0 the_cambridge_belfry address back_lane,_cambourne name address
0 the_cambridge_belfry area west name area
0 the_cambridge_belfry phone 01954714600 name phone
0 the_cambridge_belfry postcode cb236bw name postcode
0 the_cambridge_belfry pricerange cheap name pricerange
0 the_cambridge_belfry stars 4_star name stars
0 the_cambridge_belfry type hotel name type
1 i wasn ' t planning to stay in town tonight , but it looks like i ' m going to have to . can you help me find a pretty cheap room ?==the the_cambridge_belfry is a hotel in the west part of town in the cheap price range . would you like me to book a room for you ?==i am looking for a cheap place to stay including free parking==the_cambridge_belfry is cheap and includes free parking and wifi . would you like to book a room ?==how many stars does it have ? i ' d like a cheap place in the west with 4_star and free parking .==yes , the_cambridge_belfry is a cheap 4_star hotel that includes free parking .==do they have internet there ?==yes , there is free internet provided . would you like me to book a room ?==sure you can book that for me , thank you !==i would be happy to book a room . please let me know your arrival day , how many nights you ' re staying , and the number of people who will be staying .==[]

0 finches_bed_and_breakfast address 144_thornton_road name address
0 finches_bed_and_breakfast area west name area
0 finches_bed_and_breakfast phone 01223276653 name phone
0 finches_bed_and_breakfast postcode cb30nd name postcode
0 finches_bed_and_breakfast pricerange cheap name pricerange
0 finches_bed_and_breakfast stars 4_star name stars
0 finches_bed_and_breakfast type guesthouse name type
0 allenbell address 517a_coldham_lane name address
0 allenbell area east name area
0 allenbell phone 01223210353 name phone
0 allenbell postcode cb13js name postcode
0 allenbell pricerange cheap name pricerange
0 allenbell stars 4_star name stars
0 allenbell type guesthouse name type
0 alexander_bed_and_breakfast address 56_saint_barnabas_road name address
0 alexander_bed_and_breakfast area centre name area
0 alexander_bed_and_breakfast phone 01223525725 name phone
0 alexander_bed_and_breakfast postcode cb12de name postcode
0 alexander_bed_and_breakfast pricerange cheap name pricerange
0 alexander_bed_and_breakfast stars 4_star name stars
0 alexander_bed_and_breakfast type guesthouse name type
0 autumn_house address 710_newmarket_road name address
0 autumn_house area east name area
0 autumn_house phone 01223575122 name phone
0 autumn_house postcode cb58rs name postcode
0 autumn_house pricerange cheap name pricerange
0 autumn_house stars 4_star name stars
0 autumn_house type guesthouse name type
0 rosa_'_s_bed_and_breakfast address 53_roseford_road name address
0 rosa_'_s_bed_and_breakfast area south name area
0 rosa_'_s_bed_and_breakfast phone 01223512596 name phone
0 rosa_'_s_bed_and_breakfast postcode cb22ha name postcode
0 rosa_'_s_bed_and_breakfast pricerange cheap name pricerange
0 rosa_'_s_bed_and_breakfast stars 4_star name stars
0 rosa_'_s_bed_and_breakfast type guesthouse name type
0 leverton_house address 732-734_newmarket_road name address
0 leverton_house area east name area
0 leverton_house phone 01223292094 name phone
0 leverton_house postcode cb58rs name postcode
0 leverton_house pricerange cheap name pricerange
0 leverton_house stars 4_star name stars
0 leverton_house type guesthouse name type
0 the_cambridge_belfry address back_lane,_cambourne name address
0 the_cambridge_belfry area west name area
0 the_cambridge_belfry phone 01954714600 name phone
0 the_cambridge_belfry postcode cb236bw name postcode
0 the_cambridge_belfry pricerange cheap name pricerange
0 the_cambridge_belfry stars 4_star name stars
0 the_cambridge_belfry type hotel name type
1 i wasn ' t planning to stay in town tonight , but it looks like i ' m going to have to . can you help me find a pretty cheap room ?==the the_cambridge_belfry is a hotel in the west part of town in the cheap price range . would you like me to book a room for you ?==i am looking for a cheap place to stay including free parking==the_cambridge_belfry is cheap and includes free parking and wifi . would you like to book a room ?==how many stars does it have ? i ' d like a cheap place in the west with 4_star and free parking .==yes , the_cambridge_belfry is a cheap 4_star hotel that includes free parking .==do they have internet there ?==yes , there is free internet provided . would you like me to book a room ?==sure you can book that for me , thank you !==i would be happy to book a room . please let me know your arrival day , how many nights you ' re staying , and the number of people who will be staying .==actually , i ' m not ready to book yet . i think i have the information i need , thank you !==it was a pleasure .==[]

0 ashley_hotel address 74_chesterton_road name address
0 ashley_hotel area north name area
0 ashley_hotel phone 01223350059 name phone
0 ashley_hotel postcode cb41er name postcode
0 ashley_hotel pricerange moderate name pricerange
0 ashley_hotel stars 2_star name stars
0 ashley_hotel type hotel name type
0 ashley_hotel choice 21 name choice
0 ashley_hotel ref pr0abubi name ref
0 university_arms_hotel address regent_street name address
0 university_arms_hotel area centre name area
0 university_arms_hotel phone 01223351241 name phone
0 university_arms_hotel postcode cb21ad name postcode
0 university_arms_hotel pricerange expensive name pricerange
0 university_arms_hotel stars 4_star name stars
0 university_arms_hotel type hotel name type
0 university_arms_hotel choice 21 name choice
0 university_arms_hotel ref pr0abubi name ref
0 huntingdon_marriott_hotel address kingfisher_way,_hinchinbrook_business_park,_huntingdon name address
0 huntingdon_marriott_hotel area west name area
0 huntingdon_marriott_hotel phone 01480446000 name phone
0 huntingdon_marriott_hotel postcode pe296fl name postcode
0 huntingdon_marriott_hotel pricerange expensive name pricerange
0 huntingdon_marriott_hotel stars 4_star name stars
0 huntingdon_marriott_hotel type hotel name type
0 huntingdon_marriott_hotel choice 21 name choice
0 huntingdon_marriott_hotel ref pr0abubi name ref
0 gonville_hotel address gonville_place name address
0 gonville_hotel area centre name area
0 gonville_hotel phone 01223366611 name phone
0 gonville_hotel postcode cb11ly name postcode
0 gonville_hotel pricerange expensive name pricerange
0 gonville_hotel stars 3_star name stars
0 gonville_hotel type hotel name type
0 gonville_hotel choice 21 name choice
0 gonville_hotel ref pr0abubi name ref
0 cityroomz address sleeperz_hotel,_station_road name address
0 cityroomz area centre name area
0 cityroomz phone 01223304050 name phone
0 cityroomz postcode cb12tz name postcode
0 cityroomz pricerange moderate name pricerange
0 cityroomz stars 0_star name stars
0 cityroomz type hotel name type
0 cityroomz choice 21 name choice
0 cityroomz ref pr0abubi name ref
0 express_by_holiday_inn_cambridge address 15-17_norman_way,_coldhams_business_park name address
0 express_by_holiday_inn_cambridge area east name area
0 express_by_holiday_inn_cambridge phone 01223866800 name phone
0 express_by_holiday_inn_cambridge postcode cb13lh name postcode
0 express_by_holiday_inn_cambridge pricerange expensive name pricerange
0 express_by_holiday_inn_cambridge stars 2_star name stars
0 express_by_holiday_inn_cambridge type hotel name type
0 express_by_holiday_inn_cambridge choice 21 name choice
0 express_by_holiday_inn_cambridge ref pr0abubi name ref
0 university_arms_hotel address regent_street name address
0 university_arms_hotel area centre name area
0 university_arms_hotel phone 01223351241 name phone
0 university_arms_hotel postcode cb21ad name postcode
0 university_arms_hotel pricerange expensive name pricerange
0 university_arms_hotel stars 4_star name stars
0 university_arms_hotel type hotel name type
1 hi , can you help me find a 4_star place to stay ?==there are a total of 21 hotels and guesthouses in the city that have 4_star . is there a particular area or price range you would like ?==['21', '4_star']

0 ashley_hotel address 74_chesterton_road name address
0 ashley_hotel area north name area
0 ashley_hotel phone 01223350059 name phone
0 ashley_hotel postcode cb41er name postcode
0 ashley_hotel pricerange moderate name pricerange
0 ashley_hotel stars 2_star name stars
0 ashley_hotel type hotel name type
0 ashley_hotel choice 21 name choice
0 ashley_hotel ref pr0abubi name ref
0 university_arms_hotel address regent_street name address
0 university_arms_hotel area centre name area
0 university_arms_hotel phone 01223351241 name phone
0 university_arms_hotel postcode cb21ad name postcode
0 university_arms_hotel pricerange expensive name pricerange
0 university_arms_hotel stars 4_star name stars
0 university_arms_hotel type hotel name type
0 university_arms_hotel choice 21 name choice
0 university_arms_hotel ref pr0abubi name ref
0 huntingdon_marriott_hotel address kingfisher_way,_hinchinbrook_business_park,_huntingdon name address
0 huntingdon_marriott_hotel area west name area
0 huntingdon_marriott_hotel phone 01480446000 name phone
0 huntingdon_marriott_hotel postcode pe296fl name postcode
0 huntingdon_marriott_hotel pricerange expensive name pricerange
0 huntingdon_marriott_hotel stars 4_star name stars
0 huntingdon_marriott_hotel type hotel name type
0 huntingdon_marriott_hotel choice 21 name choice
0 huntingdon_marriott_hotel ref pr0abubi name ref
0 gonville_hotel address gonville_place name address
0 gonville_hotel area centre name area
0 gonville_hotel phone 01223366611 name phone
0 gonville_hotel postcode cb11ly name postcode
0 gonville_hotel pricerange expensive name pricerange
0 gonville_hotel stars 3_star name stars
0 gonville_hotel type hotel name type
0 gonville_hotel choice 21 name choice
0 gonville_hotel ref pr0abubi name ref
0 cityroomz address sleeperz_hotel,_station_road name address
0 cityroomz area centre name area
0 cityroomz phone 01223304050 name phone
0 cityroomz postcode cb12tz name postcode
0 cityroomz pricerange moderate name pricerange
0 cityroomz stars 0_star name stars
0 cityroomz type hotel name type
0 cityroomz choice 21 name choice
0 cityroomz ref pr0abubi name ref
0 express_by_holiday_inn_cambridge address 15-17_norman_way,_coldhams_business_park name address
0 express_by_holiday_inn_cambridge area east name area
0 express_by_holiday_inn_cambridge phone 01223866800 name phone
0 express_by_holiday_inn_cambridge postcode cb13lh name postcode
0 express_by_holiday_inn_cambridge pricerange expensive name pricerange
0 express_by_holiday_inn_cambridge stars 2_star name stars
0 express_by_holiday_inn_cambridge type hotel name type
0 express_by_holiday_inn_cambridge choice 21 name choice
0 express_by_holiday_inn_cambridge ref pr0abubi name ref
0 university_arms_hotel address regent_street name address
0 university_arms_hotel area centre name area
0 university_arms_hotel phone 01223351241 name phone
0 university_arms_hotel postcode cb21ad name postcode
0 university_arms_hotel pricerange expensive name pricerange
0 university_arms_hotel stars 4_star name stars
0 university_arms_hotel type hotel name type
1 hi , can you help me find a 4_star place to stay ?==there are a total of 21 hotels and guesthouses in the city that have 4_star . is there a particular area or price range you would like ?==how about a place in the east side of town that is a hotel not a guesthouse==i am sorry but i do not have any hotels in the east . would you like to change location or type of accomodations ?==['east']

0 ashley_hotel address 74_chesterton_road name address
0 ashley_hotel area north name area
0 ashley_hotel phone 01223350059 name phone
0 ashley_hotel postcode cb41er name postcode
0 ashley_hotel pricerange moderate name pricerange
0 ashley_hotel stars 2_star name stars
0 ashley_hotel type hotel name type
0 ashley_hotel choice 21 name choice
0 ashley_hotel ref pr0abubi name ref
0 university_arms_hotel address regent_street name address
0 university_arms_hotel area centre name area
0 university_arms_hotel phone 01223351241 name phone
0 university_arms_hotel postcode cb21ad name postcode
0 university_arms_hotel pricerange expensive name pricerange
0 university_arms_hotel stars 4_star name stars
0 university_arms_hotel type hotel name type
0 university_arms_hotel choice 21 name choice
0 university_arms_hotel ref pr0abubi name ref
0 huntingdon_marriott_hotel address kingfisher_way,_hinchinbrook_business_park,_huntingdon name address
0 huntingdon_marriott_hotel area west name area
0 huntingdon_marriott_hotel phone 01480446000 name phone
0 huntingdon_marriott_hotel postcode pe296fl name postcode
0 huntingdon_marriott_hotel pricerange expensive name pricerange
0 huntingdon_marriott_hotel stars 4_star name stars
0 huntingdon_marriott_hotel type hotel name type
0 huntingdon_marriott_hotel choice 21 name choice
0 huntingdon_marriott_hotel ref pr0abubi name ref
0 gonville_hotel address gonville_place name address
0 gonville_hotel area centre name area
0 gonville_hotel phone 01223366611 name phone
0 gonville_hotel postcode cb11ly name postcode
0 gonville_hotel pricerange expensive name pricerange
0 gonville_hotel stars 3_star name stars
0 gonville_hotel type hotel name type
0 gonville_hotel choice 21 name choice
0 gonville_hotel ref pr0abubi name ref
0 cityroomz address sleeperz_hotel,_station_road name address
0 cityroomz area centre name area
0 cityroomz phone 01223304050 name phone
0 cityroomz postcode cb12tz name postcode
0 cityroomz pricerange moderate name pricerange
0 cityroomz stars 0_star name stars
0 cityroomz type hotel name type
0 cityroomz choice 21 name choice
0 cityroomz ref pr0abubi name ref
0 express_by_holiday_inn_cambridge address 15-17_norman_way,_coldhams_business_park name address
0 express_by_holiday_inn_cambridge area east name area
0 express_by_holiday_inn_cambridge phone 01223866800 name phone
0 express_by_holiday_inn_cambridge postcode cb13lh name postcode
0 express_by_holiday_inn_cambridge pricerange expensive name pricerange
0 express_by_holiday_inn_cambridge stars 2_star name stars
0 express_by_holiday_inn_cambridge type hotel name type
0 express_by_holiday_inn_cambridge choice 21 name choice
0 express_by_holiday_inn_cambridge ref pr0abubi name ref
0 university_arms_hotel address regent_street name address
0 university_arms_hotel area centre name area
0 university_arms_hotel phone 01223351241 name phone
0 university_arms_hotel postcode cb21ad name postcode
0 university_arms_hotel pricerange expensive name pricerange
0 university_arms_hotel stars 4_star name stars
0 university_arms_hotel type hotel name type
1 hi , can you help me find a 4_star place to stay ?==there are a total of 21 hotels and guesthouses in the city that have 4_star . is there a particular area or price range you would like ?==how about a place in the east side of town that is a hotel not a guesthouse==i am sorry but i do not have any hotels in the east . would you like to change location or type of accomodations ?==yes , can you please change the location to centre ?==we have one 4_star hotel that is in the centre , university_arms_hotel , it has internet and parking and is expensive , would this one suit you ?==['university_arms_hotel', 'expensive', '4_star', 'centre', 'hotel']

0 ashley_hotel address 74_chesterton_road name address
0 ashley_hotel area north name area
0 ashley_hotel phone 01223350059 name phone
0 ashley_hotel postcode cb41er name postcode
0 ashley_hotel pricerange moderate name pricerange
0 ashley_hotel stars 2_star name stars
0 ashley_hotel type hotel name type
0 ashley_hotel choice 21 name choice
0 ashley_hotel ref pr0abubi name ref
0 university_arms_hotel address regent_street name address
0 university_arms_hotel area centre name area
0 university_arms_hotel phone 01223351241 name phone
0 university_arms_hotel postcode cb21ad name postcode
0 university_arms_hotel pricerange expensive name pricerange
0 university_arms_hotel stars 4_star name stars
0 university_arms_hotel type hotel name type
0 university_arms_hotel choice 21 name choice
0 university_arms_hotel ref pr0abubi name ref
0 huntingdon_marriott_hotel address kingfisher_way,_hinchinbrook_business_park,_huntingdon name address
0 huntingdon_marriott_hotel area west name area
0 huntingdon_marriott_hotel phone 01480446000 name phone
0 huntingdon_marriott_hotel postcode pe296fl name postcode
0 huntingdon_marriott_hotel pricerange expensive name pricerange
0 huntingdon_marriott_hotel stars 4_star name stars
0 huntingdon_marriott_hotel type hotel name type
0 huntingdon_marriott_hotel choice 21 name choice
0 huntingdon_marriott_hotel ref pr0abubi name ref
0 gonville_hotel address gonville_place name address
0 gonville_hotel area centre name area
0 gonville_hotel phone 01223366611 name phone
0 gonville_hotel postcode cb11ly name postcode
0 gonville_hotel pricerange expensive name pricerange
0 gonville_hotel stars 3_star name stars
0 gonville_hotel type hotel name type
0 gonville_hotel choice 21 name choice
0 gonville_hotel ref pr0abubi name ref
0 cityroomz address sleeperz_hotel,_station_road name address
0 cityroomz area centre name area
0 cityroomz phone 01223304050 name phone
0 cityroomz postcode cb12tz name postcode
0 cityroomz pricerange moderate name pricerange
0 cityroomz stars 0_star name stars
0 cityroomz type hotel name type
0 cityroomz choice 21 name choice
0 cityroomz ref pr0abubi name ref
0 express_by_holiday_inn_cambridge address 15-17_norman_way,_coldhams_business_park name address
0 express_by_holiday_inn_cambridge area east name area
0 express_by_holiday_inn_cambridge phone 01223866800 name phone
0 express_by_holiday_inn_cambridge postcode cb13lh name postcode
0 express_by_holiday_inn_cambridge pricerange expensive name pricerange
0 express_by_holiday_inn_cambridge stars 2_star name stars
0 express_by_holiday_inn_cambridge type hotel name type
0 express_by_holiday_inn_cambridge choice 21 name choice
0 express_by_holiday_inn_cambridge ref pr0abubi name ref
0 university_arms_hotel address regent_street name address
0 university_arms_hotel area centre name area
0 university_arms_hotel phone 01223351241 name phone
0 university_arms_hotel postcode cb21ad name postcode
0 university_arms_hotel pricerange expensive name pricerange
0 university_arms_hotel stars 4_star name stars
0 university_arms_hotel type hotel name type
1 hi , can you help me find a 4_star place to stay ?==there are a total of 21 hotels and guesthouses in the city that have 4_star . is there a particular area or price range you would like ?==how about a place in the east side of town that is a hotel not a guesthouse==i am sorry but i do not have any hotels in the east . would you like to change location or type of accomodations ?==yes , can you please change the location to centre ?==we have one 4_star hotel that is in the centre , university_arms_hotel , it has internet and parking and is expensive , would this one suit you ?==that will be fine . can you book me a room for saturday , please ?==certainly . how long would you like to stay , and how many are in your party ?==[]

0 ashley_hotel address 74_chesterton_road name address
0 ashley_hotel area north name area
0 ashley_hotel phone 01223350059 name phone
0 ashley_hotel postcode cb41er name postcode
0 ashley_hotel pricerange moderate name pricerange
0 ashley_hotel stars 2_star name stars
0 ashley_hotel type hotel name type
0 ashley_hotel choice 21 name choice
0 ashley_hotel ref pr0abubi name ref
0 university_arms_hotel address regent_street name address
0 university_arms_hotel area centre name area
0 university_arms_hotel phone 01223351241 name phone
0 university_arms_hotel postcode cb21ad name postcode
0 university_arms_hotel pricerange expensive name pricerange
0 university_arms_hotel stars 4_star name stars
0 university_arms_hotel type hotel name type
0 university_arms_hotel choice 21 name choice
0 university_arms_hotel ref pr0abubi name ref
0 huntingdon_marriott_hotel address kingfisher_way,_hinchinbrook_business_park,_huntingdon name address
0 huntingdon_marriott_hotel area west name area
0 huntingdon_marriott_hotel phone 01480446000 name phone
0 huntingdon_marriott_hotel postcode pe296fl name postcode
0 huntingdon_marriott_hotel pricerange expensive name pricerange
0 huntingdon_marriott_hotel stars 4_star name stars
0 huntingdon_marriott_hotel type hotel name type
0 huntingdon_marriott_hotel choice 21 name choice
0 huntingdon_marriott_hotel ref pr0abubi name ref
0 gonville_hotel address gonville_place name address
0 gonville_hotel area centre name area
0 gonville_hotel phone 01223366611 name phone
0 gonville_hotel postcode cb11ly name postcode
0 gonville_hotel pricerange expensive name pricerange
0 gonville_hotel stars 3_star name stars
0 gonville_hotel type hotel name type
0 gonville_hotel choice 21 name choice
0 gonville_hotel ref pr0abubi name ref
0 cityroomz address sleeperz_hotel,_station_road name address
0 cityroomz area centre name area
0 cityroomz phone 01223304050 name phone
0 cityroomz postcode cb12tz name postcode
0 cityroomz pricerange moderate name pricerange
0 cityroomz stars 0_star name stars
0 cityroomz type hotel name type
0 cityroomz choice 21 name choice
0 cityroomz ref pr0abubi name ref
0 express_by_holiday_inn_cambridge address 15-17_norman_way,_coldhams_business_park name address
0 express_by_holiday_inn_cambridge area east name area
0 express_by_holiday_inn_cambridge phone 01223866800 name phone
0 express_by_holiday_inn_cambridge postcode cb13lh name postcode
0 express_by_holiday_inn_cambridge pricerange expensive name pricerange
0 express_by_holiday_inn_cambridge stars 2_star name stars
0 express_by_holiday_inn_cambridge type hotel name type
0 express_by_holiday_inn_cambridge choice 21 name choice
0 express_by_holiday_inn_cambridge ref pr0abubi name ref
0 university_arms_hotel address regent_street name address
0 university_arms_hotel area centre name area
0 university_arms_hotel phone 01223351241 name phone
0 university_arms_hotel postcode cb21ad name postcode
0 university_arms_hotel pricerange expensive name pricerange
0 university_arms_hotel stars 4_star name stars
0 university_arms_hotel type hotel name type
1 hi , can you help me find a 4_star place to stay ?==there are a total of 21 hotels and guesthouses in the city that have 4_star . is there a particular area or price range you would like ?==how about a place in the east side of town that is a hotel not a guesthouse==i am sorry but i do not have any hotels in the east . would you like to change location or type of accomodations ?==yes , can you please change the location to centre ?==we have one 4_star hotel that is in the centre , university_arms_hotel , it has internet and parking and is expensive , would this one suit you ?==that will be fine . can you book me a room for saturday , please ?==certainly . how long would you like to stay , and how many are in your party ?==i ' ll be arriving saturday and staying 3 nights . there are 3 of us .==unfortunately , we cannot book you for those days . could you change the number of days ?==[]

0 ashley_hotel address 74_chesterton_road name address
0 ashley_hotel area north name area
0 ashley_hotel phone 01223350059 name phone
0 ashley_hotel postcode cb41er name postcode
0 ashley_hotel pricerange moderate name pricerange
0 ashley_hotel stars 2_star name stars
0 ashley_hotel type hotel name type
0 ashley_hotel choice 21 name choice
0 ashley_hotel ref pr0abubi name ref
0 university_arms_hotel address regent_street name address
0 university_arms_hotel area centre name area
0 university_arms_hotel phone 01223351241 name phone
0 university_arms_hotel postcode cb21ad name postcode
0 university_arms_hotel pricerange expensive name pricerange
0 university_arms_hotel stars 4_star name stars
0 university_arms_hotel type hotel name type
0 university_arms_hotel choice 21 name choice
0 university_arms_hotel ref pr0abubi name ref
0 huntingdon_marriott_hotel address kingfisher_way,_hinchinbrook_business_park,_huntingdon name address
0 huntingdon_marriott_hotel area west name area
0 huntingdon_marriott_hotel phone 01480446000 name phone
0 huntingdon_marriott_hotel postcode pe296fl name postcode
0 huntingdon_marriott_hotel pricerange expensive name pricerange
0 huntingdon_marriott_hotel stars 4_star name stars
0 huntingdon_marriott_hotel type hotel name type
0 huntingdon_marriott_hotel choice 21 name choice
0 huntingdon_marriott_hotel ref pr0abubi name ref
0 gonville_hotel address gonville_place name address
0 gonville_hotel area centre name area
0 gonville_hotel phone 01223366611 name phone
0 gonville_hotel postcode cb11ly name postcode
0 gonville_hotel pricerange expensive name pricerange
0 gonville_hotel stars 3_star name stars
0 gonville_hotel type hotel name type
0 gonville_hotel choice 21 name choice
0 gonville_hotel ref pr0abubi name ref
0 cityroomz address sleeperz_hotel,_station_road name address
0 cityroomz area centre name area
0 cityroomz phone 01223304050 name phone
0 cityroomz postcode cb12tz name postcode
0 cityroomz pricerange moderate name pricerange
0 cityroomz stars 0_star name stars
0 cityroomz type hotel name type
0 cityroomz choice 21 name choice
0 cityroomz ref pr0abubi name ref
0 express_by_holiday_inn_cambridge address 15-17_norman_way,_coldhams_business_park name address
0 express_by_holiday_inn_cambridge area east name area
0 express_by_holiday_inn_cambridge phone 01223866800 name phone
0 express_by_holiday_inn_cambridge postcode cb13lh name postcode
0 express_by_holiday_inn_cambridge pricerange expensive name pricerange
0 express_by_holiday_inn_cambridge stars 2_star name stars
0 express_by_holiday_inn_cambridge type hotel name type
0 express_by_holiday_inn_cambridge choice 21 name choice
0 express_by_holiday_inn_cambridge ref pr0abubi name ref
0 university_arms_hotel address regent_street name address
0 university_arms_hotel area centre name area
0 university_arms_hotel phone 01223351241 name phone
0 university_arms_hotel postcode cb21ad name postcode
0 university_arms_hotel pricerange expensive name pricerange
0 university_arms_hotel stars 4_star name stars
0 university_arms_hotel type hotel name type
1 hi , can you help me find a 4_star place to stay ?==there are a total of 21 hotels and guesthouses in the city that have 4_star . is there a particular area or price range you would like ?==how about a place in the east side of town that is a hotel not a guesthouse==i am sorry but i do not have any hotels in the east . would you like to change location or type of accomodations ?==yes , can you please change the location to centre ?==we have one 4_star hotel that is in the centre , university_arms_hotel , it has internet and parking and is expensive , would this one suit you ?==that will be fine . can you book me a room for saturday , please ?==certainly . how long would you like to stay , and how many are in your party ?==i ' ll be arriving saturday and staying 3 nights . there are 3 of us .==unfortunately , we cannot book you for those days . could you change the number of days ?==sure , try for two days ?==that was unsuccessful too . wanna try something else ?==[]

0 ashley_hotel address 74_chesterton_road name address
0 ashley_hotel area north name area
0 ashley_hotel phone 01223350059 name phone
0 ashley_hotel postcode cb41er name postcode
0 ashley_hotel pricerange moderate name pricerange
0 ashley_hotel stars 2_star name stars
0 ashley_hotel type hotel name type
0 ashley_hotel choice 21 name choice
0 ashley_hotel ref pr0abubi name ref
0 university_arms_hotel address regent_street name address
0 university_arms_hotel area centre name area
0 university_arms_hotel phone 01223351241 name phone
0 university_arms_hotel postcode cb21ad name postcode
0 university_arms_hotel pricerange expensive name pricerange
0 university_arms_hotel stars 4_star name stars
0 university_arms_hotel type hotel name type
0 university_arms_hotel choice 21 name choice
0 university_arms_hotel ref pr0abubi name ref
0 huntingdon_marriott_hotel address kingfisher_way,_hinchinbrook_business_park,_huntingdon name address
0 huntingdon_marriott_hotel area west name area
0 huntingdon_marriott_hotel phone 01480446000 name phone
0 huntingdon_marriott_hotel postcode pe296fl name postcode
0 huntingdon_marriott_hotel pricerange expensive name pricerange
0 huntingdon_marriott_hotel stars 4_star name stars
0 huntingdon_marriott_hotel type hotel name type
0 huntingdon_marriott_hotel choice 21 name choice
0 huntingdon_marriott_hotel ref pr0abubi name ref
0 gonville_hotel address gonville_place name address
0 gonville_hotel area centre name area
0 gonville_hotel phone 01223366611 name phone
0 gonville_hotel postcode cb11ly name postcode
0 gonville_hotel pricerange expensive name pricerange
0 gonville_hotel stars 3_star name stars
0 gonville_hotel type hotel name type
0 gonville_hotel choice 21 name choice
0 gonville_hotel ref pr0abubi name ref
0 cityroomz address sleeperz_hotel,_station_road name address
0 cityroomz area centre name area
0 cityroomz phone 01223304050 name phone
0 cityroomz postcode cb12tz name postcode
0 cityroomz pricerange moderate name pricerange
0 cityroomz stars 0_star name stars
0 cityroomz type hotel name type
0 cityroomz choice 21 name choice
0 cityroomz ref pr0abubi name ref
0 express_by_holiday_inn_cambridge address 15-17_norman_way,_coldhams_business_park name address
0 express_by_holiday_inn_cambridge area east name area
0 express_by_holiday_inn_cambridge phone 01223866800 name phone
0 express_by_holiday_inn_cambridge postcode cb13lh name postcode
0 express_by_holiday_inn_cambridge pricerange expensive name pricerange
0 express_by_holiday_inn_cambridge stars 2_star name stars
0 express_by_holiday_inn_cambridge type hotel name type
0 express_by_holiday_inn_cambridge choice 21 name choice
0 express_by_holiday_inn_cambridge ref pr0abubi name ref
0 university_arms_hotel address regent_street name address
0 university_arms_hotel area centre name area
0 university_arms_hotel phone 01223351241 name phone
0 university_arms_hotel postcode cb21ad name postcode
0 university_arms_hotel pricerange expensive name pricerange
0 university_arms_hotel stars 4_star name stars
0 university_arms_hotel type hotel name type
1 hi , can you help me find a 4_star place to stay ?==there are a total of 21 hotels and guesthouses in the city that have 4_star . is there a particular area or price range you would like ?==how about a place in the east side of town that is a hotel not a guesthouse==i am sorry but i do not have any hotels in the east . would you like to change location or type of accomodations ?==yes , can you please change the location to centre ?==we have one 4_star hotel that is in the centre , university_arms_hotel , it has internet and parking and is expensive , would this one suit you ?==that will be fine . can you book me a room for saturday , please ?==certainly . how long would you like to stay , and how many are in your party ?==i ' ll be arriving saturday and staying 3 nights . there are 3 of us .==unfortunately , we cannot book you for those days . could you change the number of days ?==sure , try for two days ?==that was unsuccessful too . wanna try something else ?==is there another one in the centre with that critera avaible ?==no , i ' m sorry . i am searching for a 4_star hotel in the centre for 2 nights on saturday . is that correct ?==['hotel', '4_star', 'centre']

0 ashley_hotel address 74_chesterton_road name address
0 ashley_hotel area north name area
0 ashley_hotel phone 01223350059 name phone
0 ashley_hotel postcode cb41er name postcode
0 ashley_hotel pricerange moderate name pricerange
0 ashley_hotel stars 2_star name stars
0 ashley_hotel type hotel name type
0 ashley_hotel choice 21 name choice
0 ashley_hotel ref pr0abubi name ref
0 university_arms_hotel address regent_street name address
0 university_arms_hotel area centre name area
0 university_arms_hotel phone 01223351241 name phone
0 university_arms_hotel postcode cb21ad name postcode
0 university_arms_hotel pricerange expensive name pricerange
0 university_arms_hotel stars 4_star name stars
0 university_arms_hotel type hotel name type
0 university_arms_hotel choice 21 name choice
0 university_arms_hotel ref pr0abubi name ref
0 huntingdon_marriott_hotel address kingfisher_way,_hinchinbrook_business_park,_huntingdon name address
0 huntingdon_marriott_hotel area west name area
0 huntingdon_marriott_hotel phone 01480446000 name phone
0 huntingdon_marriott_hotel postcode pe296fl name postcode
0 huntingdon_marriott_hotel pricerange expensive name pricerange
0 huntingdon_marriott_hotel stars 4_star name stars
0 huntingdon_marriott_hotel type hotel name type
0 huntingdon_marriott_hotel choice 21 name choice
0 huntingdon_marriott_hotel ref pr0abubi name ref
0 gonville_hotel address gonville_place name address
0 gonville_hotel area centre name area
0 gonville_hotel phone 01223366611 name phone
0 gonville_hotel postcode cb11ly name postcode
0 gonville_hotel pricerange expensive name pricerange
0 gonville_hotel stars 3_star name stars
0 gonville_hotel type hotel name type
0 gonville_hotel choice 21 name choice
0 gonville_hotel ref pr0abubi name ref
0 cityroomz address sleeperz_hotel,_station_road name address
0 cityroomz area centre name area
0 cityroomz phone 01223304050 name phone
0 cityroomz postcode cb12tz name postcode
0 cityroomz pricerange moderate name pricerange
0 cityroomz stars 0_star name stars
0 cityroomz type hotel name type
0 cityroomz choice 21 name choice
0 cityroomz ref pr0abubi name ref
0 express_by_holiday_inn_cambridge address 15-17_norman_way,_coldhams_business_park name address
0 express_by_holiday_inn_cambridge area east name area
0 express_by_holiday_inn_cambridge phone 01223866800 name phone
0 express_by_holiday_inn_cambridge postcode cb13lh name postcode
0 express_by_holiday_inn_cambridge pricerange expensive name pricerange
0 express_by_holiday_inn_cambridge stars 2_star name stars
0 express_by_holiday_inn_cambridge type hotel name type
0 express_by_holiday_inn_cambridge choice 21 name choice
0 express_by_holiday_inn_cambridge ref pr0abubi name ref
0 university_arms_hotel address regent_street name address
0 university_arms_hotel area centre name area
0 university_arms_hotel phone 01223351241 name phone
0 university_arms_hotel postcode cb21ad name postcode
0 university_arms_hotel pricerange expensive name pricerange
0 university_arms_hotel stars 4_star name stars
0 university_arms_hotel type hotel name type
1 hi , can you help me find a 4_star place to stay ?==there are a total of 21 hotels and guesthouses in the city that have 4_star . is there a particular area or price range you would like ?==how about a place in the east side of town that is a hotel not a guesthouse==i am sorry but i do not have any hotels in the east . would you like to change location or type of accomodations ?==yes , can you please change the location to centre ?==we have one 4_star hotel that is in the centre , university_arms_hotel , it has internet and parking and is expensive , would this one suit you ?==that will be fine . can you book me a room for saturday , please ?==certainly . how long would you like to stay , and how many are in your party ?==i ' ll be arriving saturday and staying 3 nights . there are 3 of us .==unfortunately , we cannot book you for those days . could you change the number of days ?==sure , try for two days ?==that was unsuccessful too . wanna try something else ?==is there another one in the centre with that critera avaible ?==no , i ' m sorry . i am searching for a 4_star hotel in the centre for 2 nights on saturday . is that correct ?==i need the hotel for 3 nights starting on saturday please .==would you like to change the number of days you are staying . i was unable to find anything .==[]

0 ashley_hotel address 74_chesterton_road name address
0 ashley_hotel area north name area
0 ashley_hotel phone 01223350059 name phone
0 ashley_hotel postcode cb41er name postcode
0 ashley_hotel pricerange moderate name pricerange
0 ashley_hotel stars 2_star name stars
0 ashley_hotel type hotel name type
0 ashley_hotel choice 21 name choice
0 ashley_hotel ref pr0abubi name ref
0 university_arms_hotel address regent_street name address
0 university_arms_hotel area centre name area
0 university_arms_hotel phone 01223351241 name phone
0 university_arms_hotel postcode cb21ad name postcode
0 university_arms_hotel pricerange expensive name pricerange
0 university_arms_hotel stars 4_star name stars
0 university_arms_hotel type hotel name type
0 university_arms_hotel choice 21 name choice
0 university_arms_hotel ref pr0abubi name ref
0 huntingdon_marriott_hotel address kingfisher_way,_hinchinbrook_business_park,_huntingdon name address
0 huntingdon_marriott_hotel area west name area
0 huntingdon_marriott_hotel phone 01480446000 name phone
0 huntingdon_marriott_hotel postcode pe296fl name postcode
0 huntingdon_marriott_hotel pricerange expensive name pricerange
0 huntingdon_marriott_hotel stars 4_star name stars
0 huntingdon_marriott_hotel type hotel name type
0 huntingdon_marriott_hotel choice 21 name choice
0 huntingdon_marriott_hotel ref pr0abubi name ref
0 gonville_hotel address gonville_place name address
0 gonville_hotel area centre name area
0 gonville_hotel phone 01223366611 name phone
0 gonville_hotel postcode cb11ly name postcode
0 gonville_hotel pricerange expensive name pricerange
0 gonville_hotel stars 3_star name stars
0 gonville_hotel type hotel name type
0 gonville_hotel choice 21 name choice
0 gonville_hotel ref pr0abubi name ref
0 cityroomz address sleeperz_hotel,_station_road name address
0 cityroomz area centre name area
0 cityroomz phone 01223304050 name phone
0 cityroomz postcode cb12tz name postcode
0 cityroomz pricerange moderate name pricerange
0 cityroomz stars 0_star name stars
0 cityroomz type hotel name type
0 cityroomz choice 21 name choice
0 cityroomz ref pr0abubi name ref
0 express_by_holiday_inn_cambridge address 15-17_norman_way,_coldhams_business_park name address
0 express_by_holiday_inn_cambridge area east name area
0 express_by_holiday_inn_cambridge phone 01223866800 name phone
0 express_by_holiday_inn_cambridge postcode cb13lh name postcode
0 express_by_holiday_inn_cambridge pricerange expensive name pricerange
0 express_by_holiday_inn_cambridge stars 2_star name stars
0 express_by_holiday_inn_cambridge type hotel name type
0 express_by_holiday_inn_cambridge choice 21 name choice
0 express_by_holiday_inn_cambridge ref pr0abubi name ref
0 university_arms_hotel address regent_street name address
0 university_arms_hotel area centre name area
0 university_arms_hotel phone 01223351241 name phone
0 university_arms_hotel postcode cb21ad name postcode
0 university_arms_hotel pricerange expensive name pricerange
0 university_arms_hotel stars 4_star name stars
0 university_arms_hotel type hotel name type
1 hi , can you help me find a 4_star place to stay ?==there are a total of 21 hotels and guesthouses in the city that have 4_star . is there a particular area or price range you would like ?==how about a place in the east side of town that is a hotel not a guesthouse==i am sorry but i do not have any hotels in the east . would you like to change location or type of accomodations ?==yes , can you please change the location to centre ?==we have one 4_star hotel that is in the centre , university_arms_hotel , it has internet and parking and is expensive , would this one suit you ?==that will be fine . can you book me a room for saturday , please ?==certainly . how long would you like to stay , and how many are in your party ?==i ' ll be arriving saturday and staying 3 nights . there are 3 of us .==unfortunately , we cannot book you for those days . could you change the number of days ?==sure , try for two days ?==that was unsuccessful too . wanna try something else ?==is there another one in the centre with that critera avaible ?==no , i ' m sorry . i am searching for a 4_star hotel in the centre for 2 nights on saturday . is that correct ?==i need the hotel for 3 nights starting on saturday please .==would you like to change the number of days you are staying . i was unable to find anything .==no , please continue the search .==i ' m sorry , but the university arms does not have anything available on saturday for 3 people , for a 3 night stay . would you like to try a different day ?==[]

0 ashley_hotel address 74_chesterton_road name address
0 ashley_hotel area north name area
0 ashley_hotel phone 01223350059 name phone
0 ashley_hotel postcode cb41er name postcode
0 ashley_hotel pricerange moderate name pricerange
0 ashley_hotel stars 2_star name stars
0 ashley_hotel type hotel name type
0 ashley_hotel choice 21 name choice
0 ashley_hotel ref pr0abubi name ref
0 university_arms_hotel address regent_street name address
0 university_arms_hotel area centre name area
0 university_arms_hotel phone 01223351241 name phone
0 university_arms_hotel postcode cb21ad name postcode
0 university_arms_hotel pricerange expensive name pricerange
0 university_arms_hotel stars 4_star name stars
0 university_arms_hotel type hotel name type
0 university_arms_hotel choice 21 name choice
0 university_arms_hotel ref pr0abubi name ref
0 huntingdon_marriott_hotel address kingfisher_way,_hinchinbrook_business_park,_huntingdon name address
0 huntingdon_marriott_hotel area west name area
0 huntingdon_marriott_hotel phone 01480446000 name phone
0 huntingdon_marriott_hotel postcode pe296fl name postcode
0 huntingdon_marriott_hotel pricerange expensive name pricerange
0 huntingdon_marriott_hotel stars 4_star name stars
0 huntingdon_marriott_hotel type hotel name type
0 huntingdon_marriott_hotel choice 21 name choice
0 huntingdon_marriott_hotel ref pr0abubi name ref
0 gonville_hotel address gonville_place name address
0 gonville_hotel area centre name area
0 gonville_hotel phone 01223366611 name phone
0 gonville_hotel postcode cb11ly name postcode
0 gonville_hotel pricerange expensive name pricerange
0 gonville_hotel stars 3_star name stars
0 gonville_hotel type hotel name type
0 gonville_hotel choice 21 name choice
0 gonville_hotel ref pr0abubi name ref
0 cityroomz address sleeperz_hotel,_station_road name address
0 cityroomz area centre name area
0 cityroomz phone 01223304050 name phone
0 cityroomz postcode cb12tz name postcode
0 cityroomz pricerange moderate name pricerange
0 cityroomz stars 0_star name stars
0 cityroomz type hotel name type
0 cityroomz choice 21 name choice
0 cityroomz ref pr0abubi name ref
0 express_by_holiday_inn_cambridge address 15-17_norman_way,_coldhams_business_park name address
0 express_by_holiday_inn_cambridge area east name area
0 express_by_holiday_inn_cambridge phone 01223866800 name phone
0 express_by_holiday_inn_cambridge postcode cb13lh name postcode
0 express_by_holiday_inn_cambridge pricerange expensive name pricerange
0 express_by_holiday_inn_cambridge stars 2_star name stars
0 express_by_holiday_inn_cambridge type hotel name type
0 express_by_holiday_inn_cambridge choice 21 name choice
0 express_by_holiday_inn_cambridge ref pr0abubi name ref
0 university_arms_hotel address regent_street name address
0 university_arms_hotel area centre name area
0 university_arms_hotel phone 01223351241 name phone
0 university_arms_hotel postcode cb21ad name postcode
0 university_arms_hotel pricerange expensive name pricerange
0 university_arms_hotel stars 4_star name stars
0 university_arms_hotel type hotel name type
1 hi , can you help me find a 4_star place to stay ?==there are a total of 21 hotels and guesthouses in the city that have 4_star . is there a particular area or price range you would like ?==how about a place in the east side of town that is a hotel not a guesthouse==i am sorry but i do not have any hotels in the east . would you like to change location or type of accomodations ?==yes , can you please change the location to centre ?==we have one 4_star hotel that is in the centre , university_arms_hotel , it has internet and parking and is expensive , would this one suit you ?==that will be fine . can you book me a room for saturday , please ?==certainly . how long would you like to stay , and how many are in your party ?==i ' ll be arriving saturday and staying 3 nights . there are 3 of us .==unfortunately , we cannot book you for those days . could you change the number of days ?==sure , try for two days ?==that was unsuccessful too . wanna try something else ?==is there another one in the centre with that critera avaible ?==no , i ' m sorry . i am searching for a 4_star hotel in the centre for 2 nights on saturday . is that correct ?==i need the hotel for 3 nights starting on saturday please .==would you like to change the number of days you are staying . i was unable to find anything .==no , please continue the search .==i ' m sorry , but the university arms does not have anything available on saturday for 3 people , for a 3 night stay . would you like to try a different day ?==i am so sorry . could you just change the number of people in my party to 5 and try again ?==that worked , i guess you just needed a larger room . your reference number is pr0abubi . can i be of further assistance ?==['pr0abubi']

0 ashley_hotel address 74_chesterton_road name address
0 ashley_hotel area north name area
0 ashley_hotel phone 01223350059 name phone
0 ashley_hotel postcode cb41er name postcode
0 ashley_hotel pricerange moderate name pricerange
0 ashley_hotel stars 2_star name stars
0 ashley_hotel type hotel name type
0 ashley_hotel choice 21 name choice
0 ashley_hotel ref pr0abubi name ref
0 university_arms_hotel address regent_street name address
0 university_arms_hotel area centre name area
0 university_arms_hotel phone 01223351241 name phone
0 university_arms_hotel postcode cb21ad name postcode
0 university_arms_hotel pricerange expensive name pricerange
0 university_arms_hotel stars 4_star name stars
0 university_arms_hotel type hotel name type
0 university_arms_hotel choice 21 name choice
0 university_arms_hotel ref pr0abubi name ref
0 huntingdon_marriott_hotel address kingfisher_way,_hinchinbrook_business_park,_huntingdon name address
0 huntingdon_marriott_hotel area west name area
0 huntingdon_marriott_hotel phone 01480446000 name phone
0 huntingdon_marriott_hotel postcode pe296fl name postcode
0 huntingdon_marriott_hotel pricerange expensive name pricerange
0 huntingdon_marriott_hotel stars 4_star name stars
0 huntingdon_marriott_hotel type hotel name type
0 huntingdon_marriott_hotel choice 21 name choice
0 huntingdon_marriott_hotel ref pr0abubi name ref
0 gonville_hotel address gonville_place name address
0 gonville_hotel area centre name area
0 gonville_hotel phone 01223366611 name phone
0 gonville_hotel postcode cb11ly name postcode
0 gonville_hotel pricerange expensive name pricerange
0 gonville_hotel stars 3_star name stars
0 gonville_hotel type hotel name type
0 gonville_hotel choice 21 name choice
0 gonville_hotel ref pr0abubi name ref
0 cityroomz address sleeperz_hotel,_station_road name address
0 cityroomz area centre name area
0 cityroomz phone 01223304050 name phone
0 cityroomz postcode cb12tz name postcode
0 cityroomz pricerange moderate name pricerange
0 cityroomz stars 0_star name stars
0 cityroomz type hotel name type
0 cityroomz choice 21 name choice
0 cityroomz ref pr0abubi name ref
0 express_by_holiday_inn_cambridge address 15-17_norman_way,_coldhams_business_park name address
0 express_by_holiday_inn_cambridge area east name area
0 express_by_holiday_inn_cambridge phone 01223866800 name phone
0 express_by_holiday_inn_cambridge postcode cb13lh name postcode
0 express_by_holiday_inn_cambridge pricerange expensive name pricerange
0 express_by_holiday_inn_cambridge stars 2_star name stars
0 express_by_holiday_inn_cambridge type hotel name type
0 express_by_holiday_inn_cambridge choice 21 name choice
0 express_by_holiday_inn_cambridge ref pr0abubi name ref
0 university_arms_hotel address regent_street name address
0 university_arms_hotel area centre name area
0 university_arms_hotel phone 01223351241 name phone
0 university_arms_hotel postcode cb21ad name postcode
0 university_arms_hotel pricerange expensive name pricerange
0 university_arms_hotel stars 4_star name stars
0 university_arms_hotel type hotel name type
1 hi , can you help me find a 4_star place to stay ?==there are a total of 21 hotels and guesthouses in the city that have 4_star . is there a particular area or price range you would like ?==how about a place in the east side of town that is a hotel not a guesthouse==i am sorry but i do not have any hotels in the east . would you like to change location or type of accomodations ?==yes , can you please change the location to centre ?==we have one 4_star hotel that is in the centre , university_arms_hotel , it has internet and parking and is expensive , would this one suit you ?==that will be fine . can you book me a room for saturday , please ?==certainly . how long would you like to stay , and how many are in your party ?==i ' ll be arriving saturday and staying 3 nights . there are 3 of us .==unfortunately , we cannot book you for those days . could you change the number of days ?==sure , try for two days ?==that was unsuccessful too . wanna try something else ?==is there another one in the centre with that critera avaible ?==no , i ' m sorry . i am searching for a 4_star hotel in the centre for 2 nights on saturday . is that correct ?==i need the hotel for 3 nights starting on saturday please .==would you like to change the number of days you are staying . i was unable to find anything .==no , please continue the search .==i ' m sorry , but the university arms does not have anything available on saturday for 3 people , for a 3 night stay . would you like to try a different day ?==i am so sorry . could you just change the number of people in my party to 5 and try again ?==that worked , i guess you just needed a larger room . your reference number is pr0abubi . can i be of further assistance ?==no that is all i need , thank you .==thank you , have a great time==[]

0 acorn_guest_house address 154_chesterton_road name address
0 acorn_guest_house area north name area
0 acorn_guest_house phone 01223353888 name phone
0 acorn_guest_house postcode cb41da name postcode
0 acorn_guest_house pricerange moderate name pricerange
0 acorn_guest_house stars 4_star name stars
0 acorn_guest_house type guesthouse name type
0 warkworth_house address warkworth_terrace name address
0 warkworth_house area east name area
0 warkworth_house phone 01223363682 name phone
0 warkworth_house postcode cb11ee name postcode
0 warkworth_house pricerange moderate name pricerange
0 warkworth_house stars 4_star name stars
0 warkworth_house type guesthouse name type
0 warkworth_house choice a_great_number name choice
0 warkworth_house ref lulj5n6x name ref
0 home_from_home address 78-80_milton_road name address
0 home_from_home area north name area
0 home_from_home phone 01223323555 name phone
0 home_from_home postcode cb41la name postcode
0 home_from_home pricerange moderate name pricerange
0 home_from_home stars 4_star name stars
0 home_from_home type guesthouse name type
0 home_from_home choice a_great_number name choice
0 home_from_home ref lulj5n6x name ref
0 hobsons_house address 96_barton_road name address
0 hobsons_house area west name area
0 hobsons_house phone 01223304906 name phone
0 hobsons_house postcode cb39lh name postcode
0 hobsons_house pricerange moderate name pricerange
0 hobsons_house stars 3_star name stars
0 hobsons_house type guesthouse name type
0 hobsons_house choice a_great_number name choice
0 hobsons_house ref lulj5n6x name ref
0 rosa_'_s_bed_and_breakfast address 53_roseford_road name address
0 rosa_'_s_bed_and_breakfast area south name area
0 rosa_'_s_bed_and_breakfast phone 01223512596 name phone
0 rosa_'_s_bed_and_breakfast postcode cb22ha name postcode
0 rosa_'_s_bed_and_breakfast pricerange cheap name pricerange
0 rosa_'_s_bed_and_breakfast stars 4_star name stars
0 rosa_'_s_bed_and_breakfast type guesthouse name type
0 rosa_'_s_bed_and_breakfast choice a_great_number name choice
0 rosa_'_s_bed_and_breakfast ref lulj5n6x name ref
0 kirkwood_house address 172_chesterton_road name address
0 kirkwood_house area north name area
0 kirkwood_house phone 01223306283 name phone
0 kirkwood_house postcode cb41da name postcode
0 kirkwood_house pricerange moderate name pricerange
0 kirkwood_house stars 4_star name stars
0 kirkwood_house type guesthouse name type
0 kirkwood_house choice a_great_number name choice
0 kirkwood_house ref lulj5n6x name ref
0 arbury_lodge_guesthouse address 82_arbury_road name address
0 arbury_lodge_guesthouse area north name area
0 arbury_lodge_guesthouse phone 01223364319 name phone
0 arbury_lodge_guesthouse postcode cb42je name postcode
0 arbury_lodge_guesthouse pricerange moderate name pricerange
0 arbury_lodge_guesthouse stars 4_star name stars
0 arbury_lodge_guesthouse type guesthouse name type
0 arbury_lodge_guesthouse choice a_great_number name choice
0 arbury_lodge_guesthouse ref lulj5n6x name ref
1 can i get some help locating a room for the night ?==absolutely . what type of lodging did you have in mind ?==[]

0 acorn_guest_house address 154_chesterton_road name address
0 acorn_guest_house area north name area
0 acorn_guest_house phone 01223353888 name phone
0 acorn_guest_house postcode cb41da name postcode
0 acorn_guest_house pricerange moderate name pricerange
0 acorn_guest_house stars 4_star name stars
0 acorn_guest_house type guesthouse name type
0 warkworth_house address warkworth_terrace name address
0 warkworth_house area east name area
0 warkworth_house phone 01223363682 name phone
0 warkworth_house postcode cb11ee name postcode
0 warkworth_house pricerange moderate name pricerange
0 warkworth_house stars 4_star name stars
0 warkworth_house type guesthouse name type
0 warkworth_house choice a_great_number name choice
0 warkworth_house ref lulj5n6x name ref
0 home_from_home address 78-80_milton_road name address
0 home_from_home area north name area
0 home_from_home phone 01223323555 name phone
0 home_from_home postcode cb41la name postcode
0 home_from_home pricerange moderate name pricerange
0 home_from_home stars 4_star name stars
0 home_from_home type guesthouse name type
0 home_from_home choice a_great_number name choice
0 home_from_home ref lulj5n6x name ref
0 hobsons_house address 96_barton_road name address
0 hobsons_house area west name area
0 hobsons_house phone 01223304906 name phone
0 hobsons_house postcode cb39lh name postcode
0 hobsons_house pricerange moderate name pricerange
0 hobsons_house stars 3_star name stars
0 hobsons_house type guesthouse name type
0 hobsons_house choice a_great_number name choice
0 hobsons_house ref lulj5n6x name ref
0 rosa_'_s_bed_and_breakfast address 53_roseford_road name address
0 rosa_'_s_bed_and_breakfast area south name area
0 rosa_'_s_bed_and_breakfast phone 01223512596 name phone
0 rosa_'_s_bed_and_breakfast postcode cb22ha name postcode
0 rosa_'_s_bed_and_breakfast pricerange cheap name pricerange
0 rosa_'_s_bed_and_breakfast stars 4_star name stars
0 rosa_'_s_bed_and_breakfast type guesthouse name type
0 rosa_'_s_bed_and_breakfast choice a_great_number name choice
0 rosa_'_s_bed_and_breakfast ref lulj5n6x name ref
0 kirkwood_house address 172_chesterton_road name address
0 kirkwood_house area north name area
0 kirkwood_house phone 01223306283 name phone
0 kirkwood_house postcode cb41da name postcode
0 kirkwood_house pricerange moderate name pricerange
0 kirkwood_house stars 4_star name stars
0 kirkwood_house type guesthouse name type
0 kirkwood_house choice a_great_number name choice
0 kirkwood_house ref lulj5n6x name ref
0 arbury_lodge_guesthouse address 82_arbury_road name address
0 arbury_lodge_guesthouse area north name area
0 arbury_lodge_guesthouse phone 01223364319 name phone
0 arbury_lodge_guesthouse postcode cb42je name postcode
0 arbury_lodge_guesthouse pricerange moderate name pricerange
0 arbury_lodge_guesthouse stars 4_star name stars
0 arbury_lodge_guesthouse type guesthouse name type
0 arbury_lodge_guesthouse choice a_great_number name choice
0 arbury_lodge_guesthouse ref lulj5n6x name ref
1 can i get some help locating a room for the night ?==absolutely . what type of lodging did you have in mind ?==i am looking for a guesthouse with free wifi and parking , please .==you ' re in luck , there are a_great_number of guesthouses that might work . did you have an area in mind ?==['a_great_number']

0 acorn_guest_house address 154_chesterton_road name address
0 acorn_guest_house area north name area
0 acorn_guest_house phone 01223353888 name phone
0 acorn_guest_house postcode cb41da name postcode
0 acorn_guest_house pricerange moderate name pricerange
0 acorn_guest_house stars 4_star name stars
0 acorn_guest_house type guesthouse name type
0 warkworth_house address warkworth_terrace name address
0 warkworth_house area east name area
0 warkworth_house phone 01223363682 name phone
0 warkworth_house postcode cb11ee name postcode
0 warkworth_house pricerange moderate name pricerange
0 warkworth_house stars 4_star name stars
0 warkworth_house type guesthouse name type
0 warkworth_house choice a_great_number name choice
0 warkworth_house ref lulj5n6x name ref
0 home_from_home address 78-80_milton_road name address
0 home_from_home area north name area
0 home_from_home phone 01223323555 name phone
0 home_from_home postcode cb41la name postcode
0 home_from_home pricerange moderate name pricerange
0 home_from_home stars 4_star name stars
0 home_from_home type guesthouse name type
0 home_from_home choice a_great_number name choice
0 home_from_home ref lulj5n6x name ref
0 hobsons_house address 96_barton_road name address
0 hobsons_house area west name area
0 hobsons_house phone 01223304906 name phone
0 hobsons_house postcode cb39lh name postcode
0 hobsons_house pricerange moderate name pricerange
0 hobsons_house stars 3_star name stars
0 hobsons_house type guesthouse name type
0 hobsons_house choice a_great_number name choice
0 hobsons_house ref lulj5n6x name ref
0 rosa_'_s_bed_and_breakfast address 53_roseford_road name address
0 rosa_'_s_bed_and_breakfast area south name area
0 rosa_'_s_bed_and_breakfast phone 01223512596 name phone
0 rosa_'_s_bed_and_breakfast postcode cb22ha name postcode
0 rosa_'_s_bed_and_breakfast pricerange cheap name pricerange
0 rosa_'_s_bed_and_breakfast stars 4_star name stars
0 rosa_'_s_bed_and_breakfast type guesthouse name type
0 rosa_'_s_bed_and_breakfast choice a_great_number name choice
0 rosa_'_s_bed_and_breakfast ref lulj5n6x name ref
0 kirkwood_house address 172_chesterton_road name address
0 kirkwood_house area north name area
0 kirkwood_house phone 01223306283 name phone
0 kirkwood_house postcode cb41da name postcode
0 kirkwood_house pricerange moderate name pricerange
0 kirkwood_house stars 4_star name stars
0 kirkwood_house type guesthouse name type
0 kirkwood_house choice a_great_number name choice
0 kirkwood_house ref lulj5n6x name ref
0 arbury_lodge_guesthouse address 82_arbury_road name address
0 arbury_lodge_guesthouse area north name area
0 arbury_lodge_guesthouse phone 01223364319 name phone
0 arbury_lodge_guesthouse postcode cb42je name postcode
0 arbury_lodge_guesthouse pricerange moderate name pricerange
0 arbury_lodge_guesthouse stars 4_star name stars
0 arbury_lodge_guesthouse type guesthouse name type
0 arbury_lodge_guesthouse choice a_great_number name choice
0 arbury_lodge_guesthouse ref lulj5n6x name ref
1 can i get some help locating a room for the night ?==absolutely . what type of lodging did you have in mind ?==i am looking for a guesthouse with free wifi and parking , please .==you ' re in luck , there are a_great_number of guesthouses that might work . did you have an area in mind ?==i don ' t care about the area . which one do you suggest ?==how about the acorn_guest_house ?==['acorn_guest_house']

0 acorn_guest_house address 154_chesterton_road name address
0 acorn_guest_house area north name area
0 acorn_guest_house phone 01223353888 name phone
0 acorn_guest_house postcode cb41da name postcode
0 acorn_guest_house pricerange moderate name pricerange
0 acorn_guest_house stars 4_star name stars
0 acorn_guest_house type guesthouse name type
0 warkworth_house address warkworth_terrace name address
0 warkworth_house area east name area
0 warkworth_house phone 01223363682 name phone
0 warkworth_house postcode cb11ee name postcode
0 warkworth_house pricerange moderate name pricerange
0 warkworth_house stars 4_star name stars
0 warkworth_house type guesthouse name type
0 warkworth_house choice a_great_number name choice
0 warkworth_house ref lulj5n6x name ref
0 home_from_home address 78-80_milton_road name address
0 home_from_home area north name area
0 home_from_home phone 01223323555 name phone
0 home_from_home postcode cb41la name postcode
0 home_from_home pricerange moderate name pricerange
0 home_from_home stars 4_star name stars
0 home_from_home type guesthouse name type
0 home_from_home choice a_great_number name choice
0 home_from_home ref lulj5n6x name ref
0 hobsons_house address 96_barton_road name address
0 hobsons_house area west name area
0 hobsons_house phone 01223304906 name phone
0 hobsons_house postcode cb39lh name postcode
0 hobsons_house pricerange moderate name pricerange
0 hobsons_house stars 3_star name stars
0 hobsons_house type guesthouse name type
0 hobsons_house choice a_great_number name choice
0 hobsons_house ref lulj5n6x name ref
0 rosa_'_s_bed_and_breakfast address 53_roseford_road name address
0 rosa_'_s_bed_and_breakfast area south name area
0 rosa_'_s_bed_and_breakfast phone 01223512596 name phone
0 rosa_'_s_bed_and_breakfast postcode cb22ha name postcode
0 rosa_'_s_bed_and_breakfast pricerange cheap name pricerange
0 rosa_'_s_bed_and_breakfast stars 4_star name stars
0 rosa_'_s_bed_and_breakfast type guesthouse name type
0 rosa_'_s_bed_and_breakfast choice a_great_number name choice
0 rosa_'_s_bed_and_breakfast ref lulj5n6x name ref
0 kirkwood_house address 172_chesterton_road name address
0 kirkwood_house area north name area
0 kirkwood_house phone 01223306283 name phone
0 kirkwood_house postcode cb41da name postcode
0 kirkwood_house pricerange moderate name pricerange
0 kirkwood_house stars 4_star name stars
0 kirkwood_house type guesthouse name type
0 kirkwood_house choice a_great_number name choice
0 kirkwood_house ref lulj5n6x name ref
0 arbury_lodge_guesthouse address 82_arbury_road name address
0 arbury_lodge_guesthouse area north name area
0 arbury_lodge_guesthouse phone 01223364319 name phone
0 arbury_lodge_guesthouse postcode cb42je name postcode
0 arbury_lodge_guesthouse pricerange moderate name pricerange
0 arbury_lodge_guesthouse stars 4_star name stars
0 arbury_lodge_guesthouse type guesthouse name type
0 arbury_lodge_guesthouse choice a_great_number name choice
0 arbury_lodge_guesthouse ref lulj5n6x name ref
1 can i get some help locating a room for the night ?==absolutely . what type of lodging did you have in mind ?==i am looking for a guesthouse with free wifi and parking , please .==you ' re in luck , there are a_great_number of guesthouses that might work . did you have an area in mind ?==i don ' t care about the area . which one do you suggest ?==how about the acorn_guest_house ?==that sounds great ! i need a reservation just for me for 5 nights starting on thursday .==i have that booked , the reference number is lulj5n6x .==['lulj5n6x']

0 acorn_guest_house address 154_chesterton_road name address
0 acorn_guest_house area north name area
0 acorn_guest_house phone 01223353888 name phone
0 acorn_guest_house postcode cb41da name postcode
0 acorn_guest_house pricerange moderate name pricerange
0 acorn_guest_house stars 4_star name stars
0 acorn_guest_house type guesthouse name type
0 warkworth_house address warkworth_terrace name address
0 warkworth_house area east name area
0 warkworth_house phone 01223363682 name phone
0 warkworth_house postcode cb11ee name postcode
0 warkworth_house pricerange moderate name pricerange
0 warkworth_house stars 4_star name stars
0 warkworth_house type guesthouse name type
0 warkworth_house choice a_great_number name choice
0 warkworth_house ref lulj5n6x name ref
0 home_from_home address 78-80_milton_road name address
0 home_from_home area north name area
0 home_from_home phone 01223323555 name phone
0 home_from_home postcode cb41la name postcode
0 home_from_home pricerange moderate name pricerange
0 home_from_home stars 4_star name stars
0 home_from_home type guesthouse name type
0 home_from_home choice a_great_number name choice
0 home_from_home ref lulj5n6x name ref
0 hobsons_house address 96_barton_road name address
0 hobsons_house area west name area
0 hobsons_house phone 01223304906 name phone
0 hobsons_house postcode cb39lh name postcode
0 hobsons_house pricerange moderate name pricerange
0 hobsons_house stars 3_star name stars
0 hobsons_house type guesthouse name type
0 hobsons_house choice a_great_number name choice
0 hobsons_house ref lulj5n6x name ref
0 rosa_'_s_bed_and_breakfast address 53_roseford_road name address
0 rosa_'_s_bed_and_breakfast area south name area
0 rosa_'_s_bed_and_breakfast phone 01223512596 name phone
0 rosa_'_s_bed_and_breakfast postcode cb22ha name postcode
0 rosa_'_s_bed_and_breakfast pricerange cheap name pricerange
0 rosa_'_s_bed_and_breakfast stars 4_star name stars
0 rosa_'_s_bed_and_breakfast type guesthouse name type
0 rosa_'_s_bed_and_breakfast choice a_great_number name choice
0 rosa_'_s_bed_and_breakfast ref lulj5n6x name ref
0 kirkwood_house address 172_chesterton_road name address
0 kirkwood_house area north name area
0 kirkwood_house phone 01223306283 name phone
0 kirkwood_house postcode cb41da name postcode
0 kirkwood_house pricerange moderate name pricerange
0 kirkwood_house stars 4_star name stars
0 kirkwood_house type guesthouse name type
0 kirkwood_house choice a_great_number name choice
0 kirkwood_house ref lulj5n6x name ref
0 arbury_lodge_guesthouse address 82_arbury_road name address
0 arbury_lodge_guesthouse area north name area
0 arbury_lodge_guesthouse phone 01223364319 name phone
0 arbury_lodge_guesthouse postcode cb42je name postcode
0 arbury_lodge_guesthouse pricerange moderate name pricerange
0 arbury_lodge_guesthouse stars 4_star name stars
0 arbury_lodge_guesthouse type guesthouse name type
0 arbury_lodge_guesthouse choice a_great_number name choice
0 arbury_lodge_guesthouse ref lulj5n6x name ref
1 can i get some help locating a room for the night ?==absolutely . what type of lodging did you have in mind ?==i am looking for a guesthouse with free wifi and parking , please .==you ' re in luck , there are a_great_number of guesthouses that might work . did you have an area in mind ?==i don ' t care about the area . which one do you suggest ?==how about the acorn_guest_house ?==that sounds great ! i need a reservation just for me for 5 nights starting on thursday .==i have that booked , the reference number is lulj5n6x .==thank you that is all , bye bye .==you ' re welcome ! goodbye !==[]

0 restaurant_two_two address 22_chesterton_road_chesterton name address
0 restaurant_two_two area north name area
0 restaurant_two_two food french name food
0 restaurant_two_two phone 01223351880 name phone
0 restaurant_two_two postcode cb43ax name postcode
0 restaurant_two_two pricerange expensive name pricerange
0 restaurant_two_two type restaurant name type
0 restaurant_two_two choice many name choice
0 saigon_city address 169_high_street_chesterton_chesterton name address
0 saigon_city area north name area
0 saigon_city food asian_oriental name food
0 saigon_city phone 01223356555 name phone
0 saigon_city postcode cb41nl name postcode
0 saigon_city pricerange expensive name pricerange
0 saigon_city type restaurant name type
0 city_stop_restaurant address cambridge_city_football_club_milton_road_chesterton name address
0 city_stop_restaurant area north name area
0 city_stop_restaurant phone 01223363270 name phone
0 city_stop_restaurant postcode cb41uy name postcode
0 city_stop_restaurant pricerange expensive name pricerange
0 city_stop_restaurant food european name food
0 city_stop_restaurant type restaurant name type
0 city_stop_restaurant choice many name choice
0 hakka address milton_road_chesterton name address
0 hakka area north name area
0 hakka food chinese name food
0 hakka phone 01223568988 name phone
0 hakka postcode cb41jy name postcode
0 hakka pricerange expensive name pricerange
0 hakka type restaurant name type
0 hakka choice many name choice
0 curry_garden address 106_regent_street_city_centre name address
0 curry_garden area centre name area
0 curry_garden food indian name food
0 curry_garden phone 01223302330 name phone
0 curry_garden postcode cb21dp name postcode
0 curry_garden pricerange expensive name pricerange
0 curry_garden type restaurant name type
0 curry_garden choice many name choice
0 the_hotpot address 66_chesterton_road_chesterton name address
0 the_hotpot area north name area
0 the_hotpot food chinese name food
0 the_hotpot phone 01223366552 name phone
0 the_hotpot postcode cb41ep name postcode
0 the_hotpot pricerange expensive name pricerange
0 the_hotpot type restaurant name type
0 the_hotpot choice many name choice
0 saigon_city address 169_high_street_chesterton_chesterton name address
0 saigon_city area north name area
0 saigon_city food asian_oriental name food
0 saigon_city phone 01223356555 name phone
0 saigon_city postcode cb41nl name postcode
0 saigon_city pricerange expensive name pricerange
0 saigon_city type restaurant name type
0 saigon_city choice many name choice
1 yes i am looking for an expensive restaurant in the south of town .==i have many . do you have a preference for type of food served ?==['many']

0 restaurant_two_two address 22_chesterton_road_chesterton name address
0 restaurant_two_two area north name area
0 restaurant_two_two food french name food
0 restaurant_two_two phone 01223351880 name phone
0 restaurant_two_two postcode cb43ax name postcode
0 restaurant_two_two pricerange expensive name pricerange
0 restaurant_two_two type restaurant name type
0 restaurant_two_two choice many name choice
0 saigon_city address 169_high_street_chesterton_chesterton name address
0 saigon_city area north name area
0 saigon_city food asian_oriental name food
0 saigon_city phone 01223356555 name phone
0 saigon_city postcode cb41nl name postcode
0 saigon_city pricerange expensive name pricerange
0 saigon_city type restaurant name type
0 city_stop_restaurant address cambridge_city_football_club_milton_road_chesterton name address
0 city_stop_restaurant area north name area
0 city_stop_restaurant phone 01223363270 name phone
0 city_stop_restaurant postcode cb41uy name postcode
0 city_stop_restaurant pricerange expensive name pricerange
0 city_stop_restaurant food european name food
0 city_stop_restaurant type restaurant name type
0 city_stop_restaurant choice many name choice
0 hakka address milton_road_chesterton name address
0 hakka area north name area
0 hakka food chinese name food
0 hakka phone 01223568988 name phone
0 hakka postcode cb41jy name postcode
0 hakka pricerange expensive name pricerange
0 hakka type restaurant name type
0 hakka choice many name choice
0 curry_garden address 106_regent_street_city_centre name address
0 curry_garden area centre name area
0 curry_garden food indian name food
0 curry_garden phone 01223302330 name phone
0 curry_garden postcode cb21dp name postcode
0 curry_garden pricerange expensive name pricerange
0 curry_garden type restaurant name type
0 curry_garden choice many name choice
0 the_hotpot address 66_chesterton_road_chesterton name address
0 the_hotpot area north name area
0 the_hotpot food chinese name food
0 the_hotpot phone 01223366552 name phone
0 the_hotpot postcode cb41ep name postcode
0 the_hotpot pricerange expensive name pricerange
0 the_hotpot type restaurant name type
0 the_hotpot choice many name choice
0 saigon_city address 169_high_street_chesterton_chesterton name address
0 saigon_city area north name area
0 saigon_city food asian_oriental name food
0 saigon_city phone 01223356555 name phone
0 saigon_city postcode cb41nl name postcode
0 saigon_city pricerange expensive name pricerange
0 saigon_city type restaurant name type
0 saigon_city choice many name choice
1 yes i am looking for an expensive restaurant in the south of town .==i have many . do you have a preference for type of food served ?==sorry , actually i need an expensive restaurant in the north . the first on your list would be great .==sure how about saigon_city ?==['saigon_city']

0 restaurant_two_two address 22_chesterton_road_chesterton name address
0 restaurant_two_two area north name area
0 restaurant_two_two food french name food
0 restaurant_two_two phone 01223351880 name phone
0 restaurant_two_two postcode cb43ax name postcode
0 restaurant_two_two pricerange expensive name pricerange
0 restaurant_two_two type restaurant name type
0 restaurant_two_two choice many name choice
0 saigon_city address 169_high_street_chesterton_chesterton name address
0 saigon_city area north name area
0 saigon_city food asian_oriental name food
0 saigon_city phone 01223356555 name phone
0 saigon_city postcode cb41nl name postcode
0 saigon_city pricerange expensive name pricerange
0 saigon_city type restaurant name type
0 city_stop_restaurant address cambridge_city_football_club_milton_road_chesterton name address
0 city_stop_restaurant area north name area
0 city_stop_restaurant phone 01223363270 name phone
0 city_stop_restaurant postcode cb41uy name postcode
0 city_stop_restaurant pricerange expensive name pricerange
0 city_stop_restaurant food european name food
0 city_stop_restaurant type restaurant name type
0 city_stop_restaurant choice many name choice
0 hakka address milton_road_chesterton name address
0 hakka area north name area
0 hakka food chinese name food
0 hakka phone 01223568988 name phone
0 hakka postcode cb41jy name postcode
0 hakka pricerange expensive name pricerange
0 hakka type restaurant name type
0 hakka choice many name choice
0 curry_garden address 106_regent_street_city_centre name address
0 curry_garden area centre name area
0 curry_garden food indian name food
0 curry_garden phone 01223302330 name phone
0 curry_garden postcode cb21dp name postcode
0 curry_garden pricerange expensive name pricerange
0 curry_garden type restaurant name type
0 curry_garden choice many name choice
0 the_hotpot address 66_chesterton_road_chesterton name address
0 the_hotpot area north name area
0 the_hotpot food chinese name food
0 the_hotpot phone 01223366552 name phone
0 the_hotpot postcode cb41ep name postcode
0 the_hotpot pricerange expensive name pricerange
0 the_hotpot type restaurant name type
0 the_hotpot choice many name choice
0 saigon_city address 169_high_street_chesterton_chesterton name address
0 saigon_city area north name area
0 saigon_city food asian_oriental name food
0 saigon_city phone 01223356555 name phone
0 saigon_city postcode cb41nl name postcode
0 saigon_city pricerange expensive name pricerange
0 saigon_city type restaurant name type
0 saigon_city choice many name choice
1 yes i am looking for an expensive restaurant in the south of town .==i have many . do you have a preference for type of food served ?==sorry , actually i need an expensive restaurant in the north . the first on your list would be great .==sure how about saigon_city ?==sounds great , can you book a table for 5 at 18:00 ?==alright , which day would you like the reservation to be on ?==[]

0 restaurant_two_two address 22_chesterton_road_chesterton name address
0 restaurant_two_two area north name area
0 restaurant_two_two food french name food
0 restaurant_two_two phone 01223351880 name phone
0 restaurant_two_two postcode cb43ax name postcode
0 restaurant_two_two pricerange expensive name pricerange
0 restaurant_two_two type restaurant name type
0 restaurant_two_two choice many name choice
0 saigon_city address 169_high_street_chesterton_chesterton name address
0 saigon_city area north name area
0 saigon_city food asian_oriental name food
0 saigon_city phone 01223356555 name phone
0 saigon_city postcode cb41nl name postcode
0 saigon_city pricerange expensive name pricerange
0 saigon_city type restaurant name type
0 city_stop_restaurant address cambridge_city_football_club_milton_road_chesterton name address
0 city_stop_restaurant area north name area
0 city_stop_restaurant phone 01223363270 name phone
0 city_stop_restaurant postcode cb41uy name postcode
0 city_stop_restaurant pricerange expensive name pricerange
0 city_stop_restaurant food european name food
0 city_stop_restaurant type restaurant name type
0 city_stop_restaurant choice many name choice
0 hakka address milton_road_chesterton name address
0 hakka area north name area
0 hakka food chinese name food
0 hakka phone 01223568988 name phone
0 hakka postcode cb41jy name postcode
0 hakka pricerange expensive name pricerange
0 hakka type restaurant name type
0 hakka choice many name choice
0 curry_garden address 106_regent_street_city_centre name address
0 curry_garden area centre name area
0 curry_garden food indian name food
0 curry_garden phone 01223302330 name phone
0 curry_garden postcode cb21dp name postcode
0 curry_garden pricerange expensive name pricerange
0 curry_garden type restaurant name type
0 curry_garden choice many name choice
0 the_hotpot address 66_chesterton_road_chesterton name address
0 the_hotpot area north name area
0 the_hotpot food chinese name food
0 the_hotpot phone 01223366552 name phone
0 the_hotpot postcode cb41ep name postcode
0 the_hotpot pricerange expensive name pricerange
0 the_hotpot type restaurant name type
0 the_hotpot choice many name choice
0 saigon_city address 169_high_street_chesterton_chesterton name address
0 saigon_city area north name area
0 saigon_city food asian_oriental name food
0 saigon_city phone 01223356555 name phone
0 saigon_city postcode cb41nl name postcode
0 saigon_city pricerange expensive name pricerange
0 saigon_city type restaurant name type
0 saigon_city choice many name choice
1 yes i am looking for an expensive restaurant in the south of town .==i have many . do you have a preference for type of food served ?==sorry , actually i need an expensive restaurant in the north . the first on your list would be great .==sure how about saigon_city ?==sounds great , can you book a table for 5 at 18:00 ?==alright , which day would you like the reservation to be on ?==actually , i won ' t be needing a reservation just yet . could you verify the type of food saigon_city serves ?==saigon_city serves asian_oriental cuisine . would you need anything other information or assistance ?==['saigon_city', 'asian_oriental']

0 restaurant_two_two address 22_chesterton_road_chesterton name address
0 restaurant_two_two area north name area
0 restaurant_two_two food french name food
0 restaurant_two_two phone 01223351880 name phone
0 restaurant_two_two postcode cb43ax name postcode
0 restaurant_two_two pricerange expensive name pricerange
0 restaurant_two_two type restaurant name type
0 restaurant_two_two choice many name choice
0 saigon_city address 169_high_street_chesterton_chesterton name address
0 saigon_city area north name area
0 saigon_city food asian_oriental name food
0 saigon_city phone 01223356555 name phone
0 saigon_city postcode cb41nl name postcode
0 saigon_city pricerange expensive name pricerange
0 saigon_city type restaurant name type
0 city_stop_restaurant address cambridge_city_football_club_milton_road_chesterton name address
0 city_stop_restaurant area north name area
0 city_stop_restaurant phone 01223363270 name phone
0 city_stop_restaurant postcode cb41uy name postcode
0 city_stop_restaurant pricerange expensive name pricerange
0 city_stop_restaurant food european name food
0 city_stop_restaurant type restaurant name type
0 city_stop_restaurant choice many name choice
0 hakka address milton_road_chesterton name address
0 hakka area north name area
0 hakka food chinese name food
0 hakka phone 01223568988 name phone
0 hakka postcode cb41jy name postcode
0 hakka pricerange expensive name pricerange
0 hakka type restaurant name type
0 hakka choice many name choice
0 curry_garden address 106_regent_street_city_centre name address
0 curry_garden area centre name area
0 curry_garden food indian name food
0 curry_garden phone 01223302330 name phone
0 curry_garden postcode cb21dp name postcode
0 curry_garden pricerange expensive name pricerange
0 curry_garden type restaurant name type
0 curry_garden choice many name choice
0 the_hotpot address 66_chesterton_road_chesterton name address
0 the_hotpot area north name area
0 the_hotpot food chinese name food
0 the_hotpot phone 01223366552 name phone
0 the_hotpot postcode cb41ep name postcode
0 the_hotpot pricerange expensive name pricerange
0 the_hotpot type restaurant name type
0 the_hotpot choice many name choice
0 saigon_city address 169_high_street_chesterton_chesterton name address
0 saigon_city area north name area
0 saigon_city food asian_oriental name food
0 saigon_city phone 01223356555 name phone
0 saigon_city postcode cb41nl name postcode
0 saigon_city pricerange expensive name pricerange
0 saigon_city type restaurant name type
0 saigon_city choice many name choice
1 yes i am looking for an expensive restaurant in the south of town .==i have many . do you have a preference for type of food served ?==sorry , actually i need an expensive restaurant in the north . the first on your list would be great .==sure how about saigon_city ?==sounds great , can you book a table for 5 at 18:00 ?==alright , which day would you like the reservation to be on ?==actually , i won ' t be needing a reservation just yet . could you verify the type of food saigon_city serves ?==saigon_city serves asian_oriental cuisine . would you need anything other information or assistance ?==yes , could i get the restuarant ' s phone number and postcode ?==certainly . the phone number is 01223356555 and the postcode is cb41nl . anything else i can do for you ?==['cb41nl', '01223356555']

0 restaurant_two_two address 22_chesterton_road_chesterton name address
0 restaurant_two_two area north name area
0 restaurant_two_two food french name food
0 restaurant_two_two phone 01223351880 name phone
0 restaurant_two_two postcode cb43ax name postcode
0 restaurant_two_two pricerange expensive name pricerange
0 restaurant_two_two type restaurant name type
0 restaurant_two_two choice many name choice
0 saigon_city address 169_high_street_chesterton_chesterton name address
0 saigon_city area north name area
0 saigon_city food asian_oriental name food
0 saigon_city phone 01223356555 name phone
0 saigon_city postcode cb41nl name postcode
0 saigon_city pricerange expensive name pricerange
0 saigon_city type restaurant name type
0 city_stop_restaurant address cambridge_city_football_club_milton_road_chesterton name address
0 city_stop_restaurant area north name area
0 city_stop_restaurant phone 01223363270 name phone
0 city_stop_restaurant postcode cb41uy name postcode
0 city_stop_restaurant pricerange expensive name pricerange
0 city_stop_restaurant food european name food
0 city_stop_restaurant type restaurant name type
0 city_stop_restaurant choice many name choice
0 hakka address milton_road_chesterton name address
0 hakka area north name area
0 hakka food chinese name food
0 hakka phone 01223568988 name phone
0 hakka postcode cb41jy name postcode
0 hakka pricerange expensive name pricerange
0 hakka type restaurant name type
0 hakka choice many name choice
0 curry_garden address 106_regent_street_city_centre name address
0 curry_garden area centre name area
0 curry_garden food indian name food
0 curry_garden phone 01223302330 name phone
0 curry_garden postcode cb21dp name postcode
0 curry_garden pricerange expensive name pricerange
0 curry_garden type restaurant name type
0 curry_garden choice many name choice
0 the_hotpot address 66_chesterton_road_chesterton name address
0 the_hotpot area north name area
0 the_hotpot food chinese name food
0 the_hotpot phone 01223366552 name phone
0 the_hotpot postcode cb41ep name postcode
0 the_hotpot pricerange expensive name pricerange
0 the_hotpot type restaurant name type
0 the_hotpot choice many name choice
0 saigon_city address 169_high_street_chesterton_chesterton name address
0 saigon_city area north name area
0 saigon_city food asian_oriental name food
0 saigon_city phone 01223356555 name phone
0 saigon_city postcode cb41nl name postcode
0 saigon_city pricerange expensive name pricerange
0 saigon_city type restaurant name type
0 saigon_city choice many name choice
1 yes i am looking for an expensive restaurant in the south of town .==i have many . do you have a preference for type of food served ?==sorry , actually i need an expensive restaurant in the north . the first on your list would be great .==sure how about saigon_city ?==sounds great , can you book a table for 5 at 18:00 ?==alright , which day would you like the reservation to be on ?==actually , i won ' t be needing a reservation just yet . could you verify the type of food saigon_city serves ?==saigon_city serves asian_oriental cuisine . would you need anything other information or assistance ?==yes , could i get the restuarant ' s phone number and postcode ?==certainly . the phone number is 01223356555 and the postcode is cb41nl . anything else i can do for you ?==no , that ' s it . you ' ve been very helpful , thank you !==you ' re quite welcome . thanks for contacting the cambridge towninfo centre and have a great day !==['centre']

0 pizza_hut_city_centre address regent_street_city_centre name address
0 pizza_hut_city_centre area centre name area
0 pizza_hut_city_centre food italian name food
0 pizza_hut_city_centre phone 01223323737 name phone
0 pizza_hut_city_centre postcode cb21ab name postcode
0 pizza_hut_city_centre pricerange cheap name pricerange
0 pizza_hut_city_centre type restaurant name type
0 the_missing_sock address finders_corner_newmarket_road name address
0 the_missing_sock area east name area
0 the_missing_sock food international name food
0 the_missing_sock phone 01223812660 name phone
0 the_missing_sock postcode cb259aq name postcode
0 the_missing_sock pricerange cheap name pricerange
0 the_missing_sock type restaurant name type
0 curry_garden address 106_regent_street_city_centre name address
0 curry_garden area centre name area
0 curry_garden food indian name food
0 curry_garden phone 01223302330 name phone
0 curry_garden postcode cb21dp name postcode
0 curry_garden pricerange expensive name pricerange
0 curry_garden type restaurant name type
0 saigon_city address 169_high_street_chesterton_chesterton name address
0 saigon_city area north name area
0 saigon_city food asian_oriental name food
0 saigon_city phone 01223356555 name phone
0 saigon_city postcode cb41nl name postcode
0 saigon_city pricerange expensive name pricerange
0 saigon_city type restaurant name type
0 pizza_hut_cherry_hinton address g4_cambridge_leisure_park_clifton_way_cherry_hinton name address
0 pizza_hut_cherry_hinton area south name area
0 pizza_hut_cherry_hinton food italian name food
0 pizza_hut_cherry_hinton phone 01223323737 name phone
0 pizza_hut_cherry_hinton postcode cb17dy name postcode
0 pizza_hut_cherry_hinton pricerange moderate name pricerange
0 pizza_hut_cherry_hinton type restaurant name type
0 taj_tandoori address 64_cherry_hinton_road_cherry_hinton name address
0 taj_tandoori area south name area
0 taj_tandoori food indian name food
0 taj_tandoori phone 01223412299 name phone
0 taj_tandoori postcode cb17aa name postcode
0 taj_tandoori pricerange expensive name pricerange
0 taj_tandoori type restaurant name type
0 the_good_luck_chinese_food_takeaway address 82_cherry_hinton_road_cherry_hinton name address
0 the_good_luck_chinese_food_takeaway area south name area
0 the_good_luck_chinese_food_takeaway food chinese name food
0 the_good_luck_chinese_food_takeaway phone 01223244149 name phone
0 the_good_luck_chinese_food_takeaway postcode cb17ag name postcode
0 the_good_luck_chinese_food_takeaway pricerange expensive name pricerange
0 the_good_luck_chinese_food_takeaway type restaurant name type
1 i ' m looking for the information on a restaurant called saigon_city , can you provide me with their info ?==absolutely ! saigon_city is an asian_oriental restaurant in the north . it is a little expensive but worth it . it ' s located at 169 high street chesterton . their phone number is 01223356555 .==['asian_oriental', 'saigon_city', 'expensive', '01223356555', 'north', 'restaurant']

0 pizza_hut_city_centre address regent_street_city_centre name address
0 pizza_hut_city_centre area centre name area
0 pizza_hut_city_centre food italian name food
0 pizza_hut_city_centre phone 01223323737 name phone
0 pizza_hut_city_centre postcode cb21ab name postcode
0 pizza_hut_city_centre pricerange cheap name pricerange
0 pizza_hut_city_centre type restaurant name type
0 the_missing_sock address finders_corner_newmarket_road name address
0 the_missing_sock area east name area
0 the_missing_sock food international name food
0 the_missing_sock phone 01223812660 name phone
0 the_missing_sock postcode cb259aq name postcode
0 the_missing_sock pricerange cheap name pricerange
0 the_missing_sock type restaurant name type
0 curry_garden address 106_regent_street_city_centre name address
0 curry_garden area centre name area
0 curry_garden food indian name food
0 curry_garden phone 01223302330 name phone
0 curry_garden postcode cb21dp name postcode
0 curry_garden pricerange expensive name pricerange
0 curry_garden type restaurant name type
0 saigon_city address 169_high_street_chesterton_chesterton name address
0 saigon_city area north name area
0 saigon_city food asian_oriental name food
0 saigon_city phone 01223356555 name phone
0 saigon_city postcode cb41nl name postcode
0 saigon_city pricerange expensive name pricerange
0 saigon_city type restaurant name type
0 pizza_hut_cherry_hinton address g4_cambridge_leisure_park_clifton_way_cherry_hinton name address
0 pizza_hut_cherry_hinton area south name area
0 pizza_hut_cherry_hinton food italian name food
0 pizza_hut_cherry_hinton phone 01223323737 name phone
0 pizza_hut_cherry_hinton postcode cb17dy name postcode
0 pizza_hut_cherry_hinton pricerange moderate name pricerange
0 pizza_hut_cherry_hinton type restaurant name type
0 taj_tandoori address 64_cherry_hinton_road_cherry_hinton name address
0 taj_tandoori area south name area
0 taj_tandoori food indian name food
0 taj_tandoori phone 01223412299 name phone
0 taj_tandoori postcode cb17aa name postcode
0 taj_tandoori pricerange expensive name pricerange
0 taj_tandoori type restaurant name type
0 the_good_luck_chinese_food_takeaway address 82_cherry_hinton_road_cherry_hinton name address
0 the_good_luck_chinese_food_takeaway area south name area
0 the_good_luck_chinese_food_takeaway food chinese name food
0 the_good_luck_chinese_food_takeaway phone 01223244149 name phone
0 the_good_luck_chinese_food_takeaway postcode cb17ag name postcode
0 the_good_luck_chinese_food_takeaway pricerange expensive name pricerange
0 the_good_luck_chinese_food_takeaway type restaurant name type
1 i ' m looking for the information on a restaurant called saigon_city , can you provide me with their info ?==absolutely ! saigon_city is an asian_oriental restaurant in the north . it is a little expensive but worth it . it ' s located at 169 high street chesterton . their phone number is 01223356555 .==thanks ! that ' s all i needed .==okay great . i am glad i could help you .==[]

0 cityroomz address sleeperz_hotel,_station_road name address
0 cityroomz area centre name area
0 cityroomz phone 01223304050 name phone
0 cityroomz postcode cb12tz name postcode
0 cityroomz pricerange moderate name pricerange
0 cityroomz stars 0_star name stars
0 cityroomz type hotel name type
0 cityroomz choice 3 name choice
0 cityroomz ref swvv72fs name ref
0 university_arms_hotel address regent_street name address
0 university_arms_hotel area centre name area
0 university_arms_hotel phone 01223351241 name phone
0 university_arms_hotel postcode cb21ad name postcode
0 university_arms_hotel pricerange expensive name pricerange
0 university_arms_hotel stars 4_star name stars
0 university_arms_hotel type hotel name type
0 ashley_hotel address 74_chesterton_road name address
0 ashley_hotel area north name area
0 ashley_hotel phone 01223350059 name phone
0 ashley_hotel postcode cb41er name postcode
0 ashley_hotel pricerange moderate name pricerange
0 ashley_hotel stars 2_star name stars
0 ashley_hotel type hotel name type
0 ashley_hotel choice 3 name choice
0 ashley_hotel ref swvv72fs name ref
0 university_arms_hotel address regent_street name address
0 university_arms_hotel area centre name area
0 university_arms_hotel phone 01223351241 name phone
0 university_arms_hotel postcode cb21ad name postcode
0 university_arms_hotel pricerange expensive name pricerange
0 university_arms_hotel stars 4_star name stars
0 university_arms_hotel type hotel name type
0 university_arms_hotel choice 3 name choice
0 university_arms_hotel ref swvv72fs name ref
0 gonville_hotel address gonville_place name address
0 gonville_hotel area centre name area
0 gonville_hotel phone 01223366611 name phone
0 gonville_hotel postcode cb11ly name postcode
0 gonville_hotel pricerange expensive name pricerange
0 gonville_hotel stars 3_star name stars
0 gonville_hotel type hotel name type
0 gonville_hotel choice 3 name choice
0 gonville_hotel ref swvv72fs name ref
0 express_by_holiday_inn_cambridge address 15-17_norman_way,_coldhams_business_park name address
0 express_by_holiday_inn_cambridge area east name area
0 express_by_holiday_inn_cambridge phone 01223866800 name phone
0 express_by_holiday_inn_cambridge postcode cb13lh name postcode
0 express_by_holiday_inn_cambridge pricerange expensive name pricerange
0 express_by_holiday_inn_cambridge stars 2_star name stars
0 express_by_holiday_inn_cambridge type hotel name type
0 express_by_holiday_inn_cambridge choice 3 name choice
0 express_by_holiday_inn_cambridge ref swvv72fs name ref
0 gonville_hotel address gonville_place name address
0 gonville_hotel area centre name area
0 gonville_hotel phone 01223366611 name phone
0 gonville_hotel postcode cb11ly name postcode
0 gonville_hotel pricerange expensive name pricerange
0 gonville_hotel stars 3_star name stars
0 gonville_hotel type hotel name type
1 i am looking for a hotel to stay at located in the centre .==ok . there are 3 hotels located in the centre of town . they are in the moderate and expensive price ranges . do you have a preference ?==['expensive', 'moderate', '3', 'centre']

0 cityroomz address sleeperz_hotel,_station_road name address
0 cityroomz area centre name area
0 cityroomz phone 01223304050 name phone
0 cityroomz postcode cb12tz name postcode
0 cityroomz pricerange moderate name pricerange
0 cityroomz stars 0_star name stars
0 cityroomz type hotel name type
0 cityroomz choice 3 name choice
0 cityroomz ref swvv72fs name ref
0 university_arms_hotel address regent_street name address
0 university_arms_hotel area centre name area
0 university_arms_hotel phone 01223351241 name phone
0 university_arms_hotel postcode cb21ad name postcode
0 university_arms_hotel pricerange expensive name pricerange
0 university_arms_hotel stars 4_star name stars
0 university_arms_hotel type hotel name type
0 ashley_hotel address 74_chesterton_road name address
0 ashley_hotel area north name area
0 ashley_hotel phone 01223350059 name phone
0 ashley_hotel postcode cb41er name postcode
0 ashley_hotel pricerange moderate name pricerange
0 ashley_hotel stars 2_star name stars
0 ashley_hotel type hotel name type
0 ashley_hotel choice 3 name choice
0 ashley_hotel ref swvv72fs name ref
0 university_arms_hotel address regent_street name address
0 university_arms_hotel area centre name area
0 university_arms_hotel phone 01223351241 name phone
0 university_arms_hotel postcode cb21ad name postcode
0 university_arms_hotel pricerange expensive name pricerange
0 university_arms_hotel stars 4_star name stars
0 university_arms_hotel type hotel name type
0 university_arms_hotel choice 3 name choice
0 university_arms_hotel ref swvv72fs name ref
0 gonville_hotel address gonville_place name address
0 gonville_hotel area centre name area
0 gonville_hotel phone 01223366611 name phone
0 gonville_hotel postcode cb11ly name postcode
0 gonville_hotel pricerange expensive name pricerange
0 gonville_hotel stars 3_star name stars
0 gonville_hotel type hotel name type
0 gonville_hotel choice 3 name choice
0 gonville_hotel ref swvv72fs name ref
0 express_by_holiday_inn_cambridge address 15-17_norman_way,_coldhams_business_park name address
0 express_by_holiday_inn_cambridge area east name area
0 express_by_holiday_inn_cambridge phone 01223866800 name phone
0 express_by_holiday_inn_cambridge postcode cb13lh name postcode
0 express_by_holiday_inn_cambridge pricerange expensive name pricerange
0 express_by_holiday_inn_cambridge stars 2_star name stars
0 express_by_holiday_inn_cambridge type hotel name type
0 express_by_holiday_inn_cambridge choice 3 name choice
0 express_by_holiday_inn_cambridge ref swvv72fs name ref
0 gonville_hotel address gonville_place name address
0 gonville_hotel area centre name area
0 gonville_hotel phone 01223366611 name phone
0 gonville_hotel postcode cb11ly name postcode
0 gonville_hotel pricerange expensive name pricerange
0 gonville_hotel stars 3_star name stars
0 gonville_hotel type hotel name type
1 i am looking for a hotel to stay at located in the centre .==ok . there are 3 hotels located in the centre of town . they are in the moderate and expensive price ranges . do you have a preference ?==i would like expensive , please .==the gonville_hotel has 3_star , and the university_arms_hotel has 4 . both meet your other criteria . would you like to book a room at one of these ?==['3_star', 'university_arms_hotel', 'gonville_hotel']

0 cityroomz address sleeperz_hotel,_station_road name address
0 cityroomz area centre name area
0 cityroomz phone 01223304050 name phone
0 cityroomz postcode cb12tz name postcode
0 cityroomz pricerange moderate name pricerange
0 cityroomz stars 0_star name stars
0 cityroomz type hotel name type
0 cityroomz choice 3 name choice
0 cityroomz ref swvv72fs name ref
0 university_arms_hotel address regent_street name address
0 university_arms_hotel area centre name area
0 university_arms_hotel phone 01223351241 name phone
0 university_arms_hotel postcode cb21ad name postcode
0 university_arms_hotel pricerange expensive name pricerange
0 university_arms_hotel stars 4_star name stars
0 university_arms_hotel type hotel name type
0 ashley_hotel address 74_chesterton_road name address
0 ashley_hotel area north name area
0 ashley_hotel phone 01223350059 name phone
0 ashley_hotel postcode cb41er name postcode
0 ashley_hotel pricerange moderate name pricerange
0 ashley_hotel stars 2_star name stars
0 ashley_hotel type hotel name type
0 ashley_hotel choice 3 name choice
0 ashley_hotel ref swvv72fs name ref
0 university_arms_hotel address regent_street name address
0 university_arms_hotel area centre name area
0 university_arms_hotel phone 01223351241 name phone
0 university_arms_hotel postcode cb21ad name postcode
0 university_arms_hotel pricerange expensive name pricerange
0 university_arms_hotel stars 4_star name stars
0 university_arms_hotel type hotel name type
0 university_arms_hotel choice 3 name choice
0 university_arms_hotel ref swvv72fs name ref
0 gonville_hotel address gonville_place name address
0 gonville_hotel area centre name area
0 gonville_hotel phone 01223366611 name phone
0 gonville_hotel postcode cb11ly name postcode
0 gonville_hotel pricerange expensive name pricerange
0 gonville_hotel stars 3_star name stars
0 gonville_hotel type hotel name type
0 gonville_hotel choice 3 name choice
0 gonville_hotel ref swvv72fs name ref
0 express_by_holiday_inn_cambridge address 15-17_norman_way,_coldhams_business_park name address
0 express_by_holiday_inn_cambridge area east name area
0 express_by_holiday_inn_cambridge phone 01223866800 name phone
0 express_by_holiday_inn_cambridge postcode cb13lh name postcode
0 express_by_holiday_inn_cambridge pricerange expensive name pricerange
0 express_by_holiday_inn_cambridge stars 2_star name stars
0 express_by_holiday_inn_cambridge type hotel name type
0 express_by_holiday_inn_cambridge choice 3 name choice
0 express_by_holiday_inn_cambridge ref swvv72fs name ref
0 gonville_hotel address gonville_place name address
0 gonville_hotel area centre name area
0 gonville_hotel phone 01223366611 name phone
0 gonville_hotel postcode cb11ly name postcode
0 gonville_hotel pricerange expensive name pricerange
0 gonville_hotel stars 3_star name stars
0 gonville_hotel type hotel name type
1 i am looking for a hotel to stay at located in the centre .==ok . there are 3 hotels located in the centre of town . they are in the moderate and expensive price ranges . do you have a preference ?==i would like expensive , please .==the gonville_hotel has 3_star , and the university_arms_hotel has 4 . both meet your other criteria . would you like to book a room at one of these ?==yes , you can . i ' ll try the gonville .==i ' ll be happy to do that for you . how many people are in your party ?==[]

0 cityroomz address sleeperz_hotel,_station_road name address
0 cityroomz area centre name area
0 cityroomz phone 01223304050 name phone
0 cityroomz postcode cb12tz name postcode
0 cityroomz pricerange moderate name pricerange
0 cityroomz stars 0_star name stars
0 cityroomz type hotel name type
0 cityroomz choice 3 name choice
0 cityroomz ref swvv72fs name ref
0 university_arms_hotel address regent_street name address
0 university_arms_hotel area centre name area
0 university_arms_hotel phone 01223351241 name phone
0 university_arms_hotel postcode cb21ad name postcode
0 university_arms_hotel pricerange expensive name pricerange
0 university_arms_hotel stars 4_star name stars
0 university_arms_hotel type hotel name type
0 ashley_hotel address 74_chesterton_road name address
0 ashley_hotel area north name area
0 ashley_hotel phone 01223350059 name phone
0 ashley_hotel postcode cb41er name postcode
0 ashley_hotel pricerange moderate name pricerange
0 ashley_hotel stars 2_star name stars
0 ashley_hotel type hotel name type
0 ashley_hotel choice 3 name choice
0 ashley_hotel ref swvv72fs name ref
0 university_arms_hotel address regent_street name address
0 university_arms_hotel area centre name area
0 university_arms_hotel phone 01223351241 name phone
0 university_arms_hotel postcode cb21ad name postcode
0 university_arms_hotel pricerange expensive name pricerange
0 university_arms_hotel stars 4_star name stars
0 university_arms_hotel type hotel name type
0 university_arms_hotel choice 3 name choice
0 university_arms_hotel ref swvv72fs name ref
0 gonville_hotel address gonville_place name address
0 gonville_hotel area centre name area
0 gonville_hotel phone 01223366611 name phone
0 gonville_hotel postcode cb11ly name postcode
0 gonville_hotel pricerange expensive name pricerange
0 gonville_hotel stars 3_star name stars
0 gonville_hotel type hotel name type
0 gonville_hotel choice 3 name choice
0 gonville_hotel ref swvv72fs name ref
0 express_by_holiday_inn_cambridge address 15-17_norman_way,_coldhams_business_park name address
0 express_by_holiday_inn_cambridge area east name area
0 express_by_holiday_inn_cambridge phone 01223866800 name phone
0 express_by_holiday_inn_cambridge postcode cb13lh name postcode
0 express_by_holiday_inn_cambridge pricerange expensive name pricerange
0 express_by_holiday_inn_cambridge stars 2_star name stars
0 express_by_holiday_inn_cambridge type hotel name type
0 express_by_holiday_inn_cambridge choice 3 name choice
0 express_by_holiday_inn_cambridge ref swvv72fs name ref
0 gonville_hotel address gonville_place name address
0 gonville_hotel area centre name area
0 gonville_hotel phone 01223366611 name phone
0 gonville_hotel postcode cb11ly name postcode
0 gonville_hotel pricerange expensive name pricerange
0 gonville_hotel stars 3_star name stars
0 gonville_hotel type hotel name type
1 i am looking for a hotel to stay at located in the centre .==ok . there are 3 hotels located in the centre of town . they are in the moderate and expensive price ranges . do you have a preference ?==i would like expensive , please .==the gonville_hotel has 3_star , and the university_arms_hotel has 4 . both meet your other criteria . would you like to book a room at one of these ?==yes , you can . i ' ll try the gonville .==i ' ll be happy to do that for you . how many people are in your party ?==please book for 4 people .==what is your arrival day and number of days you wish to stay ?==[]

0 cityroomz address sleeperz_hotel,_station_road name address
0 cityroomz area centre name area
0 cityroomz phone 01223304050 name phone
0 cityroomz postcode cb12tz name postcode
0 cityroomz pricerange moderate name pricerange
0 cityroomz stars 0_star name stars
0 cityroomz type hotel name type
0 cityroomz choice 3 name choice
0 cityroomz ref swvv72fs name ref
0 university_arms_hotel address regent_street name address
0 university_arms_hotel area centre name area
0 university_arms_hotel phone 01223351241 name phone
0 university_arms_hotel postcode cb21ad name postcode
0 university_arms_hotel pricerange expensive name pricerange
0 university_arms_hotel stars 4_star name stars
0 university_arms_hotel type hotel name type
0 ashley_hotel address 74_chesterton_road name address
0 ashley_hotel area north name area
0 ashley_hotel phone 01223350059 name phone
0 ashley_hotel postcode cb41er name postcode
0 ashley_hotel pricerange moderate name pricerange
0 ashley_hotel stars 2_star name stars
0 ashley_hotel type hotel name type
0 ashley_hotel choice 3 name choice
0 ashley_hotel ref swvv72fs name ref
0 university_arms_hotel address regent_street name address
0 university_arms_hotel area centre name area
0 university_arms_hotel phone 01223351241 name phone
0 university_arms_hotel postcode cb21ad name postcode
0 university_arms_hotel pricerange expensive name pricerange
0 university_arms_hotel stars 4_star name stars
0 university_arms_hotel type hotel name type
0 university_arms_hotel choice 3 name choice
0 university_arms_hotel ref swvv72fs name ref
0 gonville_hotel address gonville_place name address
0 gonville_hotel area centre name area
0 gonville_hotel phone 01223366611 name phone
0 gonville_hotel postcode cb11ly name postcode
0 gonville_hotel pricerange expensive name pricerange
0 gonville_hotel stars 3_star name stars
0 gonville_hotel type hotel name type
0 gonville_hotel choice 3 name choice
0 gonville_hotel ref swvv72fs name ref
0 express_by_holiday_inn_cambridge address 15-17_norman_way,_coldhams_business_park name address
0 express_by_holiday_inn_cambridge area east name area
0 express_by_holiday_inn_cambridge phone 01223866800 name phone
0 express_by_holiday_inn_cambridge postcode cb13lh name postcode
0 express_by_holiday_inn_cambridge pricerange expensive name pricerange
0 express_by_holiday_inn_cambridge stars 2_star name stars
0 express_by_holiday_inn_cambridge type hotel name type
0 express_by_holiday_inn_cambridge choice 3 name choice
0 express_by_holiday_inn_cambridge ref swvv72fs name ref
0 gonville_hotel address gonville_place name address
0 gonville_hotel area centre name area
0 gonville_hotel phone 01223366611 name phone
0 gonville_hotel postcode cb11ly name postcode
0 gonville_hotel pricerange expensive name pricerange
0 gonville_hotel stars 3_star name stars
0 gonville_hotel type hotel name type
1 i am looking for a hotel to stay at located in the centre .==ok . there are 3 hotels located in the centre of town . they are in the moderate and expensive price ranges . do you have a preference ?==i would like expensive , please .==the gonville_hotel has 3_star , and the university_arms_hotel has 4 . both meet your other criteria . would you like to book a room at one of these ?==yes , you can . i ' ll try the gonville .==i ' ll be happy to do that for you . how many people are in your party ?==please book for 4 people .==what is your arrival day and number of days you wish to stay ?==i will be arriving on sunday and staying for 3 nights . and there will be 2 people , not 4 .==okay , your room is reserved . the reference number is swvv72fs . is there anything else i can help with ?==['swvv72fs']

0 cityroomz address sleeperz_hotel,_station_road name address
0 cityroomz area centre name area
0 cityroomz phone 01223304050 name phone
0 cityroomz postcode cb12tz name postcode
0 cityroomz pricerange moderate name pricerange
0 cityroomz stars 0_star name stars
0 cityroomz type hotel name type
0 cityroomz choice 3 name choice
0 cityroomz ref swvv72fs name ref
0 university_arms_hotel address regent_street name address
0 university_arms_hotel area centre name area
0 university_arms_hotel phone 01223351241 name phone
0 university_arms_hotel postcode cb21ad name postcode
0 university_arms_hotel pricerange expensive name pricerange
0 university_arms_hotel stars 4_star name stars
0 university_arms_hotel type hotel name type
0 ashley_hotel address 74_chesterton_road name address
0 ashley_hotel area north name area
0 ashley_hotel phone 01223350059 name phone
0 ashley_hotel postcode cb41er name postcode
0 ashley_hotel pricerange moderate name pricerange
0 ashley_hotel stars 2_star name stars
0 ashley_hotel type hotel name type
0 ashley_hotel choice 3 name choice
0 ashley_hotel ref swvv72fs name ref
0 university_arms_hotel address regent_street name address
0 university_arms_hotel area centre name area
0 university_arms_hotel phone 01223351241 name phone
0 university_arms_hotel postcode cb21ad name postcode
0 university_arms_hotel pricerange expensive name pricerange
0 university_arms_hotel stars 4_star name stars
0 university_arms_hotel type hotel name type
0 university_arms_hotel choice 3 name choice
0 university_arms_hotel ref swvv72fs name ref
0 gonville_hotel address gonville_place name address
0 gonville_hotel area centre name area
0 gonville_hotel phone 01223366611 name phone
0 gonville_hotel postcode cb11ly name postcode
0 gonville_hotel pricerange expensive name pricerange
0 gonville_hotel stars 3_star name stars
0 gonville_hotel type hotel name type
0 gonville_hotel choice 3 name choice
0 gonville_hotel ref swvv72fs name ref
0 express_by_holiday_inn_cambridge address 15-17_norman_way,_coldhams_business_park name address
0 express_by_holiday_inn_cambridge area east name area
0 express_by_holiday_inn_cambridge phone 01223866800 name phone
0 express_by_holiday_inn_cambridge postcode cb13lh name postcode
0 express_by_holiday_inn_cambridge pricerange expensive name pricerange
0 express_by_holiday_inn_cambridge stars 2_star name stars
0 express_by_holiday_inn_cambridge type hotel name type
0 express_by_holiday_inn_cambridge choice 3 name choice
0 express_by_holiday_inn_cambridge ref swvv72fs name ref
0 gonville_hotel address gonville_place name address
0 gonville_hotel area centre name area
0 gonville_hotel phone 01223366611 name phone
0 gonville_hotel postcode cb11ly name postcode
0 gonville_hotel pricerange expensive name pricerange
0 gonville_hotel stars 3_star name stars
0 gonville_hotel type hotel name type
1 i am looking for a hotel to stay at located in the centre .==ok . there are 3 hotels located in the centre of town . they are in the moderate and expensive price ranges . do you have a preference ?==i would like expensive , please .==the gonville_hotel has 3_star , and the university_arms_hotel has 4 . both meet your other criteria . would you like to book a room at one of these ?==yes , you can . i ' ll try the gonville .==i ' ll be happy to do that for you . how many people are in your party ?==please book for 4 people .==what is your arrival day and number of days you wish to stay ?==i will be arriving on sunday and staying for 3 nights . and there will be 2 people , not 4 .==okay , your room is reserved . the reference number is swvv72fs . is there anything else i can help with ?==no that ' s all . thanks .==you ' re welcome . have a great day !==[]

0 taj_tandoori address 64_cherry_hinton_road_cherry_hinton name address
0 taj_tandoori area south name area
0 taj_tandoori food indian name food
0 taj_tandoori phone 01223412299 name phone
0 taj_tandoori postcode cb17aa name postcode
0 taj_tandoori pricerange expensive name pricerange
0 taj_tandoori type restaurant name type
0 taj_tandoori choice five name choice
0 curry_garden address 106_regent_street_city_centre name address
0 curry_garden area centre name area
0 curry_garden food indian name food
0 curry_garden phone 01223302330 name phone
0 curry_garden postcode cb21dp name postcode
0 curry_garden pricerange expensive name pricerange
0 curry_garden type restaurant name type
0 curry_garden choice five name choice
0 peking_restaurant address 10_homerton_street_city_centre name address
0 peking_restaurant area south name area
0 peking_restaurant food chinese name food
0 peking_restaurant phone 01223354755 name phone
0 peking_restaurant postcode cb28nx name postcode
0 peking_restaurant pricerange expensive name pricerange
0 peking_restaurant type restaurant name type
0 peking_restaurant choice five name choice
0 chiquito_restaurant_bar address 2g_cambridge_leisure_park_cherry_hinton_road_cherry_hinton name address
0 chiquito_restaurant_bar area south name area
0 chiquito_restaurant_bar food mexican name food
0 chiquito_restaurant_bar phone 01223400170 name phone
0 chiquito_restaurant_bar postcode cb17dy name postcode
0 chiquito_restaurant_bar pricerange expensive name pricerange
0 chiquito_restaurant_bar type restaurant name type
0 the_good_luck_chinese_food_takeaway address 82_cherry_hinton_road_cherry_hinton name address
0 the_good_luck_chinese_food_takeaway area south name area
0 the_good_luck_chinese_food_takeaway food chinese name food
0 the_good_luck_chinese_food_takeaway phone 01223244149 name phone
0 the_good_luck_chinese_food_takeaway postcode cb17ag name postcode
0 the_good_luck_chinese_food_takeaway pricerange expensive name pricerange
0 the_good_luck_chinese_food_takeaway type restaurant name type
0 the_good_luck_chinese_food_takeaway choice five name choice
0 frankie_and_bennys address cambridge_leisure_park_clifton_way_cherry_hinton name address
0 frankie_and_bennys area south name area
0 frankie_and_bennys food italian name food
0 frankie_and_bennys phone 01223412430 name phone
0 frankie_and_bennys postcode cb17dy name postcode
0 frankie_and_bennys pricerange expensive name pricerange
0 frankie_and_bennys type restaurant name type
0 frankie_and_bennys choice five name choice
0 chiquito_restaurant_bar address 2g_cambridge_leisure_park_cherry_hinton_road_cherry_hinton name address
0 chiquito_restaurant_bar area south name area
0 chiquito_restaurant_bar food mexican name food
0 chiquito_restaurant_bar phone 01223400170 name phone
0 chiquito_restaurant_bar postcode cb17dy name postcode
0 chiquito_restaurant_bar pricerange expensive name pricerange
0 chiquito_restaurant_bar type restaurant name type
0 chiquito_restaurant_bar choice five name choice
1 i ' m looking for a place to dine on the south side of town . please find a place that ' s in the expensive price range .==i found five expensive restaurants on the south side of town . would you prefer chinese , indian , italian or mexican ?==['mexican', 'indian', 'expensive', 'south', 'five', 'chinese', 'italian']

0 taj_tandoori address 64_cherry_hinton_road_cherry_hinton name address
0 taj_tandoori area south name area
0 taj_tandoori food indian name food
0 taj_tandoori phone 01223412299 name phone
0 taj_tandoori postcode cb17aa name postcode
0 taj_tandoori pricerange expensive name pricerange
0 taj_tandoori type restaurant name type
0 taj_tandoori choice five name choice
0 curry_garden address 106_regent_street_city_centre name address
0 curry_garden area centre name area
0 curry_garden food indian name food
0 curry_garden phone 01223302330 name phone
0 curry_garden postcode cb21dp name postcode
0 curry_garden pricerange expensive name pricerange
0 curry_garden type restaurant name type
0 curry_garden choice five name choice
0 peking_restaurant address 10_homerton_street_city_centre name address
0 peking_restaurant area south name area
0 peking_restaurant food chinese name food
0 peking_restaurant phone 01223354755 name phone
0 peking_restaurant postcode cb28nx name postcode
0 peking_restaurant pricerange expensive name pricerange
0 peking_restaurant type restaurant name type
0 peking_restaurant choice five name choice
0 chiquito_restaurant_bar address 2g_cambridge_leisure_park_cherry_hinton_road_cherry_hinton name address
0 chiquito_restaurant_bar area south name area
0 chiquito_restaurant_bar food mexican name food
0 chiquito_restaurant_bar phone 01223400170 name phone
0 chiquito_restaurant_bar postcode cb17dy name postcode
0 chiquito_restaurant_bar pricerange expensive name pricerange
0 chiquito_restaurant_bar type restaurant name type
0 the_good_luck_chinese_food_takeaway address 82_cherry_hinton_road_cherry_hinton name address
0 the_good_luck_chinese_food_takeaway area south name area
0 the_good_luck_chinese_food_takeaway food chinese name food
0 the_good_luck_chinese_food_takeaway phone 01223244149 name phone
0 the_good_luck_chinese_food_takeaway postcode cb17ag name postcode
0 the_good_luck_chinese_food_takeaway pricerange expensive name pricerange
0 the_good_luck_chinese_food_takeaway type restaurant name type
0 the_good_luck_chinese_food_takeaway choice five name choice
0 frankie_and_bennys address cambridge_leisure_park_clifton_way_cherry_hinton name address
0 frankie_and_bennys area south name area
0 frankie_and_bennys food italian name food
0 frankie_and_bennys phone 01223412430 name phone
0 frankie_and_bennys postcode cb17dy name postcode
0 frankie_and_bennys pricerange expensive name pricerange
0 frankie_and_bennys type restaurant name type
0 frankie_and_bennys choice five name choice
0 chiquito_restaurant_bar address 2g_cambridge_leisure_park_cherry_hinton_road_cherry_hinton name address
0 chiquito_restaurant_bar area south name area
0 chiquito_restaurant_bar food mexican name food
0 chiquito_restaurant_bar phone 01223400170 name phone
0 chiquito_restaurant_bar postcode cb17dy name postcode
0 chiquito_restaurant_bar pricerange expensive name pricerange
0 chiquito_restaurant_bar type restaurant name type
0 chiquito_restaurant_bar choice five name choice
1 i ' m looking for a place to dine on the south side of town . please find a place that ' s in the expensive price range .==i found five expensive restaurants on the south side of town . would you prefer chinese , indian , italian or mexican ?==do you have a favorite you could recommend ? i will need the phone and postcode and food type also please .==if you ask me , the chiquito_restaurant_bar serves the best mexican food around . their postcode is cb17dy . you can reach them at 01223400170 . can i help with anything else ?==['cb17dy', 'mexican', '01223400170', 'chiquito_restaurant_bar']

0 taj_tandoori address 64_cherry_hinton_road_cherry_hinton name address
0 taj_tandoori area south name area
0 taj_tandoori food indian name food
0 taj_tandoori phone 01223412299 name phone
0 taj_tandoori postcode cb17aa name postcode
0 taj_tandoori pricerange expensive name pricerange
0 taj_tandoori type restaurant name type
0 taj_tandoori choice five name choice
0 curry_garden address 106_regent_street_city_centre name address
0 curry_garden area centre name area
0 curry_garden food indian name food
0 curry_garden phone 01223302330 name phone
0 curry_garden postcode cb21dp name postcode
0 curry_garden pricerange expensive name pricerange
0 curry_garden type restaurant name type
0 curry_garden choice five name choice
0 peking_restaurant address 10_homerton_street_city_centre name address
0 peking_restaurant area south name area
0 peking_restaurant food chinese name food
0 peking_restaurant phone 01223354755 name phone
0 peking_restaurant postcode cb28nx name postcode
0 peking_restaurant pricerange expensive name pricerange
0 peking_restaurant type restaurant name type
0 peking_restaurant choice five name choice
0 chiquito_restaurant_bar address 2g_cambridge_leisure_park_cherry_hinton_road_cherry_hinton name address
0 chiquito_restaurant_bar area south name area
0 chiquito_restaurant_bar food mexican name food
0 chiquito_restaurant_bar phone 01223400170 name phone
0 chiquito_restaurant_bar postcode cb17dy name postcode
0 chiquito_restaurant_bar pricerange expensive name pricerange
0 chiquito_restaurant_bar type restaurant name type
0 the_good_luck_chinese_food_takeaway address 82_cherry_hinton_road_cherry_hinton name address
0 the_good_luck_chinese_food_takeaway area south name area
0 the_good_luck_chinese_food_takeaway food chinese name food
0 the_good_luck_chinese_food_takeaway phone 01223244149 name phone
0 the_good_luck_chinese_food_takeaway postcode cb17ag name postcode
0 the_good_luck_chinese_food_takeaway pricerange expensive name pricerange
0 the_good_luck_chinese_food_takeaway type restaurant name type
0 the_good_luck_chinese_food_takeaway choice five name choice
0 frankie_and_bennys address cambridge_leisure_park_clifton_way_cherry_hinton name address
0 frankie_and_bennys area south name area
0 frankie_and_bennys food italian name food
0 frankie_and_bennys phone 01223412430 name phone
0 frankie_and_bennys postcode cb17dy name postcode
0 frankie_and_bennys pricerange expensive name pricerange
0 frankie_and_bennys type restaurant name type
0 frankie_and_bennys choice five name choice
0 chiquito_restaurant_bar address 2g_cambridge_leisure_park_cherry_hinton_road_cherry_hinton name address
0 chiquito_restaurant_bar area south name area
0 chiquito_restaurant_bar food mexican name food
0 chiquito_restaurant_bar phone 01223400170 name phone
0 chiquito_restaurant_bar postcode cb17dy name postcode
0 chiquito_restaurant_bar pricerange expensive name pricerange
0 chiquito_restaurant_bar type restaurant name type
0 chiquito_restaurant_bar choice five name choice
1 i ' m looking for a place to dine on the south side of town . please find a place that ' s in the expensive price range .==i found five expensive restaurants on the south side of town . would you prefer chinese , indian , italian or mexican ?==do you have a favorite you could recommend ? i will need the phone and postcode and food type also please .==if you ask me , the chiquito_restaurant_bar serves the best mexican food around . their postcode is cb17dy . you can reach them at 01223400170 . can i help with anything else ?==no , that will be it . thank you for your help .==thank you . have a nice day .==[]

0 pizza_hut_cherry_hinton address g4_cambridge_leisure_park_clifton_way_cherry_hinton name address
0 pizza_hut_cherry_hinton area south name area
0 pizza_hut_cherry_hinton food italian name food
0 pizza_hut_cherry_hinton phone 01223323737 name phone
0 pizza_hut_cherry_hinton postcode cb17dy name postcode
0 pizza_hut_cherry_hinton pricerange moderate name pricerange
0 pizza_hut_cherry_hinton type restaurant name type
0 pizza_hut_cherry_hinton ref p9d58c0o name ref
0 pizza_hut_city_centre address regent_street_city_centre name address
0 pizza_hut_city_centre area centre name area
0 pizza_hut_city_centre food italian name food
0 pizza_hut_city_centre phone 01223323737 name phone
0 pizza_hut_city_centre postcode cb21ab name postcode
0 pizza_hut_city_centre pricerange cheap name pricerange
0 pizza_hut_city_centre type restaurant name type
0 pizza_hut_city_centre ref p9d58c0o name ref
0 saigon_city address 169_high_street_chesterton_chesterton name address
0 saigon_city area north name area
0 saigon_city food asian_oriental name food
0 saigon_city phone 01223356555 name phone
0 saigon_city postcode cb41nl name postcode
0 saigon_city pricerange expensive name pricerange
0 saigon_city type restaurant name type
0 the_missing_sock address finders_corner_newmarket_road name address
0 the_missing_sock area east name area
0 the_missing_sock food international name food
0 the_missing_sock phone 01223812660 name phone
0 the_missing_sock postcode cb259aq name postcode
0 the_missing_sock pricerange cheap name pricerange
0 the_missing_sock type restaurant name type
0 the_missing_sock ref p9d58c0o name ref
0 curry_garden address 106_regent_street_city_centre name address
0 curry_garden area centre name area
0 curry_garden food indian name food
0 curry_garden phone 01223302330 name phone
0 curry_garden postcode cb21dp name postcode
0 curry_garden pricerange expensive name pricerange
0 curry_garden type restaurant name type
0 curry_garden ref p9d58c0o name ref
0 the_good_luck_chinese_food_takeaway address 82_cherry_hinton_road_cherry_hinton name address
0 the_good_luck_chinese_food_takeaway area south name area
0 the_good_luck_chinese_food_takeaway food chinese name food
0 the_good_luck_chinese_food_takeaway phone 01223244149 name phone
0 the_good_luck_chinese_food_takeaway postcode cb17ag name postcode
0 the_good_luck_chinese_food_takeaway pricerange expensive name pricerange
0 the_good_luck_chinese_food_takeaway type restaurant name type
0 the_good_luck_chinese_food_takeaway ref p9d58c0o name ref
0 saigon_city address 169_high_street_chesterton_chesterton name address
0 saigon_city area north name area
0 saigon_city food asian_oriental name food
0 saigon_city phone 01223356555 name phone
0 saigon_city postcode cb41nl name postcode
0 saigon_city pricerange expensive name pricerange
0 saigon_city type restaurant name type
0 saigon_city ref p9d58c0o name ref
1 i would like to try saigon_city .==great choice . when can i make the reservation for ?==[]

0 pizza_hut_cherry_hinton address g4_cambridge_leisure_park_clifton_way_cherry_hinton name address
0 pizza_hut_cherry_hinton area south name area
0 pizza_hut_cherry_hinton food italian name food
0 pizza_hut_cherry_hinton phone 01223323737 name phone
0 pizza_hut_cherry_hinton postcode cb17dy name postcode
0 pizza_hut_cherry_hinton pricerange moderate name pricerange
0 pizza_hut_cherry_hinton type restaurant name type
0 pizza_hut_cherry_hinton ref p9d58c0o name ref
0 pizza_hut_city_centre address regent_street_city_centre name address
0 pizza_hut_city_centre area centre name area
0 pizza_hut_city_centre food italian name food
0 pizza_hut_city_centre phone 01223323737 name phone
0 pizza_hut_city_centre postcode cb21ab name postcode
0 pizza_hut_city_centre pricerange cheap name pricerange
0 pizza_hut_city_centre type restaurant name type
0 pizza_hut_city_centre ref p9d58c0o name ref
0 saigon_city address 169_high_street_chesterton_chesterton name address
0 saigon_city area north name area
0 saigon_city food asian_oriental name food
0 saigon_city phone 01223356555 name phone
0 saigon_city postcode cb41nl name postcode
0 saigon_city pricerange expensive name pricerange
0 saigon_city type restaurant name type
0 the_missing_sock address finders_corner_newmarket_road name address
0 the_missing_sock area east name area
0 the_missing_sock food international name food
0 the_missing_sock phone 01223812660 name phone
0 the_missing_sock postcode cb259aq name postcode
0 the_missing_sock pricerange cheap name pricerange
0 the_missing_sock type restaurant name type
0 the_missing_sock ref p9d58c0o name ref
0 curry_garden address 106_regent_street_city_centre name address
0 curry_garden area centre name area
0 curry_garden food indian name food
0 curry_garden phone 01223302330 name phone
0 curry_garden postcode cb21dp name postcode
0 curry_garden pricerange expensive name pricerange
0 curry_garden type restaurant name type
0 curry_garden ref p9d58c0o name ref
0 the_good_luck_chinese_food_takeaway address 82_cherry_hinton_road_cherry_hinton name address
0 the_good_luck_chinese_food_takeaway area south name area
0 the_good_luck_chinese_food_takeaway food chinese name food
0 the_good_luck_chinese_food_takeaway phone 01223244149 name phone
0 the_good_luck_chinese_food_takeaway postcode cb17ag name postcode
0 the_good_luck_chinese_food_takeaway pricerange expensive name pricerange
0 the_good_luck_chinese_food_takeaway type restaurant name type
0 the_good_luck_chinese_food_takeaway ref p9d58c0o name ref
0 saigon_city address 169_high_street_chesterton_chesterton name address
0 saigon_city area north name area
0 saigon_city food asian_oriental name food
0 saigon_city phone 01223356555 name phone
0 saigon_city postcode cb41nl name postcode
0 saigon_city pricerange expensive name pricerange
0 saigon_city type restaurant name type
0 saigon_city ref p9d58c0o name ref
1 i would like to try saigon_city .==great choice . when can i make the reservation for ?==5 people on a wednesday at 19:45 .==you got it . here is your reference number: p9d58c0o .==['p9d58c0o']

0 pizza_hut_cherry_hinton address g4_cambridge_leisure_park_clifton_way_cherry_hinton name address
0 pizza_hut_cherry_hinton area south name area
0 pizza_hut_cherry_hinton food italian name food
0 pizza_hut_cherry_hinton phone 01223323737 name phone
0 pizza_hut_cherry_hinton postcode cb17dy name postcode
0 pizza_hut_cherry_hinton pricerange moderate name pricerange
0 pizza_hut_cherry_hinton type restaurant name type
0 pizza_hut_cherry_hinton ref p9d58c0o name ref
0 pizza_hut_city_centre address regent_street_city_centre name address
0 pizza_hut_city_centre area centre name area
0 pizza_hut_city_centre food italian name food
0 pizza_hut_city_centre phone 01223323737 name phone
0 pizza_hut_city_centre postcode cb21ab name postcode
0 pizza_hut_city_centre pricerange cheap name pricerange
0 pizza_hut_city_centre type restaurant name type
0 pizza_hut_city_centre ref p9d58c0o name ref
0 saigon_city address 169_high_street_chesterton_chesterton name address
0 saigon_city area north name area
0 saigon_city food asian_oriental name food
0 saigon_city phone 01223356555 name phone
0 saigon_city postcode cb41nl name postcode
0 saigon_city pricerange expensive name pricerange
0 saigon_city type restaurant name type
0 the_missing_sock address finders_corner_newmarket_road name address
0 the_missing_sock area east name area
0 the_missing_sock food international name food
0 the_missing_sock phone 01223812660 name phone
0 the_missing_sock postcode cb259aq name postcode
0 the_missing_sock pricerange cheap name pricerange
0 the_missing_sock type restaurant name type
0 the_missing_sock ref p9d58c0o name ref
0 curry_garden address 106_regent_street_city_centre name address
0 curry_garden area centre name area
0 curry_garden food indian name food
0 curry_garden phone 01223302330 name phone
0 curry_garden postcode cb21dp name postcode
0 curry_garden pricerange expensive name pricerange
0 curry_garden type restaurant name type
0 curry_garden ref p9d58c0o name ref
0 the_good_luck_chinese_food_takeaway address 82_cherry_hinton_road_cherry_hinton name address
0 the_good_luck_chinese_food_takeaway area south name area
0 the_good_luck_chinese_food_takeaway food chinese name food
0 the_good_luck_chinese_food_takeaway phone 01223244149 name phone
0 the_good_luck_chinese_food_takeaway postcode cb17ag name postcode
0 the_good_luck_chinese_food_takeaway pricerange expensive name pricerange
0 the_good_luck_chinese_food_takeaway type restaurant name type
0 the_good_luck_chinese_food_takeaway ref p9d58c0o name ref
0 saigon_city address 169_high_street_chesterton_chesterton name address
0 saigon_city area north name area
0 saigon_city food asian_oriental name food
0 saigon_city phone 01223356555 name phone
0 saigon_city postcode cb41nl name postcode
0 saigon_city pricerange expensive name pricerange
0 saigon_city type restaurant name type
0 saigon_city ref p9d58c0o name ref
1 i would like to try saigon_city .==great choice . when can i make the reservation for ?==5 people on a wednesday at 19:45 .==you got it . here is your reference number: p9d58c0o .==thank you for help . that ' s everything i needed .==have a great day !==[]

0 pizza_hut_city_centre address regent_street_city_centre name address
0 pizza_hut_city_centre area centre name area
0 pizza_hut_city_centre food italian name food
0 pizza_hut_city_centre phone 01223323737 name phone
0 pizza_hut_city_centre postcode cb21ab name postcode
0 pizza_hut_city_centre pricerange cheap name pricerange
0 pizza_hut_city_centre type restaurant name type
0 pizza_hut_city_centre choice a_lot name choice
0 pizza_hut_city_centre ref oog9kq5v name ref
0 la_raza address 4_-_6_rose_crescent name address
0 la_raza area centre name area
0 la_raza food spanish name food
0 la_raza phone 01223464550 name phone
0 la_raza postcode cb23ll name postcode
0 la_raza pricerange cheap name pricerange
0 la_raza type restaurant name type
0 la_raza choice a_lot name choice
0 la_raza ref oog9kq5v name ref
0 pizza_hut_cherry_hinton address g4_cambridge_leisure_park_clifton_way_cherry_hinton name address
0 pizza_hut_cherry_hinton area south name area
0 pizza_hut_cherry_hinton food italian name food
0 pizza_hut_cherry_hinton phone 01223323737 name phone
0 pizza_hut_cherry_hinton postcode cb17dy name postcode
0 pizza_hut_cherry_hinton pricerange moderate name pricerange
0 pizza_hut_cherry_hinton type restaurant name type
0 pizza_hut_cherry_hinton choice a_lot name choice
0 pizza_hut_cherry_hinton ref oog9kq5v name ref
0 the_missing_sock address finders_corner_newmarket_road name address
0 the_missing_sock area east name area
0 the_missing_sock food international name food
0 the_missing_sock phone 01223812660 name phone
0 the_missing_sock postcode cb259aq name postcode
0 the_missing_sock pricerange cheap name pricerange
0 the_missing_sock type restaurant name type
0 the_missing_sock choice a_lot name choice
0 the_missing_sock ref oog9kq5v name ref
0 the_good_luck_chinese_food_takeaway address 82_cherry_hinton_road_cherry_hinton name address
0 the_good_luck_chinese_food_takeaway area south name area
0 the_good_luck_chinese_food_takeaway food chinese name food
0 the_good_luck_chinese_food_takeaway phone 01223244149 name phone
0 the_good_luck_chinese_food_takeaway postcode cb17ag name postcode
0 the_good_luck_chinese_food_takeaway pricerange expensive name pricerange
0 the_good_luck_chinese_food_takeaway type restaurant name type
0 the_good_luck_chinese_food_takeaway choice a_lot name choice
0 the_good_luck_chinese_food_takeaway ref oog9kq5v name ref
0 curry_garden address 106_regent_street_city_centre name address
0 curry_garden area centre name area
0 curry_garden food indian name food
0 curry_garden phone 01223302330 name phone
0 curry_garden postcode cb21dp name postcode
0 curry_garden pricerange expensive name pricerange
0 curry_garden type restaurant name type
0 curry_garden choice a_lot name choice
0 curry_garden ref oog9kq5v name ref
0 la_raza address 4_-_6_rose_crescent name address
0 la_raza area centre name area
0 la_raza food spanish name food
0 la_raza phone 01223464550 name phone
0 la_raza postcode cb23ll name postcode
0 la_raza pricerange cheap name pricerange
0 la_raza type restaurant name type
1 i need a cheap spanish restaurant . are there any around ?==yes , la_raza is a restaurant serving spanish food in the cheap price range . it is located at 4_-_6_rose_crescent . would you like a reservation ?==['spanish', 'la_raza', 'cheap', 'restaurant', '4_-_6_rose_crescent']

0 pizza_hut_city_centre address regent_street_city_centre name address
0 pizza_hut_city_centre area centre name area
0 pizza_hut_city_centre food italian name food
0 pizza_hut_city_centre phone 01223323737 name phone
0 pizza_hut_city_centre postcode cb21ab name postcode
0 pizza_hut_city_centre pricerange cheap name pricerange
0 pizza_hut_city_centre type restaurant name type
0 pizza_hut_city_centre choice a_lot name choice
0 pizza_hut_city_centre ref oog9kq5v name ref
0 la_raza address 4_-_6_rose_crescent name address
0 la_raza area centre name area
0 la_raza food spanish name food
0 la_raza phone 01223464550 name phone
0 la_raza postcode cb23ll name postcode
0 la_raza pricerange cheap name pricerange
0 la_raza type restaurant name type
0 la_raza choice a_lot name choice
0 la_raza ref oog9kq5v name ref
0 pizza_hut_cherry_hinton address g4_cambridge_leisure_park_clifton_way_cherry_hinton name address
0 pizza_hut_cherry_hinton area south name area
0 pizza_hut_cherry_hinton food italian name food
0 pizza_hut_cherry_hinton phone 01223323737 name phone
0 pizza_hut_cherry_hinton postcode cb17dy name postcode
0 pizza_hut_cherry_hinton pricerange moderate name pricerange
0 pizza_hut_cherry_hinton type restaurant name type
0 pizza_hut_cherry_hinton choice a_lot name choice
0 pizza_hut_cherry_hinton ref oog9kq5v name ref
0 the_missing_sock address finders_corner_newmarket_road name address
0 the_missing_sock area east name area
0 the_missing_sock food international name food
0 the_missing_sock phone 01223812660 name phone
0 the_missing_sock postcode cb259aq name postcode
0 the_missing_sock pricerange cheap name pricerange
0 the_missing_sock type restaurant name type
0 the_missing_sock choice a_lot name choice
0 the_missing_sock ref oog9kq5v name ref
0 the_good_luck_chinese_food_takeaway address 82_cherry_hinton_road_cherry_hinton name address
0 the_good_luck_chinese_food_takeaway area south name area
0 the_good_luck_chinese_food_takeaway food chinese name food
0 the_good_luck_chinese_food_takeaway phone 01223244149 name phone
0 the_good_luck_chinese_food_takeaway postcode cb17ag name postcode
0 the_good_luck_chinese_food_takeaway pricerange expensive name pricerange
0 the_good_luck_chinese_food_takeaway type restaurant name type
0 the_good_luck_chinese_food_takeaway choice a_lot name choice
0 the_good_luck_chinese_food_takeaway ref oog9kq5v name ref
0 curry_garden address 106_regent_street_city_centre name address
0 curry_garden area centre name area
0 curry_garden food indian name food
0 curry_garden phone 01223302330 name phone
0 curry_garden postcode cb21dp name postcode
0 curry_garden pricerange expensive name pricerange
0 curry_garden type restaurant name type
0 curry_garden choice a_lot name choice
0 curry_garden ref oog9kq5v name ref
0 la_raza address 4_-_6_rose_crescent name address
0 la_raza area centre name area
0 la_raza food spanish name food
0 la_raza phone 01223464550 name phone
0 la_raza postcode cb23ll name postcode
0 la_raza pricerange cheap name pricerange
0 la_raza type restaurant name type
1 i need a cheap spanish restaurant . are there any around ?==yes , la_raza is a restaurant serving spanish food in the cheap price range . it is located at 4_-_6_rose_crescent . would you like a reservation ?==i would like a restaurant in the centre .==la_raza is a cheap restaurant serving spanish food in the centre part of town . it ' s address is 4_-_6_rose_crescent and it ' s post code is cb2311 .==['spanish', 'la_raza', 'cheap', 'restaurant', 'centre', '4_-_6_rose_crescent']

0 pizza_hut_city_centre address regent_street_city_centre name address
0 pizza_hut_city_centre area centre name area
0 pizza_hut_city_centre food italian name food
0 pizza_hut_city_centre phone 01223323737 name phone
0 pizza_hut_city_centre postcode cb21ab name postcode
0 pizza_hut_city_centre pricerange cheap name pricerange
0 pizza_hut_city_centre type restaurant name type
0 pizza_hut_city_centre choice a_lot name choice
0 pizza_hut_city_centre ref oog9kq5v name ref
0 la_raza address 4_-_6_rose_crescent name address
0 la_raza area centre name area
0 la_raza food spanish name food
0 la_raza phone 01223464550 name phone
0 la_raza postcode cb23ll name postcode
0 la_raza pricerange cheap name pricerange
0 la_raza type restaurant name type
0 la_raza choice a_lot name choice
0 la_raza ref oog9kq5v name ref
0 pizza_hut_cherry_hinton address g4_cambridge_leisure_park_clifton_way_cherry_hinton name address
0 pizza_hut_cherry_hinton area south name area
0 pizza_hut_cherry_hinton food italian name food
0 pizza_hut_cherry_hinton phone 01223323737 name phone
0 pizza_hut_cherry_hinton postcode cb17dy name postcode
0 pizza_hut_cherry_hinton pricerange moderate name pricerange
0 pizza_hut_cherry_hinton type restaurant name type
0 pizza_hut_cherry_hinton choice a_lot name choice
0 pizza_hut_cherry_hinton ref oog9kq5v name ref
0 the_missing_sock address finders_corner_newmarket_road name address
0 the_missing_sock area east name area
0 the_missing_sock food international name food
0 the_missing_sock phone 01223812660 name phone
0 the_missing_sock postcode cb259aq name postcode
0 the_missing_sock pricerange cheap name pricerange
0 the_missing_sock type restaurant name type
0 the_missing_sock choice a_lot name choice
0 the_missing_sock ref oog9kq5v name ref
0 the_good_luck_chinese_food_takeaway address 82_cherry_hinton_road_cherry_hinton name address
0 the_good_luck_chinese_food_takeaway area south name area
0 the_good_luck_chinese_food_takeaway food chinese name food
0 the_good_luck_chinese_food_takeaway phone 01223244149 name phone
0 the_good_luck_chinese_food_takeaway postcode cb17ag name postcode
0 the_good_luck_chinese_food_takeaway pricerange expensive name pricerange
0 the_good_luck_chinese_food_takeaway type restaurant name type
0 the_good_luck_chinese_food_takeaway choice a_lot name choice
0 the_good_luck_chinese_food_takeaway ref oog9kq5v name ref
0 curry_garden address 106_regent_street_city_centre name address
0 curry_garden area centre name area
0 curry_garden food indian name food
0 curry_garden phone 01223302330 name phone
0 curry_garden postcode cb21dp name postcode
0 curry_garden pricerange expensive name pricerange
0 curry_garden type restaurant name type
0 curry_garden choice a_lot name choice
0 curry_garden ref oog9kq5v name ref
0 la_raza address 4_-_6_rose_crescent name address
0 la_raza area centre name area
0 la_raza food spanish name food
0 la_raza phone 01223464550 name phone
0 la_raza postcode cb23ll name postcode
0 la_raza pricerange cheap name pricerange
0 la_raza type restaurant name type
1 i need a cheap spanish restaurant . are there any around ?==yes , la_raza is a restaurant serving spanish food in the cheap price range . it is located at 4_-_6_rose_crescent . would you like a reservation ?==i would like a restaurant in the centre .==la_raza is a cheap restaurant serving spanish food in the centre part of town . it ' s address is 4_-_6_rose_crescent and it ' s post code is cb2311 .==great . can you book me a table for 7 on tuesday at 11:45 and provide me with a reference number ?==all right , i ' ve made a reservation . your reference number is oog9kq5v . what else can i do for you ?==['oog9kq5v']

0 pizza_hut_city_centre address regent_street_city_centre name address
0 pizza_hut_city_centre area centre name area
0 pizza_hut_city_centre food italian name food
0 pizza_hut_city_centre phone 01223323737 name phone
0 pizza_hut_city_centre postcode cb21ab name postcode
0 pizza_hut_city_centre pricerange cheap name pricerange
0 pizza_hut_city_centre type restaurant name type
0 pizza_hut_city_centre choice a_lot name choice
0 pizza_hut_city_centre ref oog9kq5v name ref
0 la_raza address 4_-_6_rose_crescent name address
0 la_raza area centre name area
0 la_raza food spanish name food
0 la_raza phone 01223464550 name phone
0 la_raza postcode cb23ll name postcode
0 la_raza pricerange cheap name pricerange
0 la_raza type restaurant name type
0 la_raza choice a_lot name choice
0 la_raza ref oog9kq5v name ref
0 pizza_hut_cherry_hinton address g4_cambridge_leisure_park_clifton_way_cherry_hinton name address
0 pizza_hut_cherry_hinton area south name area
0 pizza_hut_cherry_hinton food italian name food
0 pizza_hut_cherry_hinton phone 01223323737 name phone
0 pizza_hut_cherry_hinton postcode cb17dy name postcode
0 pizza_hut_cherry_hinton pricerange moderate name pricerange
0 pizza_hut_cherry_hinton type restaurant name type
0 pizza_hut_cherry_hinton choice a_lot name choice
0 pizza_hut_cherry_hinton ref oog9kq5v name ref
0 the_missing_sock address finders_corner_newmarket_road name address
0 the_missing_sock area east name area
0 the_missing_sock food international name food
0 the_missing_sock phone 01223812660 name phone
0 the_missing_sock postcode cb259aq name postcode
0 the_missing_sock pricerange cheap name pricerange
0 the_missing_sock type restaurant name type
0 the_missing_sock choice a_lot name choice
0 the_missing_sock ref oog9kq5v name ref
0 the_good_luck_chinese_food_takeaway address 82_cherry_hinton_road_cherry_hinton name address
0 the_good_luck_chinese_food_takeaway area south name area
0 the_good_luck_chinese_food_takeaway food chinese name food
0 the_good_luck_chinese_food_takeaway phone 01223244149 name phone
0 the_good_luck_chinese_food_takeaway postcode cb17ag name postcode
0 the_good_luck_chinese_food_takeaway pricerange expensive name pricerange
0 the_good_luck_chinese_food_takeaway type restaurant name type
0 the_good_luck_chinese_food_takeaway choice a_lot name choice
0 the_good_luck_chinese_food_takeaway ref oog9kq5v name ref
0 curry_garden address 106_regent_street_city_centre name address
0 curry_garden area centre name area
0 curry_garden food indian name food
0 curry_garden phone 01223302330 name phone
0 curry_garden postcode cb21dp name postcode
0 curry_garden pricerange expensive name pricerange
0 curry_garden type restaurant name type
0 curry_garden choice a_lot name choice
0 curry_garden ref oog9kq5v name ref
0 la_raza address 4_-_6_rose_crescent name address
0 la_raza area centre name area
0 la_raza food spanish name food
0 la_raza phone 01223464550 name phone
0 la_raza postcode cb23ll name postcode
0 la_raza pricerange cheap name pricerange
0 la_raza type restaurant name type
1 i need a cheap spanish restaurant . are there any around ?==yes , la_raza is a restaurant serving spanish food in the cheap price range . it is located at 4_-_6_rose_crescent . would you like a reservation ?==i would like a restaurant in the centre .==la_raza is a cheap restaurant serving spanish food in the centre part of town . it ' s address is 4_-_6_rose_crescent and it ' s post code is cb2311 .==great . can you book me a table for 7 on tuesday at 11:45 and provide me with a reference number ?==all right , i ' ve made a reservation . your reference number is oog9kq5v . what else can i do for you ?==hey , do you know any restaurants near me in the city ?==there a_lot of restaurants in the city , what kind are you looking for ?==['a_lot']

0 pizza_hut_city_centre address regent_street_city_centre name address
0 pizza_hut_city_centre area centre name area
0 pizza_hut_city_centre food italian name food
0 pizza_hut_city_centre phone 01223323737 name phone
0 pizza_hut_city_centre postcode cb21ab name postcode
0 pizza_hut_city_centre pricerange cheap name pricerange
0 pizza_hut_city_centre type restaurant name type
0 pizza_hut_city_centre choice a_lot name choice
0 pizza_hut_city_centre ref oog9kq5v name ref
0 la_raza address 4_-_6_rose_crescent name address
0 la_raza area centre name area
0 la_raza food spanish name food
0 la_raza phone 01223464550 name phone
0 la_raza postcode cb23ll name postcode
0 la_raza pricerange cheap name pricerange
0 la_raza type restaurant name type
0 la_raza choice a_lot name choice
0 la_raza ref oog9kq5v name ref
0 pizza_hut_cherry_hinton address g4_cambridge_leisure_park_clifton_way_cherry_hinton name address
0 pizza_hut_cherry_hinton area south name area
0 pizza_hut_cherry_hinton food italian name food
0 pizza_hut_cherry_hinton phone 01223323737 name phone
0 pizza_hut_cherry_hinton postcode cb17dy name postcode
0 pizza_hut_cherry_hinton pricerange moderate name pricerange
0 pizza_hut_cherry_hinton type restaurant name type
0 pizza_hut_cherry_hinton choice a_lot name choice
0 pizza_hut_cherry_hinton ref oog9kq5v name ref
0 the_missing_sock address finders_corner_newmarket_road name address
0 the_missing_sock area east name area
0 the_missing_sock food international name food
0 the_missing_sock phone 01223812660 name phone
0 the_missing_sock postcode cb259aq name postcode
0 the_missing_sock pricerange cheap name pricerange
0 the_missing_sock type restaurant name type
0 the_missing_sock choice a_lot name choice
0 the_missing_sock ref oog9kq5v name ref
0 the_good_luck_chinese_food_takeaway address 82_cherry_hinton_road_cherry_hinton name address
0 the_good_luck_chinese_food_takeaway area south name area
0 the_good_luck_chinese_food_takeaway food chinese name food
0 the_good_luck_chinese_food_takeaway phone 01223244149 name phone
0 the_good_luck_chinese_food_takeaway postcode cb17ag name postcode
0 the_good_luck_chinese_food_takeaway pricerange expensive name pricerange
0 the_good_luck_chinese_food_takeaway type restaurant name type
0 the_good_luck_chinese_food_takeaway choice a_lot name choice
0 the_good_luck_chinese_food_takeaway ref oog9kq5v name ref
0 curry_garden address 106_regent_street_city_centre name address
0 curry_garden area centre name area
0 curry_garden food indian name food
0 curry_garden phone 01223302330 name phone
0 curry_garden postcode cb21dp name postcode
0 curry_garden pricerange expensive name pricerange
0 curry_garden type restaurant name type
0 curry_garden choice a_lot name choice
0 curry_garden ref oog9kq5v name ref
0 la_raza address 4_-_6_rose_crescent name address
0 la_raza area centre name area
0 la_raza food spanish name food
0 la_raza phone 01223464550 name phone
0 la_raza postcode cb23ll name postcode
0 la_raza pricerange cheap name pricerange
0 la_raza type restaurant name type
1 i need a cheap spanish restaurant . are there any around ?==yes , la_raza is a restaurant serving spanish food in the cheap price range . it is located at 4_-_6_rose_crescent . would you like a reservation ?==i would like a restaurant in the centre .==la_raza is a cheap restaurant serving spanish food in the centre part of town . it ' s address is 4_-_6_rose_crescent and it ' s post code is cb2311 .==great . can you book me a table for 7 on tuesday at 11:45 and provide me with a reference number ?==all right , i ' ve made a reservation . your reference number is oog9kq5v . what else can i do for you ?==hey , do you know any restaurants near me in the city ?==there a_lot of restaurants in the city , what kind are you looking for ?==never mind , i ' m all set . i even have the reference number for my reservation . thanks for your help - goodbye !==it was a pleasure to serve you . please feel free to use our service again anytime . have a good day .==[]

0 autumn_house address 710_newmarket_road name address
0 autumn_house area east name area
0 autumn_house phone 01223575122 name phone
0 autumn_house postcode cb58rs name postcode
0 autumn_house pricerange cheap name pricerange
0 autumn_house stars 4_star name stars
0 autumn_house type guesthouse name type
0 autumn_house choice 5 name choice
0 autumn_house ref s0jdzbtq name ref
0 leverton_house address 732-734_newmarket_road name address
0 leverton_house area east name area
0 leverton_house phone 01223292094 name phone
0 leverton_house postcode cb58rs name postcode
0 leverton_house pricerange cheap name pricerange
0 leverton_house stars 4_star name stars
0 leverton_house type guesthouse name type
0 leverton_house choice 5 name choice
0 leverton_house ref s0jdzbtq name ref
0 acorn_guest_house address 154_chesterton_road name address
0 acorn_guest_house area north name area
0 acorn_guest_house phone 01223353888 name phone
0 acorn_guest_house postcode cb41da name postcode
0 acorn_guest_house pricerange moderate name pricerange
0 acorn_guest_house stars 4_star name stars
0 acorn_guest_house type guesthouse name type
0 acorn_guest_house choice 5 name choice
0 acorn_guest_house ref s0jdzbtq name ref
0 carolina_bed_and_breakfast address 138_perne_road name address
0 carolina_bed_and_breakfast area east name area
0 carolina_bed_and_breakfast phone 01223247015 name phone
0 carolina_bed_and_breakfast postcode cb13nx name postcode
0 carolina_bed_and_breakfast pricerange moderate name pricerange
0 carolina_bed_and_breakfast stars 4_star name stars
0 carolina_bed_and_breakfast type guesthouse name type
0 carolina_bed_and_breakfast choice 5 name choice
0 carolina_bed_and_breakfast ref s0jdzbtq name ref
0 warkworth_house address warkworth_terrace name address
0 warkworth_house area east name area
0 warkworth_house phone 01223363682 name phone
0 warkworth_house postcode cb11ee name postcode
0 warkworth_house pricerange moderate name pricerange
0 warkworth_house stars 4_star name stars
0 warkworth_house type guesthouse name type
0 warkworth_house choice 5 name choice
0 warkworth_house ref s0jdzbtq name ref
0 allenbell address 517a_coldham_lane name address
0 allenbell area east name area
0 allenbell phone 01223210353 name phone
0 allenbell postcode cb13js name postcode
0 allenbell pricerange cheap name pricerange
0 allenbell stars 4_star name stars
0 allenbell type guesthouse name type
0 allenbell choice 5 name choice
0 allenbell ref s0jdzbtq name ref
0 allenbell address 517a_coldham_lane name address
0 allenbell area east name area
0 allenbell phone 01223210353 name phone
0 allenbell postcode cb13js name postcode
0 allenbell pricerange cheap name pricerange
0 allenbell stars 4_star name stars
0 allenbell type guesthouse name type
1 i am looking for a place to stay . the hotel should be in the east and should include free wifi==do you have a pricerange in mind ?==[]

0 autumn_house address 710_newmarket_road name address
0 autumn_house area east name area
0 autumn_house phone 01223575122 name phone
0 autumn_house postcode cb58rs name postcode
0 autumn_house pricerange cheap name pricerange
0 autumn_house stars 4_star name stars
0 autumn_house type guesthouse name type
0 autumn_house choice 5 name choice
0 autumn_house ref s0jdzbtq name ref
0 leverton_house address 732-734_newmarket_road name address
0 leverton_house area east name area
0 leverton_house phone 01223292094 name phone
0 leverton_house postcode cb58rs name postcode
0 leverton_house pricerange cheap name pricerange
0 leverton_house stars 4_star name stars
0 leverton_house type guesthouse name type
0 leverton_house choice 5 name choice
0 leverton_house ref s0jdzbtq name ref
0 acorn_guest_house address 154_chesterton_road name address
0 acorn_guest_house area north name area
0 acorn_guest_house phone 01223353888 name phone
0 acorn_guest_house postcode cb41da name postcode
0 acorn_guest_house pricerange moderate name pricerange
0 acorn_guest_house stars 4_star name stars
0 acorn_guest_house type guesthouse name type
0 acorn_guest_house choice 5 name choice
0 acorn_guest_house ref s0jdzbtq name ref
0 carolina_bed_and_breakfast address 138_perne_road name address
0 carolina_bed_and_breakfast area east name area
0 carolina_bed_and_breakfast phone 01223247015 name phone
0 carolina_bed_and_breakfast postcode cb13nx name postcode
0 carolina_bed_and_breakfast pricerange moderate name pricerange
0 carolina_bed_and_breakfast stars 4_star name stars
0 carolina_bed_and_breakfast type guesthouse name type
0 carolina_bed_and_breakfast choice 5 name choice
0 carolina_bed_and_breakfast ref s0jdzbtq name ref
0 warkworth_house address warkworth_terrace name address
0 warkworth_house area east name area
0 warkworth_house phone 01223363682 name phone
0 warkworth_house postcode cb11ee name postcode
0 warkworth_house pricerange moderate name pricerange
0 warkworth_house stars 4_star name stars
0 warkworth_house type guesthouse name type
0 warkworth_house choice 5 name choice
0 warkworth_house ref s0jdzbtq name ref
0 allenbell address 517a_coldham_lane name address
0 allenbell area east name area
0 allenbell phone 01223210353 name phone
0 allenbell postcode cb13js name postcode
0 allenbell pricerange cheap name pricerange
0 allenbell stars 4_star name stars
0 allenbell type guesthouse name type
0 allenbell choice 5 name choice
0 allenbell ref s0jdzbtq name ref
0 allenbell address 517a_coldham_lane name address
0 allenbell area east name area
0 allenbell phone 01223210353 name phone
0 allenbell postcode cb13js name postcode
0 allenbell pricerange cheap name pricerange
0 allenbell stars 4_star name stars
0 allenbell type guesthouse name type
1 i am looking for a place to stay . the hotel should be in the east and should include free wifi==do you have a pricerange in mind ?==the rating should be 4_star and i want free parking to be included .==there are 5 guesthouses with your criteria . do you have a preference in pricerange ?==['5']

0 autumn_house address 710_newmarket_road name address
0 autumn_house area east name area
0 autumn_house phone 01223575122 name phone
0 autumn_house postcode cb58rs name postcode
0 autumn_house pricerange cheap name pricerange
0 autumn_house stars 4_star name stars
0 autumn_house type guesthouse name type
0 autumn_house choice 5 name choice
0 autumn_house ref s0jdzbtq name ref
0 leverton_house address 732-734_newmarket_road name address
0 leverton_house area east name area
0 leverton_house phone 01223292094 name phone
0 leverton_house postcode cb58rs name postcode
0 leverton_house pricerange cheap name pricerange
0 leverton_house stars 4_star name stars
0 leverton_house type guesthouse name type
0 leverton_house choice 5 name choice
0 leverton_house ref s0jdzbtq name ref
0 acorn_guest_house address 154_chesterton_road name address
0 acorn_guest_house area north name area
0 acorn_guest_house phone 01223353888 name phone
0 acorn_guest_house postcode cb41da name postcode
0 acorn_guest_house pricerange moderate name pricerange
0 acorn_guest_house stars 4_star name stars
0 acorn_guest_house type guesthouse name type
0 acorn_guest_house choice 5 name choice
0 acorn_guest_house ref s0jdzbtq name ref
0 carolina_bed_and_breakfast address 138_perne_road name address
0 carolina_bed_and_breakfast area east name area
0 carolina_bed_and_breakfast phone 01223247015 name phone
0 carolina_bed_and_breakfast postcode cb13nx name postcode
0 carolina_bed_and_breakfast pricerange moderate name pricerange
0 carolina_bed_and_breakfast stars 4_star name stars
0 carolina_bed_and_breakfast type guesthouse name type
0 carolina_bed_and_breakfast choice 5 name choice
0 carolina_bed_and_breakfast ref s0jdzbtq name ref
0 warkworth_house address warkworth_terrace name address
0 warkworth_house area east name area
0 warkworth_house phone 01223363682 name phone
0 warkworth_house postcode cb11ee name postcode
0 warkworth_house pricerange moderate name pricerange
0 warkworth_house stars 4_star name stars
0 warkworth_house type guesthouse name type
0 warkworth_house choice 5 name choice
0 warkworth_house ref s0jdzbtq name ref
0 allenbell address 517a_coldham_lane name address
0 allenbell area east name area
0 allenbell phone 01223210353 name phone
0 allenbell postcode cb13js name postcode
0 allenbell pricerange cheap name pricerange
0 allenbell stars 4_star name stars
0 allenbell type guesthouse name type
0 allenbell choice 5 name choice
0 allenbell ref s0jdzbtq name ref
0 allenbell address 517a_coldham_lane name address
0 allenbell area east name area
0 allenbell phone 01223210353 name phone
0 allenbell postcode cb13js name postcode
0 allenbell pricerange cheap name pricerange
0 allenbell stars 4_star name stars
0 allenbell type guesthouse name type
1 i am looking for a place to stay . the hotel should be in the east and should include free wifi==do you have a pricerange in mind ?==the rating should be 4_star and i want free parking to be included .==there are 5 guesthouses with your criteria . do you have a preference in pricerange ?==no , will you just book me something for wednesday for 1 person for 5 nights ?==i have you booked at allenbell at 710_newmarket_road . the reference number is : s0jdzbtq .==['s0jdzbtq', 'allenbell', '710_newmarket_road']

0 autumn_house address 710_newmarket_road name address
0 autumn_house area east name area
0 autumn_house phone 01223575122 name phone
0 autumn_house postcode cb58rs name postcode
0 autumn_house pricerange cheap name pricerange
0 autumn_house stars 4_star name stars
0 autumn_house type guesthouse name type
0 autumn_house choice 5 name choice
0 autumn_house ref s0jdzbtq name ref
0 leverton_house address 732-734_newmarket_road name address
0 leverton_house area east name area
0 leverton_house phone 01223292094 name phone
0 leverton_house postcode cb58rs name postcode
0 leverton_house pricerange cheap name pricerange
0 leverton_house stars 4_star name stars
0 leverton_house type guesthouse name type
0 leverton_house choice 5 name choice
0 leverton_house ref s0jdzbtq name ref
0 acorn_guest_house address 154_chesterton_road name address
0 acorn_guest_house area north name area
0 acorn_guest_house phone 01223353888 name phone
0 acorn_guest_house postcode cb41da name postcode
0 acorn_guest_house pricerange moderate name pricerange
0 acorn_guest_house stars 4_star name stars
0 acorn_guest_house type guesthouse name type
0 acorn_guest_house choice 5 name choice
0 acorn_guest_house ref s0jdzbtq name ref
0 carolina_bed_and_breakfast address 138_perne_road name address
0 carolina_bed_and_breakfast area east name area
0 carolina_bed_and_breakfast phone 01223247015 name phone
0 carolina_bed_and_breakfast postcode cb13nx name postcode
0 carolina_bed_and_breakfast pricerange moderate name pricerange
0 carolina_bed_and_breakfast stars 4_star name stars
0 carolina_bed_and_breakfast type guesthouse name type
0 carolina_bed_and_breakfast choice 5 name choice
0 carolina_bed_and_breakfast ref s0jdzbtq name ref
0 warkworth_house address warkworth_terrace name address
0 warkworth_house area east name area
0 warkworth_house phone 01223363682 name phone
0 warkworth_house postcode cb11ee name postcode
0 warkworth_house pricerange moderate name pricerange
0 warkworth_house stars 4_star name stars
0 warkworth_house type guesthouse name type
0 warkworth_house choice 5 name choice
0 warkworth_house ref s0jdzbtq name ref
0 allenbell address 517a_coldham_lane name address
0 allenbell area east name area
0 allenbell phone 01223210353 name phone
0 allenbell postcode cb13js name postcode
0 allenbell pricerange cheap name pricerange
0 allenbell stars 4_star name stars
0 allenbell type guesthouse name type
0 allenbell choice 5 name choice
0 allenbell ref s0jdzbtq name ref
0 allenbell address 517a_coldham_lane name address
0 allenbell area east name area
0 allenbell phone 01223210353 name phone
0 allenbell postcode cb13js name postcode
0 allenbell pricerange cheap name pricerange
0 allenbell stars 4_star name stars
0 allenbell type guesthouse name type
1 i am looking for a place to stay . the hotel should be in the east and should include free wifi==do you have a pricerange in mind ?==the rating should be 4_star and i want free parking to be included .==there are 5 guesthouses with your criteria . do you have a preference in pricerange ?==no , will you just book me something for wednesday for 1 person for 5 nights ?==i have you booked at allenbell at 710_newmarket_road . the reference number is : s0jdzbtq .==that ' s all i need , thank you !==you are most welcome !==[]

0 a_and_b_guest_house address 124_tenison_road name address
0 a_and_b_guest_house area east name area
0 a_and_b_guest_house phone 01223315702 name phone
0 a_and_b_guest_house postcode cb12dp name postcode
0 a_and_b_guest_house pricerange moderate name pricerange
0 a_and_b_guest_house stars 4_star name stars
0 a_and_b_guest_house type guesthouse name type
0 a_and_b_guest_house ref pwyhrhpr name ref
0 alpha-milton_guest_house address 63_milton_road name address
0 alpha-milton_guest_house area north name area
0 alpha-milton_guest_house phone 01223311625 name phone
0 alpha-milton_guest_house postcode cb41xa name postcode
0 alpha-milton_guest_house pricerange moderate name pricerange
0 alpha-milton_guest_house stars 3_star name stars
0 alpha-milton_guest_house type guesthouse name type
0 alpha-milton_guest_house ref pwyhrhpr name ref
0 allenbell address 517a_coldham_lane name address
0 allenbell area east name area
0 allenbell phone 01223210353 name phone
0 allenbell postcode cb13js name postcode
0 allenbell pricerange cheap name pricerange
0 allenbell stars 4_star name stars
0 allenbell type guesthouse name type
0 allenbell ref pwyhrhpr name ref
0 alexander_bed_and_breakfast address 56_saint_barnabas_road name address
0 alexander_bed_and_breakfast area centre name area
0 alexander_bed_and_breakfast phone 01223525725 name phone
0 alexander_bed_and_breakfast postcode cb12de name postcode
0 alexander_bed_and_breakfast pricerange cheap name pricerange
0 alexander_bed_and_breakfast stars 4_star name stars
0 alexander_bed_and_breakfast type guesthouse name type
0 alexander_bed_and_breakfast ref pwyhrhpr name ref
0 acorn_guest_house address 154_chesterton_road name address
0 acorn_guest_house area north name area
0 acorn_guest_house phone 01223353888 name phone
0 acorn_guest_house postcode cb41da name postcode
0 acorn_guest_house pricerange moderate name pricerange
0 acorn_guest_house stars 4_star name stars
0 acorn_guest_house type guesthouse name type
0 acorn_guest_house ref pwyhrhpr name ref
0 arbury_lodge_guesthouse address 82_arbury_road name address
0 arbury_lodge_guesthouse area north name area
0 arbury_lodge_guesthouse phone 01223364319 name phone
0 arbury_lodge_guesthouse postcode cb42je name postcode
0 arbury_lodge_guesthouse pricerange moderate name pricerange
0 arbury_lodge_guesthouse stars 4_star name stars
0 arbury_lodge_guesthouse type guesthouse name type
0 arbury_lodge_guesthouse address 82_arbury_road name address
0 arbury_lodge_guesthouse area north name area
0 arbury_lodge_guesthouse phone 01223364319 name phone
0 arbury_lodge_guesthouse postcode cb42je name postcode
0 arbury_lodge_guesthouse pricerange moderate name pricerange
0 arbury_lodge_guesthouse stars 4_star name stars
0 arbury_lodge_guesthouse type guesthouse name type
0 arbury_lodge_guesthouse ref pwyhrhpr name ref
1 i ' m looking for a hotel called the arbury_lodge_guesthouse .==the arbury_lodge_guesthouse is a 4_star guesthouse in the north area . would like like to book a room there ?==['north', '4_star', 'arbury_lodge_guesthouse', 'guesthouse']

0 a_and_b_guest_house address 124_tenison_road name address
0 a_and_b_guest_house area east name area
0 a_and_b_guest_house phone 01223315702 name phone
0 a_and_b_guest_house postcode cb12dp name postcode
0 a_and_b_guest_house pricerange moderate name pricerange
0 a_and_b_guest_house stars 4_star name stars
0 a_and_b_guest_house type guesthouse name type
0 a_and_b_guest_house ref pwyhrhpr name ref
0 alpha-milton_guest_house address 63_milton_road name address
0 alpha-milton_guest_house area north name area
0 alpha-milton_guest_house phone 01223311625 name phone
0 alpha-milton_guest_house postcode cb41xa name postcode
0 alpha-milton_guest_house pricerange moderate name pricerange
0 alpha-milton_guest_house stars 3_star name stars
0 alpha-milton_guest_house type guesthouse name type
0 alpha-milton_guest_house ref pwyhrhpr name ref
0 allenbell address 517a_coldham_lane name address
0 allenbell area east name area
0 allenbell phone 01223210353 name phone
0 allenbell postcode cb13js name postcode
0 allenbell pricerange cheap name pricerange
0 allenbell stars 4_star name stars
0 allenbell type guesthouse name type
0 allenbell ref pwyhrhpr name ref
0 alexander_bed_and_breakfast address 56_saint_barnabas_road name address
0 alexander_bed_and_breakfast area centre name area
0 alexander_bed_and_breakfast phone 01223525725 name phone
0 alexander_bed_and_breakfast postcode cb12de name postcode
0 alexander_bed_and_breakfast pricerange cheap name pricerange
0 alexander_bed_and_breakfast stars 4_star name stars
0 alexander_bed_and_breakfast type guesthouse name type
0 alexander_bed_and_breakfast ref pwyhrhpr name ref
0 acorn_guest_house address 154_chesterton_road name address
0 acorn_guest_house area north name area
0 acorn_guest_house phone 01223353888 name phone
0 acorn_guest_house postcode cb41da name postcode
0 acorn_guest_house pricerange moderate name pricerange
0 acorn_guest_house stars 4_star name stars
0 acorn_guest_house type guesthouse name type
0 acorn_guest_house ref pwyhrhpr name ref
0 arbury_lodge_guesthouse address 82_arbury_road name address
0 arbury_lodge_guesthouse area north name area
0 arbury_lodge_guesthouse phone 01223364319 name phone
0 arbury_lodge_guesthouse postcode cb42je name postcode
0 arbury_lodge_guesthouse pricerange moderate name pricerange
0 arbury_lodge_guesthouse stars 4_star name stars
0 arbury_lodge_guesthouse type guesthouse name type
0 arbury_lodge_guesthouse address 82_arbury_road name address
0 arbury_lodge_guesthouse area north name area
0 arbury_lodge_guesthouse phone 01223364319 name phone
0 arbury_lodge_guesthouse postcode cb42je name postcode
0 arbury_lodge_guesthouse pricerange moderate name pricerange
0 arbury_lodge_guesthouse stars 4_star name stars
0 arbury_lodge_guesthouse type guesthouse name type
0 arbury_lodge_guesthouse ref pwyhrhpr name ref
1 i ' m looking for a hotel called the arbury_lodge_guesthouse .==the arbury_lodge_guesthouse is a 4_star guesthouse in the north area . would like like to book a room there ?==yes please ! for 5 people and for 5 nights . starting wednesday .==you are all set . the reference number is pwyhrhpr . can i help you with anything else today ?==['pwyhrhpr']

0 a_and_b_guest_house address 124_tenison_road name address
0 a_and_b_guest_house area east name area
0 a_and_b_guest_house phone 01223315702 name phone
0 a_and_b_guest_house postcode cb12dp name postcode
0 a_and_b_guest_house pricerange moderate name pricerange
0 a_and_b_guest_house stars 4_star name stars
0 a_and_b_guest_house type guesthouse name type
0 a_and_b_guest_house ref pwyhrhpr name ref
0 alpha-milton_guest_house address 63_milton_road name address
0 alpha-milton_guest_house area north name area
0 alpha-milton_guest_house phone 01223311625 name phone
0 alpha-milton_guest_house postcode cb41xa name postcode
0 alpha-milton_guest_house pricerange moderate name pricerange
0 alpha-milton_guest_house stars 3_star name stars
0 alpha-milton_guest_house type guesthouse name type
0 alpha-milton_guest_house ref pwyhrhpr name ref
0 allenbell address 517a_coldham_lane name address
0 allenbell area east name area
0 allenbell phone 01223210353 name phone
0 allenbell postcode cb13js name postcode
0 allenbell pricerange cheap name pricerange
0 allenbell stars 4_star name stars
0 allenbell type guesthouse name type
0 allenbell ref pwyhrhpr name ref
0 alexander_bed_and_breakfast address 56_saint_barnabas_road name address
0 alexander_bed_and_breakfast area centre name area
0 alexander_bed_and_breakfast phone 01223525725 name phone
0 alexander_bed_and_breakfast postcode cb12de name postcode
0 alexander_bed_and_breakfast pricerange cheap name pricerange
0 alexander_bed_and_breakfast stars 4_star name stars
0 alexander_bed_and_breakfast type guesthouse name type
0 alexander_bed_and_breakfast ref pwyhrhpr name ref
0 acorn_guest_house address 154_chesterton_road name address
0 acorn_guest_house area north name area
0 acorn_guest_house phone 01223353888 name phone
0 acorn_guest_house postcode cb41da name postcode
0 acorn_guest_house pricerange moderate name pricerange
0 acorn_guest_house stars 4_star name stars
0 acorn_guest_house type guesthouse name type
0 acorn_guest_house ref pwyhrhpr name ref
0 arbury_lodge_guesthouse address 82_arbury_road name address
0 arbury_lodge_guesthouse area north name area
0 arbury_lodge_guesthouse phone 01223364319 name phone
0 arbury_lodge_guesthouse postcode cb42je name postcode
0 arbury_lodge_guesthouse pricerange moderate name pricerange
0 arbury_lodge_guesthouse stars 4_star name stars
0 arbury_lodge_guesthouse type guesthouse name type
0 arbury_lodge_guesthouse address 82_arbury_road name address
0 arbury_lodge_guesthouse area north name area
0 arbury_lodge_guesthouse phone 01223364319 name phone
0 arbury_lodge_guesthouse postcode cb42je name postcode
0 arbury_lodge_guesthouse pricerange moderate name pricerange
0 arbury_lodge_guesthouse stars 4_star name stars
0 arbury_lodge_guesthouse type guesthouse name type
0 arbury_lodge_guesthouse ref pwyhrhpr name ref
1 i ' m looking for a hotel called the arbury_lodge_guesthouse .==the arbury_lodge_guesthouse is a 4_star guesthouse in the north area . would like like to book a room there ?==yes please ! for 5 people and for 5 nights . starting wednesday .==you are all set . the reference number is pwyhrhpr . can i help you with anything else today ?==i am finished , thank you for your help .==thank you for contacting cambridge towninfo centre . have a wonderful day !==['centre']

0 arbury_lodge_guesthouse address 82_arbury_road name address
0 arbury_lodge_guesthouse area north name area
0 arbury_lodge_guesthouse phone 01223364319 name phone
0 arbury_lodge_guesthouse postcode cb42je name postcode
0 arbury_lodge_guesthouse pricerange moderate name pricerange
0 arbury_lodge_guesthouse stars 4_star name stars
0 arbury_lodge_guesthouse type guesthouse name type
0 home_from_home address 78-80_milton_road name address
0 home_from_home area north name area
0 home_from_home phone 01223323555 name phone
0 home_from_home postcode cb41la name postcode
0 home_from_home pricerange moderate name pricerange
0 home_from_home stars 4_star name stars
0 home_from_home type guesthouse name type
0 home_from_home choice many name choice
0 home_from_home ref k9zns97g name ref
0 hamilton_lodge address 156_chesterton_road name address
0 hamilton_lodge area north name area
0 hamilton_lodge phone 01223365664 name phone
0 hamilton_lodge postcode cb41da name postcode
0 hamilton_lodge pricerange moderate name pricerange
0 hamilton_lodge stars 3_star name stars
0 hamilton_lodge type guesthouse name type
0 hamilton_lodge choice many name choice
0 hamilton_lodge ref k9zns97g name ref
0 worth_house address 152_chesterton_road name address
0 worth_house area north name area
0 worth_house phone 01223316074 name phone
0 worth_house postcode cb41da name postcode
0 worth_house pricerange cheap name pricerange
0 worth_house stars 4_star name stars
0 worth_house type guesthouse name type
0 worth_house choice many name choice
0 worth_house ref k9zns97g name ref
0 acorn_guest_house address 154_chesterton_road name address
0 acorn_guest_house area north name area
0 acorn_guest_house phone 01223353888 name phone
0 acorn_guest_house postcode cb41da name postcode
0 acorn_guest_house pricerange moderate name pricerange
0 acorn_guest_house stars 4_star name stars
0 acorn_guest_house type guesthouse name type
0 city_centre_north_b_and_b address 328a_histon_road name address
0 city_centre_north_b_and_b area north name area
0 city_centre_north_b_and_b phone 01223312843 name phone
0 city_centre_north_b_and_b postcode cb43ht name postcode
0 city_centre_north_b_and_b pricerange cheap name pricerange
0 city_centre_north_b_and_b stars 0_star name stars
0 city_centre_north_b_and_b type guesthouse name type
0 city_centre_north_b_and_b choice many name choice
0 city_centre_north_b_and_b ref k9zns97g name ref
0 arbury_lodge_guesthouse address 82_arbury_road name address
0 arbury_lodge_guesthouse area north name area
0 arbury_lodge_guesthouse phone 01223364319 name phone
0 arbury_lodge_guesthouse postcode cb42je name postcode
0 arbury_lodge_guesthouse pricerange moderate name pricerange
0 arbury_lodge_guesthouse stars 4_star name stars
0 arbury_lodge_guesthouse type guesthouse name type
0 arbury_lodge_guesthouse choice many name choice
0 arbury_lodge_guesthouse ref k9zns97g name ref
1 i am looking for a place to stay . the hotel should include free wifi and should include free parking==there are many results with free wifi and parking , to help narrow it down , what area do you want to stay in ?==['many']

0 arbury_lodge_guesthouse address 82_arbury_road name address
0 arbury_lodge_guesthouse area north name area
0 arbury_lodge_guesthouse phone 01223364319 name phone
0 arbury_lodge_guesthouse postcode cb42je name postcode
0 arbury_lodge_guesthouse pricerange moderate name pricerange
0 arbury_lodge_guesthouse stars 4_star name stars
0 arbury_lodge_guesthouse type guesthouse name type
0 home_from_home address 78-80_milton_road name address
0 home_from_home area north name area
0 home_from_home phone 01223323555 name phone
0 home_from_home postcode cb41la name postcode
0 home_from_home pricerange moderate name pricerange
0 home_from_home stars 4_star name stars
0 home_from_home type guesthouse name type
0 home_from_home choice many name choice
0 home_from_home ref k9zns97g name ref
0 hamilton_lodge address 156_chesterton_road name address
0 hamilton_lodge area north name area
0 hamilton_lodge phone 01223365664 name phone
0 hamilton_lodge postcode cb41da name postcode
0 hamilton_lodge pricerange moderate name pricerange
0 hamilton_lodge stars 3_star name stars
0 hamilton_lodge type guesthouse name type
0 hamilton_lodge choice many name choice
0 hamilton_lodge ref k9zns97g name ref
0 worth_house address 152_chesterton_road name address
0 worth_house area north name area
0 worth_house phone 01223316074 name phone
0 worth_house postcode cb41da name postcode
0 worth_house pricerange cheap name pricerange
0 worth_house stars 4_star name stars
0 worth_house type guesthouse name type
0 worth_house choice many name choice
0 worth_house ref k9zns97g name ref
0 acorn_guest_house address 154_chesterton_road name address
0 acorn_guest_house area north name area
0 acorn_guest_house phone 01223353888 name phone
0 acorn_guest_house postcode cb41da name postcode
0 acorn_guest_house pricerange moderate name pricerange
0 acorn_guest_house stars 4_star name stars
0 acorn_guest_house type guesthouse name type
0 city_centre_north_b_and_b address 328a_histon_road name address
0 city_centre_north_b_and_b area north name area
0 city_centre_north_b_and_b phone 01223312843 name phone
0 city_centre_north_b_and_b postcode cb43ht name postcode
0 city_centre_north_b_and_b pricerange cheap name pricerange
0 city_centre_north_b_and_b stars 0_star name stars
0 city_centre_north_b_and_b type guesthouse name type
0 city_centre_north_b_and_b choice many name choice
0 city_centre_north_b_and_b ref k9zns97g name ref
0 arbury_lodge_guesthouse address 82_arbury_road name address
0 arbury_lodge_guesthouse area north name area
0 arbury_lodge_guesthouse phone 01223364319 name phone
0 arbury_lodge_guesthouse postcode cb42je name postcode
0 arbury_lodge_guesthouse pricerange moderate name pricerange
0 arbury_lodge_guesthouse stars 4_star name stars
0 arbury_lodge_guesthouse type guesthouse name type
0 arbury_lodge_guesthouse choice many name choice
0 arbury_lodge_guesthouse ref k9zns97g name ref
1 i am looking for a place to stay . the hotel should include free wifi and should include free parking==there are many results with free wifi and parking , to help narrow it down , what area do you want to stay in ?==north area in a guesthouse==what star rating ?==[]

0 arbury_lodge_guesthouse address 82_arbury_road name address
0 arbury_lodge_guesthouse area north name area
0 arbury_lodge_guesthouse phone 01223364319 name phone
0 arbury_lodge_guesthouse postcode cb42je name postcode
0 arbury_lodge_guesthouse pricerange moderate name pricerange
0 arbury_lodge_guesthouse stars 4_star name stars
0 arbury_lodge_guesthouse type guesthouse name type
0 home_from_home address 78-80_milton_road name address
0 home_from_home area north name area
0 home_from_home phone 01223323555 name phone
0 home_from_home postcode cb41la name postcode
0 home_from_home pricerange moderate name pricerange
0 home_from_home stars 4_star name stars
0 home_from_home type guesthouse name type
0 home_from_home choice many name choice
0 home_from_home ref k9zns97g name ref
0 hamilton_lodge address 156_chesterton_road name address
0 hamilton_lodge area north name area
0 hamilton_lodge phone 01223365664 name phone
0 hamilton_lodge postcode cb41da name postcode
0 hamilton_lodge pricerange moderate name pricerange
0 hamilton_lodge stars 3_star name stars
0 hamilton_lodge type guesthouse name type
0 hamilton_lodge choice many name choice
0 hamilton_lodge ref k9zns97g name ref
0 worth_house address 152_chesterton_road name address
0 worth_house area north name area
0 worth_house phone 01223316074 name phone
0 worth_house postcode cb41da name postcode
0 worth_house pricerange cheap name pricerange
0 worth_house stars 4_star name stars
0 worth_house type guesthouse name type
0 worth_house choice many name choice
0 worth_house ref k9zns97g name ref
0 acorn_guest_house address 154_chesterton_road name address
0 acorn_guest_house area north name area
0 acorn_guest_house phone 01223353888 name phone
0 acorn_guest_house postcode cb41da name postcode
0 acorn_guest_house pricerange moderate name pricerange
0 acorn_guest_house stars 4_star name stars
0 acorn_guest_house type guesthouse name type
0 city_centre_north_b_and_b address 328a_histon_road name address
0 city_centre_north_b_and_b area north name area
0 city_centre_north_b_and_b phone 01223312843 name phone
0 city_centre_north_b_and_b postcode cb43ht name postcode
0 city_centre_north_b_and_b pricerange cheap name pricerange
0 city_centre_north_b_and_b stars 0_star name stars
0 city_centre_north_b_and_b type guesthouse name type
0 city_centre_north_b_and_b choice many name choice
0 city_centre_north_b_and_b ref k9zns97g name ref
0 arbury_lodge_guesthouse address 82_arbury_road name address
0 arbury_lodge_guesthouse area north name area
0 arbury_lodge_guesthouse phone 01223364319 name phone
0 arbury_lodge_guesthouse postcode cb42je name postcode
0 arbury_lodge_guesthouse pricerange moderate name pricerange
0 arbury_lodge_guesthouse stars 4_star name stars
0 arbury_lodge_guesthouse type guesthouse name type
0 arbury_lodge_guesthouse choice many name choice
0 arbury_lodge_guesthouse ref k9zns97g name ref
1 i am looking for a place to stay . the hotel should include free wifi and should include free parking==there are many results with free wifi and parking , to help narrow it down , what area do you want to stay in ?==north area in a guesthouse==what star rating ?==it doesn ' t matter as long as i can book it for 2 people and 2 nights starting thursday .==did you have a price range in mind ?==[]

0 arbury_lodge_guesthouse address 82_arbury_road name address
0 arbury_lodge_guesthouse area north name area
0 arbury_lodge_guesthouse phone 01223364319 name phone
0 arbury_lodge_guesthouse postcode cb42je name postcode
0 arbury_lodge_guesthouse pricerange moderate name pricerange
0 arbury_lodge_guesthouse stars 4_star name stars
0 arbury_lodge_guesthouse type guesthouse name type
0 home_from_home address 78-80_milton_road name address
0 home_from_home area north name area
0 home_from_home phone 01223323555 name phone
0 home_from_home postcode cb41la name postcode
0 home_from_home pricerange moderate name pricerange
0 home_from_home stars 4_star name stars
0 home_from_home type guesthouse name type
0 home_from_home choice many name choice
0 home_from_home ref k9zns97g name ref
0 hamilton_lodge address 156_chesterton_road name address
0 hamilton_lodge area north name area
0 hamilton_lodge phone 01223365664 name phone
0 hamilton_lodge postcode cb41da name postcode
0 hamilton_lodge pricerange moderate name pricerange
0 hamilton_lodge stars 3_star name stars
0 hamilton_lodge type guesthouse name type
0 hamilton_lodge choice many name choice
0 hamilton_lodge ref k9zns97g name ref
0 worth_house address 152_chesterton_road name address
0 worth_house area north name area
0 worth_house phone 01223316074 name phone
0 worth_house postcode cb41da name postcode
0 worth_house pricerange cheap name pricerange
0 worth_house stars 4_star name stars
0 worth_house type guesthouse name type
0 worth_house choice many name choice
0 worth_house ref k9zns97g name ref
0 acorn_guest_house address 154_chesterton_road name address
0 acorn_guest_house area north name area
0 acorn_guest_house phone 01223353888 name phone
0 acorn_guest_house postcode cb41da name postcode
0 acorn_guest_house pricerange moderate name pricerange
0 acorn_guest_house stars 4_star name stars
0 acorn_guest_house type guesthouse name type
0 city_centre_north_b_and_b address 328a_histon_road name address
0 city_centre_north_b_and_b area north name area
0 city_centre_north_b_and_b phone 01223312843 name phone
0 city_centre_north_b_and_b postcode cb43ht name postcode
0 city_centre_north_b_and_b pricerange cheap name pricerange
0 city_centre_north_b_and_b stars 0_star name stars
0 city_centre_north_b_and_b type guesthouse name type
0 city_centre_north_b_and_b choice many name choice
0 city_centre_north_b_and_b ref k9zns97g name ref
0 arbury_lodge_guesthouse address 82_arbury_road name address
0 arbury_lodge_guesthouse area north name area
0 arbury_lodge_guesthouse phone 01223364319 name phone
0 arbury_lodge_guesthouse postcode cb42je name postcode
0 arbury_lodge_guesthouse pricerange moderate name pricerange
0 arbury_lodge_guesthouse stars 4_star name stars
0 arbury_lodge_guesthouse type guesthouse name type
0 arbury_lodge_guesthouse choice many name choice
0 arbury_lodge_guesthouse ref k9zns97g name ref
1 i am looking for a place to stay . the hotel should include free wifi and should include free parking==there are many results with free wifi and parking , to help narrow it down , what area do you want to stay in ?==north area in a guesthouse==what star rating ?==it doesn ' t matter as long as i can book it for 2 people and 2 nights starting thursday .==did you have a price range in mind ?==no , i am not picky .==booking was not successful for that night at the acorn_guest_house , would you like me to try a different place ?==['acorn_guest_house']

0 arbury_lodge_guesthouse address 82_arbury_road name address
0 arbury_lodge_guesthouse area north name area
0 arbury_lodge_guesthouse phone 01223364319 name phone
0 arbury_lodge_guesthouse postcode cb42je name postcode
0 arbury_lodge_guesthouse pricerange moderate name pricerange
0 arbury_lodge_guesthouse stars 4_star name stars
0 arbury_lodge_guesthouse type guesthouse name type
0 home_from_home address 78-80_milton_road name address
0 home_from_home area north name area
0 home_from_home phone 01223323555 name phone
0 home_from_home postcode cb41la name postcode
0 home_from_home pricerange moderate name pricerange
0 home_from_home stars 4_star name stars
0 home_from_home type guesthouse name type
0 home_from_home choice many name choice
0 home_from_home ref k9zns97g name ref
0 hamilton_lodge address 156_chesterton_road name address
0 hamilton_lodge area north name area
0 hamilton_lodge phone 01223365664 name phone
0 hamilton_lodge postcode cb41da name postcode
0 hamilton_lodge pricerange moderate name pricerange
0 hamilton_lodge stars 3_star name stars
0 hamilton_lodge type guesthouse name type
0 hamilton_lodge choice many name choice
0 hamilton_lodge ref k9zns97g name ref
0 worth_house address 152_chesterton_road name address
0 worth_house area north name area
0 worth_house phone 01223316074 name phone
0 worth_house postcode cb41da name postcode
0 worth_house pricerange cheap name pricerange
0 worth_house stars 4_star name stars
0 worth_house type guesthouse name type
0 worth_house choice many name choice
0 worth_house ref k9zns97g name ref
0 acorn_guest_house address 154_chesterton_road name address
0 acorn_guest_house area north name area
0 acorn_guest_house phone 01223353888 name phone
0 acorn_guest_house postcode cb41da name postcode
0 acorn_guest_house pricerange moderate name pricerange
0 acorn_guest_house stars 4_star name stars
0 acorn_guest_house type guesthouse name type
0 city_centre_north_b_and_b address 328a_histon_road name address
0 city_centre_north_b_and_b area north name area
0 city_centre_north_b_and_b phone 01223312843 name phone
0 city_centre_north_b_and_b postcode cb43ht name postcode
0 city_centre_north_b_and_b pricerange cheap name pricerange
0 city_centre_north_b_and_b stars 0_star name stars
0 city_centre_north_b_and_b type guesthouse name type
0 city_centre_north_b_and_b choice many name choice
0 city_centre_north_b_and_b ref k9zns97g name ref
0 arbury_lodge_guesthouse address 82_arbury_road name address
0 arbury_lodge_guesthouse area north name area
0 arbury_lodge_guesthouse phone 01223364319 name phone
0 arbury_lodge_guesthouse postcode cb42je name postcode
0 arbury_lodge_guesthouse pricerange moderate name pricerange
0 arbury_lodge_guesthouse stars 4_star name stars
0 arbury_lodge_guesthouse type guesthouse name type
0 arbury_lodge_guesthouse choice many name choice
0 arbury_lodge_guesthouse ref k9zns97g name ref
1 i am looking for a place to stay . the hotel should include free wifi and should include free parking==there are many results with free wifi and parking , to help narrow it down , what area do you want to stay in ?==north area in a guesthouse==what star rating ?==it doesn ' t matter as long as i can book it for 2 people and 2 nights starting thursday .==did you have a price range in mind ?==no , i am not picky .==booking was not successful for that night at the acorn_guest_house , would you like me to try a different place ?==how about wednesday instead ?==booking was unsuccessful . would you like to try a different location ?==[]

0 arbury_lodge_guesthouse address 82_arbury_road name address
0 arbury_lodge_guesthouse area north name area
0 arbury_lodge_guesthouse phone 01223364319 name phone
0 arbury_lodge_guesthouse postcode cb42je name postcode
0 arbury_lodge_guesthouse pricerange moderate name pricerange
0 arbury_lodge_guesthouse stars 4_star name stars
0 arbury_lodge_guesthouse type guesthouse name type
0 home_from_home address 78-80_milton_road name address
0 home_from_home area north name area
0 home_from_home phone 01223323555 name phone
0 home_from_home postcode cb41la name postcode
0 home_from_home pricerange moderate name pricerange
0 home_from_home stars 4_star name stars
0 home_from_home type guesthouse name type
0 home_from_home choice many name choice
0 home_from_home ref k9zns97g name ref
0 hamilton_lodge address 156_chesterton_road name address
0 hamilton_lodge area north name area
0 hamilton_lodge phone 01223365664 name phone
0 hamilton_lodge postcode cb41da name postcode
0 hamilton_lodge pricerange moderate name pricerange
0 hamilton_lodge stars 3_star name stars
0 hamilton_lodge type guesthouse name type
0 hamilton_lodge choice many name choice
0 hamilton_lodge ref k9zns97g name ref
0 worth_house address 152_chesterton_road name address
0 worth_house area north name area
0 worth_house phone 01223316074 name phone
0 worth_house postcode cb41da name postcode
0 worth_house pricerange cheap name pricerange
0 worth_house stars 4_star name stars
0 worth_house type guesthouse name type
0 worth_house choice many name choice
0 worth_house ref k9zns97g name ref
0 acorn_guest_house address 154_chesterton_road name address
0 acorn_guest_house area north name area
0 acorn_guest_house phone 01223353888 name phone
0 acorn_guest_house postcode cb41da name postcode
0 acorn_guest_house pricerange moderate name pricerange
0 acorn_guest_house stars 4_star name stars
0 acorn_guest_house type guesthouse name type
0 city_centre_north_b_and_b address 328a_histon_road name address
0 city_centre_north_b_and_b area north name area
0 city_centre_north_b_and_b phone 01223312843 name phone
0 city_centre_north_b_and_b postcode cb43ht name postcode
0 city_centre_north_b_and_b pricerange cheap name pricerange
0 city_centre_north_b_and_b stars 0_star name stars
0 city_centre_north_b_and_b type guesthouse name type
0 city_centre_north_b_and_b choice many name choice
0 city_centre_north_b_and_b ref k9zns97g name ref
0 arbury_lodge_guesthouse address 82_arbury_road name address
0 arbury_lodge_guesthouse area north name area
0 arbury_lodge_guesthouse phone 01223364319 name phone
0 arbury_lodge_guesthouse postcode cb42je name postcode
0 arbury_lodge_guesthouse pricerange moderate name pricerange
0 arbury_lodge_guesthouse stars 4_star name stars
0 arbury_lodge_guesthouse type guesthouse name type
0 arbury_lodge_guesthouse choice many name choice
0 arbury_lodge_guesthouse ref k9zns97g name ref
1 i am looking for a place to stay . the hotel should include free wifi and should include free parking==there are many results with free wifi and parking , to help narrow it down , what area do you want to stay in ?==north area in a guesthouse==what star rating ?==it doesn ' t matter as long as i can book it for 2 people and 2 nights starting thursday .==did you have a price range in mind ?==no , i am not picky .==booking was not successful for that night at the acorn_guest_house , would you like me to try a different place ?==how about wednesday instead ?==booking was unsuccessful . would you like to try a different location ?==yeah try a different place . anywhere that meets my requirements==i ' m going to try for the arbury_lodge_guesthouse , sir . is that all right ?==['arbury_lodge_guesthouse']

0 arbury_lodge_guesthouse address 82_arbury_road name address
0 arbury_lodge_guesthouse area north name area
0 arbury_lodge_guesthouse phone 01223364319 name phone
0 arbury_lodge_guesthouse postcode cb42je name postcode
0 arbury_lodge_guesthouse pricerange moderate name pricerange
0 arbury_lodge_guesthouse stars 4_star name stars
0 arbury_lodge_guesthouse type guesthouse name type
0 home_from_home address 78-80_milton_road name address
0 home_from_home area north name area
0 home_from_home phone 01223323555 name phone
0 home_from_home postcode cb41la name postcode
0 home_from_home pricerange moderate name pricerange
0 home_from_home stars 4_star name stars
0 home_from_home type guesthouse name type
0 home_from_home choice many name choice
0 home_from_home ref k9zns97g name ref
0 hamilton_lodge address 156_chesterton_road name address
0 hamilton_lodge area north name area
0 hamilton_lodge phone 01223365664 name phone
0 hamilton_lodge postcode cb41da name postcode
0 hamilton_lodge pricerange moderate name pricerange
0 hamilton_lodge stars 3_star name stars
0 hamilton_lodge type guesthouse name type
0 hamilton_lodge choice many name choice
0 hamilton_lodge ref k9zns97g name ref
0 worth_house address 152_chesterton_road name address
0 worth_house area north name area
0 worth_house phone 01223316074 name phone
0 worth_house postcode cb41da name postcode
0 worth_house pricerange cheap name pricerange
0 worth_house stars 4_star name stars
0 worth_house type guesthouse name type
0 worth_house choice many name choice
0 worth_house ref k9zns97g name ref
0 acorn_guest_house address 154_chesterton_road name address
0 acorn_guest_house area north name area
0 acorn_guest_house phone 01223353888 name phone
0 acorn_guest_house postcode cb41da name postcode
0 acorn_guest_house pricerange moderate name pricerange
0 acorn_guest_house stars 4_star name stars
0 acorn_guest_house type guesthouse name type
0 city_centre_north_b_and_b address 328a_histon_road name address
0 city_centre_north_b_and_b area north name area
0 city_centre_north_b_and_b phone 01223312843 name phone
0 city_centre_north_b_and_b postcode cb43ht name postcode
0 city_centre_north_b_and_b pricerange cheap name pricerange
0 city_centre_north_b_and_b stars 0_star name stars
0 city_centre_north_b_and_b type guesthouse name type
0 city_centre_north_b_and_b choice many name choice
0 city_centre_north_b_and_b ref k9zns97g name ref
0 arbury_lodge_guesthouse address 82_arbury_road name address
0 arbury_lodge_guesthouse area north name area
0 arbury_lodge_guesthouse phone 01223364319 name phone
0 arbury_lodge_guesthouse postcode cb42je name postcode
0 arbury_lodge_guesthouse pricerange moderate name pricerange
0 arbury_lodge_guesthouse stars 4_star name stars
0 arbury_lodge_guesthouse type guesthouse name type
0 arbury_lodge_guesthouse choice many name choice
0 arbury_lodge_guesthouse ref k9zns97g name ref
1 i am looking for a place to stay . the hotel should include free wifi and should include free parking==there are many results with free wifi and parking , to help narrow it down , what area do you want to stay in ?==north area in a guesthouse==what star rating ?==it doesn ' t matter as long as i can book it for 2 people and 2 nights starting thursday .==did you have a price range in mind ?==no , i am not picky .==booking was not successful for that night at the acorn_guest_house , would you like me to try a different place ?==how about wednesday instead ?==booking was unsuccessful . would you like to try a different location ?==yeah try a different place . anywhere that meets my requirements==i ' m going to try for the arbury_lodge_guesthouse , sir . is that all right ?==yes please try it .==i was able to book the arbury_lodge_guesthouse on thursday for 2 nights for two people and your reference number is k9zns97g . is there anything else you need ?==['k9zns97g', 'arbury_lodge_guesthouse']

0 arbury_lodge_guesthouse address 82_arbury_road name address
0 arbury_lodge_guesthouse area north name area
0 arbury_lodge_guesthouse phone 01223364319 name phone
0 arbury_lodge_guesthouse postcode cb42je name postcode
0 arbury_lodge_guesthouse pricerange moderate name pricerange
0 arbury_lodge_guesthouse stars 4_star name stars
0 arbury_lodge_guesthouse type guesthouse name type
0 home_from_home address 78-80_milton_road name address
0 home_from_home area north name area
0 home_from_home phone 01223323555 name phone
0 home_from_home postcode cb41la name postcode
0 home_from_home pricerange moderate name pricerange
0 home_from_home stars 4_star name stars
0 home_from_home type guesthouse name type
0 home_from_home choice many name choice
0 home_from_home ref k9zns97g name ref
0 hamilton_lodge address 156_chesterton_road name address
0 hamilton_lodge area north name area
0 hamilton_lodge phone 01223365664 name phone
0 hamilton_lodge postcode cb41da name postcode
0 hamilton_lodge pricerange moderate name pricerange
0 hamilton_lodge stars 3_star name stars
0 hamilton_lodge type guesthouse name type
0 hamilton_lodge choice many name choice
0 hamilton_lodge ref k9zns97g name ref
0 worth_house address 152_chesterton_road name address
0 worth_house area north name area
0 worth_house phone 01223316074 name phone
0 worth_house postcode cb41da name postcode
0 worth_house pricerange cheap name pricerange
0 worth_house stars 4_star name stars
0 worth_house type guesthouse name type
0 worth_house choice many name choice
0 worth_house ref k9zns97g name ref
0 acorn_guest_house address 154_chesterton_road name address
0 acorn_guest_house area north name area
0 acorn_guest_house phone 01223353888 name phone
0 acorn_guest_house postcode cb41da name postcode
0 acorn_guest_house pricerange moderate name pricerange
0 acorn_guest_house stars 4_star name stars
0 acorn_guest_house type guesthouse name type
0 city_centre_north_b_and_b address 328a_histon_road name address
0 city_centre_north_b_and_b area north name area
0 city_centre_north_b_and_b phone 01223312843 name phone
0 city_centre_north_b_and_b postcode cb43ht name postcode
0 city_centre_north_b_and_b pricerange cheap name pricerange
0 city_centre_north_b_and_b stars 0_star name stars
0 city_centre_north_b_and_b type guesthouse name type
0 city_centre_north_b_and_b choice many name choice
0 city_centre_north_b_and_b ref k9zns97g name ref
0 arbury_lodge_guesthouse address 82_arbury_road name address
0 arbury_lodge_guesthouse area north name area
0 arbury_lodge_guesthouse phone 01223364319 name phone
0 arbury_lodge_guesthouse postcode cb42je name postcode
0 arbury_lodge_guesthouse pricerange moderate name pricerange
0 arbury_lodge_guesthouse stars 4_star name stars
0 arbury_lodge_guesthouse type guesthouse name type
0 arbury_lodge_guesthouse choice many name choice
0 arbury_lodge_guesthouse ref k9zns97g name ref
1 i am looking for a place to stay . the hotel should include free wifi and should include free parking==there are many results with free wifi and parking , to help narrow it down , what area do you want to stay in ?==north area in a guesthouse==what star rating ?==it doesn ' t matter as long as i can book it for 2 people and 2 nights starting thursday .==did you have a price range in mind ?==no , i am not picky .==booking was not successful for that night at the acorn_guest_house , would you like me to try a different place ?==how about wednesday instead ?==booking was unsuccessful . would you like to try a different location ?==yeah try a different place . anywhere that meets my requirements==i ' m going to try for the arbury_lodge_guesthouse , sir . is that all right ?==yes please try it .==i was able to book the arbury_lodge_guesthouse on thursday for 2 nights for two people and your reference number is k9zns97g . is there anything else you need ?==that was everything , thanks .==thank you for using cambridge towninfo centre . have a good day !==[]

0 stazione_restaurant_and_coffee_bar address market_hill_city_centre name address
0 stazione_restaurant_and_coffee_bar area centre name area
0 stazione_restaurant_and_coffee_bar food italian name food
0 stazione_restaurant_and_coffee_bar phone 01223352607 name phone
0 stazione_restaurant_and_coffee_bar postcode cb23nj name postcode
0 stazione_restaurant_and_coffee_bar pricerange expensive name pricerange
0 stazione_restaurant_and_coffee_bar type restaurant name type
0 stazione_restaurant_and_coffee_bar ref zyqx1tyk name ref
0 frankie_and_bennys address cambridge_leisure_park_clifton_way_cherry_hinton name address
0 frankie_and_bennys area south name area
0 frankie_and_bennys food italian name food
0 frankie_and_bennys phone 01223412430 name phone
0 frankie_and_bennys postcode cb17dy name postcode
0 frankie_and_bennys pricerange expensive name pricerange
0 frankie_and_bennys type restaurant name type
0 frankie_and_bennys ref zyqx1tyk name ref
0 frankie_and_bennys address cambridge_leisure_park_clifton_way_cherry_hinton name address
0 frankie_and_bennys area south name area
0 frankie_and_bennys food italian name food
0 frankie_and_bennys phone 01223412430 name phone
0 frankie_and_bennys postcode cb17dy name postcode
0 frankie_and_bennys pricerange expensive name pricerange
0 frankie_and_bennys type restaurant name type
0 pizza_express address regent_street_city_centre name address
0 pizza_express area centre name area
0 pizza_express food italian name food
0 pizza_express phone 01223324033 name phone
0 pizza_express postcode cb21db name postcode
0 pizza_express pricerange moderate name pricerange
0 pizza_express type restaurant name type
0 pizza_express ref zyqx1tyk name ref
0 ask_restaurant address 12_bridge_street_city_centre name address
0 ask_restaurant area centre name area
0 ask_restaurant food italian name food
0 ask_restaurant phone 01223364917 name phone
0 ask_restaurant postcode cb21uf name postcode
0 ask_restaurant pricerange cheap name pricerange
0 ask_restaurant type restaurant name type
0 ask_restaurant ref zyqx1tyk name ref
0 pizza_hut_cherry_hinton address g4_cambridge_leisure_park_clifton_way_cherry_hinton name address
0 pizza_hut_cherry_hinton area south name area
0 pizza_hut_cherry_hinton food italian name food
0 pizza_hut_cherry_hinton phone 01223323737 name phone
0 pizza_hut_cherry_hinton postcode cb17dy name postcode
0 pizza_hut_cherry_hinton pricerange moderate name pricerange
0 pizza_hut_cherry_hinton type restaurant name type
0 pizza_hut_cherry_hinton ref zyqx1tyk name ref
0 pizza_hut_city_centre address regent_street_city_centre name address
0 pizza_hut_city_centre area centre name area
0 pizza_hut_city_centre food italian name food
0 pizza_hut_city_centre phone 01223323737 name phone
0 pizza_hut_city_centre postcode cb21ab name postcode
0 pizza_hut_city_centre pricerange cheap name pricerange
0 pizza_hut_city_centre type restaurant name type
0 pizza_hut_city_centre ref zyqx1tyk name ref
1 i am looking for a place to dine . the restaurant should be in the expensive price range and should serve italian food==i have the cafe uno in the centre of town . would that work ?==['centre']

0 stazione_restaurant_and_coffee_bar address market_hill_city_centre name address
0 stazione_restaurant_and_coffee_bar area centre name area
0 stazione_restaurant_and_coffee_bar food italian name food
0 stazione_restaurant_and_coffee_bar phone 01223352607 name phone
0 stazione_restaurant_and_coffee_bar postcode cb23nj name postcode
0 stazione_restaurant_and_coffee_bar pricerange expensive name pricerange
0 stazione_restaurant_and_coffee_bar type restaurant name type
0 stazione_restaurant_and_coffee_bar ref zyqx1tyk name ref
0 frankie_and_bennys address cambridge_leisure_park_clifton_way_cherry_hinton name address
0 frankie_and_bennys area south name area
0 frankie_and_bennys food italian name food
0 frankie_and_bennys phone 01223412430 name phone
0 frankie_and_bennys postcode cb17dy name postcode
0 frankie_and_bennys pricerange expensive name pricerange
0 frankie_and_bennys type restaurant name type
0 frankie_and_bennys ref zyqx1tyk name ref
0 frankie_and_bennys address cambridge_leisure_park_clifton_way_cherry_hinton name address
0 frankie_and_bennys area south name area
0 frankie_and_bennys food italian name food
0 frankie_and_bennys phone 01223412430 name phone
0 frankie_and_bennys postcode cb17dy name postcode
0 frankie_and_bennys pricerange expensive name pricerange
0 frankie_and_bennys type restaurant name type
0 pizza_express address regent_street_city_centre name address
0 pizza_express area centre name area
0 pizza_express food italian name food
0 pizza_express phone 01223324033 name phone
0 pizza_express postcode cb21db name postcode
0 pizza_express pricerange moderate name pricerange
0 pizza_express type restaurant name type
0 pizza_express ref zyqx1tyk name ref
0 ask_restaurant address 12_bridge_street_city_centre name address
0 ask_restaurant area centre name area
0 ask_restaurant food italian name food
0 ask_restaurant phone 01223364917 name phone
0 ask_restaurant postcode cb21uf name postcode
0 ask_restaurant pricerange cheap name pricerange
0 ask_restaurant type restaurant name type
0 ask_restaurant ref zyqx1tyk name ref
0 pizza_hut_cherry_hinton address g4_cambridge_leisure_park_clifton_way_cherry_hinton name address
0 pizza_hut_cherry_hinton area south name area
0 pizza_hut_cherry_hinton food italian name food
0 pizza_hut_cherry_hinton phone 01223323737 name phone
0 pizza_hut_cherry_hinton postcode cb17dy name postcode
0 pizza_hut_cherry_hinton pricerange moderate name pricerange
0 pizza_hut_cherry_hinton type restaurant name type
0 pizza_hut_cherry_hinton ref zyqx1tyk name ref
0 pizza_hut_city_centre address regent_street_city_centre name address
0 pizza_hut_city_centre area centre name area
0 pizza_hut_city_centre food italian name food
0 pizza_hut_city_centre phone 01223323737 name phone
0 pizza_hut_city_centre postcode cb21ab name postcode
0 pizza_hut_city_centre pricerange cheap name pricerange
0 pizza_hut_city_centre type restaurant name type
0 pizza_hut_city_centre ref zyqx1tyk name ref
1 i am looking for a place to dine . the restaurant should be in the expensive price range and should serve italian food==i have the cafe uno in the centre of town . would that work ?==no , i just realized i ' ll be in the south area . are there any that meet my criteria in the south ?==yes , frankie_and_bennys is in the south and meets your criteria . would you like me to make a reservation ?==['frankie_and_bennys', 'south']

0 stazione_restaurant_and_coffee_bar address market_hill_city_centre name address
0 stazione_restaurant_and_coffee_bar area centre name area
0 stazione_restaurant_and_coffee_bar food italian name food
0 stazione_restaurant_and_coffee_bar phone 01223352607 name phone
0 stazione_restaurant_and_coffee_bar postcode cb23nj name postcode
0 stazione_restaurant_and_coffee_bar pricerange expensive name pricerange
0 stazione_restaurant_and_coffee_bar type restaurant name type
0 stazione_restaurant_and_coffee_bar ref zyqx1tyk name ref
0 frankie_and_bennys address cambridge_leisure_park_clifton_way_cherry_hinton name address
0 frankie_and_bennys area south name area
0 frankie_and_bennys food italian name food
0 frankie_and_bennys phone 01223412430 name phone
0 frankie_and_bennys postcode cb17dy name postcode
0 frankie_and_bennys pricerange expensive name pricerange
0 frankie_and_bennys type restaurant name type
0 frankie_and_bennys ref zyqx1tyk name ref
0 frankie_and_bennys address cambridge_leisure_park_clifton_way_cherry_hinton name address
0 frankie_and_bennys area south name area
0 frankie_and_bennys food italian name food
0 frankie_and_bennys phone 01223412430 name phone
0 frankie_and_bennys postcode cb17dy name postcode
0 frankie_and_bennys pricerange expensive name pricerange
0 frankie_and_bennys type restaurant name type
0 pizza_express address regent_street_city_centre name address
0 pizza_express area centre name area
0 pizza_express food italian name food
0 pizza_express phone 01223324033 name phone
0 pizza_express postcode cb21db name postcode
0 pizza_express pricerange moderate name pricerange
0 pizza_express type restaurant name type
0 pizza_express ref zyqx1tyk name ref
0 ask_restaurant address 12_bridge_street_city_centre name address
0 ask_restaurant area centre name area
0 ask_restaurant food italian name food
0 ask_restaurant phone 01223364917 name phone
0 ask_restaurant postcode cb21uf name postcode
0 ask_restaurant pricerange cheap name pricerange
0 ask_restaurant type restaurant name type
0 ask_restaurant ref zyqx1tyk name ref
0 pizza_hut_cherry_hinton address g4_cambridge_leisure_park_clifton_way_cherry_hinton name address
0 pizza_hut_cherry_hinton area south name area
0 pizza_hut_cherry_hinton food italian name food
0 pizza_hut_cherry_hinton phone 01223323737 name phone
0 pizza_hut_cherry_hinton postcode cb17dy name postcode
0 pizza_hut_cherry_hinton pricerange moderate name pricerange
0 pizza_hut_cherry_hinton type restaurant name type
0 pizza_hut_cherry_hinton ref zyqx1tyk name ref
0 pizza_hut_city_centre address regent_street_city_centre name address
0 pizza_hut_city_centre area centre name area
0 pizza_hut_city_centre food italian name food
0 pizza_hut_city_centre phone 01223323737 name phone
0 pizza_hut_city_centre postcode cb21ab name postcode
0 pizza_hut_city_centre pricerange cheap name pricerange
0 pizza_hut_city_centre type restaurant name type
0 pizza_hut_city_centre ref zyqx1tyk name ref
1 i am looking for a place to dine . the restaurant should be in the expensive price range and should serve italian food==i have the cafe uno in the centre of town . would that work ?==no , i just realized i ' ll be in the south area . are there any that meet my criteria in the south ?==yes , frankie_and_bennys is in the south and meets your criteria . would you like me to make a reservation ?==yes could you book me a table for two sunday at 11:15 ?==booking was successful . the table will be reserved for 15 minutes . reference number is : zyqx1tyk .==['zyqx1tyk']

0 stazione_restaurant_and_coffee_bar address market_hill_city_centre name address
0 stazione_restaurant_and_coffee_bar area centre name area
0 stazione_restaurant_and_coffee_bar food italian name food
0 stazione_restaurant_and_coffee_bar phone 01223352607 name phone
0 stazione_restaurant_and_coffee_bar postcode cb23nj name postcode
0 stazione_restaurant_and_coffee_bar pricerange expensive name pricerange
0 stazione_restaurant_and_coffee_bar type restaurant name type
0 stazione_restaurant_and_coffee_bar ref zyqx1tyk name ref
0 frankie_and_bennys address cambridge_leisure_park_clifton_way_cherry_hinton name address
0 frankie_and_bennys area south name area
0 frankie_and_bennys food italian name food
0 frankie_and_bennys phone 01223412430 name phone
0 frankie_and_bennys postcode cb17dy name postcode
0 frankie_and_bennys pricerange expensive name pricerange
0 frankie_and_bennys type restaurant name type
0 frankie_and_bennys ref zyqx1tyk name ref
0 frankie_and_bennys address cambridge_leisure_park_clifton_way_cherry_hinton name address
0 frankie_and_bennys area south name area
0 frankie_and_bennys food italian name food
0 frankie_and_bennys phone 01223412430 name phone
0 frankie_and_bennys postcode cb17dy name postcode
0 frankie_and_bennys pricerange expensive name pricerange
0 frankie_and_bennys type restaurant name type
0 pizza_express address regent_street_city_centre name address
0 pizza_express area centre name area
0 pizza_express food italian name food
0 pizza_express phone 01223324033 name phone
0 pizza_express postcode cb21db name postcode
0 pizza_express pricerange moderate name pricerange
0 pizza_express type restaurant name type
0 pizza_express ref zyqx1tyk name ref
0 ask_restaurant address 12_bridge_street_city_centre name address
0 ask_restaurant area centre name area
0 ask_restaurant food italian name food
0 ask_restaurant phone 01223364917 name phone
0 ask_restaurant postcode cb21uf name postcode
0 ask_restaurant pricerange cheap name pricerange
0 ask_restaurant type restaurant name type
0 ask_restaurant ref zyqx1tyk name ref
0 pizza_hut_cherry_hinton address g4_cambridge_leisure_park_clifton_way_cherry_hinton name address
0 pizza_hut_cherry_hinton area south name area
0 pizza_hut_cherry_hinton food italian name food
0 pizza_hut_cherry_hinton phone 01223323737 name phone
0 pizza_hut_cherry_hinton postcode cb17dy name postcode
0 pizza_hut_cherry_hinton pricerange moderate name pricerange
0 pizza_hut_cherry_hinton type restaurant name type
0 pizza_hut_cherry_hinton ref zyqx1tyk name ref
0 pizza_hut_city_centre address regent_street_city_centre name address
0 pizza_hut_city_centre area centre name area
0 pizza_hut_city_centre food italian name food
0 pizza_hut_city_centre phone 01223323737 name phone
0 pizza_hut_city_centre postcode cb21ab name postcode
0 pizza_hut_city_centre pricerange cheap name pricerange
0 pizza_hut_city_centre type restaurant name type
0 pizza_hut_city_centre ref zyqx1tyk name ref
1 i am looking for a place to dine . the restaurant should be in the expensive price range and should serve italian food==i have the cafe uno in the centre of town . would that work ?==no , i just realized i ' ll be in the south area . are there any that meet my criteria in the south ?==yes , frankie_and_bennys is in the south and meets your criteria . would you like me to make a reservation ?==yes could you book me a table for two sunday at 11:15 ?==booking was successful . the table will be reserved for 15 minutes . reference number is : zyqx1tyk .==thank you so much for all of your help . have a great day .==you are so welcome . enjoy your meal .==[]

0 the_good_luck_chinese_food_takeaway address 82_cherry_hinton_road_cherry_hinton name address
0 the_good_luck_chinese_food_takeaway area south name area
0 the_good_luck_chinese_food_takeaway food chinese name food
0 the_good_luck_chinese_food_takeaway phone 01223244149 name phone
0 the_good_luck_chinese_food_takeaway postcode cb17ag name postcode
0 the_good_luck_chinese_food_takeaway pricerange expensive name pricerange
0 the_good_luck_chinese_food_takeaway type restaurant name type
0 the_good_luck_chinese_food_takeaway ref p3vzvzgy name ref
0 tang_chinese address napier_street_city_centre name address
0 tang_chinese area centre name area
0 tang_chinese food chinese name food
0 tang_chinese phone 01223357187 name phone
0 tang_chinese postcode cb11hr name postcode
0 tang_chinese pricerange expensive name pricerange
0 tang_chinese type restaurant name type
0 tang_chinese ref p3vzvzgy name ref
0 hakka address milton_road_chesterton name address
0 hakka area north name area
0 hakka food chinese name food
0 hakka phone 01223568988 name phone
0 hakka postcode cb41jy name postcode
0 hakka pricerange expensive name pricerange
0 hakka type restaurant name type
0 hakka ref p3vzvzgy name ref
0 yu_garden address 529_newmarket_road_fen_ditton name address
0 yu_garden area east name area
0 yu_garden food chinese name food
0 yu_garden phone 01223248882 name phone
0 yu_garden postcode cb58pa name postcode
0 yu_garden pricerange expensive name pricerange
0 yu_garden type restaurant name type
0 yu_garden ref p3vzvzgy name ref
0 peking_restaurant address 10_homerton_street_city_centre name address
0 peking_restaurant area south name area
0 peking_restaurant food chinese name food
0 peking_restaurant phone 01223354755 name phone
0 peking_restaurant postcode cb28nx name postcode
0 peking_restaurant pricerange expensive name pricerange
0 peking_restaurant type restaurant name type
0 peking_restaurant ref p3vzvzgy name ref
0 yu_garden address 529_newmarket_road_fen_ditton name address
0 yu_garden area east name area
0 yu_garden food chinese name food
0 yu_garden phone 01223248882 name phone
0 yu_garden postcode cb58pa name postcode
0 yu_garden pricerange expensive name pricerange
0 yu_garden type restaurant name type
0 ugly_duckling address 12_st_._johns_street_city_centre name address
0 ugly_duckling area centre name area
0 ugly_duckling food chinese name food
0 ugly_duckling postcode cb21tw name postcode
0 ugly_duckling pricerange expensive name pricerange
0 ugly_duckling type restaurant name type
0 ugly_duckling ref p3vzvzgy name ref
1 i am looking for a place to dine . the restaurant should be expensive and should serve chinese food .==would you like the restaurant in a specific place ?==['restaurant']

0 the_good_luck_chinese_food_takeaway address 82_cherry_hinton_road_cherry_hinton name address
0 the_good_luck_chinese_food_takeaway area south name area
0 the_good_luck_chinese_food_takeaway food chinese name food
0 the_good_luck_chinese_food_takeaway phone 01223244149 name phone
0 the_good_luck_chinese_food_takeaway postcode cb17ag name postcode
0 the_good_luck_chinese_food_takeaway pricerange expensive name pricerange
0 the_good_luck_chinese_food_takeaway type restaurant name type
0 the_good_luck_chinese_food_takeaway ref p3vzvzgy name ref
0 tang_chinese address napier_street_city_centre name address
0 tang_chinese area centre name area
0 tang_chinese food chinese name food
0 tang_chinese phone 01223357187 name phone
0 tang_chinese postcode cb11hr name postcode
0 tang_chinese pricerange expensive name pricerange
0 tang_chinese type restaurant name type
0 tang_chinese ref p3vzvzgy name ref
0 hakka address milton_road_chesterton name address
0 hakka area north name area
0 hakka food chinese name food
0 hakka phone 01223568988 name phone
0 hakka postcode cb41jy name postcode
0 hakka pricerange expensive name pricerange
0 hakka type restaurant name type
0 hakka ref p3vzvzgy name ref
0 yu_garden address 529_newmarket_road_fen_ditton name address
0 yu_garden area east name area
0 yu_garden food chinese name food
0 yu_garden phone 01223248882 name phone
0 yu_garden postcode cb58pa name postcode
0 yu_garden pricerange expensive name pricerange
0 yu_garden type restaurant name type
0 yu_garden ref p3vzvzgy name ref
0 peking_restaurant address 10_homerton_street_city_centre name address
0 peking_restaurant area south name area
0 peking_restaurant food chinese name food
0 peking_restaurant phone 01223354755 name phone
0 peking_restaurant postcode cb28nx name postcode
0 peking_restaurant pricerange expensive name pricerange
0 peking_restaurant type restaurant name type
0 peking_restaurant ref p3vzvzgy name ref
0 yu_garden address 529_newmarket_road_fen_ditton name address
0 yu_garden area east name area
0 yu_garden food chinese name food
0 yu_garden phone 01223248882 name phone
0 yu_garden postcode cb58pa name postcode
0 yu_garden pricerange expensive name pricerange
0 yu_garden type restaurant name type
0 ugly_duckling address 12_st_._johns_street_city_centre name address
0 ugly_duckling area centre name area
0 ugly_duckling food chinese name food
0 ugly_duckling postcode cb21tw name postcode
0 ugly_duckling pricerange expensive name pricerange
0 ugly_duckling type restaurant name type
0 ugly_duckling ref p3vzvzgy name ref
1 i am looking for a place to dine . the restaurant should be expensive and should serve chinese food .==would you like the restaurant in a specific place ?==not in any specific area please . i need to book a table for 3 at 14:00 on saturday .==unfortunately , it looks like all the options are booked for that day/time . would you like me to change the time or possibly the day ?==[]

0 the_good_luck_chinese_food_takeaway address 82_cherry_hinton_road_cherry_hinton name address
0 the_good_luck_chinese_food_takeaway area south name area
0 the_good_luck_chinese_food_takeaway food chinese name food
0 the_good_luck_chinese_food_takeaway phone 01223244149 name phone
0 the_good_luck_chinese_food_takeaway postcode cb17ag name postcode
0 the_good_luck_chinese_food_takeaway pricerange expensive name pricerange
0 the_good_luck_chinese_food_takeaway type restaurant name type
0 the_good_luck_chinese_food_takeaway ref p3vzvzgy name ref
0 tang_chinese address napier_street_city_centre name address
0 tang_chinese area centre name area
0 tang_chinese food chinese name food
0 tang_chinese phone 01223357187 name phone
0 tang_chinese postcode cb11hr name postcode
0 tang_chinese pricerange expensive name pricerange
0 tang_chinese type restaurant name type
0 tang_chinese ref p3vzvzgy name ref
0 hakka address milton_road_chesterton name address
0 hakka area north name area
0 hakka food chinese name food
0 hakka phone 01223568988 name phone
0 hakka postcode cb41jy name postcode
0 hakka pricerange expensive name pricerange
0 hakka type restaurant name type
0 hakka ref p3vzvzgy name ref
0 yu_garden address 529_newmarket_road_fen_ditton name address
0 yu_garden area east name area
0 yu_garden food chinese name food
0 yu_garden phone 01223248882 name phone
0 yu_garden postcode cb58pa name postcode
0 yu_garden pricerange expensive name pricerange
0 yu_garden type restaurant name type
0 yu_garden ref p3vzvzgy name ref
0 peking_restaurant address 10_homerton_street_city_centre name address
0 peking_restaurant area south name area
0 peking_restaurant food chinese name food
0 peking_restaurant phone 01223354755 name phone
0 peking_restaurant postcode cb28nx name postcode
0 peking_restaurant pricerange expensive name pricerange
0 peking_restaurant type restaurant name type
0 peking_restaurant ref p3vzvzgy name ref
0 yu_garden address 529_newmarket_road_fen_ditton name address
0 yu_garden area east name area
0 yu_garden food chinese name food
0 yu_garden phone 01223248882 name phone
0 yu_garden postcode cb58pa name postcode
0 yu_garden pricerange expensive name pricerange
0 yu_garden type restaurant name type
0 ugly_duckling address 12_st_._johns_street_city_centre name address
0 ugly_duckling area centre name area
0 ugly_duckling food chinese name food
0 ugly_duckling postcode cb21tw name postcode
0 ugly_duckling pricerange expensive name pricerange
0 ugly_duckling type restaurant name type
0 ugly_duckling ref p3vzvzgy name ref
1 i am looking for a place to dine . the restaurant should be expensive and should serve chinese food .==would you like the restaurant in a specific place ?==not in any specific area please . i need to book a table for 3 at 14:00 on saturday .==unfortunately , it looks like all the options are booked for that day/time . would you like me to change the time or possibly the day ?==how about 13:00 then ?==yes , i can book you at the yu_garden for 13:00 .==['yu_garden']

0 the_good_luck_chinese_food_takeaway address 82_cherry_hinton_road_cherry_hinton name address
0 the_good_luck_chinese_food_takeaway area south name area
0 the_good_luck_chinese_food_takeaway food chinese name food
0 the_good_luck_chinese_food_takeaway phone 01223244149 name phone
0 the_good_luck_chinese_food_takeaway postcode cb17ag name postcode
0 the_good_luck_chinese_food_takeaway pricerange expensive name pricerange
0 the_good_luck_chinese_food_takeaway type restaurant name type
0 the_good_luck_chinese_food_takeaway ref p3vzvzgy name ref
0 tang_chinese address napier_street_city_centre name address
0 tang_chinese area centre name area
0 tang_chinese food chinese name food
0 tang_chinese phone 01223357187 name phone
0 tang_chinese postcode cb11hr name postcode
0 tang_chinese pricerange expensive name pricerange
0 tang_chinese type restaurant name type
0 tang_chinese ref p3vzvzgy name ref
0 hakka address milton_road_chesterton name address
0 hakka area north name area
0 hakka food chinese name food
0 hakka phone 01223568988 name phone
0 hakka postcode cb41jy name postcode
0 hakka pricerange expensive name pricerange
0 hakka type restaurant name type
0 hakka ref p3vzvzgy name ref
0 yu_garden address 529_newmarket_road_fen_ditton name address
0 yu_garden area east name area
0 yu_garden food chinese name food
0 yu_garden phone 01223248882 name phone
0 yu_garden postcode cb58pa name postcode
0 yu_garden pricerange expensive name pricerange
0 yu_garden type restaurant name type
0 yu_garden ref p3vzvzgy name ref
0 peking_restaurant address 10_homerton_street_city_centre name address
0 peking_restaurant area south name area
0 peking_restaurant food chinese name food
0 peking_restaurant phone 01223354755 name phone
0 peking_restaurant postcode cb28nx name postcode
0 peking_restaurant pricerange expensive name pricerange
0 peking_restaurant type restaurant name type
0 peking_restaurant ref p3vzvzgy name ref
0 yu_garden address 529_newmarket_road_fen_ditton name address
0 yu_garden area east name area
0 yu_garden food chinese name food
0 yu_garden phone 01223248882 name phone
0 yu_garden postcode cb58pa name postcode
0 yu_garden pricerange expensive name pricerange
0 yu_garden type restaurant name type
0 ugly_duckling address 12_st_._johns_street_city_centre name address
0 ugly_duckling area centre name area
0 ugly_duckling food chinese name food
0 ugly_duckling postcode cb21tw name postcode
0 ugly_duckling pricerange expensive name pricerange
0 ugly_duckling type restaurant name type
0 ugly_duckling ref p3vzvzgy name ref
1 i am looking for a place to dine . the restaurant should be expensive and should serve chinese food .==would you like the restaurant in a specific place ?==not in any specific area please . i need to book a table for 3 at 14:00 on saturday .==unfortunately , it looks like all the options are booked for that day/time . would you like me to change the time or possibly the day ?==how about 13:00 then ?==yes , i can book you at the yu_garden for 13:00 .==what is the reference number for my booking ?==your table is reserved for 15 minutes and your reference is p3vzvzgy . can i help you with anything else ?==['p3vzvzgy']

0 the_good_luck_chinese_food_takeaway address 82_cherry_hinton_road_cherry_hinton name address
0 the_good_luck_chinese_food_takeaway area south name area
0 the_good_luck_chinese_food_takeaway food chinese name food
0 the_good_luck_chinese_food_takeaway phone 01223244149 name phone
0 the_good_luck_chinese_food_takeaway postcode cb17ag name postcode
0 the_good_luck_chinese_food_takeaway pricerange expensive name pricerange
0 the_good_luck_chinese_food_takeaway type restaurant name type
0 the_good_luck_chinese_food_takeaway ref p3vzvzgy name ref
0 tang_chinese address napier_street_city_centre name address
0 tang_chinese area centre name area
0 tang_chinese food chinese name food
0 tang_chinese phone 01223357187 name phone
0 tang_chinese postcode cb11hr name postcode
0 tang_chinese pricerange expensive name pricerange
0 tang_chinese type restaurant name type
0 tang_chinese ref p3vzvzgy name ref
0 hakka address milton_road_chesterton name address
0 hakka area north name area
0 hakka food chinese name food
0 hakka phone 01223568988 name phone
0 hakka postcode cb41jy name postcode
0 hakka pricerange expensive name pricerange
0 hakka type restaurant name type
0 hakka ref p3vzvzgy name ref
0 yu_garden address 529_newmarket_road_fen_ditton name address
0 yu_garden area east name area
0 yu_garden food chinese name food
0 yu_garden phone 01223248882 name phone
0 yu_garden postcode cb58pa name postcode
0 yu_garden pricerange expensive name pricerange
0 yu_garden type restaurant name type
0 yu_garden ref p3vzvzgy name ref
0 peking_restaurant address 10_homerton_street_city_centre name address
0 peking_restaurant area south name area
0 peking_restaurant food chinese name food
0 peking_restaurant phone 01223354755 name phone
0 peking_restaurant postcode cb28nx name postcode
0 peking_restaurant pricerange expensive name pricerange
0 peking_restaurant type restaurant name type
0 peking_restaurant ref p3vzvzgy name ref
0 yu_garden address 529_newmarket_road_fen_ditton name address
0 yu_garden area east name area
0 yu_garden food chinese name food
0 yu_garden phone 01223248882 name phone
0 yu_garden postcode cb58pa name postcode
0 yu_garden pricerange expensive name pricerange
0 yu_garden type restaurant name type
0 ugly_duckling address 12_st_._johns_street_city_centre name address
0 ugly_duckling area centre name area
0 ugly_duckling food chinese name food
0 ugly_duckling postcode cb21tw name postcode
0 ugly_duckling pricerange expensive name pricerange
0 ugly_duckling type restaurant name type
0 ugly_duckling ref p3vzvzgy name ref
1 i am looking for a place to dine . the restaurant should be expensive and should serve chinese food .==would you like the restaurant in a specific place ?==not in any specific area please . i need to book a table for 3 at 14:00 on saturday .==unfortunately , it looks like all the options are booked for that day/time . would you like me to change the time or possibly the day ?==how about 13:00 then ?==yes , i can book you at the yu_garden for 13:00 .==what is the reference number for my booking ?==your table is reserved for 15 minutes and your reference is p3vzvzgy . can i help you with anything else ?==no thank you , that is all i needed !==great . let us know if you need anything else !==[]

0 golden_house address 12_lensfield_road_city_centre name address
0 golden_house area centre name area
0 golden_house food chinese name food
0 golden_house phone 01842753771 name phone
0 golden_house postcode cb21eg name postcode
0 golden_house pricerange cheap name pricerange
0 golden_house type restaurant name type
0 la_raza address 4_-_6_rose_crescent name address
0 la_raza area centre name area
0 la_raza food spanish name food
0 la_raza phone 01223464550 name phone
0 la_raza postcode cb23ll name postcode
0 la_raza pricerange cheap name pricerange
0 la_raza type restaurant name type
0 la_raza choice many name choice
0 golden_house address 12_lensfield_road_city_centre name address
0 golden_house area centre name area
0 golden_house food chinese name food
0 golden_house phone 01842753771 name phone
0 golden_house postcode cb21eg name postcode
0 golden_house pricerange cheap name pricerange
0 golden_house type restaurant name type
0 golden_house choice many name choice
0 the_river_bar_steakhouse_and_grill address quayside_off_bridge_street name address
0 the_river_bar_steakhouse_and_grill area centre name area
0 the_river_bar_steakhouse_and_grill food modern_european name food
0 the_river_bar_steakhouse_and_grill phone 01223307030 name phone
0 the_river_bar_steakhouse_and_grill postcode cb58aq name postcode
0 the_river_bar_steakhouse_and_grill pricerange cheap name pricerange
0 the_river_bar_steakhouse_and_grill type restaurant name type
0 dojo_noodle_bar address 40210_millers_yard_city_centre name address
0 dojo_noodle_bar area centre name area
0 dojo_noodle_bar food asian_oriental name food
0 dojo_noodle_bar phone 01223363471 name phone
0 dojo_noodle_bar postcode cb21rq name postcode
0 dojo_noodle_bar pricerange cheap name pricerange
0 dojo_noodle_bar type restaurant name type
0 dojo_noodle_bar choice many name choice
0 the_river_bar_steakhouse_and_grill address quayside_off_bridge_street name address
0 the_river_bar_steakhouse_and_grill area centre name area
0 the_river_bar_steakhouse_and_grill food modern_european name food
0 the_river_bar_steakhouse_and_grill phone 01223307030 name phone
0 the_river_bar_steakhouse_and_grill postcode cb58aq name postcode
0 the_river_bar_steakhouse_and_grill pricerange cheap name pricerange
0 the_river_bar_steakhouse_and_grill type restaurant name type
0 the_river_bar_steakhouse_and_grill choice many name choice
0 j_restaurant address 86_regent_street_city_centre name address
0 j_restaurant area centre name area
0 j_restaurant food asian_oriental name food
0 j_restaurant phone 01223307581 name phone
0 j_restaurant postcode cb21dp name postcode
0 j_restaurant pricerange cheap name pricerange
0 j_restaurant type restaurant name type
0 j_restaurant choice many name choice
1 i am looking for a cheap restaurant in the centre .==i have found many possibilities . golden_house is chinese and the_river_bar_steakhouse_and_grill serves modern_european . are either of those of interest for you ?==['golden_house', 'the_river_bar_steakhouse_and_grill', 'many', 'chinese', 'modern_european']

0 golden_house address 12_lensfield_road_city_centre name address
0 golden_house area centre name area
0 golden_house food chinese name food
0 golden_house phone 01842753771 name phone
0 golden_house postcode cb21eg name postcode
0 golden_house pricerange cheap name pricerange
0 golden_house type restaurant name type
0 la_raza address 4_-_6_rose_crescent name address
0 la_raza area centre name area
0 la_raza food spanish name food
0 la_raza phone 01223464550 name phone
0 la_raza postcode cb23ll name postcode
0 la_raza pricerange cheap name pricerange
0 la_raza type restaurant name type
0 la_raza choice many name choice
0 golden_house address 12_lensfield_road_city_centre name address
0 golden_house area centre name area
0 golden_house food chinese name food
0 golden_house phone 01842753771 name phone
0 golden_house postcode cb21eg name postcode
0 golden_house pricerange cheap name pricerange
0 golden_house type restaurant name type
0 golden_house choice many name choice
0 the_river_bar_steakhouse_and_grill address quayside_off_bridge_street name address
0 the_river_bar_steakhouse_and_grill area centre name area
0 the_river_bar_steakhouse_and_grill food modern_european name food
0 the_river_bar_steakhouse_and_grill phone 01223307030 name phone
0 the_river_bar_steakhouse_and_grill postcode cb58aq name postcode
0 the_river_bar_steakhouse_and_grill pricerange cheap name pricerange
0 the_river_bar_steakhouse_and_grill type restaurant name type
0 dojo_noodle_bar address 40210_millers_yard_city_centre name address
0 dojo_noodle_bar area centre name area
0 dojo_noodle_bar food asian_oriental name food
0 dojo_noodle_bar phone 01223363471 name phone
0 dojo_noodle_bar postcode cb21rq name postcode
0 dojo_noodle_bar pricerange cheap name pricerange
0 dojo_noodle_bar type restaurant name type
0 dojo_noodle_bar choice many name choice
0 the_river_bar_steakhouse_and_grill address quayside_off_bridge_street name address
0 the_river_bar_steakhouse_and_grill area centre name area
0 the_river_bar_steakhouse_and_grill food modern_european name food
0 the_river_bar_steakhouse_and_grill phone 01223307030 name phone
0 the_river_bar_steakhouse_and_grill postcode cb58aq name postcode
0 the_river_bar_steakhouse_and_grill pricerange cheap name pricerange
0 the_river_bar_steakhouse_and_grill type restaurant name type
0 the_river_bar_steakhouse_and_grill choice many name choice
0 j_restaurant address 86_regent_street_city_centre name address
0 j_restaurant area centre name area
0 j_restaurant food asian_oriental name food
0 j_restaurant phone 01223307581 name phone
0 j_restaurant postcode cb21dp name postcode
0 j_restaurant pricerange cheap name pricerange
0 j_restaurant type restaurant name type
0 j_restaurant choice many name choice
1 i am looking for a cheap restaurant in the centre .==i have found many possibilities . golden_house is chinese and the_river_bar_steakhouse_and_grill serves modern_european . are either of those of interest for you ?==yes , may i have the address , postcode , and phone number for golden_house ? i ' ll book it myself .==they are located at 12_lensfield_road_city_centre , postcode cb21eg , and phone number 01842753771 .==['01842753771', '12_lensfield_road_city_centre', 'cb21eg']

0 golden_house address 12_lensfield_road_city_centre name address
0 golden_house area centre name area
0 golden_house food chinese name food
0 golden_house phone 01842753771 name phone
0 golden_house postcode cb21eg name postcode
0 golden_house pricerange cheap name pricerange
0 golden_house type restaurant name type
0 la_raza address 4_-_6_rose_crescent name address
0 la_raza area centre name area
0 la_raza food spanish name food
0 la_raza phone 01223464550 name phone
0 la_raza postcode cb23ll name postcode
0 la_raza pricerange cheap name pricerange
0 la_raza type restaurant name type
0 la_raza choice many name choice
0 golden_house address 12_lensfield_road_city_centre name address
0 golden_house area centre name area
0 golden_house food chinese name food
0 golden_house phone 01842753771 name phone
0 golden_house postcode cb21eg name postcode
0 golden_house pricerange cheap name pricerange
0 golden_house type restaurant name type
0 golden_house choice many name choice
0 the_river_bar_steakhouse_and_grill address quayside_off_bridge_street name address
0 the_river_bar_steakhouse_and_grill area centre name area
0 the_river_bar_steakhouse_and_grill food modern_european name food
0 the_river_bar_steakhouse_and_grill phone 01223307030 name phone
0 the_river_bar_steakhouse_and_grill postcode cb58aq name postcode
0 the_river_bar_steakhouse_and_grill pricerange cheap name pricerange
0 the_river_bar_steakhouse_and_grill type restaurant name type
0 dojo_noodle_bar address 40210_millers_yard_city_centre name address
0 dojo_noodle_bar area centre name area
0 dojo_noodle_bar food asian_oriental name food
0 dojo_noodle_bar phone 01223363471 name phone
0 dojo_noodle_bar postcode cb21rq name postcode
0 dojo_noodle_bar pricerange cheap name pricerange
0 dojo_noodle_bar type restaurant name type
0 dojo_noodle_bar choice many name choice
0 the_river_bar_steakhouse_and_grill address quayside_off_bridge_street name address
0 the_river_bar_steakhouse_and_grill area centre name area
0 the_river_bar_steakhouse_and_grill food modern_european name food
0 the_river_bar_steakhouse_and_grill phone 01223307030 name phone
0 the_river_bar_steakhouse_and_grill postcode cb58aq name postcode
0 the_river_bar_steakhouse_and_grill pricerange cheap name pricerange
0 the_river_bar_steakhouse_and_grill type restaurant name type
0 the_river_bar_steakhouse_and_grill choice many name choice
0 j_restaurant address 86_regent_street_city_centre name address
0 j_restaurant area centre name area
0 j_restaurant food asian_oriental name food
0 j_restaurant phone 01223307581 name phone
0 j_restaurant postcode cb21dp name postcode
0 j_restaurant pricerange cheap name pricerange
0 j_restaurant type restaurant name type
0 j_restaurant choice many name choice
1 i am looking for a cheap restaurant in the centre .==i have found many possibilities . golden_house is chinese and the_river_bar_steakhouse_and_grill serves modern_european . are either of those of interest for you ?==yes , may i have the address , postcode , and phone number for golden_house ? i ' ll book it myself .==they are located at 12_lensfield_road_city_centre , postcode cb21eg , and phone number 01842753771 .==thanks , that ' s all i need . have a nice day .==thank you for using our service . have a great day .==[]

0 tandoori_palace address 68_histon_road_chesterton name address
0 tandoori_palace area west name area
0 tandoori_palace food indian name food
0 tandoori_palace phone 01223506055 name phone
0 tandoori_palace postcode cb43le name postcode
0 tandoori_palace pricerange expensive name pricerange
0 tandoori_palace type restaurant name type
0 tandoori_palace choice 2 name choice
0 the_nirala address 7_milton_road_chesterton name address
0 the_nirala area north name area
0 the_nirala food indian name food
0 the_nirala phone 01223360966 name phone
0 the_nirala postcode cb41uy name postcode
0 the_nirala pricerange moderate name pricerange
0 the_nirala type restaurant name type
0 the_nirala choice 2 name choice
0 curry_garden address 106_regent_street_city_centre name address
0 curry_garden area centre name area
0 curry_garden food indian name food
0 curry_garden phone 01223302330 name phone
0 curry_garden postcode cb21dp name postcode
0 curry_garden pricerange expensive name pricerange
0 curry_garden type restaurant name type
0 curry_garden choice 2 name choice
0 curry_prince address 451_newmarket_road_fen_ditton name address
0 curry_prince area east name area
0 curry_prince food indian name food
0 curry_prince phone 01223566388 name phone
0 curry_prince postcode cb58jj name postcode
0 curry_prince pricerange moderate name pricerange
0 curry_prince type restaurant name type
0 curry_prince choice 2 name choice
0 royal_spice address victoria_avenue_chesterton name address
0 royal_spice area north name area
0 royal_spice food indian name food
0 royal_spice phone 01733553355 name phone
0 royal_spice postcode cb41eh name postcode
0 royal_spice pricerange cheap name pricerange
0 royal_spice type restaurant name type
0 royal_spice choice 2 name choice
0 the_nirala address 7_milton_road_chesterton name address
0 the_nirala area north name area
0 the_nirala food indian name food
0 the_nirala phone 01223360966 name phone
0 the_nirala postcode cb41uy name postcode
0 the_nirala pricerange moderate name pricerange
0 the_nirala type restaurant name type
0 taj_tandoori address 64_cherry_hinton_road_cherry_hinton name address
0 taj_tandoori area south name area
0 taj_tandoori food indian name food
0 taj_tandoori phone 01223412299 name phone
0 taj_tandoori postcode cb17aa name postcode
0 taj_tandoori pricerange expensive name pricerange
0 taj_tandoori type restaurant name type
0 taj_tandoori choice 2 name choice
1 i would like to go to an indian restaurant in the north .==i found 2 that matches your criteria . would you prefer a moderate or cheap pricing ?==['2', 'moderate', 'cheap']

0 tandoori_palace address 68_histon_road_chesterton name address
0 tandoori_palace area west name area
0 tandoori_palace food indian name food
0 tandoori_palace phone 01223506055 name phone
0 tandoori_palace postcode cb43le name postcode
0 tandoori_palace pricerange expensive name pricerange
0 tandoori_palace type restaurant name type
0 tandoori_palace choice 2 name choice
0 the_nirala address 7_milton_road_chesterton name address
0 the_nirala area north name area
0 the_nirala food indian name food
0 the_nirala phone 01223360966 name phone
0 the_nirala postcode cb41uy name postcode
0 the_nirala pricerange moderate name pricerange
0 the_nirala type restaurant name type
0 the_nirala choice 2 name choice
0 curry_garden address 106_regent_street_city_centre name address
0 curry_garden area centre name area
0 curry_garden food indian name food
0 curry_garden phone 01223302330 name phone
0 curry_garden postcode cb21dp name postcode
0 curry_garden pricerange expensive name pricerange
0 curry_garden type restaurant name type
0 curry_garden choice 2 name choice
0 curry_prince address 451_newmarket_road_fen_ditton name address
0 curry_prince area east name area
0 curry_prince food indian name food
0 curry_prince phone 01223566388 name phone
0 curry_prince postcode cb58jj name postcode
0 curry_prince pricerange moderate name pricerange
0 curry_prince type restaurant name type
0 curry_prince choice 2 name choice
0 royal_spice address victoria_avenue_chesterton name address
0 royal_spice area north name area
0 royal_spice food indian name food
0 royal_spice phone 01733553355 name phone
0 royal_spice postcode cb41eh name postcode
0 royal_spice pricerange cheap name pricerange
0 royal_spice type restaurant name type
0 royal_spice choice 2 name choice
0 the_nirala address 7_milton_road_chesterton name address
0 the_nirala area north name area
0 the_nirala food indian name food
0 the_nirala phone 01223360966 name phone
0 the_nirala postcode cb41uy name postcode
0 the_nirala pricerange moderate name pricerange
0 the_nirala type restaurant name type
0 taj_tandoori address 64_cherry_hinton_road_cherry_hinton name address
0 taj_tandoori area south name area
0 taj_tandoori food indian name food
0 taj_tandoori phone 01223412299 name phone
0 taj_tandoori postcode cb17aa name postcode
0 taj_tandoori pricerange expensive name pricerange
0 taj_tandoori type restaurant name type
0 taj_tandoori choice 2 name choice
1 i would like to go to an indian restaurant in the north .==i found 2 that matches your criteria . would you prefer a moderate or cheap pricing ?==how about the moderate one ? may i have their address , please ?==yes the_nirala ' s address is 7_milton_road_chesterton and their postcode is cb41uy . is there anything else i can help you with today ?==['the_nirala', 'cb41uy', '7_milton_road_chesterton']

0 tandoori_palace address 68_histon_road_chesterton name address
0 tandoori_palace area west name area
0 tandoori_palace food indian name food
0 tandoori_palace phone 01223506055 name phone
0 tandoori_palace postcode cb43le name postcode
0 tandoori_palace pricerange expensive name pricerange
0 tandoori_palace type restaurant name type
0 tandoori_palace choice 2 name choice
0 the_nirala address 7_milton_road_chesterton name address
0 the_nirala area north name area
0 the_nirala food indian name food
0 the_nirala phone 01223360966 name phone
0 the_nirala postcode cb41uy name postcode
0 the_nirala pricerange moderate name pricerange
0 the_nirala type restaurant name type
0 the_nirala choice 2 name choice
0 curry_garden address 106_regent_street_city_centre name address
0 curry_garden area centre name area
0 curry_garden food indian name food
0 curry_garden phone 01223302330 name phone
0 curry_garden postcode cb21dp name postcode
0 curry_garden pricerange expensive name pricerange
0 curry_garden type restaurant name type
0 curry_garden choice 2 name choice
0 curry_prince address 451_newmarket_road_fen_ditton name address
0 curry_prince area east name area
0 curry_prince food indian name food
0 curry_prince phone 01223566388 name phone
0 curry_prince postcode cb58jj name postcode
0 curry_prince pricerange moderate name pricerange
0 curry_prince type restaurant name type
0 curry_prince choice 2 name choice
0 royal_spice address victoria_avenue_chesterton name address
0 royal_spice area north name area
0 royal_spice food indian name food
0 royal_spice phone 01733553355 name phone
0 royal_spice postcode cb41eh name postcode
0 royal_spice pricerange cheap name pricerange
0 royal_spice type restaurant name type
0 royal_spice choice 2 name choice
0 the_nirala address 7_milton_road_chesterton name address
0 the_nirala area north name area
0 the_nirala food indian name food
0 the_nirala phone 01223360966 name phone
0 the_nirala postcode cb41uy name postcode
0 the_nirala pricerange moderate name pricerange
0 the_nirala type restaurant name type
0 taj_tandoori address 64_cherry_hinton_road_cherry_hinton name address
0 taj_tandoori area south name area
0 taj_tandoori food indian name food
0 taj_tandoori phone 01223412299 name phone
0 taj_tandoori postcode cb17aa name postcode
0 taj_tandoori pricerange expensive name pricerange
0 taj_tandoori type restaurant name type
0 taj_tandoori choice 2 name choice
1 i would like to go to an indian restaurant in the north .==i found 2 that matches your criteria . would you prefer a moderate or cheap pricing ?==how about the moderate one ? may i have their address , please ?==yes the_nirala ' s address is 7_milton_road_chesterton and their postcode is cb41uy . is there anything else i can help you with today ?==no , that is all , thank you . have a nice day .==so glad we could help you out . thanks for using the cambridge towninfo centre , and have a glorious day !==['centre']

0 alexander_bed_and_breakfast address 56_saint_barnabas_road name address
0 alexander_bed_and_breakfast area centre name area
0 alexander_bed_and_breakfast phone 01223525725 name phone
0 alexander_bed_and_breakfast postcode cb12de name postcode
0 alexander_bed_and_breakfast pricerange cheap name pricerange
0 alexander_bed_and_breakfast stars 4_star name stars
0 alexander_bed_and_breakfast type guesthouse name type
0 alexander_bed_and_breakfast ref osp4trb9 name ref
0 acorn_guest_house address 154_chesterton_road name address
0 acorn_guest_house area north name area
0 acorn_guest_house phone 01223353888 name phone
0 acorn_guest_house postcode cb41da name postcode
0 acorn_guest_house pricerange moderate name pricerange
0 acorn_guest_house stars 4_star name stars
0 acorn_guest_house type guesthouse name type
0 acorn_guest_house ref osp4trb9 name ref
0 alpha-milton_guest_house address 63_milton_road name address
0 alpha-milton_guest_house area north name area
0 alpha-milton_guest_house phone 01223311625 name phone
0 alpha-milton_guest_house postcode cb41xa name postcode
0 alpha-milton_guest_house pricerange moderate name pricerange
0 alpha-milton_guest_house stars 3_star name stars
0 alpha-milton_guest_house type guesthouse name type
0 alpha-milton_guest_house ref osp4trb9 name ref
0 the_lensfield_hotel address 53-57_lensfield_road name address
0 the_lensfield_hotel area south name area
0 the_lensfield_hotel phone 01223355017 name phone
0 the_lensfield_hotel postcode cb21en name postcode
0 the_lensfield_hotel pricerange expensive name pricerange
0 the_lensfield_hotel stars 3_star name stars
0 the_lensfield_hotel type hotel name type
0 allenbell address 517a_coldham_lane name address
0 allenbell area east name area
0 allenbell phone 01223210353 name phone
0 allenbell postcode cb13js name postcode
0 allenbell pricerange cheap name pricerange
0 allenbell stars 4_star name stars
0 allenbell type guesthouse name type
0 allenbell ref osp4trb9 name ref
0 a_and_b_guest_house address 124_tenison_road name address
0 a_and_b_guest_house area east name area
0 a_and_b_guest_house phone 01223315702 name phone
0 a_and_b_guest_house postcode cb12dp name postcode
0 a_and_b_guest_house pricerange moderate name pricerange
0 a_and_b_guest_house stars 4_star name stars
0 a_and_b_guest_house type guesthouse name type
0 a_and_b_guest_house ref osp4trb9 name ref
0 the_lensfield_hotel address 53-57_lensfield_road name address
0 the_lensfield_hotel area south name area
0 the_lensfield_hotel phone 01223355017 name phone
0 the_lensfield_hotel postcode cb21en name postcode
0 the_lensfield_hotel pricerange expensive name pricerange
0 the_lensfield_hotel stars 3_star name stars
0 the_lensfield_hotel type hotel name type
0 the_lensfield_hotel ref osp4trb9 name ref
1 i need to find the_lensfield_hotel .==the_lensfield_hotel is located on the south end . the address is 53-57_lensfield_road , postcodecb21en . can i get you any more information ?==['south', 'the_lensfield_hotel', '53-57_lensfield_road']

0 alexander_bed_and_breakfast address 56_saint_barnabas_road name address
0 alexander_bed_and_breakfast area centre name area
0 alexander_bed_and_breakfast phone 01223525725 name phone
0 alexander_bed_and_breakfast postcode cb12de name postcode
0 alexander_bed_and_breakfast pricerange cheap name pricerange
0 alexander_bed_and_breakfast stars 4_star name stars
0 alexander_bed_and_breakfast type guesthouse name type
0 alexander_bed_and_breakfast ref osp4trb9 name ref
0 acorn_guest_house address 154_chesterton_road name address
0 acorn_guest_house area north name area
0 acorn_guest_house phone 01223353888 name phone
0 acorn_guest_house postcode cb41da name postcode
0 acorn_guest_house pricerange moderate name pricerange
0 acorn_guest_house stars 4_star name stars
0 acorn_guest_house type guesthouse name type
0 acorn_guest_house ref osp4trb9 name ref
0 alpha-milton_guest_house address 63_milton_road name address
0 alpha-milton_guest_house area north name area
0 alpha-milton_guest_house phone 01223311625 name phone
0 alpha-milton_guest_house postcode cb41xa name postcode
0 alpha-milton_guest_house pricerange moderate name pricerange
0 alpha-milton_guest_house stars 3_star name stars
0 alpha-milton_guest_house type guesthouse name type
0 alpha-milton_guest_house ref osp4trb9 name ref
0 the_lensfield_hotel address 53-57_lensfield_road name address
0 the_lensfield_hotel area south name area
0 the_lensfield_hotel phone 01223355017 name phone
0 the_lensfield_hotel postcode cb21en name postcode
0 the_lensfield_hotel pricerange expensive name pricerange
0 the_lensfield_hotel stars 3_star name stars
0 the_lensfield_hotel type hotel name type
0 allenbell address 517a_coldham_lane name address
0 allenbell area east name area
0 allenbell phone 01223210353 name phone
0 allenbell postcode cb13js name postcode
0 allenbell pricerange cheap name pricerange
0 allenbell stars 4_star name stars
0 allenbell type guesthouse name type
0 allenbell ref osp4trb9 name ref
0 a_and_b_guest_house address 124_tenison_road name address
0 a_and_b_guest_house area east name area
0 a_and_b_guest_house phone 01223315702 name phone
0 a_and_b_guest_house postcode cb12dp name postcode
0 a_and_b_guest_house pricerange moderate name pricerange
0 a_and_b_guest_house stars 4_star name stars
0 a_and_b_guest_house type guesthouse name type
0 a_and_b_guest_house ref osp4trb9 name ref
0 the_lensfield_hotel address 53-57_lensfield_road name address
0 the_lensfield_hotel area south name area
0 the_lensfield_hotel phone 01223355017 name phone
0 the_lensfield_hotel postcode cb21en name postcode
0 the_lensfield_hotel pricerange expensive name pricerange
0 the_lensfield_hotel stars 3_star name stars
0 the_lensfield_hotel type hotel name type
0 the_lensfield_hotel ref osp4trb9 name ref
1 i need to find the_lensfield_hotel .==the_lensfield_hotel is located on the south end . the address is 53-57_lensfield_road , postcodecb21en . can i get you any more information ?==book it for 7 people , 3 nights , starting sunday . give me the reference number .==the lensfield has been booked according to your specifications . your reference number is: osp4trb9 . is there anything else we can help you with ?==['osp4trb9']

0 alexander_bed_and_breakfast address 56_saint_barnabas_road name address
0 alexander_bed_and_breakfast area centre name area
0 alexander_bed_and_breakfast phone 01223525725 name phone
0 alexander_bed_and_breakfast postcode cb12de name postcode
0 alexander_bed_and_breakfast pricerange cheap name pricerange
0 alexander_bed_and_breakfast stars 4_star name stars
0 alexander_bed_and_breakfast type guesthouse name type
0 alexander_bed_and_breakfast ref osp4trb9 name ref
0 acorn_guest_house address 154_chesterton_road name address
0 acorn_guest_house area north name area
0 acorn_guest_house phone 01223353888 name phone
0 acorn_guest_house postcode cb41da name postcode
0 acorn_guest_house pricerange moderate name pricerange
0 acorn_guest_house stars 4_star name stars
0 acorn_guest_house type guesthouse name type
0 acorn_guest_house ref osp4trb9 name ref
0 alpha-milton_guest_house address 63_milton_road name address
0 alpha-milton_guest_house area north name area
0 alpha-milton_guest_house phone 01223311625 name phone
0 alpha-milton_guest_house postcode cb41xa name postcode
0 alpha-milton_guest_house pricerange moderate name pricerange
0 alpha-milton_guest_house stars 3_star name stars
0 alpha-milton_guest_house type guesthouse name type
0 alpha-milton_guest_house ref osp4trb9 name ref
0 the_lensfield_hotel address 53-57_lensfield_road name address
0 the_lensfield_hotel area south name area
0 the_lensfield_hotel phone 01223355017 name phone
0 the_lensfield_hotel postcode cb21en name postcode
0 the_lensfield_hotel pricerange expensive name pricerange
0 the_lensfield_hotel stars 3_star name stars
0 the_lensfield_hotel type hotel name type
0 allenbell address 517a_coldham_lane name address
0 allenbell area east name area
0 allenbell phone 01223210353 name phone
0 allenbell postcode cb13js name postcode
0 allenbell pricerange cheap name pricerange
0 allenbell stars 4_star name stars
0 allenbell type guesthouse name type
0 allenbell ref osp4trb9 name ref
0 a_and_b_guest_house address 124_tenison_road name address
0 a_and_b_guest_house area east name area
0 a_and_b_guest_house phone 01223315702 name phone
0 a_and_b_guest_house postcode cb12dp name postcode
0 a_and_b_guest_house pricerange moderate name pricerange
0 a_and_b_guest_house stars 4_star name stars
0 a_and_b_guest_house type guesthouse name type
0 a_and_b_guest_house ref osp4trb9 name ref
0 the_lensfield_hotel address 53-57_lensfield_road name address
0 the_lensfield_hotel area south name area
0 the_lensfield_hotel phone 01223355017 name phone
0 the_lensfield_hotel postcode cb21en name postcode
0 the_lensfield_hotel pricerange expensive name pricerange
0 the_lensfield_hotel stars 3_star name stars
0 the_lensfield_hotel type hotel name type
0 the_lensfield_hotel ref osp4trb9 name ref
1 i need to find the_lensfield_hotel .==the_lensfield_hotel is located on the south end . the address is 53-57_lensfield_road , postcodecb21en . can i get you any more information ?==book it for 7 people , 3 nights , starting sunday . give me the reference number .==the lensfield has been booked according to your specifications . your reference number is: osp4trb9 . is there anything else we can help you with ?==no , that ' s everything . thank you so much for your help . have a great day !==you ' re welcome , you have a great day as well .==[]

0 soul_tree_nightclub address 1-6_corn_exchange_street name address
0 soul_tree_nightclub area centre name area
0 soul_tree_nightclub phone 01223477900 name phone
0 soul_tree_nightclub postcode cb23qf name postcode
0 soul_tree_nightclub pricerange cheap name pricerange
0 soul_tree_nightclub type nightclub name type
0 soul_tree_nightclub choice 5 name choice
0 kambar address 1_wheeler_street name address
0 kambar area centre name area
0 kambar phone 01223842725 name phone
0 kambar postcode cb23qb name postcode
0 kambar pricerange moderate name pricerange
0 kambar type nightclub name type
0 kambar choice 5 name choice
0 the_fez_club address 8_market_passage name address
0 the_fez_club area centre name area
0 the_fez_club phone 01223519224 name phone
0 the_fez_club postcode cb23hx name postcode
0 the_fez_club pricerange moderate name pricerange
0 the_fez_club type nightclub name type
0 the_fez_club choice 5 name choice
0 ballare address heidelberg_gardens_,_lion_yard name address
0 ballare area centre name area
0 ballare phone 01223364222 name phone
0 ballare postcode cb23na name postcode
0 ballare pricerange moderate name pricerange
0 ballare type nightclub name type
0 ballare choice 5 name choice
0 club_salsa address 1_station_road name address
0 club_salsa area centre name area
0 club_salsa phone 07782218745 name phone
0 club_salsa postcode cb12jb name postcode
0 club_salsa pricerange moderate name pricerange
0 club_salsa type nightclub name type
0 club_salsa choice 5 name choice
0 abbey_pool_and_astroturf_pitch address pool_way_,_whitehill_road_,_off_newmarket_road name address
0 abbey_pool_and_astroturf_pitch area east name area
0 abbey_pool_and_astroturf_pitch phone 01223902088 name phone
0 abbey_pool_and_astroturf_pitch postcode cb58nt name postcode
0 abbey_pool_and_astroturf_pitch pricerange <dontknow> name pricerange
0 abbey_pool_and_astroturf_pitch type swimmingpool name type
0 abbey_pool_and_astroturf_pitch choice 5 name choice
0 ballare address heidelberg_gardens_,_lion_yard name address
0 ballare area centre name area
0 ballare phone 01223364222 name phone
0 ballare postcode cb23na name postcode
0 ballare pricerange moderate name pricerange
0 ballare type nightclub name type
1 i ' m looking for a nightclub to go to . are there any in the centre of town ?==there are 5 nightclubs in the centre . ballare is one of them . would that work for you ?==['ballare', '5', 'centre']

0 soul_tree_nightclub address 1-6_corn_exchange_street name address
0 soul_tree_nightclub area centre name area
0 soul_tree_nightclub phone 01223477900 name phone
0 soul_tree_nightclub postcode cb23qf name postcode
0 soul_tree_nightclub pricerange cheap name pricerange
0 soul_tree_nightclub type nightclub name type
0 soul_tree_nightclub choice 5 name choice
0 kambar address 1_wheeler_street name address
0 kambar area centre name area
0 kambar phone 01223842725 name phone
0 kambar postcode cb23qb name postcode
0 kambar pricerange moderate name pricerange
0 kambar type nightclub name type
0 kambar choice 5 name choice
0 the_fez_club address 8_market_passage name address
0 the_fez_club area centre name area
0 the_fez_club phone 01223519224 name phone
0 the_fez_club postcode cb23hx name postcode
0 the_fez_club pricerange moderate name pricerange
0 the_fez_club type nightclub name type
0 the_fez_club choice 5 name choice
0 ballare address heidelberg_gardens_,_lion_yard name address
0 ballare area centre name area
0 ballare phone 01223364222 name phone
0 ballare postcode cb23na name postcode
0 ballare pricerange moderate name pricerange
0 ballare type nightclub name type
0 ballare choice 5 name choice
0 club_salsa address 1_station_road name address
0 club_salsa area centre name area
0 club_salsa phone 07782218745 name phone
0 club_salsa postcode cb12jb name postcode
0 club_salsa pricerange moderate name pricerange
0 club_salsa type nightclub name type
0 club_salsa choice 5 name choice
0 abbey_pool_and_astroturf_pitch address pool_way_,_whitehill_road_,_off_newmarket_road name address
0 abbey_pool_and_astroturf_pitch area east name area
0 abbey_pool_and_astroturf_pitch phone 01223902088 name phone
0 abbey_pool_and_astroturf_pitch postcode cb58nt name postcode
0 abbey_pool_and_astroturf_pitch pricerange <dontknow> name pricerange
0 abbey_pool_and_astroturf_pitch type swimmingpool name type
0 abbey_pool_and_astroturf_pitch choice 5 name choice
0 ballare address heidelberg_gardens_,_lion_yard name address
0 ballare area centre name area
0 ballare phone 01223364222 name phone
0 ballare postcode cb23na name postcode
0 ballare pricerange moderate name pricerange
0 ballare type nightclub name type
1 i ' m looking for a nightclub to go to . are there any in the centre of town ?==there are 5 nightclubs in the centre . ballare is one of them . would that work for you ?==is there an entrance fee for ballare ?==the fee is 5 pounds .==['5']

0 soul_tree_nightclub address 1-6_corn_exchange_street name address
0 soul_tree_nightclub area centre name area
0 soul_tree_nightclub phone 01223477900 name phone
0 soul_tree_nightclub postcode cb23qf name postcode
0 soul_tree_nightclub pricerange cheap name pricerange
0 soul_tree_nightclub type nightclub name type
0 soul_tree_nightclub choice 5 name choice
0 kambar address 1_wheeler_street name address
0 kambar area centre name area
0 kambar phone 01223842725 name phone
0 kambar postcode cb23qb name postcode
0 kambar pricerange moderate name pricerange
0 kambar type nightclub name type
0 kambar choice 5 name choice
0 the_fez_club address 8_market_passage name address
0 the_fez_club area centre name area
0 the_fez_club phone 01223519224 name phone
0 the_fez_club postcode cb23hx name postcode
0 the_fez_club pricerange moderate name pricerange
0 the_fez_club type nightclub name type
0 the_fez_club choice 5 name choice
0 ballare address heidelberg_gardens_,_lion_yard name address
0 ballare area centre name area
0 ballare phone 01223364222 name phone
0 ballare postcode cb23na name postcode
0 ballare pricerange moderate name pricerange
0 ballare type nightclub name type
0 ballare choice 5 name choice
0 club_salsa address 1_station_road name address
0 club_salsa area centre name area
0 club_salsa phone 07782218745 name phone
0 club_salsa postcode cb12jb name postcode
0 club_salsa pricerange moderate name pricerange
0 club_salsa type nightclub name type
0 club_salsa choice 5 name choice
0 abbey_pool_and_astroturf_pitch address pool_way_,_whitehill_road_,_off_newmarket_road name address
0 abbey_pool_and_astroturf_pitch area east name area
0 abbey_pool_and_astroturf_pitch phone 01223902088 name phone
0 abbey_pool_and_astroturf_pitch postcode cb58nt name postcode
0 abbey_pool_and_astroturf_pitch pricerange <dontknow> name pricerange
0 abbey_pool_and_astroturf_pitch type swimmingpool name type
0 abbey_pool_and_astroturf_pitch choice 5 name choice
0 ballare address heidelberg_gardens_,_lion_yard name address
0 ballare area centre name area
0 ballare phone 01223364222 name phone
0 ballare postcode cb23na name postcode
0 ballare pricerange moderate name pricerange
0 ballare type nightclub name type
1 i ' m looking for a nightclub to go to . are there any in the centre of town ?==there are 5 nightclubs in the centre . ballare is one of them . would that work for you ?==is there an entrance fee for ballare ?==the fee is 5 pounds .==thank you ! that ' s all i needed .==okay , thank you for calling .==[]

0 adc_theatre address park_street name address
0 adc_theatre area centre name area
0 adc_theatre phone 01223300085 name phone
0 adc_theatre postcode cb58as name postcode
0 adc_theatre pricerange <dontknow> name pricerange
0 adc_theatre type theatre name type
0 broughton_house_gallery address 98_king_street name address
0 broughton_house_gallery area centre name area
0 broughton_house_gallery phone 01223314960 name phone
0 broughton_house_gallery postcode cb11ln name postcode
0 broughton_house_gallery pricerange free name pricerange
0 broughton_house_gallery type museum name type
0 byard_art address 14_king_'_s_parade name address
0 byard_art area south name area
0 byard_art phone 01223464646 name phone
0 byard_art postcode cb21sj name postcode
0 byard_art pricerange free name pricerange
0 byard_art type museum name type
0 all_saints_church address jesus_lane name address
0 all_saints_church area centre name area
0 all_saints_church phone 01223452587 name phone
0 all_saints_church postcode cb58bs name postcode
0 all_saints_church pricerange free name pricerange
0 all_saints_church type architecture name type
0 abbey_pool_and_astroturf_pitch address pool_way_,_whitehill_road_,_off_newmarket_road name address
0 abbey_pool_and_astroturf_pitch area east name area
0 abbey_pool_and_astroturf_pitch phone 01223902088 name phone
0 abbey_pool_and_astroturf_pitch postcode cb58nt name postcode
0 abbey_pool_and_astroturf_pitch pricerange <dontknow> name pricerange
0 abbey_pool_and_astroturf_pitch type swimmingpool name type
0 kettle_'_s_yard address castle_street name address
0 kettle_'_s_yard area west name area
0 kettle_'_s_yard phone 01223748100 name phone
0 kettle_'_s_yard postcode cb30aq name postcode
0 kettle_'_s_yard pricerange free name pricerange
0 kettle_'_s_yard type museum name type
0 ballare address heidelberg_gardens_,_lion_yard name address
0 ballare area centre name area
0 ballare phone 01223364222 name phone
0 ballare postcode cb23na name postcode
0 ballare pricerange moderate name pricerange
0 ballare type nightclub name type
1 i ' m looking for some info on an attraction called kettle_'_s_yard .==absolutely ! the entrance is free ! it is located in the west . the address is castle_street !==['west', 'castle_street', 'free']

0 adc_theatre address park_street name address
0 adc_theatre area centre name area
0 adc_theatre phone 01223300085 name phone
0 adc_theatre postcode cb58as name postcode
0 adc_theatre pricerange <dontknow> name pricerange
0 adc_theatre type theatre name type
0 broughton_house_gallery address 98_king_street name address
0 broughton_house_gallery area centre name area
0 broughton_house_gallery phone 01223314960 name phone
0 broughton_house_gallery postcode cb11ln name postcode
0 broughton_house_gallery pricerange free name pricerange
0 broughton_house_gallery type museum name type
0 byard_art address 14_king_'_s_parade name address
0 byard_art area south name area
0 byard_art phone 01223464646 name phone
0 byard_art postcode cb21sj name postcode
0 byard_art pricerange free name pricerange
0 byard_art type museum name type
0 all_saints_church address jesus_lane name address
0 all_saints_church area centre name area
0 all_saints_church phone 01223452587 name phone
0 all_saints_church postcode cb58bs name postcode
0 all_saints_church pricerange free name pricerange
0 all_saints_church type architecture name type
0 abbey_pool_and_astroturf_pitch address pool_way_,_whitehill_road_,_off_newmarket_road name address
0 abbey_pool_and_astroturf_pitch area east name area
0 abbey_pool_and_astroturf_pitch phone 01223902088 name phone
0 abbey_pool_and_astroturf_pitch postcode cb58nt name postcode
0 abbey_pool_and_astroturf_pitch pricerange <dontknow> name pricerange
0 abbey_pool_and_astroturf_pitch type swimmingpool name type
0 kettle_'_s_yard address castle_street name address
0 kettle_'_s_yard area west name area
0 kettle_'_s_yard phone 01223748100 name phone
0 kettle_'_s_yard postcode cb30aq name postcode
0 kettle_'_s_yard pricerange free name pricerange
0 kettle_'_s_yard type museum name type
0 ballare address heidelberg_gardens_,_lion_yard name address
0 ballare area centre name area
0 ballare phone 01223364222 name phone
0 ballare postcode cb23na name postcode
0 ballare pricerange moderate name pricerange
0 ballare type nightclub name type
1 i ' m looking for some info on an attraction called kettle_'_s_yard .==absolutely ! the entrance is free ! it is located in the west . the address is castle_street !==great thank you for all your help , that ' s all that i needed to know .==you ' re very welcome ! thanks for contacting cambridge towninfo centre and have a great day !==['centre']

0 finches_bed_and_breakfast address 144_thornton_road name address
0 finches_bed_and_breakfast area west name area
0 finches_bed_and_breakfast phone 01223276653 name phone
0 finches_bed_and_breakfast postcode cb30nd name postcode
0 finches_bed_and_breakfast pricerange cheap name pricerange
0 finches_bed_and_breakfast stars 4_star name stars
0 finches_bed_and_breakfast type guesthouse name type
0 finches_bed_and_breakfast choice lots_of_them name choice
0 finches_bed_and_breakfast ref x7vu6y8y name ref
0 warkworth_house address warkworth_terrace name address
0 warkworth_house area east name area
0 warkworth_house phone 01223363682 name phone
0 warkworth_house postcode cb11ee name postcode
0 warkworth_house pricerange moderate name pricerange
0 warkworth_house stars 4_star name stars
0 warkworth_house type guesthouse name type
0 warkworth_house choice lots_of_them name choice
0 warkworth_house ref x7vu6y8y name ref
0 archway_house address 52_gilbert_road name address
0 archway_house area north name area
0 archway_house phone 01223575314 name phone
0 archway_house postcode cb43pe name postcode
0 archway_house pricerange moderate name pricerange
0 archway_house stars 4_star name stars
0 archway_house type guesthouse name type
0 archway_house choice lots_of_them name choice
0 archway_house ref x7vu6y8y name ref
0 worth_house address 152_chesterton_road name address
0 worth_house area north name area
0 worth_house phone 01223316074 name phone
0 worth_house postcode cb41da name postcode
0 worth_house pricerange cheap name pricerange
0 worth_house stars 4_star name stars
0 worth_house type guesthouse name type
0 worth_house choice lots_of_them name choice
0 worth_house ref x7vu6y8y name ref
0 acorn_guest_house address 154_chesterton_road name address
0 acorn_guest_house area north name area
0 acorn_guest_house phone 01223353888 name phone
0 acorn_guest_house postcode cb41da name postcode
0 acorn_guest_house pricerange moderate name pricerange
0 acorn_guest_house stars 4_star name stars
0 acorn_guest_house type guesthouse name type
0 acorn_guest_house choice lots_of_them name choice
0 acorn_guest_house ref x7vu6y8y name ref
0 autumn_house address 710_newmarket_road name address
0 autumn_house area east name area
0 autumn_house phone 01223575122 name phone
0 autumn_house postcode cb58rs name postcode
0 autumn_house pricerange cheap name pricerange
0 autumn_house stars 4_star name stars
0 autumn_house type guesthouse name type
0 autumn_house choice lots_of_them name choice
0 autumn_house ref x7vu6y8y name ref
0 limehouse address 78-80_milton_road name address
0 limehouse area north name area
0 limehouse phone 01223300552 name phone
0 limehouse postcode cb42je name postcode
0 limehouse pricerange moderate name pricerange
0 limehouse stars 4_star name stars
0 limehouse type guesthouse name type
0 limehouse choice lots_of_them name choice
0 limehouse ref x7vu6y8y name ref
1 hello , i am looking to stay in a guesthouse that includes free parking==i have lots_of_them to choose from . is there any area of town that i can check into for you ?==['lots_of_them']

0 finches_bed_and_breakfast address 144_thornton_road name address
0 finches_bed_and_breakfast area west name area
0 finches_bed_and_breakfast phone 01223276653 name phone
0 finches_bed_and_breakfast postcode cb30nd name postcode
0 finches_bed_and_breakfast pricerange cheap name pricerange
0 finches_bed_and_breakfast stars 4_star name stars
0 finches_bed_and_breakfast type guesthouse name type
0 finches_bed_and_breakfast choice lots_of_them name choice
0 finches_bed_and_breakfast ref x7vu6y8y name ref
0 warkworth_house address warkworth_terrace name address
0 warkworth_house area east name area
0 warkworth_house phone 01223363682 name phone
0 warkworth_house postcode cb11ee name postcode
0 warkworth_house pricerange moderate name pricerange
0 warkworth_house stars 4_star name stars
0 warkworth_house type guesthouse name type
0 warkworth_house choice lots_of_them name choice
0 warkworth_house ref x7vu6y8y name ref
0 archway_house address 52_gilbert_road name address
0 archway_house area north name area
0 archway_house phone 01223575314 name phone
0 archway_house postcode cb43pe name postcode
0 archway_house pricerange moderate name pricerange
0 archway_house stars 4_star name stars
0 archway_house type guesthouse name type
0 archway_house choice lots_of_them name choice
0 archway_house ref x7vu6y8y name ref
0 worth_house address 152_chesterton_road name address
0 worth_house area north name area
0 worth_house phone 01223316074 name phone
0 worth_house postcode cb41da name postcode
0 worth_house pricerange cheap name pricerange
0 worth_house stars 4_star name stars
0 worth_house type guesthouse name type
0 worth_house choice lots_of_them name choice
0 worth_house ref x7vu6y8y name ref
0 acorn_guest_house address 154_chesterton_road name address
0 acorn_guest_house area north name area
0 acorn_guest_house phone 01223353888 name phone
0 acorn_guest_house postcode cb41da name postcode
0 acorn_guest_house pricerange moderate name pricerange
0 acorn_guest_house stars 4_star name stars
0 acorn_guest_house type guesthouse name type
0 acorn_guest_house choice lots_of_them name choice
0 acorn_guest_house ref x7vu6y8y name ref
0 autumn_house address 710_newmarket_road name address
0 autumn_house area east name area
0 autumn_house phone 01223575122 name phone
0 autumn_house postcode cb58rs name postcode
0 autumn_house pricerange cheap name pricerange
0 autumn_house stars 4_star name stars
0 autumn_house type guesthouse name type
0 autumn_house choice lots_of_them name choice
0 autumn_house ref x7vu6y8y name ref
0 limehouse address 78-80_milton_road name address
0 limehouse area north name area
0 limehouse phone 01223300552 name phone
0 limehouse postcode cb42je name postcode
0 limehouse pricerange moderate name pricerange
0 limehouse stars 4_star name stars
0 limehouse type guesthouse name type
0 limehouse choice lots_of_them name choice
0 limehouse ref x7vu6y8y name ref
1 hello , i am looking to stay in a guesthouse that includes free parking==i have lots_of_them to choose from . is there any area of town that i can check into for you ?==no . i would like it to have a star rating of 4 and free wifi .==there are 16 such guest houses . you might like the alexander b and b , which is rated 4_star , yet inexpensive , and offers all the luxury the others choices do .==['4_star']

0 finches_bed_and_breakfast address 144_thornton_road name address
0 finches_bed_and_breakfast area west name area
0 finches_bed_and_breakfast phone 01223276653 name phone
0 finches_bed_and_breakfast postcode cb30nd name postcode
0 finches_bed_and_breakfast pricerange cheap name pricerange
0 finches_bed_and_breakfast stars 4_star name stars
0 finches_bed_and_breakfast type guesthouse name type
0 finches_bed_and_breakfast choice lots_of_them name choice
0 finches_bed_and_breakfast ref x7vu6y8y name ref
0 warkworth_house address warkworth_terrace name address
0 warkworth_house area east name area
0 warkworth_house phone 01223363682 name phone
0 warkworth_house postcode cb11ee name postcode
0 warkworth_house pricerange moderate name pricerange
0 warkworth_house stars 4_star name stars
0 warkworth_house type guesthouse name type
0 warkworth_house choice lots_of_them name choice
0 warkworth_house ref x7vu6y8y name ref
0 archway_house address 52_gilbert_road name address
0 archway_house area north name area
0 archway_house phone 01223575314 name phone
0 archway_house postcode cb43pe name postcode
0 archway_house pricerange moderate name pricerange
0 archway_house stars 4_star name stars
0 archway_house type guesthouse name type
0 archway_house choice lots_of_them name choice
0 archway_house ref x7vu6y8y name ref
0 worth_house address 152_chesterton_road name address
0 worth_house area north name area
0 worth_house phone 01223316074 name phone
0 worth_house postcode cb41da name postcode
0 worth_house pricerange cheap name pricerange
0 worth_house stars 4_star name stars
0 worth_house type guesthouse name type
0 worth_house choice lots_of_them name choice
0 worth_house ref x7vu6y8y name ref
0 acorn_guest_house address 154_chesterton_road name address
0 acorn_guest_house area north name area
0 acorn_guest_house phone 01223353888 name phone
0 acorn_guest_house postcode cb41da name postcode
0 acorn_guest_house pricerange moderate name pricerange
0 acorn_guest_house stars 4_star name stars
0 acorn_guest_house type guesthouse name type
0 acorn_guest_house choice lots_of_them name choice
0 acorn_guest_house ref x7vu6y8y name ref
0 autumn_house address 710_newmarket_road name address
0 autumn_house area east name area
0 autumn_house phone 01223575122 name phone
0 autumn_house postcode cb58rs name postcode
0 autumn_house pricerange cheap name pricerange
0 autumn_house stars 4_star name stars
0 autumn_house type guesthouse name type
0 autumn_house choice lots_of_them name choice
0 autumn_house ref x7vu6y8y name ref
0 limehouse address 78-80_milton_road name address
0 limehouse area north name area
0 limehouse phone 01223300552 name phone
0 limehouse postcode cb42je name postcode
0 limehouse pricerange moderate name pricerange
0 limehouse stars 4_star name stars
0 limehouse type guesthouse name type
0 limehouse choice lots_of_them name choice
0 limehouse ref x7vu6y8y name ref
1 hello , i am looking to stay in a guesthouse that includes free parking==i have lots_of_them to choose from . is there any area of town that i can check into for you ?==no . i would like it to have a star rating of 4 and free wifi .==there are 16 such guest houses . you might like the alexander b and b , which is rated 4_star , yet inexpensive , and offers all the luxury the others choices do .==that sounds great ! can you book the alexander for 2 people ? we ' ll need it for 5 nights starting on thursday .==i am afraid that was unsuccessful . would like to book another day or a shorter stay ?==[]

0 finches_bed_and_breakfast address 144_thornton_road name address
0 finches_bed_and_breakfast area west name area
0 finches_bed_and_breakfast phone 01223276653 name phone
0 finches_bed_and_breakfast postcode cb30nd name postcode
0 finches_bed_and_breakfast pricerange cheap name pricerange
0 finches_bed_and_breakfast stars 4_star name stars
0 finches_bed_and_breakfast type guesthouse name type
0 finches_bed_and_breakfast choice lots_of_them name choice
0 finches_bed_and_breakfast ref x7vu6y8y name ref
0 warkworth_house address warkworth_terrace name address
0 warkworth_house area east name area
0 warkworth_house phone 01223363682 name phone
0 warkworth_house postcode cb11ee name postcode
0 warkworth_house pricerange moderate name pricerange
0 warkworth_house stars 4_star name stars
0 warkworth_house type guesthouse name type
0 warkworth_house choice lots_of_them name choice
0 warkworth_house ref x7vu6y8y name ref
0 archway_house address 52_gilbert_road name address
0 archway_house area north name area
0 archway_house phone 01223575314 name phone
0 archway_house postcode cb43pe name postcode
0 archway_house pricerange moderate name pricerange
0 archway_house stars 4_star name stars
0 archway_house type guesthouse name type
0 archway_house choice lots_of_them name choice
0 archway_house ref x7vu6y8y name ref
0 worth_house address 152_chesterton_road name address
0 worth_house area north name area
0 worth_house phone 01223316074 name phone
0 worth_house postcode cb41da name postcode
0 worth_house pricerange cheap name pricerange
0 worth_house stars 4_star name stars
0 worth_house type guesthouse name type
0 worth_house choice lots_of_them name choice
0 worth_house ref x7vu6y8y name ref
0 acorn_guest_house address 154_chesterton_road name address
0 acorn_guest_house area north name area
0 acorn_guest_house phone 01223353888 name phone
0 acorn_guest_house postcode cb41da name postcode
0 acorn_guest_house pricerange moderate name pricerange
0 acorn_guest_house stars 4_star name stars
0 acorn_guest_house type guesthouse name type
0 acorn_guest_house choice lots_of_them name choice
0 acorn_guest_house ref x7vu6y8y name ref
0 autumn_house address 710_newmarket_road name address
0 autumn_house area east name area
0 autumn_house phone 01223575122 name phone
0 autumn_house postcode cb58rs name postcode
0 autumn_house pricerange cheap name pricerange
0 autumn_house stars 4_star name stars
0 autumn_house type guesthouse name type
0 autumn_house choice lots_of_them name choice
0 autumn_house ref x7vu6y8y name ref
0 limehouse address 78-80_milton_road name address
0 limehouse area north name area
0 limehouse phone 01223300552 name phone
0 limehouse postcode cb42je name postcode
0 limehouse pricerange moderate name pricerange
0 limehouse stars 4_star name stars
0 limehouse type guesthouse name type
0 limehouse choice lots_of_them name choice
0 limehouse ref x7vu6y8y name ref
1 hello , i am looking to stay in a guesthouse that includes free parking==i have lots_of_them to choose from . is there any area of town that i can check into for you ?==no . i would like it to have a star rating of 4 and free wifi .==there are 16 such guest houses . you might like the alexander b and b , which is rated 4_star , yet inexpensive , and offers all the luxury the others choices do .==that sounds great ! can you book the alexander for 2 people ? we ' ll need it for 5 nights starting on thursday .==i am afraid that was unsuccessful . would like to book another day or a shorter stay ?==can we try 2 nights instead then ? i ' ll need the reference number as well .==your booking at the alexander for 2 nights was successful . your reference number is x7vu6y8y . is there anything else i can help you with today ?==['x7vu6y8y']

0 finches_bed_and_breakfast address 144_thornton_road name address
0 finches_bed_and_breakfast area west name area
0 finches_bed_and_breakfast phone 01223276653 name phone
0 finches_bed_and_breakfast postcode cb30nd name postcode
0 finches_bed_and_breakfast pricerange cheap name pricerange
0 finches_bed_and_breakfast stars 4_star name stars
0 finches_bed_and_breakfast type guesthouse name type
0 finches_bed_and_breakfast choice lots_of_them name choice
0 finches_bed_and_breakfast ref x7vu6y8y name ref
0 warkworth_house address warkworth_terrace name address
0 warkworth_house area east name area
0 warkworth_house phone 01223363682 name phone
0 warkworth_house postcode cb11ee name postcode
0 warkworth_house pricerange moderate name pricerange
0 warkworth_house stars 4_star name stars
0 warkworth_house type guesthouse name type
0 warkworth_house choice lots_of_them name choice
0 warkworth_house ref x7vu6y8y name ref
0 archway_house address 52_gilbert_road name address
0 archway_house area north name area
0 archway_house phone 01223575314 name phone
0 archway_house postcode cb43pe name postcode
0 archway_house pricerange moderate name pricerange
0 archway_house stars 4_star name stars
0 archway_house type guesthouse name type
0 archway_house choice lots_of_them name choice
0 archway_house ref x7vu6y8y name ref
0 worth_house address 152_chesterton_road name address
0 worth_house area north name area
0 worth_house phone 01223316074 name phone
0 worth_house postcode cb41da name postcode
0 worth_house pricerange cheap name pricerange
0 worth_house stars 4_star name stars
0 worth_house type guesthouse name type
0 worth_house choice lots_of_them name choice
0 worth_house ref x7vu6y8y name ref
0 acorn_guest_house address 154_chesterton_road name address
0 acorn_guest_house area north name area
0 acorn_guest_house phone 01223353888 name phone
0 acorn_guest_house postcode cb41da name postcode
0 acorn_guest_house pricerange moderate name pricerange
0 acorn_guest_house stars 4_star name stars
0 acorn_guest_house type guesthouse name type
0 acorn_guest_house choice lots_of_them name choice
0 acorn_guest_house ref x7vu6y8y name ref
0 autumn_house address 710_newmarket_road name address
0 autumn_house area east name area
0 autumn_house phone 01223575122 name phone
0 autumn_house postcode cb58rs name postcode
0 autumn_house pricerange cheap name pricerange
0 autumn_house stars 4_star name stars
0 autumn_house type guesthouse name type
0 autumn_house choice lots_of_them name choice
0 autumn_house ref x7vu6y8y name ref
0 limehouse address 78-80_milton_road name address
0 limehouse area north name area
0 limehouse phone 01223300552 name phone
0 limehouse postcode cb42je name postcode
0 limehouse pricerange moderate name pricerange
0 limehouse stars 4_star name stars
0 limehouse type guesthouse name type
0 limehouse choice lots_of_them name choice
0 limehouse ref x7vu6y8y name ref
1 hello , i am looking to stay in a guesthouse that includes free parking==i have lots_of_them to choose from . is there any area of town that i can check into for you ?==no . i would like it to have a star rating of 4 and free wifi .==there are 16 such guest houses . you might like the alexander b and b , which is rated 4_star , yet inexpensive , and offers all the luxury the others choices do .==that sounds great ! can you book the alexander for 2 people ? we ' ll need it for 5 nights starting on thursday .==i am afraid that was unsuccessful . would like to book another day or a shorter stay ?==can we try 2 nights instead then ? i ' ll need the reference number as well .==your booking at the alexander for 2 nights was successful . your reference number is x7vu6y8y . is there anything else i can help you with today ?==that will be all , thanks .==awesome . take care !==[]

0 a_and_b_guest_house address 124_tenison_road name address
0 a_and_b_guest_house area east name area
0 a_and_b_guest_house phone 01223315702 name phone
0 a_and_b_guest_house postcode cb12dp name postcode
0 a_and_b_guest_house pricerange moderate name pricerange
0 a_and_b_guest_house stars 4_star name stars
0 a_and_b_guest_house type guesthouse name type
0 a_and_b_guest_house choice four name choice
0 a_and_b_guest_house ref 4wngilmf name ref
0 bridge_guest_house address 151_hills_road name address
0 bridge_guest_house area south name area
0 bridge_guest_house phone 01223247942 name phone
0 bridge_guest_house postcode cb28rj name postcode
0 bridge_guest_house pricerange moderate name pricerange
0 bridge_guest_house stars 3_star name stars
0 bridge_guest_house type guesthouse name type
0 bridge_guest_house choice four name choice
0 bridge_guest_house ref 4wngilmf name ref
0 hamilton_lodge address 156_chesterton_road name address
0 hamilton_lodge area north name area
0 hamilton_lodge phone 01223365664 name phone
0 hamilton_lodge postcode cb41da name postcode
0 hamilton_lodge pricerange moderate name pricerange
0 hamilton_lodge stars 3_star name stars
0 hamilton_lodge type guesthouse name type
0 hobsons_house address 96_barton_road name address
0 hobsons_house area west name area
0 hobsons_house phone 01223304906 name phone
0 hobsons_house postcode cb39lh name postcode
0 hobsons_house pricerange moderate name pricerange
0 hobsons_house stars 3_star name stars
0 hobsons_house type guesthouse name type
0 hobsons_house choice four name choice
0 hobsons_house ref 4wngilmf name ref
0 hamilton_lodge address 156_chesterton_road name address
0 hamilton_lodge area north name area
0 hamilton_lodge phone 01223365664 name phone
0 hamilton_lodge postcode cb41da name postcode
0 hamilton_lodge pricerange moderate name pricerange
0 hamilton_lodge stars 3_star name stars
0 hamilton_lodge type guesthouse name type
0 hamilton_lodge choice four name choice
0 hamilton_lodge ref 4wngilmf name ref
0 acorn_guest_house address 154_chesterton_road name address
0 acorn_guest_house area north name area
0 acorn_guest_house phone 01223353888 name phone
0 acorn_guest_house postcode cb41da name postcode
0 acorn_guest_house pricerange moderate name pricerange
0 acorn_guest_house stars 4_star name stars
0 acorn_guest_house type guesthouse name type
0 acorn_guest_house choice four name choice
0 acorn_guest_house ref 4wngilmf name ref
0 hobsons_house address 96_barton_road name address
0 hobsons_house area west name area
0 hobsons_house phone 01223304906 name phone
0 hobsons_house postcode cb39lh name postcode
0 hobsons_house pricerange moderate name pricerange
0 hobsons_house stars 3_star name stars
0 hobsons_house type guesthouse name type
1 i need to find a guesthouse with a 3_star rating==we have four such guesthouses . do you have a preferred location ?==['four']

0 a_and_b_guest_house address 124_tenison_road name address
0 a_and_b_guest_house area east name area
0 a_and_b_guest_house phone 01223315702 name phone
0 a_and_b_guest_house postcode cb12dp name postcode
0 a_and_b_guest_house pricerange moderate name pricerange
0 a_and_b_guest_house stars 4_star name stars
0 a_and_b_guest_house type guesthouse name type
0 a_and_b_guest_house choice four name choice
0 a_and_b_guest_house ref 4wngilmf name ref
0 bridge_guest_house address 151_hills_road name address
0 bridge_guest_house area south name area
0 bridge_guest_house phone 01223247942 name phone
0 bridge_guest_house postcode cb28rj name postcode
0 bridge_guest_house pricerange moderate name pricerange
0 bridge_guest_house stars 3_star name stars
0 bridge_guest_house type guesthouse name type
0 bridge_guest_house choice four name choice
0 bridge_guest_house ref 4wngilmf name ref
0 hamilton_lodge address 156_chesterton_road name address
0 hamilton_lodge area north name area
0 hamilton_lodge phone 01223365664 name phone
0 hamilton_lodge postcode cb41da name postcode
0 hamilton_lodge pricerange moderate name pricerange
0 hamilton_lodge stars 3_star name stars
0 hamilton_lodge type guesthouse name type
0 hobsons_house address 96_barton_road name address
0 hobsons_house area west name area
0 hobsons_house phone 01223304906 name phone
0 hobsons_house postcode cb39lh name postcode
0 hobsons_house pricerange moderate name pricerange
0 hobsons_house stars 3_star name stars
0 hobsons_house type guesthouse name type
0 hobsons_house choice four name choice
0 hobsons_house ref 4wngilmf name ref
0 hamilton_lodge address 156_chesterton_road name address
0 hamilton_lodge area north name area
0 hamilton_lodge phone 01223365664 name phone
0 hamilton_lodge postcode cb41da name postcode
0 hamilton_lodge pricerange moderate name pricerange
0 hamilton_lodge stars 3_star name stars
0 hamilton_lodge type guesthouse name type
0 hamilton_lodge choice four name choice
0 hamilton_lodge ref 4wngilmf name ref
0 acorn_guest_house address 154_chesterton_road name address
0 acorn_guest_house area north name area
0 acorn_guest_house phone 01223353888 name phone
0 acorn_guest_house postcode cb41da name postcode
0 acorn_guest_house pricerange moderate name pricerange
0 acorn_guest_house stars 4_star name stars
0 acorn_guest_house type guesthouse name type
0 acorn_guest_house choice four name choice
0 acorn_guest_house ref 4wngilmf name ref
0 hobsons_house address 96_barton_road name address
0 hobsons_house area west name area
0 hobsons_house phone 01223304906 name phone
0 hobsons_house postcode cb39lh name postcode
0 hobsons_house pricerange moderate name pricerange
0 hobsons_house stars 3_star name stars
0 hobsons_house type guesthouse name type
1 i need to find a guesthouse with a 3_star rating==we have four such guesthouses . do you have a preferred location ?==no , i don ' t . i want one that includes free wifi .==bridge gue house , hamilton_lodge , and hobsons_house are all available if you ' d like one of those ?==['hamilton_lodge', 'hobsons_house']

0 a_and_b_guest_house address 124_tenison_road name address
0 a_and_b_guest_house area east name area
0 a_and_b_guest_house phone 01223315702 name phone
0 a_and_b_guest_house postcode cb12dp name postcode
0 a_and_b_guest_house pricerange moderate name pricerange
0 a_and_b_guest_house stars 4_star name stars
0 a_and_b_guest_house type guesthouse name type
0 a_and_b_guest_house choice four name choice
0 a_and_b_guest_house ref 4wngilmf name ref
0 bridge_guest_house address 151_hills_road name address
0 bridge_guest_house area south name area
0 bridge_guest_house phone 01223247942 name phone
0 bridge_guest_house postcode cb28rj name postcode
0 bridge_guest_house pricerange moderate name pricerange
0 bridge_guest_house stars 3_star name stars
0 bridge_guest_house type guesthouse name type
0 bridge_guest_house choice four name choice
0 bridge_guest_house ref 4wngilmf name ref
0 hamilton_lodge address 156_chesterton_road name address
0 hamilton_lodge area north name area
0 hamilton_lodge phone 01223365664 name phone
0 hamilton_lodge postcode cb41da name postcode
0 hamilton_lodge pricerange moderate name pricerange
0 hamilton_lodge stars 3_star name stars
0 hamilton_lodge type guesthouse name type
0 hobsons_house address 96_barton_road name address
0 hobsons_house area west name area
0 hobsons_house phone 01223304906 name phone
0 hobsons_house postcode cb39lh name postcode
0 hobsons_house pricerange moderate name pricerange
0 hobsons_house stars 3_star name stars
0 hobsons_house type guesthouse name type
0 hobsons_house choice four name choice
0 hobsons_house ref 4wngilmf name ref
0 hamilton_lodge address 156_chesterton_road name address
0 hamilton_lodge area north name area
0 hamilton_lodge phone 01223365664 name phone
0 hamilton_lodge postcode cb41da name postcode
0 hamilton_lodge pricerange moderate name pricerange
0 hamilton_lodge stars 3_star name stars
0 hamilton_lodge type guesthouse name type
0 hamilton_lodge choice four name choice
0 hamilton_lodge ref 4wngilmf name ref
0 acorn_guest_house address 154_chesterton_road name address
0 acorn_guest_house area north name area
0 acorn_guest_house phone 01223353888 name phone
0 acorn_guest_house postcode cb41da name postcode
0 acorn_guest_house pricerange moderate name pricerange
0 acorn_guest_house stars 4_star name stars
0 acorn_guest_house type guesthouse name type
0 acorn_guest_house choice four name choice
0 acorn_guest_house ref 4wngilmf name ref
0 hobsons_house address 96_barton_road name address
0 hobsons_house area west name area
0 hobsons_house phone 01223304906 name phone
0 hobsons_house postcode cb39lh name postcode
0 hobsons_house pricerange moderate name pricerange
0 hobsons_house stars 3_star name stars
0 hobsons_house type guesthouse name type
1 i need to find a guesthouse with a 3_star rating==we have four such guesthouses . do you have a preferred location ?==no , i don ' t . i want one that includes free wifi .==bridge gue house , hamilton_lodge , and hobsons_house are all available if you ' d like one of those ?==please book the hamilton_lodge , for 6 people .==i ' d be happy to . how many nights would you like to stay ? and i ' ll need to know the day you would like to start your stay .==[]

0 a_and_b_guest_house address 124_tenison_road name address
0 a_and_b_guest_house area east name area
0 a_and_b_guest_house phone 01223315702 name phone
0 a_and_b_guest_house postcode cb12dp name postcode
0 a_and_b_guest_house pricerange moderate name pricerange
0 a_and_b_guest_house stars 4_star name stars
0 a_and_b_guest_house type guesthouse name type
0 a_and_b_guest_house choice four name choice
0 a_and_b_guest_house ref 4wngilmf name ref
0 bridge_guest_house address 151_hills_road name address
0 bridge_guest_house area south name area
0 bridge_guest_house phone 01223247942 name phone
0 bridge_guest_house postcode cb28rj name postcode
0 bridge_guest_house pricerange moderate name pricerange
0 bridge_guest_house stars 3_star name stars
0 bridge_guest_house type guesthouse name type
0 bridge_guest_house choice four name choice
0 bridge_guest_house ref 4wngilmf name ref
0 hamilton_lodge address 156_chesterton_road name address
0 hamilton_lodge area north name area
0 hamilton_lodge phone 01223365664 name phone
0 hamilton_lodge postcode cb41da name postcode
0 hamilton_lodge pricerange moderate name pricerange
0 hamilton_lodge stars 3_star name stars
0 hamilton_lodge type guesthouse name type
0 hobsons_house address 96_barton_road name address
0 hobsons_house area west name area
0 hobsons_house phone 01223304906 name phone
0 hobsons_house postcode cb39lh name postcode
0 hobsons_house pricerange moderate name pricerange
0 hobsons_house stars 3_star name stars
0 hobsons_house type guesthouse name type
0 hobsons_house choice four name choice
0 hobsons_house ref 4wngilmf name ref
0 hamilton_lodge address 156_chesterton_road name address
0 hamilton_lodge area north name area
0 hamilton_lodge phone 01223365664 name phone
0 hamilton_lodge postcode cb41da name postcode
0 hamilton_lodge pricerange moderate name pricerange
0 hamilton_lodge stars 3_star name stars
0 hamilton_lodge type guesthouse name type
0 hamilton_lodge choice four name choice
0 hamilton_lodge ref 4wngilmf name ref
0 acorn_guest_house address 154_chesterton_road name address
0 acorn_guest_house area north name area
0 acorn_guest_house phone 01223353888 name phone
0 acorn_guest_house postcode cb41da name postcode
0 acorn_guest_house pricerange moderate name pricerange
0 acorn_guest_house stars 4_star name stars
0 acorn_guest_house type guesthouse name type
0 acorn_guest_house choice four name choice
0 acorn_guest_house ref 4wngilmf name ref
0 hobsons_house address 96_barton_road name address
0 hobsons_house area west name area
0 hobsons_house phone 01223304906 name phone
0 hobsons_house postcode cb39lh name postcode
0 hobsons_house pricerange moderate name pricerange
0 hobsons_house stars 3_star name stars
0 hobsons_house type guesthouse name type
1 i need to find a guesthouse with a 3_star rating==we have four such guesthouses . do you have a preferred location ?==no , i don ' t . i want one that includes free wifi .==bridge gue house , hamilton_lodge , and hobsons_house are all available if you ' d like one of those ?==please book the hamilton_lodge , for 6 people .==i ' d be happy to . how many nights would you like to stay ? and i ' ll need to know the day you would like to start your stay .==i ' ll be staying 2 nights starting on wednesday . oh , and there are 6 of us .==i ' m sorry , my reservation attempt was unsuccessful . will another day or length of stay work ?==[]

0 a_and_b_guest_house address 124_tenison_road name address
0 a_and_b_guest_house area east name area
0 a_and_b_guest_house phone 01223315702 name phone
0 a_and_b_guest_house postcode cb12dp name postcode
0 a_and_b_guest_house pricerange moderate name pricerange
0 a_and_b_guest_house stars 4_star name stars
0 a_and_b_guest_house type guesthouse name type
0 a_and_b_guest_house choice four name choice
0 a_and_b_guest_house ref 4wngilmf name ref
0 bridge_guest_house address 151_hills_road name address
0 bridge_guest_house area south name area
0 bridge_guest_house phone 01223247942 name phone
0 bridge_guest_house postcode cb28rj name postcode
0 bridge_guest_house pricerange moderate name pricerange
0 bridge_guest_house stars 3_star name stars
0 bridge_guest_house type guesthouse name type
0 bridge_guest_house choice four name choice
0 bridge_guest_house ref 4wngilmf name ref
0 hamilton_lodge address 156_chesterton_road name address
0 hamilton_lodge area north name area
0 hamilton_lodge phone 01223365664 name phone
0 hamilton_lodge postcode cb41da name postcode
0 hamilton_lodge pricerange moderate name pricerange
0 hamilton_lodge stars 3_star name stars
0 hamilton_lodge type guesthouse name type
0 hobsons_house address 96_barton_road name address
0 hobsons_house area west name area
0 hobsons_house phone 01223304906 name phone
0 hobsons_house postcode cb39lh name postcode
0 hobsons_house pricerange moderate name pricerange
0 hobsons_house stars 3_star name stars
0 hobsons_house type guesthouse name type
0 hobsons_house choice four name choice
0 hobsons_house ref 4wngilmf name ref
0 hamilton_lodge address 156_chesterton_road name address
0 hamilton_lodge area north name area
0 hamilton_lodge phone 01223365664 name phone
0 hamilton_lodge postcode cb41da name postcode
0 hamilton_lodge pricerange moderate name pricerange
0 hamilton_lodge stars 3_star name stars
0 hamilton_lodge type guesthouse name type
0 hamilton_lodge choice four name choice
0 hamilton_lodge ref 4wngilmf name ref
0 acorn_guest_house address 154_chesterton_road name address
0 acorn_guest_house area north name area
0 acorn_guest_house phone 01223353888 name phone
0 acorn_guest_house postcode cb41da name postcode
0 acorn_guest_house pricerange moderate name pricerange
0 acorn_guest_house stars 4_star name stars
0 acorn_guest_house type guesthouse name type
0 acorn_guest_house choice four name choice
0 acorn_guest_house ref 4wngilmf name ref
0 hobsons_house address 96_barton_road name address
0 hobsons_house area west name area
0 hobsons_house phone 01223304906 name phone
0 hobsons_house postcode cb39lh name postcode
0 hobsons_house pricerange moderate name pricerange
0 hobsons_house stars 3_star name stars
0 hobsons_house type guesthouse name type
1 i need to find a guesthouse with a 3_star rating==we have four such guesthouses . do you have a preferred location ?==no , i don ' t . i want one that includes free wifi .==bridge gue house , hamilton_lodge , and hobsons_house are all available if you ' d like one of those ?==please book the hamilton_lodge , for 6 people .==i ' d be happy to . how many nights would you like to stay ? and i ' ll need to know the day you would like to start your stay .==i ' ll be staying 2 nights starting on wednesday . oh , and there are 6 of us .==i ' m sorry , my reservation attempt was unsuccessful . will another day or length of stay work ?==can you try the same parameters at another hotel ?==of course , could you tell me the area you would like to stay in so i can narrow it for you ?==[]

0 a_and_b_guest_house address 124_tenison_road name address
0 a_and_b_guest_house area east name area
0 a_and_b_guest_house phone 01223315702 name phone
0 a_and_b_guest_house postcode cb12dp name postcode
0 a_and_b_guest_house pricerange moderate name pricerange
0 a_and_b_guest_house stars 4_star name stars
0 a_and_b_guest_house type guesthouse name type
0 a_and_b_guest_house choice four name choice
0 a_and_b_guest_house ref 4wngilmf name ref
0 bridge_guest_house address 151_hills_road name address
0 bridge_guest_house area south name area
0 bridge_guest_house phone 01223247942 name phone
0 bridge_guest_house postcode cb28rj name postcode
0 bridge_guest_house pricerange moderate name pricerange
0 bridge_guest_house stars 3_star name stars
0 bridge_guest_house type guesthouse name type
0 bridge_guest_house choice four name choice
0 bridge_guest_house ref 4wngilmf name ref
0 hamilton_lodge address 156_chesterton_road name address
0 hamilton_lodge area north name area
0 hamilton_lodge phone 01223365664 name phone
0 hamilton_lodge postcode cb41da name postcode
0 hamilton_lodge pricerange moderate name pricerange
0 hamilton_lodge stars 3_star name stars
0 hamilton_lodge type guesthouse name type
0 hobsons_house address 96_barton_road name address
0 hobsons_house area west name area
0 hobsons_house phone 01223304906 name phone
0 hobsons_house postcode cb39lh name postcode
0 hobsons_house pricerange moderate name pricerange
0 hobsons_house stars 3_star name stars
0 hobsons_house type guesthouse name type
0 hobsons_house choice four name choice
0 hobsons_house ref 4wngilmf name ref
0 hamilton_lodge address 156_chesterton_road name address
0 hamilton_lodge area north name area
0 hamilton_lodge phone 01223365664 name phone
0 hamilton_lodge postcode cb41da name postcode
0 hamilton_lodge pricerange moderate name pricerange
0 hamilton_lodge stars 3_star name stars
0 hamilton_lodge type guesthouse name type
0 hamilton_lodge choice four name choice
0 hamilton_lodge ref 4wngilmf name ref
0 acorn_guest_house address 154_chesterton_road name address
0 acorn_guest_house area north name area
0 acorn_guest_house phone 01223353888 name phone
0 acorn_guest_house postcode cb41da name postcode
0 acorn_guest_house pricerange moderate name pricerange
0 acorn_guest_house stars 4_star name stars
0 acorn_guest_house type guesthouse name type
0 acorn_guest_house choice four name choice
0 acorn_guest_house ref 4wngilmf name ref
0 hobsons_house address 96_barton_road name address
0 hobsons_house area west name area
0 hobsons_house phone 01223304906 name phone
0 hobsons_house postcode cb39lh name postcode
0 hobsons_house pricerange moderate name pricerange
0 hobsons_house stars 3_star name stars
0 hobsons_house type guesthouse name type
1 i need to find a guesthouse with a 3_star rating==we have four such guesthouses . do you have a preferred location ?==no , i don ' t . i want one that includes free wifi .==bridge gue house , hamilton_lodge , and hobsons_house are all available if you ' d like one of those ?==please book the hamilton_lodge , for 6 people .==i ' d be happy to . how many nights would you like to stay ? and i ' ll need to know the day you would like to start your stay .==i ' ll be staying 2 nights starting on wednesday . oh , and there are 6 of us .==i ' m sorry , my reservation attempt was unsuccessful . will another day or length of stay work ?==can you try the same parameters at another hotel ?==of course , could you tell me the area you would like to stay in so i can narrow it for you ?==the are does not matter , just 3_star and wifi at a guesthouse please .==i ' ve got you a reservation for 6 at hobson ' s house for 2 nights . your reference number is 4wngilmf .==['4wngilmf']

0 a_and_b_guest_house address 124_tenison_road name address
0 a_and_b_guest_house area east name area
0 a_and_b_guest_house phone 01223315702 name phone
0 a_and_b_guest_house postcode cb12dp name postcode
0 a_and_b_guest_house pricerange moderate name pricerange
0 a_and_b_guest_house stars 4_star name stars
0 a_and_b_guest_house type guesthouse name type
0 a_and_b_guest_house choice four name choice
0 a_and_b_guest_house ref 4wngilmf name ref
0 bridge_guest_house address 151_hills_road name address
0 bridge_guest_house area south name area
0 bridge_guest_house phone 01223247942 name phone
0 bridge_guest_house postcode cb28rj name postcode
0 bridge_guest_house pricerange moderate name pricerange
0 bridge_guest_house stars 3_star name stars
0 bridge_guest_house type guesthouse name type
0 bridge_guest_house choice four name choice
0 bridge_guest_house ref 4wngilmf name ref
0 hamilton_lodge address 156_chesterton_road name address
0 hamilton_lodge area north name area
0 hamilton_lodge phone 01223365664 name phone
0 hamilton_lodge postcode cb41da name postcode
0 hamilton_lodge pricerange moderate name pricerange
0 hamilton_lodge stars 3_star name stars
0 hamilton_lodge type guesthouse name type
0 hobsons_house address 96_barton_road name address
0 hobsons_house area west name area
0 hobsons_house phone 01223304906 name phone
0 hobsons_house postcode cb39lh name postcode
0 hobsons_house pricerange moderate name pricerange
0 hobsons_house stars 3_star name stars
0 hobsons_house type guesthouse name type
0 hobsons_house choice four name choice
0 hobsons_house ref 4wngilmf name ref
0 hamilton_lodge address 156_chesterton_road name address
0 hamilton_lodge area north name area
0 hamilton_lodge phone 01223365664 name phone
0 hamilton_lodge postcode cb41da name postcode
0 hamilton_lodge pricerange moderate name pricerange
0 hamilton_lodge stars 3_star name stars
0 hamilton_lodge type guesthouse name type
0 hamilton_lodge choice four name choice
0 hamilton_lodge ref 4wngilmf name ref
0 acorn_guest_house address 154_chesterton_road name address
0 acorn_guest_house area north name area
0 acorn_guest_house phone 01223353888 name phone
0 acorn_guest_house postcode cb41da name postcode
0 acorn_guest_house pricerange moderate name pricerange
0 acorn_guest_house stars 4_star name stars
0 acorn_guest_house type guesthouse name type
0 acorn_guest_house choice four name choice
0 acorn_guest_house ref 4wngilmf name ref
0 hobsons_house address 96_barton_road name address
0 hobsons_house area west name area
0 hobsons_house phone 01223304906 name phone
0 hobsons_house postcode cb39lh name postcode
0 hobsons_house pricerange moderate name pricerange
0 hobsons_house stars 3_star name stars
0 hobsons_house type guesthouse name type
1 i need to find a guesthouse with a 3_star rating==we have four such guesthouses . do you have a preferred location ?==no , i don ' t . i want one that includes free wifi .==bridge gue house , hamilton_lodge , and hobsons_house are all available if you ' d like one of those ?==please book the hamilton_lodge , for 6 people .==i ' d be happy to . how many nights would you like to stay ? and i ' ll need to know the day you would like to start your stay .==i ' ll be staying 2 nights starting on wednesday . oh , and there are 6 of us .==i ' m sorry , my reservation attempt was unsuccessful . will another day or length of stay work ?==can you try the same parameters at another hotel ?==of course , could you tell me the area you would like to stay in so i can narrow it for you ?==the are does not matter , just 3_star and wifi at a guesthouse please .==i ' ve got you a reservation for 6 at hobson ' s house for 2 nights . your reference number is 4wngilmf .==thank you so much ! that should be all i need .==you ' re welcome . enjoy your day .==[]

0 pizza_hut_cherry_hinton address g4_cambridge_leisure_park_clifton_way_cherry_hinton name address
0 pizza_hut_cherry_hinton area south name area
0 pizza_hut_cherry_hinton food italian name food
0 pizza_hut_cherry_hinton phone 01223323737 name phone
0 pizza_hut_cherry_hinton postcode cb17dy name postcode
0 pizza_hut_cherry_hinton pricerange moderate name pricerange
0 pizza_hut_cherry_hinton type restaurant name type
0 stazione_restaurant_and_coffee_bar address market_hill_city_centre name address
0 stazione_restaurant_and_coffee_bar area centre name area
0 stazione_restaurant_and_coffee_bar food italian name food
0 stazione_restaurant_and_coffee_bar phone 01223352607 name phone
0 stazione_restaurant_and_coffee_bar postcode cb23nj name postcode
0 stazione_restaurant_and_coffee_bar pricerange expensive name pricerange
0 stazione_restaurant_and_coffee_bar type restaurant name type
0 pizza_express address regent_street_city_centre name address
0 pizza_express area centre name area
0 pizza_express food italian name food
0 pizza_express phone 01223324033 name phone
0 pizza_express postcode cb21db name postcode
0 pizza_express pricerange moderate name pricerange
0 pizza_express type restaurant name type
0 ask_restaurant address 12_bridge_street_city_centre name address
0 ask_restaurant area centre name area
0 ask_restaurant food italian name food
0 ask_restaurant phone 01223364917 name phone
0 ask_restaurant postcode cb21uf name postcode
0 ask_restaurant pricerange cheap name pricerange
0 ask_restaurant type restaurant name type
0 pizza_hut_city_centre address regent_street_city_centre name address
0 pizza_hut_city_centre area centre name area
0 pizza_hut_city_centre food italian name food
0 pizza_hut_city_centre phone 01223323737 name phone
0 pizza_hut_city_centre postcode cb21ab name postcode
0 pizza_hut_city_centre pricerange cheap name pricerange
0 pizza_hut_city_centre type restaurant name type
0 prezzo address 21_-_24_northampton_road name address
0 prezzo area west name area
0 prezzo food italian name food
0 prezzo phone 01799521260 name phone
0 prezzo postcode cb30ad name postcode
0 prezzo pricerange moderate name pricerange
0 prezzo type restaurant name type
0 da_vinci_pizzeria address 20_milton_road_chesterton name address
0 da_vinci_pizzeria area north name area
0 da_vinci_pizzeria food italian name food
0 da_vinci_pizzeria phone 01223351707 name phone
0 da_vinci_pizzeria postcode cb41jy name postcode
0 da_vinci_pizzeria pricerange cheap name pricerange
0 da_vinci_pizzeria type restaurant name type
1 i am looking for a restaurant . the restaurant should be in the north and should serve italian food==da_vinci_pizzeria at 20_milton_road_chesterton .==['da_vinci_pizzeria', '20_milton_road_chesterton']

0 pizza_hut_cherry_hinton address g4_cambridge_leisure_park_clifton_way_cherry_hinton name address
0 pizza_hut_cherry_hinton area south name area
0 pizza_hut_cherry_hinton food italian name food
0 pizza_hut_cherry_hinton phone 01223323737 name phone
0 pizza_hut_cherry_hinton postcode cb17dy name postcode
0 pizza_hut_cherry_hinton pricerange moderate name pricerange
0 pizza_hut_cherry_hinton type restaurant name type
0 stazione_restaurant_and_coffee_bar address market_hill_city_centre name address
0 stazione_restaurant_and_coffee_bar area centre name area
0 stazione_restaurant_and_coffee_bar food italian name food
0 stazione_restaurant_and_coffee_bar phone 01223352607 name phone
0 stazione_restaurant_and_coffee_bar postcode cb23nj name postcode
0 stazione_restaurant_and_coffee_bar pricerange expensive name pricerange
0 stazione_restaurant_and_coffee_bar type restaurant name type
0 pizza_express address regent_street_city_centre name address
0 pizza_express area centre name area
0 pizza_express food italian name food
0 pizza_express phone 01223324033 name phone
0 pizza_express postcode cb21db name postcode
0 pizza_express pricerange moderate name pricerange
0 pizza_express type restaurant name type
0 ask_restaurant address 12_bridge_street_city_centre name address
0 ask_restaurant area centre name area
0 ask_restaurant food italian name food
0 ask_restaurant phone 01223364917 name phone
0 ask_restaurant postcode cb21uf name postcode
0 ask_restaurant pricerange cheap name pricerange
0 ask_restaurant type restaurant name type
0 pizza_hut_city_centre address regent_street_city_centre name address
0 pizza_hut_city_centre area centre name area
0 pizza_hut_city_centre food italian name food
0 pizza_hut_city_centre phone 01223323737 name phone
0 pizza_hut_city_centre postcode cb21ab name postcode
0 pizza_hut_city_centre pricerange cheap name pricerange
0 pizza_hut_city_centre type restaurant name type
0 prezzo address 21_-_24_northampton_road name address
0 prezzo area west name area
0 prezzo food italian name food
0 prezzo phone 01799521260 name phone
0 prezzo postcode cb30ad name postcode
0 prezzo pricerange moderate name pricerange
0 prezzo type restaurant name type
0 da_vinci_pizzeria address 20_milton_road_chesterton name address
0 da_vinci_pizzeria area north name area
0 da_vinci_pizzeria food italian name food
0 da_vinci_pizzeria phone 01223351707 name phone
0 da_vinci_pizzeria postcode cb41jy name postcode
0 da_vinci_pizzeria pricerange cheap name pricerange
0 da_vinci_pizzeria type restaurant name type
1 i am looking for a restaurant . the restaurant should be in the north and should serve italian food==da_vinci_pizzeria at 20_milton_road_chesterton .==is that restaurant cheap ?==yes the restaurant is cheap .==['cheap', 'restaurant']

0 pizza_hut_cherry_hinton address g4_cambridge_leisure_park_clifton_way_cherry_hinton name address
0 pizza_hut_cherry_hinton area south name area
0 pizza_hut_cherry_hinton food italian name food
0 pizza_hut_cherry_hinton phone 01223323737 name phone
0 pizza_hut_cherry_hinton postcode cb17dy name postcode
0 pizza_hut_cherry_hinton pricerange moderate name pricerange
0 pizza_hut_cherry_hinton type restaurant name type
0 stazione_restaurant_and_coffee_bar address market_hill_city_centre name address
0 stazione_restaurant_and_coffee_bar area centre name area
0 stazione_restaurant_and_coffee_bar food italian name food
0 stazione_restaurant_and_coffee_bar phone 01223352607 name phone
0 stazione_restaurant_and_coffee_bar postcode cb23nj name postcode
0 stazione_restaurant_and_coffee_bar pricerange expensive name pricerange
0 stazione_restaurant_and_coffee_bar type restaurant name type
0 pizza_express address regent_street_city_centre name address
0 pizza_express area centre name area
0 pizza_express food italian name food
0 pizza_express phone 01223324033 name phone
0 pizza_express postcode cb21db name postcode
0 pizza_express pricerange moderate name pricerange
0 pizza_express type restaurant name type
0 ask_restaurant address 12_bridge_street_city_centre name address
0 ask_restaurant area centre name area
0 ask_restaurant food italian name food
0 ask_restaurant phone 01223364917 name phone
0 ask_restaurant postcode cb21uf name postcode
0 ask_restaurant pricerange cheap name pricerange
0 ask_restaurant type restaurant name type
0 pizza_hut_city_centre address regent_street_city_centre name address
0 pizza_hut_city_centre area centre name area
0 pizza_hut_city_centre food italian name food
0 pizza_hut_city_centre phone 01223323737 name phone
0 pizza_hut_city_centre postcode cb21ab name postcode
0 pizza_hut_city_centre pricerange cheap name pricerange
0 pizza_hut_city_centre type restaurant name type
0 prezzo address 21_-_24_northampton_road name address
0 prezzo area west name area
0 prezzo food italian name food
0 prezzo phone 01799521260 name phone
0 prezzo postcode cb30ad name postcode
0 prezzo pricerange moderate name pricerange
0 prezzo type restaurant name type
0 da_vinci_pizzeria address 20_milton_road_chesterton name address
0 da_vinci_pizzeria area north name area
0 da_vinci_pizzeria food italian name food
0 da_vinci_pizzeria phone 01223351707 name phone
0 da_vinci_pizzeria postcode cb41jy name postcode
0 da_vinci_pizzeria pricerange cheap name pricerange
0 da_vinci_pizzeria type restaurant name type
1 i am looking for a restaurant . the restaurant should be in the north and should serve italian food==da_vinci_pizzeria at 20_milton_road_chesterton .==is that restaurant cheap ?==yes the restaurant is cheap .==please get me the you get phone number and address==the phone number is 01223351707 and the address is 20_milton_road_chesterton . would you like to make a reservation ?==['01223351707', '20_milton_road_chesterton']

0 pizza_hut_cherry_hinton address g4_cambridge_leisure_park_clifton_way_cherry_hinton name address
0 pizza_hut_cherry_hinton area south name area
0 pizza_hut_cherry_hinton food italian name food
0 pizza_hut_cherry_hinton phone 01223323737 name phone
0 pizza_hut_cherry_hinton postcode cb17dy name postcode
0 pizza_hut_cherry_hinton pricerange moderate name pricerange
0 pizza_hut_cherry_hinton type restaurant name type
0 stazione_restaurant_and_coffee_bar address market_hill_city_centre name address
0 stazione_restaurant_and_coffee_bar area centre name area
0 stazione_restaurant_and_coffee_bar food italian name food
0 stazione_restaurant_and_coffee_bar phone 01223352607 name phone
0 stazione_restaurant_and_coffee_bar postcode cb23nj name postcode
0 stazione_restaurant_and_coffee_bar pricerange expensive name pricerange
0 stazione_restaurant_and_coffee_bar type restaurant name type
0 pizza_express address regent_street_city_centre name address
0 pizza_express area centre name area
0 pizza_express food italian name food
0 pizza_express phone 01223324033 name phone
0 pizza_express postcode cb21db name postcode
0 pizza_express pricerange moderate name pricerange
0 pizza_express type restaurant name type
0 ask_restaurant address 12_bridge_street_city_centre name address
0 ask_restaurant area centre name area
0 ask_restaurant food italian name food
0 ask_restaurant phone 01223364917 name phone
0 ask_restaurant postcode cb21uf name postcode
0 ask_restaurant pricerange cheap name pricerange
0 ask_restaurant type restaurant name type
0 pizza_hut_city_centre address regent_street_city_centre name address
0 pizza_hut_city_centre area centre name area
0 pizza_hut_city_centre food italian name food
0 pizza_hut_city_centre phone 01223323737 name phone
0 pizza_hut_city_centre postcode cb21ab name postcode
0 pizza_hut_city_centre pricerange cheap name pricerange
0 pizza_hut_city_centre type restaurant name type
0 prezzo address 21_-_24_northampton_road name address
0 prezzo area west name area
0 prezzo food italian name food
0 prezzo phone 01799521260 name phone
0 prezzo postcode cb30ad name postcode
0 prezzo pricerange moderate name pricerange
0 prezzo type restaurant name type
0 da_vinci_pizzeria address 20_milton_road_chesterton name address
0 da_vinci_pizzeria area north name area
0 da_vinci_pizzeria food italian name food
0 da_vinci_pizzeria phone 01223351707 name phone
0 da_vinci_pizzeria postcode cb41jy name postcode
0 da_vinci_pizzeria pricerange cheap name pricerange
0 da_vinci_pizzeria type restaurant name type
1 i am looking for a restaurant . the restaurant should be in the north and should serve italian food==da_vinci_pizzeria at 20_milton_road_chesterton .==is that restaurant cheap ?==yes the restaurant is cheap .==please get me the you get phone number and address==the phone number is 01223351707 and the address is 20_milton_road_chesterton . would you like to make a reservation ?==no thank you . i don ' t a reservation . that is all the info i need today .==you ' re welcome . please call us again and have a nice day .==[]

0 pizza_hut_cherry_hinton address g4_cambridge_leisure_park_clifton_way_cherry_hinton name address
0 pizza_hut_cherry_hinton area south name area
0 pizza_hut_cherry_hinton food italian name food
0 pizza_hut_cherry_hinton phone 01223323737 name phone
0 pizza_hut_cherry_hinton postcode cb17dy name postcode
0 pizza_hut_cherry_hinton pricerange moderate name pricerange
0 pizza_hut_cherry_hinton type restaurant name type
0 stazione_restaurant_and_coffee_bar address market_hill_city_centre name address
0 stazione_restaurant_and_coffee_bar area centre name area
0 stazione_restaurant_and_coffee_bar food italian name food
0 stazione_restaurant_and_coffee_bar phone 01223352607 name phone
0 stazione_restaurant_and_coffee_bar postcode cb23nj name postcode
0 stazione_restaurant_and_coffee_bar pricerange expensive name pricerange
0 stazione_restaurant_and_coffee_bar type restaurant name type
0 pizza_express address regent_street_city_centre name address
0 pizza_express area centre name area
0 pizza_express food italian name food
0 pizza_express phone 01223324033 name phone
0 pizza_express postcode cb21db name postcode
0 pizza_express pricerange moderate name pricerange
0 pizza_express type restaurant name type
0 ask_restaurant address 12_bridge_street_city_centre name address
0 ask_restaurant area centre name area
0 ask_restaurant food italian name food
0 ask_restaurant phone 01223364917 name phone
0 ask_restaurant postcode cb21uf name postcode
0 ask_restaurant pricerange cheap name pricerange
0 ask_restaurant type restaurant name type
0 pizza_hut_city_centre address regent_street_city_centre name address
0 pizza_hut_city_centre area centre name area
0 pizza_hut_city_centre food italian name food
0 pizza_hut_city_centre phone 01223323737 name phone
0 pizza_hut_city_centre postcode cb21ab name postcode
0 pizza_hut_city_centre pricerange cheap name pricerange
0 pizza_hut_city_centre type restaurant name type
0 prezzo address 21_-_24_northampton_road name address
0 prezzo area west name area
0 prezzo food italian name food
0 prezzo phone 01799521260 name phone
0 prezzo postcode cb30ad name postcode
0 prezzo pricerange moderate name pricerange
0 prezzo type restaurant name type
0 da_vinci_pizzeria address 20_milton_road_chesterton name address
0 da_vinci_pizzeria area north name area
0 da_vinci_pizzeria food italian name food
0 da_vinci_pizzeria phone 01223351707 name phone
0 da_vinci_pizzeria postcode cb41jy name postcode
0 da_vinci_pizzeria pricerange cheap name pricerange
0 da_vinci_pizzeria type restaurant name type
1 i am looking for a restaurant . the restaurant should be in the north and should serve italian food==da_vinci_pizzeria at 20_milton_road_chesterton .==is that restaurant cheap ?==yes the restaurant is cheap .==please get me the you get phone number and address==the phone number is 01223351707 and the address is 20_milton_road_chesterton . would you like to make a reservation ?==no thank you . i don ' t a reservation . that is all the info i need today .==you ' re welcome . please call us again and have a nice day .==you , too . thank you , goodbye now .==thank you for allowing me to help you , have a great day .==[]

0 meze_bar address 196_mill_road_city_centre name address
0 meze_bar area centre name area
0 meze_bar food turkish name food
0 meze_bar postcode cb13nf name postcode
0 meze_bar pricerange expensive name pricerange
0 meze_bar type restaurant name type
0 meze_bar address 196_mill_road_city_centre name address
0 meze_bar area centre name area
0 meze_bar food turkish name food
0 meze_bar postcode cb13nf name postcode
0 meze_bar pricerange expensive name pricerange
0 meze_bar type restaurant name type
0 meze_bar ref uywxp4gd name ref
0 pizza_hut_city_centre address regent_street_city_centre name address
0 pizza_hut_city_centre area centre name area
0 pizza_hut_city_centre food italian name food
0 pizza_hut_city_centre phone 01223323737 name phone
0 pizza_hut_city_centre postcode cb21ab name postcode
0 pizza_hut_city_centre pricerange cheap name pricerange
0 pizza_hut_city_centre type restaurant name type
0 pizza_hut_city_centre ref uywxp4gd name ref
0 pizza_hut_cherry_hinton address g4_cambridge_leisure_park_clifton_way_cherry_hinton name address
0 pizza_hut_cherry_hinton area south name area
0 pizza_hut_cherry_hinton food italian name food
0 pizza_hut_cherry_hinton phone 01223323737 name phone
0 pizza_hut_cherry_hinton postcode cb17dy name postcode
0 pizza_hut_cherry_hinton pricerange moderate name pricerange
0 pizza_hut_cherry_hinton type restaurant name type
0 pizza_hut_cherry_hinton ref uywxp4gd name ref
0 the_good_luck_chinese_food_takeaway address 82_cherry_hinton_road_cherry_hinton name address
0 the_good_luck_chinese_food_takeaway area south name area
0 the_good_luck_chinese_food_takeaway food chinese name food
0 the_good_luck_chinese_food_takeaway phone 01223244149 name phone
0 the_good_luck_chinese_food_takeaway postcode cb17ag name postcode
0 the_good_luck_chinese_food_takeaway pricerange expensive name pricerange
0 the_good_luck_chinese_food_takeaway type restaurant name type
0 the_good_luck_chinese_food_takeaway ref uywxp4gd name ref
0 curry_garden address 106_regent_street_city_centre name address
0 curry_garden area centre name area
0 curry_garden food indian name food
0 curry_garden phone 01223302330 name phone
0 curry_garden postcode cb21dp name postcode
0 curry_garden pricerange expensive name pricerange
0 curry_garden type restaurant name type
0 curry_garden ref uywxp4gd name ref
0 the_missing_sock address finders_corner_newmarket_road name address
0 the_missing_sock area east name area
0 the_missing_sock food international name food
0 the_missing_sock phone 01223812660 name phone
0 the_missing_sock postcode cb259aq name postcode
0 the_missing_sock pricerange cheap name pricerange
0 the_missing_sock type restaurant name type
0 the_missing_sock ref uywxp4gd name ref
1 am looking for a place to dine it should be in the centre and should be in the expensive price range==were you looking for a specific type of food ?==[]

0 meze_bar address 196_mill_road_city_centre name address
0 meze_bar area centre name area
0 meze_bar food turkish name food
0 meze_bar postcode cb13nf name postcode
0 meze_bar pricerange expensive name pricerange
0 meze_bar type restaurant name type
0 meze_bar address 196_mill_road_city_centre name address
0 meze_bar area centre name area
0 meze_bar food turkish name food
0 meze_bar postcode cb13nf name postcode
0 meze_bar pricerange expensive name pricerange
0 meze_bar type restaurant name type
0 meze_bar ref uywxp4gd name ref
0 pizza_hut_city_centre address regent_street_city_centre name address
0 pizza_hut_city_centre area centre name area
0 pizza_hut_city_centre food italian name food
0 pizza_hut_city_centre phone 01223323737 name phone
0 pizza_hut_city_centre postcode cb21ab name postcode
0 pizza_hut_city_centre pricerange cheap name pricerange
0 pizza_hut_city_centre type restaurant name type
0 pizza_hut_city_centre ref uywxp4gd name ref
0 pizza_hut_cherry_hinton address g4_cambridge_leisure_park_clifton_way_cherry_hinton name address
0 pizza_hut_cherry_hinton area south name area
0 pizza_hut_cherry_hinton food italian name food
0 pizza_hut_cherry_hinton phone 01223323737 name phone
0 pizza_hut_cherry_hinton postcode cb17dy name postcode
0 pizza_hut_cherry_hinton pricerange moderate name pricerange
0 pizza_hut_cherry_hinton type restaurant name type
0 pizza_hut_cherry_hinton ref uywxp4gd name ref
0 the_good_luck_chinese_food_takeaway address 82_cherry_hinton_road_cherry_hinton name address
0 the_good_luck_chinese_food_takeaway area south name area
0 the_good_luck_chinese_food_takeaway food chinese name food
0 the_good_luck_chinese_food_takeaway phone 01223244149 name phone
0 the_good_luck_chinese_food_takeaway postcode cb17ag name postcode
0 the_good_luck_chinese_food_takeaway pricerange expensive name pricerange
0 the_good_luck_chinese_food_takeaway type restaurant name type
0 the_good_luck_chinese_food_takeaway ref uywxp4gd name ref
0 curry_garden address 106_regent_street_city_centre name address
0 curry_garden area centre name area
0 curry_garden food indian name food
0 curry_garden phone 01223302330 name phone
0 curry_garden postcode cb21dp name postcode
0 curry_garden pricerange expensive name pricerange
0 curry_garden type restaurant name type
0 curry_garden ref uywxp4gd name ref
0 the_missing_sock address finders_corner_newmarket_road name address
0 the_missing_sock area east name area
0 the_missing_sock food international name food
0 the_missing_sock phone 01223812660 name phone
0 the_missing_sock postcode cb259aq name postcode
0 the_missing_sock pricerange cheap name pricerange
0 the_missing_sock type restaurant name type
0 the_missing_sock ref uywxp4gd name ref
1 am looking for a place to dine it should be in the centre and should be in the expensive price range==were you looking for a specific type of food ?==yes , i am looking for a restaurant that offers vegetarian options .==i ' m sorry but i do not have any vegetarian restaurants in the centre area . would you like me to search another area for you ?==['centre']

0 meze_bar address 196_mill_road_city_centre name address
0 meze_bar area centre name area
0 meze_bar food turkish name food
0 meze_bar postcode cb13nf name postcode
0 meze_bar pricerange expensive name pricerange
0 meze_bar type restaurant name type
0 meze_bar address 196_mill_road_city_centre name address
0 meze_bar area centre name area
0 meze_bar food turkish name food
0 meze_bar postcode cb13nf name postcode
0 meze_bar pricerange expensive name pricerange
0 meze_bar type restaurant name type
0 meze_bar ref uywxp4gd name ref
0 pizza_hut_city_centre address regent_street_city_centre name address
0 pizza_hut_city_centre area centre name area
0 pizza_hut_city_centre food italian name food
0 pizza_hut_city_centre phone 01223323737 name phone
0 pizza_hut_city_centre postcode cb21ab name postcode
0 pizza_hut_city_centre pricerange cheap name pricerange
0 pizza_hut_city_centre type restaurant name type
0 pizza_hut_city_centre ref uywxp4gd name ref
0 pizza_hut_cherry_hinton address g4_cambridge_leisure_park_clifton_way_cherry_hinton name address
0 pizza_hut_cherry_hinton area south name area
0 pizza_hut_cherry_hinton food italian name food
0 pizza_hut_cherry_hinton phone 01223323737 name phone
0 pizza_hut_cherry_hinton postcode cb17dy name postcode
0 pizza_hut_cherry_hinton pricerange moderate name pricerange
0 pizza_hut_cherry_hinton type restaurant name type
0 pizza_hut_cherry_hinton ref uywxp4gd name ref
0 the_good_luck_chinese_food_takeaway address 82_cherry_hinton_road_cherry_hinton name address
0 the_good_luck_chinese_food_takeaway area south name area
0 the_good_luck_chinese_food_takeaway food chinese name food
0 the_good_luck_chinese_food_takeaway phone 01223244149 name phone
0 the_good_luck_chinese_food_takeaway postcode cb17ag name postcode
0 the_good_luck_chinese_food_takeaway pricerange expensive name pricerange
0 the_good_luck_chinese_food_takeaway type restaurant name type
0 the_good_luck_chinese_food_takeaway ref uywxp4gd name ref
0 curry_garden address 106_regent_street_city_centre name address
0 curry_garden area centre name area
0 curry_garden food indian name food
0 curry_garden phone 01223302330 name phone
0 curry_garden postcode cb21dp name postcode
0 curry_garden pricerange expensive name pricerange
0 curry_garden type restaurant name type
0 curry_garden ref uywxp4gd name ref
0 the_missing_sock address finders_corner_newmarket_road name address
0 the_missing_sock area east name area
0 the_missing_sock food international name food
0 the_missing_sock phone 01223812660 name phone
0 the_missing_sock postcode cb259aq name postcode
0 the_missing_sock pricerange cheap name pricerange
0 the_missing_sock type restaurant name type
0 the_missing_sock ref uywxp4gd name ref
1 am looking for a place to dine it should be in the centre and should be in the expensive price range==were you looking for a specific type of food ?==yes , i am looking for a restaurant that offers vegetarian options .==i ' m sorry but i do not have any vegetarian restaurants in the centre area . would you like me to search another area for you ?==yes , how about expensive turkish food in the centre of town ?==you would probably enjoy meze_bar restaurant . would you like me to make a reservation ?==['restaurant', 'meze_bar']

0 meze_bar address 196_mill_road_city_centre name address
0 meze_bar area centre name area
0 meze_bar food turkish name food
0 meze_bar postcode cb13nf name postcode
0 meze_bar pricerange expensive name pricerange
0 meze_bar type restaurant name type
0 meze_bar address 196_mill_road_city_centre name address
0 meze_bar area centre name area
0 meze_bar food turkish name food
0 meze_bar postcode cb13nf name postcode
0 meze_bar pricerange expensive name pricerange
0 meze_bar type restaurant name type
0 meze_bar ref uywxp4gd name ref
0 pizza_hut_city_centre address regent_street_city_centre name address
0 pizza_hut_city_centre area centre name area
0 pizza_hut_city_centre food italian name food
0 pizza_hut_city_centre phone 01223323737 name phone
0 pizza_hut_city_centre postcode cb21ab name postcode
0 pizza_hut_city_centre pricerange cheap name pricerange
0 pizza_hut_city_centre type restaurant name type
0 pizza_hut_city_centre ref uywxp4gd name ref
0 pizza_hut_cherry_hinton address g4_cambridge_leisure_park_clifton_way_cherry_hinton name address
0 pizza_hut_cherry_hinton area south name area
0 pizza_hut_cherry_hinton food italian name food
0 pizza_hut_cherry_hinton phone 01223323737 name phone
0 pizza_hut_cherry_hinton postcode cb17dy name postcode
0 pizza_hut_cherry_hinton pricerange moderate name pricerange
0 pizza_hut_cherry_hinton type restaurant name type
0 pizza_hut_cherry_hinton ref uywxp4gd name ref
0 the_good_luck_chinese_food_takeaway address 82_cherry_hinton_road_cherry_hinton name address
0 the_good_luck_chinese_food_takeaway area south name area
0 the_good_luck_chinese_food_takeaway food chinese name food
0 the_good_luck_chinese_food_takeaway phone 01223244149 name phone
0 the_good_luck_chinese_food_takeaway postcode cb17ag name postcode
0 the_good_luck_chinese_food_takeaway pricerange expensive name pricerange
0 the_good_luck_chinese_food_takeaway type restaurant name type
0 the_good_luck_chinese_food_takeaway ref uywxp4gd name ref
0 curry_garden address 106_regent_street_city_centre name address
0 curry_garden area centre name area
0 curry_garden food indian name food
0 curry_garden phone 01223302330 name phone
0 curry_garden postcode cb21dp name postcode
0 curry_garden pricerange expensive name pricerange
0 curry_garden type restaurant name type
0 curry_garden ref uywxp4gd name ref
0 the_missing_sock address finders_corner_newmarket_road name address
0 the_missing_sock area east name area
0 the_missing_sock food international name food
0 the_missing_sock phone 01223812660 name phone
0 the_missing_sock postcode cb259aq name postcode
0 the_missing_sock pricerange cheap name pricerange
0 the_missing_sock type restaurant name type
0 the_missing_sock ref uywxp4gd name ref
1 am looking for a place to dine it should be in the centre and should be in the expensive price range==were you looking for a specific type of food ?==yes , i am looking for a restaurant that offers vegetarian options .==i ' m sorry but i do not have any vegetarian restaurants in the centre area . would you like me to search another area for you ?==yes , how about expensive turkish food in the centre of town ?==you would probably enjoy meze_bar restaurant . would you like me to make a reservation ?==yes , please reserve a table for 4 on monday at 15:15 .==i ' m sorry booking was unsuccessful . could you try another time perhaps ?==[]

0 meze_bar address 196_mill_road_city_centre name address
0 meze_bar area centre name area
0 meze_bar food turkish name food
0 meze_bar postcode cb13nf name postcode
0 meze_bar pricerange expensive name pricerange
0 meze_bar type restaurant name type
0 meze_bar address 196_mill_road_city_centre name address
0 meze_bar area centre name area
0 meze_bar food turkish name food
0 meze_bar postcode cb13nf name postcode
0 meze_bar pricerange expensive name pricerange
0 meze_bar type restaurant name type
0 meze_bar ref uywxp4gd name ref
0 pizza_hut_city_centre address regent_street_city_centre name address
0 pizza_hut_city_centre area centre name area
0 pizza_hut_city_centre food italian name food
0 pizza_hut_city_centre phone 01223323737 name phone
0 pizza_hut_city_centre postcode cb21ab name postcode
0 pizza_hut_city_centre pricerange cheap name pricerange
0 pizza_hut_city_centre type restaurant name type
0 pizza_hut_city_centre ref uywxp4gd name ref
0 pizza_hut_cherry_hinton address g4_cambridge_leisure_park_clifton_way_cherry_hinton name address
0 pizza_hut_cherry_hinton area south name area
0 pizza_hut_cherry_hinton food italian name food
0 pizza_hut_cherry_hinton phone 01223323737 name phone
0 pizza_hut_cherry_hinton postcode cb17dy name postcode
0 pizza_hut_cherry_hinton pricerange moderate name pricerange
0 pizza_hut_cherry_hinton type restaurant name type
0 pizza_hut_cherry_hinton ref uywxp4gd name ref
0 the_good_luck_chinese_food_takeaway address 82_cherry_hinton_road_cherry_hinton name address
0 the_good_luck_chinese_food_takeaway area south name area
0 the_good_luck_chinese_food_takeaway food chinese name food
0 the_good_luck_chinese_food_takeaway phone 01223244149 name phone
0 the_good_luck_chinese_food_takeaway postcode cb17ag name postcode
0 the_good_luck_chinese_food_takeaway pricerange expensive name pricerange
0 the_good_luck_chinese_food_takeaway type restaurant name type
0 the_good_luck_chinese_food_takeaway ref uywxp4gd name ref
0 curry_garden address 106_regent_street_city_centre name address
0 curry_garden area centre name area
0 curry_garden food indian name food
0 curry_garden phone 01223302330 name phone
0 curry_garden postcode cb21dp name postcode
0 curry_garden pricerange expensive name pricerange
0 curry_garden type restaurant name type
0 curry_garden ref uywxp4gd name ref
0 the_missing_sock address finders_corner_newmarket_road name address
0 the_missing_sock area east name area
0 the_missing_sock food international name food
0 the_missing_sock phone 01223812660 name phone
0 the_missing_sock postcode cb259aq name postcode
0 the_missing_sock pricerange cheap name pricerange
0 the_missing_sock type restaurant name type
0 the_missing_sock ref uywxp4gd name ref
1 am looking for a place to dine it should be in the centre and should be in the expensive price range==were you looking for a specific type of food ?==yes , i am looking for a restaurant that offers vegetarian options .==i ' m sorry but i do not have any vegetarian restaurants in the centre area . would you like me to search another area for you ?==yes , how about expensive turkish food in the centre of town ?==you would probably enjoy meze_bar restaurant . would you like me to make a reservation ?==yes , please reserve a table for 4 on monday at 15:15 .==i ' m sorry booking was unsuccessful . could you try another time perhaps ?==okay , how about the same time for saturday ?==still not open then , shall i try another date or another place to eat ?==[]

0 meze_bar address 196_mill_road_city_centre name address
0 meze_bar area centre name area
0 meze_bar food turkish name food
0 meze_bar postcode cb13nf name postcode
0 meze_bar pricerange expensive name pricerange
0 meze_bar type restaurant name type
0 meze_bar address 196_mill_road_city_centre name address
0 meze_bar area centre name area
0 meze_bar food turkish name food
0 meze_bar postcode cb13nf name postcode
0 meze_bar pricerange expensive name pricerange
0 meze_bar type restaurant name type
0 meze_bar ref uywxp4gd name ref
0 pizza_hut_city_centre address regent_street_city_centre name address
0 pizza_hut_city_centre area centre name area
0 pizza_hut_city_centre food italian name food
0 pizza_hut_city_centre phone 01223323737 name phone
0 pizza_hut_city_centre postcode cb21ab name postcode
0 pizza_hut_city_centre pricerange cheap name pricerange
0 pizza_hut_city_centre type restaurant name type
0 pizza_hut_city_centre ref uywxp4gd name ref
0 pizza_hut_cherry_hinton address g4_cambridge_leisure_park_clifton_way_cherry_hinton name address
0 pizza_hut_cherry_hinton area south name area
0 pizza_hut_cherry_hinton food italian name food
0 pizza_hut_cherry_hinton phone 01223323737 name phone
0 pizza_hut_cherry_hinton postcode cb17dy name postcode
0 pizza_hut_cherry_hinton pricerange moderate name pricerange
0 pizza_hut_cherry_hinton type restaurant name type
0 pizza_hut_cherry_hinton ref uywxp4gd name ref
0 the_good_luck_chinese_food_takeaway address 82_cherry_hinton_road_cherry_hinton name address
0 the_good_luck_chinese_food_takeaway area south name area
0 the_good_luck_chinese_food_takeaway food chinese name food
0 the_good_luck_chinese_food_takeaway phone 01223244149 name phone
0 the_good_luck_chinese_food_takeaway postcode cb17ag name postcode
0 the_good_luck_chinese_food_takeaway pricerange expensive name pricerange
0 the_good_luck_chinese_food_takeaway type restaurant name type
0 the_good_luck_chinese_food_takeaway ref uywxp4gd name ref
0 curry_garden address 106_regent_street_city_centre name address
0 curry_garden area centre name area
0 curry_garden food indian name food
0 curry_garden phone 01223302330 name phone
0 curry_garden postcode cb21dp name postcode
0 curry_garden pricerange expensive name pricerange
0 curry_garden type restaurant name type
0 curry_garden ref uywxp4gd name ref
0 the_missing_sock address finders_corner_newmarket_road name address
0 the_missing_sock area east name area
0 the_missing_sock food international name food
0 the_missing_sock phone 01223812660 name phone
0 the_missing_sock postcode cb259aq name postcode
0 the_missing_sock pricerange cheap name pricerange
0 the_missing_sock type restaurant name type
0 the_missing_sock ref uywxp4gd name ref
1 am looking for a place to dine it should be in the centre and should be in the expensive price range==were you looking for a specific type of food ?==yes , i am looking for a restaurant that offers vegetarian options .==i ' m sorry but i do not have any vegetarian restaurants in the centre area . would you like me to search another area for you ?==yes , how about expensive turkish food in the centre of town ?==you would probably enjoy meze_bar restaurant . would you like me to make a reservation ?==yes , please reserve a table for 4 on monday at 15:15 .==i ' m sorry booking was unsuccessful . could you try another time perhaps ?==okay , how about the same time for saturday ?==still not open then , shall i try another date or another place to eat ?==could you try another expensive turkish restaurant in the centre ? i ' d really like to dine on monday .==the meze_bar restaurant is expensive and serves turkish food . what time on monday , and how many in your party ?==['turkish', 'expensive', 'restaurant', 'meze_bar']

0 meze_bar address 196_mill_road_city_centre name address
0 meze_bar area centre name area
0 meze_bar food turkish name food
0 meze_bar postcode cb13nf name postcode
0 meze_bar pricerange expensive name pricerange
0 meze_bar type restaurant name type
0 meze_bar address 196_mill_road_city_centre name address
0 meze_bar area centre name area
0 meze_bar food turkish name food
0 meze_bar postcode cb13nf name postcode
0 meze_bar pricerange expensive name pricerange
0 meze_bar type restaurant name type
0 meze_bar ref uywxp4gd name ref
0 pizza_hut_city_centre address regent_street_city_centre name address
0 pizza_hut_city_centre area centre name area
0 pizza_hut_city_centre food italian name food
0 pizza_hut_city_centre phone 01223323737 name phone
0 pizza_hut_city_centre postcode cb21ab name postcode
0 pizza_hut_city_centre pricerange cheap name pricerange
0 pizza_hut_city_centre type restaurant name type
0 pizza_hut_city_centre ref uywxp4gd name ref
0 pizza_hut_cherry_hinton address g4_cambridge_leisure_park_clifton_way_cherry_hinton name address
0 pizza_hut_cherry_hinton area south name area
0 pizza_hut_cherry_hinton food italian name food
0 pizza_hut_cherry_hinton phone 01223323737 name phone
0 pizza_hut_cherry_hinton postcode cb17dy name postcode
0 pizza_hut_cherry_hinton pricerange moderate name pricerange
0 pizza_hut_cherry_hinton type restaurant name type
0 pizza_hut_cherry_hinton ref uywxp4gd name ref
0 the_good_luck_chinese_food_takeaway address 82_cherry_hinton_road_cherry_hinton name address
0 the_good_luck_chinese_food_takeaway area south name area
0 the_good_luck_chinese_food_takeaway food chinese name food
0 the_good_luck_chinese_food_takeaway phone 01223244149 name phone
0 the_good_luck_chinese_food_takeaway postcode cb17ag name postcode
0 the_good_luck_chinese_food_takeaway pricerange expensive name pricerange
0 the_good_luck_chinese_food_takeaway type restaurant name type
0 the_good_luck_chinese_food_takeaway ref uywxp4gd name ref
0 curry_garden address 106_regent_street_city_centre name address
0 curry_garden area centre name area
0 curry_garden food indian name food
0 curry_garden phone 01223302330 name phone
0 curry_garden postcode cb21dp name postcode
0 curry_garden pricerange expensive name pricerange
0 curry_garden type restaurant name type
0 curry_garden ref uywxp4gd name ref
0 the_missing_sock address finders_corner_newmarket_road name address
0 the_missing_sock area east name area
0 the_missing_sock food international name food
0 the_missing_sock phone 01223812660 name phone
0 the_missing_sock postcode cb259aq name postcode
0 the_missing_sock pricerange cheap name pricerange
0 the_missing_sock type restaurant name type
0 the_missing_sock ref uywxp4gd name ref
1 am looking for a place to dine it should be in the centre and should be in the expensive price range==were you looking for a specific type of food ?==yes , i am looking for a restaurant that offers vegetarian options .==i ' m sorry but i do not have any vegetarian restaurants in the centre area . would you like me to search another area for you ?==yes , how about expensive turkish food in the centre of town ?==you would probably enjoy meze_bar restaurant . would you like me to make a reservation ?==yes , please reserve a table for 4 on monday at 15:15 .==i ' m sorry booking was unsuccessful . could you try another time perhaps ?==okay , how about the same time for saturday ?==still not open then , shall i try another date or another place to eat ?==could you try another expensive turkish restaurant in the centre ? i ' d really like to dine on monday .==the meze_bar restaurant is expensive and serves turkish food . what time on monday , and how many in your party ?==for 4 people at 15:15 on either monday or saturday please .==sorry , your booking was unsuccessful . would you like a different day or time slot ?==[]

0 meze_bar address 196_mill_road_city_centre name address
0 meze_bar area centre name area
0 meze_bar food turkish name food
0 meze_bar postcode cb13nf name postcode
0 meze_bar pricerange expensive name pricerange
0 meze_bar type restaurant name type
0 meze_bar address 196_mill_road_city_centre name address
0 meze_bar area centre name area
0 meze_bar food turkish name food
0 meze_bar postcode cb13nf name postcode
0 meze_bar pricerange expensive name pricerange
0 meze_bar type restaurant name type
0 meze_bar ref uywxp4gd name ref
0 pizza_hut_city_centre address regent_street_city_centre name address
0 pizza_hut_city_centre area centre name area
0 pizza_hut_city_centre food italian name food
0 pizza_hut_city_centre phone 01223323737 name phone
0 pizza_hut_city_centre postcode cb21ab name postcode
0 pizza_hut_city_centre pricerange cheap name pricerange
0 pizza_hut_city_centre type restaurant name type
0 pizza_hut_city_centre ref uywxp4gd name ref
0 pizza_hut_cherry_hinton address g4_cambridge_leisure_park_clifton_way_cherry_hinton name address
0 pizza_hut_cherry_hinton area south name area
0 pizza_hut_cherry_hinton food italian name food
0 pizza_hut_cherry_hinton phone 01223323737 name phone
0 pizza_hut_cherry_hinton postcode cb17dy name postcode
0 pizza_hut_cherry_hinton pricerange moderate name pricerange
0 pizza_hut_cherry_hinton type restaurant name type
0 pizza_hut_cherry_hinton ref uywxp4gd name ref
0 the_good_luck_chinese_food_takeaway address 82_cherry_hinton_road_cherry_hinton name address
0 the_good_luck_chinese_food_takeaway area south name area
0 the_good_luck_chinese_food_takeaway food chinese name food
0 the_good_luck_chinese_food_takeaway phone 01223244149 name phone
0 the_good_luck_chinese_food_takeaway postcode cb17ag name postcode
0 the_good_luck_chinese_food_takeaway pricerange expensive name pricerange
0 the_good_luck_chinese_food_takeaway type restaurant name type
0 the_good_luck_chinese_food_takeaway ref uywxp4gd name ref
0 curry_garden address 106_regent_street_city_centre name address
0 curry_garden area centre name area
0 curry_garden food indian name food
0 curry_garden phone 01223302330 name phone
0 curry_garden postcode cb21dp name postcode
0 curry_garden pricerange expensive name pricerange
0 curry_garden type restaurant name type
0 curry_garden ref uywxp4gd name ref
0 the_missing_sock address finders_corner_newmarket_road name address
0 the_missing_sock area east name area
0 the_missing_sock food international name food
0 the_missing_sock phone 01223812660 name phone
0 the_missing_sock postcode cb259aq name postcode
0 the_missing_sock pricerange cheap name pricerange
0 the_missing_sock type restaurant name type
0 the_missing_sock ref uywxp4gd name ref
1 am looking for a place to dine it should be in the centre and should be in the expensive price range==were you looking for a specific type of food ?==yes , i am looking for a restaurant that offers vegetarian options .==i ' m sorry but i do not have any vegetarian restaurants in the centre area . would you like me to search another area for you ?==yes , how about expensive turkish food in the centre of town ?==you would probably enjoy meze_bar restaurant . would you like me to make a reservation ?==yes , please reserve a table for 4 on monday at 15:15 .==i ' m sorry booking was unsuccessful . could you try another time perhaps ?==okay , how about the same time for saturday ?==still not open then , shall i try another date or another place to eat ?==could you try another expensive turkish restaurant in the centre ? i ' d really like to dine on monday .==the meze_bar restaurant is expensive and serves turkish food . what time on monday , and how many in your party ?==for 4 people at 15:15 on either monday or saturday please .==sorry , your booking was unsuccessful . would you like a different day or time slot ?==is the meze_bar restaurant available for saturday same time ?==good news , i was able to book saturday at 15:15 . your reference number is uywxp4gd .==['uywxp4gd']

0 meze_bar address 196_mill_road_city_centre name address
0 meze_bar area centre name area
0 meze_bar food turkish name food
0 meze_bar postcode cb13nf name postcode
0 meze_bar pricerange expensive name pricerange
0 meze_bar type restaurant name type
0 meze_bar address 196_mill_road_city_centre name address
0 meze_bar area centre name area
0 meze_bar food turkish name food
0 meze_bar postcode cb13nf name postcode
0 meze_bar pricerange expensive name pricerange
0 meze_bar type restaurant name type
0 meze_bar ref uywxp4gd name ref
0 pizza_hut_city_centre address regent_street_city_centre name address
0 pizza_hut_city_centre area centre name area
0 pizza_hut_city_centre food italian name food
0 pizza_hut_city_centre phone 01223323737 name phone
0 pizza_hut_city_centre postcode cb21ab name postcode
0 pizza_hut_city_centre pricerange cheap name pricerange
0 pizza_hut_city_centre type restaurant name type
0 pizza_hut_city_centre ref uywxp4gd name ref
0 pizza_hut_cherry_hinton address g4_cambridge_leisure_park_clifton_way_cherry_hinton name address
0 pizza_hut_cherry_hinton area south name area
0 pizza_hut_cherry_hinton food italian name food
0 pizza_hut_cherry_hinton phone 01223323737 name phone
0 pizza_hut_cherry_hinton postcode cb17dy name postcode
0 pizza_hut_cherry_hinton pricerange moderate name pricerange
0 pizza_hut_cherry_hinton type restaurant name type
0 pizza_hut_cherry_hinton ref uywxp4gd name ref
0 the_good_luck_chinese_food_takeaway address 82_cherry_hinton_road_cherry_hinton name address
0 the_good_luck_chinese_food_takeaway area south name area
0 the_good_luck_chinese_food_takeaway food chinese name food
0 the_good_luck_chinese_food_takeaway phone 01223244149 name phone
0 the_good_luck_chinese_food_takeaway postcode cb17ag name postcode
0 the_good_luck_chinese_food_takeaway pricerange expensive name pricerange
0 the_good_luck_chinese_food_takeaway type restaurant name type
0 the_good_luck_chinese_food_takeaway ref uywxp4gd name ref
0 curry_garden address 106_regent_street_city_centre name address
0 curry_garden area centre name area
0 curry_garden food indian name food
0 curry_garden phone 01223302330 name phone
0 curry_garden postcode cb21dp name postcode
0 curry_garden pricerange expensive name pricerange
0 curry_garden type restaurant name type
0 curry_garden ref uywxp4gd name ref
0 the_missing_sock address finders_corner_newmarket_road name address
0 the_missing_sock area east name area
0 the_missing_sock food international name food
0 the_missing_sock phone 01223812660 name phone
0 the_missing_sock postcode cb259aq name postcode
0 the_missing_sock pricerange cheap name pricerange
0 the_missing_sock type restaurant name type
0 the_missing_sock ref uywxp4gd name ref
1 am looking for a place to dine it should be in the centre and should be in the expensive price range==were you looking for a specific type of food ?==yes , i am looking for a restaurant that offers vegetarian options .==i ' m sorry but i do not have any vegetarian restaurants in the centre area . would you like me to search another area for you ?==yes , how about expensive turkish food in the centre of town ?==you would probably enjoy meze_bar restaurant . would you like me to make a reservation ?==yes , please reserve a table for 4 on monday at 15:15 .==i ' m sorry booking was unsuccessful . could you try another time perhaps ?==okay , how about the same time for saturday ?==still not open then , shall i try another date or another place to eat ?==could you try another expensive turkish restaurant in the centre ? i ' d really like to dine on monday .==the meze_bar restaurant is expensive and serves turkish food . what time on monday , and how many in your party ?==for 4 people at 15:15 on either monday or saturday please .==sorry , your booking was unsuccessful . would you like a different day or time slot ?==is the meze_bar restaurant available for saturday same time ?==good news , i was able to book saturday at 15:15 . your reference number is uywxp4gd .==thanks , that ' s all i need . good bye .==great ! enjoy your trip !==[]

0 avalon address 62_gilbert_road name address
0 avalon area north name area
0 avalon phone 01223353071 name phone
0 avalon postcode cb43pd name postcode
0 avalon pricerange moderate name pricerange
0 avalon stars 4_star name stars
0 avalon type guesthouse name type
0 avalon choice many name choice
0 kirkwood_house address 172_chesterton_road name address
0 kirkwood_house area north name area
0 kirkwood_house phone 01223306283 name phone
0 kirkwood_house postcode cb41da name postcode
0 kirkwood_house pricerange moderate name pricerange
0 kirkwood_house stars 4_star name stars
0 kirkwood_house type guesthouse name type
0 kirkwood_house choice many name choice
0 limehouse address 78-80_milton_road name address
0 limehouse area north name area
0 limehouse phone 01223300552 name phone
0 limehouse postcode cb42je name postcode
0 limehouse pricerange moderate name pricerange
0 limehouse stars 4_star name stars
0 limehouse type guesthouse name type
0 limehouse choice many name choice
0 acorn_guest_house address 154_chesterton_road name address
0 acorn_guest_house area north name area
0 acorn_guest_house phone 01223353888 name phone
0 acorn_guest_house postcode cb41da name postcode
0 acorn_guest_house pricerange moderate name pricerange
0 acorn_guest_house stars 4_star name stars
0 acorn_guest_house type guesthouse name type
0 arbury_lodge_guesthouse address 82_arbury_road name address
0 arbury_lodge_guesthouse area north name area
0 arbury_lodge_guesthouse phone 01223364319 name phone
0 arbury_lodge_guesthouse postcode cb42je name postcode
0 arbury_lodge_guesthouse pricerange moderate name pricerange
0 arbury_lodge_guesthouse stars 4_star name stars
0 arbury_lodge_guesthouse type guesthouse name type
0 arbury_lodge_guesthouse choice many name choice
0 worth_house address 152_chesterton_road name address
0 worth_house area north name area
0 worth_house phone 01223316074 name phone
0 worth_house postcode cb41da name postcode
0 worth_house pricerange cheap name pricerange
0 worth_house stars 4_star name stars
0 worth_house type guesthouse name type
0 worth_house choice many name choice
0 archway_house address 52_gilbert_road name address
0 archway_house area north name area
0 archway_house phone 01223575314 name phone
0 archway_house postcode cb43pe name postcode
0 archway_house pricerange moderate name pricerange
0 archway_house stars 4_star name stars
0 archway_house type guesthouse name type
0 archway_house choice many name choice
1 i am looking for a place to stay . the hotel should be in the north and should be in the type of guesthouse==there are many results for a guesthouse in the north , what price range are you looking for ?==['north', 'many', 'guesthouse']

0 avalon address 62_gilbert_road name address
0 avalon area north name area
0 avalon phone 01223353071 name phone
0 avalon postcode cb43pd name postcode
0 avalon pricerange moderate name pricerange
0 avalon stars 4_star name stars
0 avalon type guesthouse name type
0 avalon choice many name choice
0 kirkwood_house address 172_chesterton_road name address
0 kirkwood_house area north name area
0 kirkwood_house phone 01223306283 name phone
0 kirkwood_house postcode cb41da name postcode
0 kirkwood_house pricerange moderate name pricerange
0 kirkwood_house stars 4_star name stars
0 kirkwood_house type guesthouse name type
0 kirkwood_house choice many name choice
0 limehouse address 78-80_milton_road name address
0 limehouse area north name area
0 limehouse phone 01223300552 name phone
0 limehouse postcode cb42je name postcode
0 limehouse pricerange moderate name pricerange
0 limehouse stars 4_star name stars
0 limehouse type guesthouse name type
0 limehouse choice many name choice
0 acorn_guest_house address 154_chesterton_road name address
0 acorn_guest_house area north name area
0 acorn_guest_house phone 01223353888 name phone
0 acorn_guest_house postcode cb41da name postcode
0 acorn_guest_house pricerange moderate name pricerange
0 acorn_guest_house stars 4_star name stars
0 acorn_guest_house type guesthouse name type
0 arbury_lodge_guesthouse address 82_arbury_road name address
0 arbury_lodge_guesthouse area north name area
0 arbury_lodge_guesthouse phone 01223364319 name phone
0 arbury_lodge_guesthouse postcode cb42je name postcode
0 arbury_lodge_guesthouse pricerange moderate name pricerange
0 arbury_lodge_guesthouse stars 4_star name stars
0 arbury_lodge_guesthouse type guesthouse name type
0 arbury_lodge_guesthouse choice many name choice
0 worth_house address 152_chesterton_road name address
0 worth_house area north name area
0 worth_house phone 01223316074 name phone
0 worth_house postcode cb41da name postcode
0 worth_house pricerange cheap name pricerange
0 worth_house stars 4_star name stars
0 worth_house type guesthouse name type
0 worth_house choice many name choice
0 archway_house address 52_gilbert_road name address
0 archway_house area north name area
0 archway_house phone 01223575314 name phone
0 archway_house postcode cb43pe name postcode
0 archway_house pricerange moderate name pricerange
0 archway_house stars 4_star name stars
0 archway_house type guesthouse name type
0 archway_house choice many name choice
1 i am looking for a place to stay . the hotel should be in the north and should be in the type of guesthouse==there are many results for a guesthouse in the north , what price range are you looking for ?==i don ' t care about the price but it needs to be a 4_star hotel .==i have 8 options . guesthouse for all of them . do you have a price range preference ?==['guesthouse']

0 avalon address 62_gilbert_road name address
0 avalon area north name area
0 avalon phone 01223353071 name phone
0 avalon postcode cb43pd name postcode
0 avalon pricerange moderate name pricerange
0 avalon stars 4_star name stars
0 avalon type guesthouse name type
0 avalon choice many name choice
0 kirkwood_house address 172_chesterton_road name address
0 kirkwood_house area north name area
0 kirkwood_house phone 01223306283 name phone
0 kirkwood_house postcode cb41da name postcode
0 kirkwood_house pricerange moderate name pricerange
0 kirkwood_house stars 4_star name stars
0 kirkwood_house type guesthouse name type
0 kirkwood_house choice many name choice
0 limehouse address 78-80_milton_road name address
0 limehouse area north name area
0 limehouse phone 01223300552 name phone
0 limehouse postcode cb42je name postcode
0 limehouse pricerange moderate name pricerange
0 limehouse stars 4_star name stars
0 limehouse type guesthouse name type
0 limehouse choice many name choice
0 acorn_guest_house address 154_chesterton_road name address
0 acorn_guest_house area north name area
0 acorn_guest_house phone 01223353888 name phone
0 acorn_guest_house postcode cb41da name postcode
0 acorn_guest_house pricerange moderate name pricerange
0 acorn_guest_house stars 4_star name stars
0 acorn_guest_house type guesthouse name type
0 arbury_lodge_guesthouse address 82_arbury_road name address
0 arbury_lodge_guesthouse area north name area
0 arbury_lodge_guesthouse phone 01223364319 name phone
0 arbury_lodge_guesthouse postcode cb42je name postcode
0 arbury_lodge_guesthouse pricerange moderate name pricerange
0 arbury_lodge_guesthouse stars 4_star name stars
0 arbury_lodge_guesthouse type guesthouse name type
0 arbury_lodge_guesthouse choice many name choice
0 worth_house address 152_chesterton_road name address
0 worth_house area north name area
0 worth_house phone 01223316074 name phone
0 worth_house postcode cb41da name postcode
0 worth_house pricerange cheap name pricerange
0 worth_house stars 4_star name stars
0 worth_house type guesthouse name type
0 worth_house choice many name choice
0 archway_house address 52_gilbert_road name address
0 archway_house area north name area
0 archway_house phone 01223575314 name phone
0 archway_house postcode cb43pe name postcode
0 archway_house pricerange moderate name pricerange
0 archway_house stars 4_star name stars
0 archway_house type guesthouse name type
0 archway_house choice many name choice
1 i am looking for a place to stay . the hotel should be in the north and should be in the type of guesthouse==there are many results for a guesthouse in the north , what price range are you looking for ?==i don ' t care about the price but it needs to be a 4_star hotel .==i have 8 options . guesthouse for all of them . do you have a price range preference ?==i need a place with 4_star .==okay , how about the acorn_guest_house ?==['acorn_guest_house']

0 avalon address 62_gilbert_road name address
0 avalon area north name area
0 avalon phone 01223353071 name phone
0 avalon postcode cb43pd name postcode
0 avalon pricerange moderate name pricerange
0 avalon stars 4_star name stars
0 avalon type guesthouse name type
0 avalon choice many name choice
0 kirkwood_house address 172_chesterton_road name address
0 kirkwood_house area north name area
0 kirkwood_house phone 01223306283 name phone
0 kirkwood_house postcode cb41da name postcode
0 kirkwood_house pricerange moderate name pricerange
0 kirkwood_house stars 4_star name stars
0 kirkwood_house type guesthouse name type
0 kirkwood_house choice many name choice
0 limehouse address 78-80_milton_road name address
0 limehouse area north name area
0 limehouse phone 01223300552 name phone
0 limehouse postcode cb42je name postcode
0 limehouse pricerange moderate name pricerange
0 limehouse stars 4_star name stars
0 limehouse type guesthouse name type
0 limehouse choice many name choice
0 acorn_guest_house address 154_chesterton_road name address
0 acorn_guest_house area north name area
0 acorn_guest_house phone 01223353888 name phone
0 acorn_guest_house postcode cb41da name postcode
0 acorn_guest_house pricerange moderate name pricerange
0 acorn_guest_house stars 4_star name stars
0 acorn_guest_house type guesthouse name type
0 arbury_lodge_guesthouse address 82_arbury_road name address
0 arbury_lodge_guesthouse area north name area
0 arbury_lodge_guesthouse phone 01223364319 name phone
0 arbury_lodge_guesthouse postcode cb42je name postcode
0 arbury_lodge_guesthouse pricerange moderate name pricerange
0 arbury_lodge_guesthouse stars 4_star name stars
0 arbury_lodge_guesthouse type guesthouse name type
0 arbury_lodge_guesthouse choice many name choice
0 worth_house address 152_chesterton_road name address
0 worth_house area north name area
0 worth_house phone 01223316074 name phone
0 worth_house postcode cb41da name postcode
0 worth_house pricerange cheap name pricerange
0 worth_house stars 4_star name stars
0 worth_house type guesthouse name type
0 worth_house choice many name choice
0 archway_house address 52_gilbert_road name address
0 archway_house area north name area
0 archway_house phone 01223575314 name phone
0 archway_house postcode cb43pe name postcode
0 archway_house pricerange moderate name pricerange
0 archway_house stars 4_star name stars
0 archway_house type guesthouse name type
0 archway_house choice many name choice
1 i am looking for a place to stay . the hotel should be in the north and should be in the type of guesthouse==there are many results for a guesthouse in the north , what price range are you looking for ?==i don ' t care about the price but it needs to be a 4_star hotel .==i have 8 options . guesthouse for all of them . do you have a price range preference ?==i need a place with 4_star .==okay , how about the acorn_guest_house ?==do they have internet and what ' s the price range ?==yes , they have free wifi and it ' s moderately priced .==[]

0 avalon address 62_gilbert_road name address
0 avalon area north name area
0 avalon phone 01223353071 name phone
0 avalon postcode cb43pd name postcode
0 avalon pricerange moderate name pricerange
0 avalon stars 4_star name stars
0 avalon type guesthouse name type
0 avalon choice many name choice
0 kirkwood_house address 172_chesterton_road name address
0 kirkwood_house area north name area
0 kirkwood_house phone 01223306283 name phone
0 kirkwood_house postcode cb41da name postcode
0 kirkwood_house pricerange moderate name pricerange
0 kirkwood_house stars 4_star name stars
0 kirkwood_house type guesthouse name type
0 kirkwood_house choice many name choice
0 limehouse address 78-80_milton_road name address
0 limehouse area north name area
0 limehouse phone 01223300552 name phone
0 limehouse postcode cb42je name postcode
0 limehouse pricerange moderate name pricerange
0 limehouse stars 4_star name stars
0 limehouse type guesthouse name type
0 limehouse choice many name choice
0 acorn_guest_house address 154_chesterton_road name address
0 acorn_guest_house area north name area
0 acorn_guest_house phone 01223353888 name phone
0 acorn_guest_house postcode cb41da name postcode
0 acorn_guest_house pricerange moderate name pricerange
0 acorn_guest_house stars 4_star name stars
0 acorn_guest_house type guesthouse name type
0 arbury_lodge_guesthouse address 82_arbury_road name address
0 arbury_lodge_guesthouse area north name area
0 arbury_lodge_guesthouse phone 01223364319 name phone
0 arbury_lodge_guesthouse postcode cb42je name postcode
0 arbury_lodge_guesthouse pricerange moderate name pricerange
0 arbury_lodge_guesthouse stars 4_star name stars
0 arbury_lodge_guesthouse type guesthouse name type
0 arbury_lodge_guesthouse choice many name choice
0 worth_house address 152_chesterton_road name address
0 worth_house area north name area
0 worth_house phone 01223316074 name phone
0 worth_house postcode cb41da name postcode
0 worth_house pricerange cheap name pricerange
0 worth_house stars 4_star name stars
0 worth_house type guesthouse name type
0 worth_house choice many name choice
0 archway_house address 52_gilbert_road name address
0 archway_house area north name area
0 archway_house phone 01223575314 name phone
0 archway_house postcode cb43pe name postcode
0 archway_house pricerange moderate name pricerange
0 archway_house stars 4_star name stars
0 archway_house type guesthouse name type
0 archway_house choice many name choice
1 i am looking for a place to stay . the hotel should be in the north and should be in the type of guesthouse==there are many results for a guesthouse in the north , what price range are you looking for ?==i don ' t care about the price but it needs to be a 4_star hotel .==i have 8 options . guesthouse for all of them . do you have a price range preference ?==i need a place with 4_star .==okay , how about the acorn_guest_house ?==do they have internet and what ' s the price range ?==yes , they have free wifi and it ' s moderately priced .==ok that is all i needed for now . thanks !==thank you for using our services .==[]

0 taj_tandoori address 64_cherry_hinton_road_cherry_hinton name address
0 taj_tandoori area south name area
0 taj_tandoori food indian name food
0 taj_tandoori phone 01223412299 name phone
0 taj_tandoori postcode cb17aa name postcode
0 taj_tandoori pricerange expensive name pricerange
0 taj_tandoori type restaurant name type
0 taj_tandoori ref rpwowdoo name ref
0 curry_prince address 451_newmarket_road_fen_ditton name address
0 curry_prince area east name area
0 curry_prince food indian name food
0 curry_prince phone 01223566388 name phone
0 curry_prince postcode cb58jj name postcode
0 curry_prince pricerange moderate name pricerange
0 curry_prince type restaurant name type
0 curry_prince ref rpwowdoo name ref
0 rajmahal address 7_barnwell_road_fen_ditton name address
0 rajmahal area east name area
0 rajmahal food indian name food
0 rajmahal phone 01223244955 name phone
0 rajmahal postcode cb58rg name postcode
0 rajmahal pricerange moderate name pricerange
0 rajmahal type restaurant name type
0 rajmahal ref rpwowdoo name ref
0 the_nirala address 7_milton_road_chesterton name address
0 the_nirala area north name area
0 the_nirala food indian name food
0 the_nirala phone 01223360966 name phone
0 the_nirala postcode cb41uy name postcode
0 the_nirala pricerange moderate name pricerange
0 the_nirala type restaurant name type
0 the_nirala ref rpwowdoo name ref
0 meghna address 205_victoria_road_chesterton name address
0 meghna area west name area
0 meghna food indian name food
0 meghna phone 01223727410 name phone
0 meghna postcode cb43lf name postcode
0 meghna pricerange moderate name pricerange
0 meghna type restaurant name type
0 meghna ref rpwowdoo name ref
0 curry_garden address 106_regent_street_city_centre name address
0 curry_garden area centre name area
0 curry_garden food indian name food
0 curry_garden phone 01223302330 name phone
0 curry_garden postcode cb21dp name postcode
0 curry_garden pricerange expensive name pricerange
0 curry_garden type restaurant name type
0 curry_garden ref rpwowdoo name ref
0 curry_prince address 451_newmarket_road_fen_ditton name address
0 curry_prince area east name area
0 curry_prince food indian name food
0 curry_prince phone 01223566388 name phone
0 curry_prince postcode cb58jj name postcode
0 curry_prince pricerange moderate name pricerange
0 curry_prince type restaurant name type
1 i am looking for a place serving indian food in the moderate price range==i ' ve head the curry_prince is fantastic . . what area are you looking for ?==['curry_prince']

0 taj_tandoori address 64_cherry_hinton_road_cherry_hinton name address
0 taj_tandoori area south name area
0 taj_tandoori food indian name food
0 taj_tandoori phone 01223412299 name phone
0 taj_tandoori postcode cb17aa name postcode
0 taj_tandoori pricerange expensive name pricerange
0 taj_tandoori type restaurant name type
0 taj_tandoori ref rpwowdoo name ref
0 curry_prince address 451_newmarket_road_fen_ditton name address
0 curry_prince area east name area
0 curry_prince food indian name food
0 curry_prince phone 01223566388 name phone
0 curry_prince postcode cb58jj name postcode
0 curry_prince pricerange moderate name pricerange
0 curry_prince type restaurant name type
0 curry_prince ref rpwowdoo name ref
0 rajmahal address 7_barnwell_road_fen_ditton name address
0 rajmahal area east name area
0 rajmahal food indian name food
0 rajmahal phone 01223244955 name phone
0 rajmahal postcode cb58rg name postcode
0 rajmahal pricerange moderate name pricerange
0 rajmahal type restaurant name type
0 rajmahal ref rpwowdoo name ref
0 the_nirala address 7_milton_road_chesterton name address
0 the_nirala area north name area
0 the_nirala food indian name food
0 the_nirala phone 01223360966 name phone
0 the_nirala postcode cb41uy name postcode
0 the_nirala pricerange moderate name pricerange
0 the_nirala type restaurant name type
0 the_nirala ref rpwowdoo name ref
0 meghna address 205_victoria_road_chesterton name address
0 meghna area west name area
0 meghna food indian name food
0 meghna phone 01223727410 name phone
0 meghna postcode cb43lf name postcode
0 meghna pricerange moderate name pricerange
0 meghna type restaurant name type
0 meghna ref rpwowdoo name ref
0 curry_garden address 106_regent_street_city_centre name address
0 curry_garden area centre name area
0 curry_garden food indian name food
0 curry_garden phone 01223302330 name phone
0 curry_garden postcode cb21dp name postcode
0 curry_garden pricerange expensive name pricerange
0 curry_garden type restaurant name type
0 curry_garden ref rpwowdoo name ref
0 curry_prince address 451_newmarket_road_fen_ditton name address
0 curry_prince area east name area
0 curry_prince food indian name food
0 curry_prince phone 01223566388 name phone
0 curry_prince postcode cb58jj name postcode
0 curry_prince pricerange moderate name pricerange
0 curry_prince type restaurant name type
1 i am looking for a place serving indian food in the moderate price range==i ' ve head the curry_prince is fantastic . . what area are you looking for ?==the area does not matter . the curry_prince sounds good . please book a table for 7 people at 19:30 on tuesday .==ok i have a table booked for 7 at 19:30 on tuesday . your reference number is rpwowdoo .==['rpwowdoo']

0 taj_tandoori address 64_cherry_hinton_road_cherry_hinton name address
0 taj_tandoori area south name area
0 taj_tandoori food indian name food
0 taj_tandoori phone 01223412299 name phone
0 taj_tandoori postcode cb17aa name postcode
0 taj_tandoori pricerange expensive name pricerange
0 taj_tandoori type restaurant name type
0 taj_tandoori ref rpwowdoo name ref
0 curry_prince address 451_newmarket_road_fen_ditton name address
0 curry_prince area east name area
0 curry_prince food indian name food
0 curry_prince phone 01223566388 name phone
0 curry_prince postcode cb58jj name postcode
0 curry_prince pricerange moderate name pricerange
0 curry_prince type restaurant name type
0 curry_prince ref rpwowdoo name ref
0 rajmahal address 7_barnwell_road_fen_ditton name address
0 rajmahal area east name area
0 rajmahal food indian name food
0 rajmahal phone 01223244955 name phone
0 rajmahal postcode cb58rg name postcode
0 rajmahal pricerange moderate name pricerange
0 rajmahal type restaurant name type
0 rajmahal ref rpwowdoo name ref
0 the_nirala address 7_milton_road_chesterton name address
0 the_nirala area north name area
0 the_nirala food indian name food
0 the_nirala phone 01223360966 name phone
0 the_nirala postcode cb41uy name postcode
0 the_nirala pricerange moderate name pricerange
0 the_nirala type restaurant name type
0 the_nirala ref rpwowdoo name ref
0 meghna address 205_victoria_road_chesterton name address
0 meghna area west name area
0 meghna food indian name food
0 meghna phone 01223727410 name phone
0 meghna postcode cb43lf name postcode
0 meghna pricerange moderate name pricerange
0 meghna type restaurant name type
0 meghna ref rpwowdoo name ref
0 curry_garden address 106_regent_street_city_centre name address
0 curry_garden area centre name area
0 curry_garden food indian name food
0 curry_garden phone 01223302330 name phone
0 curry_garden postcode cb21dp name postcode
0 curry_garden pricerange expensive name pricerange
0 curry_garden type restaurant name type
0 curry_garden ref rpwowdoo name ref
0 curry_prince address 451_newmarket_road_fen_ditton name address
0 curry_prince area east name area
0 curry_prince food indian name food
0 curry_prince phone 01223566388 name phone
0 curry_prince postcode cb58jj name postcode
0 curry_prince pricerange moderate name pricerange
0 curry_prince type restaurant name type
1 i am looking for a place serving indian food in the moderate price range==i ' ve head the curry_prince is fantastic . . what area are you looking for ?==the area does not matter . the curry_prince sounds good . please book a table for 7 people at 19:30 on tuesday .==ok i have a table booked for 7 at 19:30 on tuesday . your reference number is rpwowdoo .==okay thank you . that will be all .==you ' re welcome , enjoy your meal .==[]

0 alexander_bed_and_breakfast address 56_saint_barnabas_road name address
0 alexander_bed_and_breakfast area centre name area
0 alexander_bed_and_breakfast phone 01223525725 name phone
0 alexander_bed_and_breakfast postcode cb12de name postcode
0 alexander_bed_and_breakfast pricerange cheap name pricerange
0 alexander_bed_and_breakfast stars 4_star name stars
0 alexander_bed_and_breakfast type guesthouse name type
0 finches_bed_and_breakfast address 144_thornton_road name address
0 finches_bed_and_breakfast area west name area
0 finches_bed_and_breakfast phone 01223276653 name phone
0 finches_bed_and_breakfast postcode cb30nd name postcode
0 finches_bed_and_breakfast pricerange cheap name pricerange
0 finches_bed_and_breakfast stars 4_star name stars
0 finches_bed_and_breakfast type guesthouse name type
0 finches_bed_and_breakfast choice 4 name choice
0 finches_bed_and_breakfast ref ey36gh17 name ref
0 autumn_house address 710_newmarket_road name address
0 autumn_house area east name area
0 autumn_house phone 01223575122 name phone
0 autumn_house postcode cb58rs name postcode
0 autumn_house pricerange cheap name pricerange
0 autumn_house stars 4_star name stars
0 autumn_house type guesthouse name type
0 autumn_house choice 4 name choice
0 autumn_house ref ey36gh17 name ref
0 allenbell address 517a_coldham_lane name address
0 allenbell area east name area
0 allenbell phone 01223210353 name phone
0 allenbell postcode cb13js name postcode
0 allenbell pricerange cheap name pricerange
0 allenbell stars 4_star name stars
0 allenbell type guesthouse name type
0 allenbell choice 4 name choice
0 allenbell ref ey36gh17 name ref
0 alexander_bed_and_breakfast address 56_saint_barnabas_road name address
0 alexander_bed_and_breakfast area centre name area
0 alexander_bed_and_breakfast phone 01223525725 name phone
0 alexander_bed_and_breakfast postcode cb12de name postcode
0 alexander_bed_and_breakfast pricerange cheap name pricerange
0 alexander_bed_and_breakfast stars 4_star name stars
0 alexander_bed_and_breakfast type guesthouse name type
0 alexander_bed_and_breakfast choice 4 name choice
0 alexander_bed_and_breakfast ref ey36gh17 name ref
0 city_centre_north_b_and_b address 328a_histon_road name address
0 city_centre_north_b_and_b area north name area
0 city_centre_north_b_and_b phone 01223312843 name phone
0 city_centre_north_b_and_b postcode cb43ht name postcode
0 city_centre_north_b_and_b pricerange cheap name pricerange
0 city_centre_north_b_and_b stars 0_star name stars
0 city_centre_north_b_and_b type guesthouse name type
0 city_centre_north_b_and_b choice 4 name choice
0 city_centre_north_b_and_b ref ey36gh17 name ref
0 el_shaddai address 41_warkworth_street name address
0 el_shaddai area centre name area
0 el_shaddai phone 01223327978 name phone
0 el_shaddai postcode cb11eg name postcode
0 el_shaddai pricerange cheap name pricerange
0 el_shaddai stars 0_star name stars
0 el_shaddai type guesthouse name type
0 el_shaddai choice 4 name choice
0 el_shaddai ref ey36gh17 name ref
1 konnichiwa , i am coming to town and will be staying a few days . i need a place in town centre that offers free parking . can you help me ?==i certainly can . i have 4 different options for you . i have two cheap gueshouses and two expensive hotels . do you have a preference ?==['4', 'cheap']

0 alexander_bed_and_breakfast address 56_saint_barnabas_road name address
0 alexander_bed_and_breakfast area centre name area
0 alexander_bed_and_breakfast phone 01223525725 name phone
0 alexander_bed_and_breakfast postcode cb12de name postcode
0 alexander_bed_and_breakfast pricerange cheap name pricerange
0 alexander_bed_and_breakfast stars 4_star name stars
0 alexander_bed_and_breakfast type guesthouse name type
0 finches_bed_and_breakfast address 144_thornton_road name address
0 finches_bed_and_breakfast area west name area
0 finches_bed_and_breakfast phone 01223276653 name phone
0 finches_bed_and_breakfast postcode cb30nd name postcode
0 finches_bed_and_breakfast pricerange cheap name pricerange
0 finches_bed_and_breakfast stars 4_star name stars
0 finches_bed_and_breakfast type guesthouse name type
0 finches_bed_and_breakfast choice 4 name choice
0 finches_bed_and_breakfast ref ey36gh17 name ref
0 autumn_house address 710_newmarket_road name address
0 autumn_house area east name area
0 autumn_house phone 01223575122 name phone
0 autumn_house postcode cb58rs name postcode
0 autumn_house pricerange cheap name pricerange
0 autumn_house stars 4_star name stars
0 autumn_house type guesthouse name type
0 autumn_house choice 4 name choice
0 autumn_house ref ey36gh17 name ref
0 allenbell address 517a_coldham_lane name address
0 allenbell area east name area
0 allenbell phone 01223210353 name phone
0 allenbell postcode cb13js name postcode
0 allenbell pricerange cheap name pricerange
0 allenbell stars 4_star name stars
0 allenbell type guesthouse name type
0 allenbell choice 4 name choice
0 allenbell ref ey36gh17 name ref
0 alexander_bed_and_breakfast address 56_saint_barnabas_road name address
0 alexander_bed_and_breakfast area centre name area
0 alexander_bed_and_breakfast phone 01223525725 name phone
0 alexander_bed_and_breakfast postcode cb12de name postcode
0 alexander_bed_and_breakfast pricerange cheap name pricerange
0 alexander_bed_and_breakfast stars 4_star name stars
0 alexander_bed_and_breakfast type guesthouse name type
0 alexander_bed_and_breakfast choice 4 name choice
0 alexander_bed_and_breakfast ref ey36gh17 name ref
0 city_centre_north_b_and_b address 328a_histon_road name address
0 city_centre_north_b_and_b area north name area
0 city_centre_north_b_and_b phone 01223312843 name phone
0 city_centre_north_b_and_b postcode cb43ht name postcode
0 city_centre_north_b_and_b pricerange cheap name pricerange
0 city_centre_north_b_and_b stars 0_star name stars
0 city_centre_north_b_and_b type guesthouse name type
[truncated: 1,963,254 more chars]
