# Supplementary material for: PluDG: enhancing task-oriented dialogue system with knowledge graph plug-in module
Source: PeerJ Comput Sci. 2023 Nov 24;9:e1707. doi: 10.7717/peerj-cs.1707 (PMC10703105; doi:10.7717/peerj-cs.1707)
Supplement: Supplemental Information 1 [file peerj-cs-09-1707-s001.zip › plugin/data/woz2.1_train.txt]

0 arbury_lodge_guesthouse address 82_arbury_road name address
0 arbury_lodge_guesthouse area north name area
0 arbury_lodge_guesthouse phone 01223364319 name phone
0 arbury_lodge_guesthouse postcode cb42je name postcode
0 arbury_lodge_guesthouse pricerange moderate name pricerange
0 arbury_lodge_guesthouse stars 4_star name stars
0 arbury_lodge_guesthouse type guesthouse name type
0 arbury_lodge_guesthouse choice 13 name choice
0 arbury_lodge_guesthouse ref 2asa82vj name ref
0 kirkwood_house address 172_chesterton_road name address
0 kirkwood_house area north name area
0 kirkwood_house phone 01223306283 name phone
0 kirkwood_house postcode cb41da name postcode
0 kirkwood_house pricerange moderate name pricerange
0 kirkwood_house stars 4_star name stars
0 kirkwood_house type guesthouse name type
0 kirkwood_house choice 13 name choice
0 kirkwood_house ref 2asa82vj name ref
0 worth_house address 152_chesterton_road name address
0 worth_house area north name area
0 worth_house phone 01223316074 name phone
0 worth_house postcode cb41da name postcode
0 worth_house pricerange cheap name pricerange
0 worth_house stars 4_star name stars
0 worth_house type guesthouse name type
0 worth_house choice 13 name choice
0 worth_house ref 2asa82vj name ref
0 alpha-milton_guest_house address 63_milton_road name address
0 alpha-milton_guest_house area north name area
0 alpha-milton_guest_house phone 01223311625 name phone
0 alpha-milton_guest_house postcode cb41xa name postcode
0 alpha-milton_guest_house pricerange moderate name pricerange
0 alpha-milton_guest_house stars 3_star name stars
0 alpha-milton_guest_house type guesthouse name type
0 city_centre_north_b_and_b address 328a_histon_road name address
0 city_centre_north_b_and_b area north name area
0 city_centre_north_b_and_b phone 01223312843 name phone
0 city_centre_north_b_and_b postcode cb43ht name postcode
0 city_centre_north_b_and_b pricerange cheap name pricerange
0 city_centre_north_b_and_b stars 0_star name stars
0 city_centre_north_b_and_b type guesthouse name type
0 city_centre_north_b_and_b choice 13 name choice
0 city_centre_north_b_and_b ref 2asa82vj name ref
0 avalon address 62_gilbert_road name address
0 avalon area north name area
0 avalon phone 01223353071 name phone
0 avalon postcode cb43pd name postcode
0 avalon pricerange moderate name pricerange
0 avalon stars 4_star name stars
0 avalon type guesthouse name type
0 acorn_guest_house address 154_chesterton_road name address
0 acorn_guest_house area north name area
0 acorn_guest_house phone 01223353888 name phone
0 acorn_guest_house postcode cb41da name postcode
0 acorn_guest_house pricerange moderate name pricerange
0 acorn_guest_house stars 4_star name stars
0 acorn_guest_house type guesthouse name type
0 acorn_guest_house choice 13 name choice
0 acorn_guest_house ref 2asa82vj name ref
1 i need to find lodgings on the north side of town .==we have 13 available lodging areas in the north . any preferences ?==['13', 'north']

0 arbury_lodge_guesthouse address 82_arbury_road name address
0 arbury_lodge_guesthouse area north name area
0 arbury_lodge_guesthouse phone 01223364319 name phone
0 arbury_lodge_guesthouse postcode cb42je name postcode
0 arbury_lodge_guesthouse pricerange moderate name pricerange
0 arbury_lodge_guesthouse stars 4_star name stars
0 arbury_lodge_guesthouse type guesthouse name type
0 arbury_lodge_guesthouse choice 13 name choice
0 arbury_lodge_guesthouse ref 2asa82vj name ref
0 kirkwood_house address 172_chesterton_road name address
0 kirkwood_house area north name area
0 kirkwood_house phone 01223306283 name phone
0 kirkwood_house postcode cb41da name postcode
0 kirkwood_house pricerange moderate name pricerange
0 kirkwood_house stars 4_star name stars
0 kirkwood_house type guesthouse name type
0 kirkwood_house choice 13 name choice
0 kirkwood_house ref 2asa82vj name ref
0 worth_house address 152_chesterton_road name address
0 worth_house area north name area
0 worth_house phone 01223316074 name phone
0 worth_house postcode cb41da name postcode
0 worth_house pricerange cheap name pricerange
0 worth_house stars 4_star name stars
0 worth_house type guesthouse name type
0 worth_house choice 13 name choice
0 worth_house ref 2asa82vj name ref
0 alpha-milton_guest_house address 63_milton_road name address
0 alpha-milton_guest_house area north name area
0 alpha-milton_guest_house phone 01223311625 name phone
0 alpha-milton_guest_house postcode cb41xa name postcode
0 alpha-milton_guest_house pricerange moderate name pricerange
0 alpha-milton_guest_house stars 3_star name stars
0 alpha-milton_guest_house type guesthouse name type
0 city_centre_north_b_and_b address 328a_histon_road name address
0 city_centre_north_b_and_b area north name area
0 city_centre_north_b_and_b phone 01223312843 name phone
0 city_centre_north_b_and_b postcode cb43ht name postcode
0 city_centre_north_b_and_b pricerange cheap name pricerange
0 city_centre_north_b_and_b stars 0_star name stars
0 city_centre_north_b_and_b type guesthouse name type
0 city_centre_north_b_and_b choice 13 name choice
0 city_centre_north_b_and_b ref 2asa82vj name ref
0 avalon address 62_gilbert_road name address
0 avalon area north name area
0 avalon phone 01223353071 name phone
0 avalon postcode cb43pd name postcode
0 avalon pricerange moderate name pricerange
0 avalon stars 4_star name stars
0 avalon type guesthouse name type
0 acorn_guest_house address 154_chesterton_road name address
0 acorn_guest_house area north name area
0 acorn_guest_house phone 01223353888 name phone
0 acorn_guest_house postcode cb41da name postcode
0 acorn_guest_house pricerange moderate name pricerange
0 acorn_guest_house stars 4_star name stars
0 acorn_guest_house type guesthouse name type
0 acorn_guest_house choice 13 name choice
0 acorn_guest_house ref 2asa82vj name ref
1 i need to find lodgings on the north side of town .==we have 13 available lodging areas in the north . any preferences ?==some place in the north and it does not need to have free parking==there are 2 locations that match your criteria . the alpha-milton_guest_house with a 3_star rating and the avalon with a 4_star rating . do either of these sound good ?==['3_star', '4_star', 'alpha-milton_guest_house', 'avalon']

0 arbury_lodge_guesthouse address 82_arbury_road name address
0 arbury_lodge_guesthouse area north name area
0 arbury_lodge_guesthouse phone 01223364319 name phone
0 arbury_lodge_guesthouse postcode cb42je name postcode
0 arbury_lodge_guesthouse pricerange moderate name pricerange
0 arbury_lodge_guesthouse stars 4_star name stars
0 arbury_lodge_guesthouse type guesthouse name type
0 arbury_lodge_guesthouse choice 13 name choice
0 arbury_lodge_guesthouse ref 2asa82vj name ref
0 kirkwood_house address 172_chesterton_road name address
0 kirkwood_house area north name area
0 kirkwood_house phone 01223306283 name phone
0 kirkwood_house postcode cb41da name postcode
0 kirkwood_house pricerange moderate name pricerange
0 kirkwood_house stars 4_star name stars
0 kirkwood_house type guesthouse name type
0 kirkwood_house choice 13 name choice
0 kirkwood_house ref 2asa82vj name ref
0 worth_house address 152_chesterton_road name address
0 worth_house area north name area
0 worth_house phone 01223316074 name phone
0 worth_house postcode cb41da name postcode
0 worth_house pricerange cheap name pricerange
0 worth_house stars 4_star name stars
0 worth_house type guesthouse name type
0 worth_house choice 13 name choice
0 worth_house ref 2asa82vj name ref
0 alpha-milton_guest_house address 63_milton_road name address
0 alpha-milton_guest_house area north name area
0 alpha-milton_guest_house phone 01223311625 name phone
0 alpha-milton_guest_house postcode cb41xa name postcode
0 alpha-milton_guest_house pricerange moderate name pricerange
0 alpha-milton_guest_house stars 3_star name stars
0 alpha-milton_guest_house type guesthouse name type
0 city_centre_north_b_and_b address 328a_histon_road name address
0 city_centre_north_b_and_b area north name area
0 city_centre_north_b_and_b phone 01223312843 name phone
0 city_centre_north_b_and_b postcode cb43ht name postcode
0 city_centre_north_b_and_b pricerange cheap name pricerange
0 city_centre_north_b_and_b stars 0_star name stars
0 city_centre_north_b_and_b type guesthouse name type
0 city_centre_north_b_and_b choice 13 name choice
0 city_centre_north_b_and_b ref 2asa82vj name ref
0 avalon address 62_gilbert_road name address
0 avalon area north name area
0 avalon phone 01223353071 name phone
0 avalon postcode cb43pd name postcode
0 avalon pricerange moderate name pricerange
0 avalon stars 4_star name stars
0 avalon type guesthouse name type
0 acorn_guest_house address 154_chesterton_road name address
0 acorn_guest_house area north name area
0 acorn_guest_house phone 01223353888 name phone
0 acorn_guest_house postcode cb41da name postcode
0 acorn_guest_house pricerange moderate name pricerange
0 acorn_guest_house stars 4_star name stars
0 acorn_guest_house type guesthouse name type
0 acorn_guest_house choice 13 name choice
0 acorn_guest_house ref 2asa82vj name ref
1 i need to find lodgings on the north side of town .==we have 13 available lodging areas in the north . any preferences ?==some place in the north and it does not need to have free parking==there are 2 locations that match your criteria . the alpha-milton_guest_house with a 3_star rating and the avalon with a 4_star rating . do either of these sound good ?==is the avalon a hotel or a guesthouse ?==the avalon is a guesthouse . would it interest you ? if so , i can help you book a room if you like ?==['avalon', 'guesthouse']

0 arbury_lodge_guesthouse address 82_arbury_road name address
0 arbury_lodge_guesthouse area north name area
0 arbury_lodge_guesthouse phone 01223364319 name phone
0 arbury_lodge_guesthouse postcode cb42je name postcode
0 arbury_lodge_guesthouse pricerange moderate name pricerange
0 arbury_lodge_guesthouse stars 4_star name stars
0 arbury_lodge_guesthouse type guesthouse name type
0 arbury_lodge_guesthouse choice 13 name choice
0 arbury_lodge_guesthouse ref 2asa82vj name ref
0 kirkwood_house address 172_chesterton_road name address
0 kirkwood_house area north name area
0 kirkwood_house phone 01223306283 name phone
0 kirkwood_house postcode cb41da name postcode
0 kirkwood_house pricerange moderate name pricerange
0 kirkwood_house stars 4_star name stars
0 kirkwood_house type guesthouse name type
0 kirkwood_house choice 13 name choice
0 kirkwood_house ref 2asa82vj name ref
0 worth_house address 152_chesterton_road name address
0 worth_house area north name area
0 worth_house phone 01223316074 name phone
0 worth_house postcode cb41da name postcode
0 worth_house pricerange cheap name pricerange
0 worth_house stars 4_star name stars
0 worth_house type guesthouse name type
0 worth_house choice 13 name choice
0 worth_house ref 2asa82vj name ref
0 alpha-milton_guest_house address 63_milton_road name address
0 alpha-milton_guest_house area north name area
0 alpha-milton_guest_house phone 01223311625 name phone
0 alpha-milton_guest_house postcode cb41xa name postcode
0 alpha-milton_guest_house pricerange moderate name pricerange
0 alpha-milton_guest_house stars 3_star name stars
0 alpha-milton_guest_house type guesthouse name type
0 city_centre_north_b_and_b address 328a_histon_road name address
0 city_centre_north_b_and_b area north name area
0 city_centre_north_b_and_b phone 01223312843 name phone
0 city_centre_north_b_and_b postcode cb43ht name postcode
0 city_centre_north_b_and_b pricerange cheap name pricerange
0 city_centre_north_b_and_b stars 0_star name stars
0 city_centre_north_b_and_b type guesthouse name type
0 city_centre_north_b_and_b choice 13 name choice
0 city_centre_north_b_and_b ref 2asa82vj name ref
0 avalon address 62_gilbert_road name address
0 avalon area north name area
0 avalon phone 01223353071 name phone
0 avalon postcode cb43pd name postcode
0 avalon pricerange moderate name pricerange
0 avalon stars 4_star name stars
0 avalon type guesthouse name type
0 acorn_guest_house address 154_chesterton_road name address
0 acorn_guest_house area north name area
0 acorn_guest_house phone 01223353888 name phone
0 acorn_guest_house postcode cb41da name postcode
0 acorn_guest_house pricerange moderate name pricerange
0 acorn_guest_house stars 4_star name stars
0 acorn_guest_house type guesthouse name type
0 acorn_guest_house choice 13 name choice
0 acorn_guest_house ref 2asa82vj name ref
1 i need to find lodgings on the north side of town .==we have 13 available lodging areas in the north . any preferences ?==some place in the north and it does not need to have free parking==there are 2 locations that match your criteria . the alpha-milton_guest_house with a 3_star rating and the avalon with a 4_star rating . do either of these sound good ?==is the avalon a hotel or a guesthouse ?==the avalon is a guesthouse . would it interest you ? if so , i can help you book a room if you like ?==yes please , i would arrive tuesday and need to book for 3 people . it will be a 4 night stay . can i get a reference number please ?==i have reserved your room at the avalon , reference number 2asa82vj . can i help you with anything else ?==['2asa82vj', 'avalon']

0 arbury_lodge_guesthouse address 82_arbury_road name address
0 arbury_lodge_guesthouse area north name area
0 arbury_lodge_guesthouse phone 01223364319 name phone
0 arbury_lodge_guesthouse postcode cb42je name postcode
0 arbury_lodge_guesthouse pricerange moderate name pricerange
0 arbury_lodge_guesthouse stars 4_star name stars
0 arbury_lodge_guesthouse type guesthouse name type
0 arbury_lodge_guesthouse choice 13 name choice
0 arbury_lodge_guesthouse ref 2asa82vj name ref
0 kirkwood_house address 172_chesterton_road name address
0 kirkwood_house area north name area
0 kirkwood_house phone 01223306283 name phone
0 kirkwood_house postcode cb41da name postcode
0 kirkwood_house pricerange moderate name pricerange
0 kirkwood_house stars 4_star name stars
0 kirkwood_house type guesthouse name type
0 kirkwood_house choice 13 name choice
0 kirkwood_house ref 2asa82vj name ref
0 worth_house address 152_chesterton_road name address
0 worth_house area north name area
0 worth_house phone 01223316074 name phone
0 worth_house postcode cb41da name postcode
0 worth_house pricerange cheap name pricerange
0 worth_house stars 4_star name stars
0 worth_house type guesthouse name type
0 worth_house choice 13 name choice
0 worth_house ref 2asa82vj name ref
0 alpha-milton_guest_house address 63_milton_road name address
0 alpha-milton_guest_house area north name area
0 alpha-milton_guest_house phone 01223311625 name phone
0 alpha-milton_guest_house postcode cb41xa name postcode
0 alpha-milton_guest_house pricerange moderate name pricerange
0 alpha-milton_guest_house stars 3_star name stars
0 alpha-milton_guest_house type guesthouse name type
0 city_centre_north_b_and_b address 328a_histon_road name address
0 city_centre_north_b_and_b area north name area
0 city_centre_north_b_and_b phone 01223312843 name phone
0 city_centre_north_b_and_b postcode cb43ht name postcode
0 city_centre_north_b_and_b pricerange cheap name pricerange
0 city_centre_north_b_and_b stars 0_star name stars
0 city_centre_north_b_and_b type guesthouse name type
0 city_centre_north_b_and_b choice 13 name choice
0 city_centre_north_b_and_b ref 2asa82vj name ref
0 avalon address 62_gilbert_road name address
0 avalon area north name area
0 avalon phone 01223353071 name phone
0 avalon postcode cb43pd name postcode
0 avalon pricerange moderate name pricerange
0 avalon stars 4_star name stars
0 avalon type guesthouse name type
0 acorn_guest_house address 154_chesterton_road name address
0 acorn_guest_house area north name area
0 acorn_guest_house phone 01223353888 name phone
0 acorn_guest_house postcode cb41da name postcode
0 acorn_guest_house pricerange moderate name pricerange
0 acorn_guest_house stars 4_star name stars
0 acorn_guest_house type guesthouse name type
0 acorn_guest_house choice 13 name choice
0 acorn_guest_house ref 2asa82vj name ref
1 i need to find lodgings on the north side of town .==we have 13 available lodging areas in the north . any preferences ?==some place in the north and it does not need to have free parking==there are 2 locations that match your criteria . the alpha-milton_guest_house with a 3_star rating and the avalon with a 4_star rating . do either of these sound good ?==is the avalon a hotel or a guesthouse ?==the avalon is a guesthouse . would it interest you ? if so , i can help you book a room if you like ?==yes please , i would arrive tuesday and need to book for 3 people . it will be a 4 night stay . can i get a reference number please ?==i have reserved your room at the avalon , reference number 2asa82vj . can i help you with anything else ?==that ' s all i need . thanks .==thank you , good bye .==[]

0 curry_garden address 106_regent_street_city_centre name address
0 curry_garden area centre name area
0 curry_garden food indian name food
0 curry_garden phone 01223302330 name phone
0 curry_garden postcode cb21dp name postcode
0 curry_garden pricerange expensive name pricerange
0 curry_garden type restaurant name type
0 curry_garden ref mdk9a3pr name ref
0 the_good_luck_chinese_food_takeaway address 82_cherry_hinton_road_cherry_hinton name address
0 the_good_luck_chinese_food_takeaway area south name area
0 the_good_luck_chinese_food_takeaway food chinese name food
0 the_good_luck_chinese_food_takeaway phone 01223244149 name phone
0 the_good_luck_chinese_food_takeaway postcode cb17ag name postcode
0 the_good_luck_chinese_food_takeaway pricerange expensive name pricerange
0 the_good_luck_chinese_food_takeaway type restaurant name type
0 chiquito_restaurant_bar address 2g_cambridge_leisure_park_cherry_hinton_road_cherry_hinton name address
0 chiquito_restaurant_bar area south name area
0 chiquito_restaurant_bar food mexican name food
0 chiquito_restaurant_bar phone 01223400170 name phone
0 chiquito_restaurant_bar postcode cb17dy name postcode
0 chiquito_restaurant_bar pricerange expensive name pricerange
0 chiquito_restaurant_bar type restaurant name type
0 chiquito_restaurant_bar ref mdk9a3pr name ref
0 chiquito_restaurant_bar address 2g_cambridge_leisure_park_cherry_hinton_road_cherry_hinton name address
0 chiquito_restaurant_bar area south name area
0 chiquito_restaurant_bar food mexican name food
0 chiquito_restaurant_bar phone 01223400170 name phone
0 chiquito_restaurant_bar postcode cb17dy name postcode
0 chiquito_restaurant_bar pricerange expensive name pricerange
0 chiquito_restaurant_bar type restaurant name type
0 pizza_hut_city_centre address regent_street_city_centre name address
0 pizza_hut_city_centre area centre name area
0 pizza_hut_city_centre food italian name food
0 pizza_hut_city_centre phone 01223323737 name phone
0 pizza_hut_city_centre postcode cb21ab name postcode
0 pizza_hut_city_centre pricerange cheap name pricerange
0 pizza_hut_city_centre type restaurant name type
0 pizza_hut_city_centre ref mdk9a3pr name ref
0 the_missing_sock address finders_corner_newmarket_road name address
0 the_missing_sock area east name area
0 the_missing_sock food international name food
0 the_missing_sock phone 01223812660 name phone
0 the_missing_sock postcode cb259aq name postcode
0 the_missing_sock pricerange cheap name pricerange
0 the_missing_sock type restaurant name type
0 the_missing_sock ref mdk9a3pr name ref
0 the_good_luck_chinese_food_takeaway address 82_cherry_hinton_road_cherry_hinton name address
0 the_good_luck_chinese_food_takeaway area south name area
0 the_good_luck_chinese_food_takeaway food chinese name food
0 the_good_luck_chinese_food_takeaway phone 01223244149 name phone
0 the_good_luck_chinese_food_takeaway postcode cb17ag name postcode
0 the_good_luck_chinese_food_takeaway pricerange expensive name pricerange
0 the_good_luck_chinese_food_takeaway type restaurant name type
0 the_good_luck_chinese_food_takeaway ref mdk9a3pr name ref
1 yes , can you lookup the chiquito_restaurant_bar for me .==yes i found it , what information would you like ?==[]

0 curry_garden address 106_regent_street_city_centre name address
0 curry_garden area centre name area
0 curry_garden food indian name food
0 curry_garden phone 01223302330 name phone
0 curry_garden postcode cb21dp name postcode
0 curry_garden pricerange expensive name pricerange
0 curry_garden type restaurant name type
0 curry_garden ref mdk9a3pr name ref
0 the_good_luck_chinese_food_takeaway address 82_cherry_hinton_road_cherry_hinton name address
0 the_good_luck_chinese_food_takeaway area south name area
0 the_good_luck_chinese_food_takeaway food chinese name food
0 the_good_luck_chinese_food_takeaway phone 01223244149 name phone
0 the_good_luck_chinese_food_takeaway postcode cb17ag name postcode
0 the_good_luck_chinese_food_takeaway pricerange expensive name pricerange
0 the_good_luck_chinese_food_takeaway type restaurant name type
0 chiquito_restaurant_bar address 2g_cambridge_leisure_park_cherry_hinton_road_cherry_hinton name address
0 chiquito_restaurant_bar area south name area
0 chiquito_restaurant_bar food mexican name food
0 chiquito_restaurant_bar phone 01223400170 name phone
0 chiquito_restaurant_bar postcode cb17dy name postcode
0 chiquito_restaurant_bar pricerange expensive name pricerange
0 chiquito_restaurant_bar type restaurant name type
0 chiquito_restaurant_bar ref mdk9a3pr name ref
0 chiquito_restaurant_bar address 2g_cambridge_leisure_park_cherry_hinton_road_cherry_hinton name address
0 chiquito_restaurant_bar area south name area
0 chiquito_restaurant_bar food mexican name food
0 chiquito_restaurant_bar phone 01223400170 name phone
0 chiquito_restaurant_bar postcode cb17dy name postcode
0 chiquito_restaurant_bar pricerange expensive name pricerange
0 chiquito_restaurant_bar type restaurant name type
0 pizza_hut_city_centre address regent_street_city_centre name address
0 pizza_hut_city_centre area centre name area
0 pizza_hut_city_centre food italian name food
0 pizza_hut_city_centre phone 01223323737 name phone
0 pizza_hut_city_centre postcode cb21ab name postcode
0 pizza_hut_city_centre pricerange cheap name pricerange
0 pizza_hut_city_centre type restaurant name type
0 pizza_hut_city_centre ref mdk9a3pr name ref
0 the_missing_sock address finders_corner_newmarket_road name address
0 the_missing_sock area east name area
0 the_missing_sock food international name food
0 the_missing_sock phone 01223812660 name phone
0 the_missing_sock postcode cb259aq name postcode
0 the_missing_sock pricerange cheap name pricerange
0 the_missing_sock type restaurant name type
0 the_missing_sock ref mdk9a3pr name ref
0 the_good_luck_chinese_food_takeaway address 82_cherry_hinton_road_cherry_hinton name address
0 the_good_luck_chinese_food_takeaway area south name area
0 the_good_luck_chinese_food_takeaway food chinese name food
0 the_good_luck_chinese_food_takeaway phone 01223244149 name phone
0 the_good_luck_chinese_food_takeaway postcode cb17ag name postcode
0 the_good_luck_chinese_food_takeaway pricerange expensive name pricerange
0 the_good_luck_chinese_food_takeaway type restaurant name type
0 the_good_luck_chinese_food_takeaway ref mdk9a3pr name ref
1 yes , can you lookup the chiquito_restaurant_bar for me .==yes i found it , what information would you like ?==can you book at table for 4 at chiquito on tuesday at 20:00 please .==alright , your table will be booked for that time .==[]

0 curry_garden address 106_regent_street_city_centre name address
0 curry_garden area centre name area
0 curry_garden food indian name food
0 curry_garden phone 01223302330 name phone
0 curry_garden postcode cb21dp name postcode
0 curry_garden pricerange expensive name pricerange
0 curry_garden type restaurant name type
0 curry_garden ref mdk9a3pr name ref
0 the_good_luck_chinese_food_takeaway address 82_cherry_hinton_road_cherry_hinton name address
0 the_good_luck_chinese_food_takeaway area south name area
0 the_good_luck_chinese_food_takeaway food chinese name food
0 the_good_luck_chinese_food_takeaway phone 01223244149 name phone
0 the_good_luck_chinese_food_takeaway postcode cb17ag name postcode
0 the_good_luck_chinese_food_takeaway pricerange expensive name pricerange
0 the_good_luck_chinese_food_takeaway type restaurant name type
0 chiquito_restaurant_bar address 2g_cambridge_leisure_park_cherry_hinton_road_cherry_hinton name address
0 chiquito_restaurant_bar area south name area
0 chiquito_restaurant_bar food mexican name food
0 chiquito_restaurant_bar phone 01223400170 name phone
0 chiquito_restaurant_bar postcode cb17dy name postcode
0 chiquito_restaurant_bar pricerange expensive name pricerange
0 chiquito_restaurant_bar type restaurant name type
0 chiquito_restaurant_bar ref mdk9a3pr name ref
0 chiquito_restaurant_bar address 2g_cambridge_leisure_park_cherry_hinton_road_cherry_hinton name address
0 chiquito_restaurant_bar area south name area
0 chiquito_restaurant_bar food mexican name food
0 chiquito_restaurant_bar phone 01223400170 name phone
0 chiquito_restaurant_bar postcode cb17dy name postcode
0 chiquito_restaurant_bar pricerange expensive name pricerange
0 chiquito_restaurant_bar type restaurant name type
0 pizza_hut_city_centre address regent_street_city_centre name address
0 pizza_hut_city_centre area centre name area
0 pizza_hut_city_centre food italian name food
0 pizza_hut_city_centre phone 01223323737 name phone
0 pizza_hut_city_centre postcode cb21ab name postcode
0 pizza_hut_city_centre pricerange cheap name pricerange
0 pizza_hut_city_centre type restaurant name type
0 pizza_hut_city_centre ref mdk9a3pr name ref
0 the_missing_sock address finders_corner_newmarket_road name address
0 the_missing_sock area east name area
0 the_missing_sock food international name food
0 the_missing_sock phone 01223812660 name phone
0 the_missing_sock postcode cb259aq name postcode
0 the_missing_sock pricerange cheap name pricerange
0 the_missing_sock type restaurant name type
0 the_missing_sock ref mdk9a3pr name ref
0 the_good_luck_chinese_food_takeaway address 82_cherry_hinton_road_cherry_hinton name address
0 the_good_luck_chinese_food_takeaway area south name area
0 the_good_luck_chinese_food_takeaway food chinese name food
0 the_good_luck_chinese_food_takeaway phone 01223244149 name phone
0 the_good_luck_chinese_food_takeaway postcode cb17ag name postcode
0 the_good_luck_chinese_food_takeaway pricerange expensive name pricerange
0 the_good_luck_chinese_food_takeaway type restaurant name type
0 the_good_luck_chinese_food_takeaway ref mdk9a3pr name ref
1 yes , can you lookup the chiquito_restaurant_bar for me .==yes i found it , what information would you like ?==can you book at table for 4 at chiquito on tuesday at 20:00 please .==alright , your table will be booked for that time .==thank you . may i get a reference number ?==i ' m sorry but the booking was unsuccessful . would you like to try another restaurant ?==['restaurant']

0 curry_garden address 106_regent_street_city_centre name address
0 curry_garden area centre name area
0 curry_garden food indian name food
0 curry_garden phone 01223302330 name phone
0 curry_garden postcode cb21dp name postcode
0 curry_garden pricerange expensive name pricerange
0 curry_garden type restaurant name type
0 curry_garden ref mdk9a3pr name ref
0 the_good_luck_chinese_food_takeaway address 82_cherry_hinton_road_cherry_hinton name address
0 the_good_luck_chinese_food_takeaway area south name area
0 the_good_luck_chinese_food_takeaway food chinese name food
0 the_good_luck_chinese_food_takeaway phone 01223244149 name phone
0 the_good_luck_chinese_food_takeaway postcode cb17ag name postcode
0 the_good_luck_chinese_food_takeaway pricerange expensive name pricerange
0 the_good_luck_chinese_food_takeaway type restaurant name type
0 chiquito_restaurant_bar address 2g_cambridge_leisure_park_cherry_hinton_road_cherry_hinton name address
0 chiquito_restaurant_bar area south name area
0 chiquito_restaurant_bar food mexican name food
0 chiquito_restaurant_bar phone 01223400170 name phone
0 chiquito_restaurant_bar postcode cb17dy name postcode
0 chiquito_restaurant_bar pricerange expensive name pricerange
0 chiquito_restaurant_bar type restaurant name type
0 chiquito_restaurant_bar ref mdk9a3pr name ref
0 chiquito_restaurant_bar address 2g_cambridge_leisure_park_cherry_hinton_road_cherry_hinton name address
0 chiquito_restaurant_bar area south name area
0 chiquito_restaurant_bar food mexican name food
0 chiquito_restaurant_bar phone 01223400170 name phone
0 chiquito_restaurant_bar postcode cb17dy name postcode
0 chiquito_restaurant_bar pricerange expensive name pricerange
0 chiquito_restaurant_bar type restaurant name type
0 pizza_hut_city_centre address regent_street_city_centre name address
0 pizza_hut_city_centre area centre name area
0 pizza_hut_city_centre food italian name food
0 pizza_hut_city_centre phone 01223323737 name phone
0 pizza_hut_city_centre postcode cb21ab name postcode
0 pizza_hut_city_centre pricerange cheap name pricerange
0 pizza_hut_city_centre type restaurant name type
0 pizza_hut_city_centre ref mdk9a3pr name ref
0 the_missing_sock address finders_corner_newmarket_road name address
0 the_missing_sock area east name area
0 the_missing_sock food international name food
0 the_missing_sock phone 01223812660 name phone
0 the_missing_sock postcode cb259aq name postcode
0 the_missing_sock pricerange cheap name pricerange
0 the_missing_sock type restaurant name type
0 the_missing_sock ref mdk9a3pr name ref
0 the_good_luck_chinese_food_takeaway address 82_cherry_hinton_road_cherry_hinton name address
0 the_good_luck_chinese_food_takeaway area south name area
0 the_good_luck_chinese_food_takeaway food chinese name food
0 the_good_luck_chinese_food_takeaway phone 01223244149 name phone
0 the_good_luck_chinese_food_takeaway postcode cb17ag name postcode
0 the_good_luck_chinese_food_takeaway pricerange expensive name pricerange
0 the_good_luck_chinese_food_takeaway type restaurant name type
0 the_good_luck_chinese_food_takeaway ref mdk9a3pr name ref
1 yes , can you lookup the chiquito_restaurant_bar for me .==yes i found it , what information would you like ?==can you book at table for 4 at chiquito on tuesday at 20:00 please .==alright , your table will be booked for that time .==thank you . may i get a reference number ?==i ' m sorry but the booking was unsuccessful . would you like to try another restaurant ?==yes in the same area and price range . i ' ll need a reference number too .==i booked a table at the_good_luck_chinese_food_takeaway . your reference number is mdk9a3pr . the restaurant is at 82 cherry hinton road . will that be all ?==['mdk9a3pr', 'restaurant', 'the_good_luck_chinese_food_takeaway']

0 curry_garden address 106_regent_street_city_centre name address
0 curry_garden area centre name area
0 curry_garden food indian name food
0 curry_garden phone 01223302330 name phone
0 curry_garden postcode cb21dp name postcode
0 curry_garden pricerange expensive name pricerange
0 curry_garden type restaurant name type
0 curry_garden ref mdk9a3pr name ref
0 the_good_luck_chinese_food_takeaway address 82_cherry_hinton_road_cherry_hinton name address
0 the_good_luck_chinese_food_takeaway area south name area
0 the_good_luck_chinese_food_takeaway food chinese name food
0 the_good_luck_chinese_food_takeaway phone 01223244149 name phone
0 the_good_luck_chinese_food_takeaway postcode cb17ag name postcode
0 the_good_luck_chinese_food_takeaway pricerange expensive name pricerange
0 the_good_luck_chinese_food_takeaway type restaurant name type
0 chiquito_restaurant_bar address 2g_cambridge_leisure_park_cherry_hinton_road_cherry_hinton name address
0 chiquito_restaurant_bar area south name area
0 chiquito_restaurant_bar food mexican name food
0 chiquito_restaurant_bar phone 01223400170 name phone
0 chiquito_restaurant_bar postcode cb17dy name postcode
0 chiquito_restaurant_bar pricerange expensive name pricerange
0 chiquito_restaurant_bar type restaurant name type
0 chiquito_restaurant_bar ref mdk9a3pr name ref
0 chiquito_restaurant_bar address 2g_cambridge_leisure_park_cherry_hinton_road_cherry_hinton name address
0 chiquito_restaurant_bar area south name area
0 chiquito_restaurant_bar food mexican name food
0 chiquito_restaurant_bar phone 01223400170 name phone
0 chiquito_restaurant_bar postcode cb17dy name postcode
0 chiquito_restaurant_bar pricerange expensive name pricerange
0 chiquito_restaurant_bar type restaurant name type
0 pizza_hut_city_centre address regent_street_city_centre name address
0 pizza_hut_city_centre area centre name area
0 pizza_hut_city_centre food italian name food
0 pizza_hut_city_centre phone 01223323737 name phone
0 pizza_hut_city_centre postcode cb21ab name postcode
0 pizza_hut_city_centre pricerange cheap name pricerange
0 pizza_hut_city_centre type restaurant name type
0 pizza_hut_city_centre ref mdk9a3pr name ref
0 the_missing_sock address finders_corner_newmarket_road name address
0 the_missing_sock area east name area
0 the_missing_sock food international name food
0 the_missing_sock phone 01223812660 name phone
0 the_missing_sock postcode cb259aq name postcode
0 the_missing_sock pricerange cheap name pricerange
0 the_missing_sock type restaurant name type
0 the_missing_sock ref mdk9a3pr name ref
0 the_good_luck_chinese_food_takeaway address 82_cherry_hinton_road_cherry_hinton name address
0 the_good_luck_chinese_food_takeaway area south name area
0 the_good_luck_chinese_food_takeaway food chinese name food
0 the_good_luck_chinese_food_takeaway phone 01223244149 name phone
0 the_good_luck_chinese_food_takeaway postcode cb17ag name postcode
0 the_good_luck_chinese_food_takeaway pricerange expensive name pricerange
0 the_good_luck_chinese_food_takeaway type restaurant name type
0 the_good_luck_chinese_food_takeaway ref mdk9a3pr name ref
1 yes , can you lookup the chiquito_restaurant_bar for me .==yes i found it , what information would you like ?==can you book at table for 4 at chiquito on tuesday at 20:00 please .==alright , your table will be booked for that time .==thank you . may i get a reference number ?==i ' m sorry but the booking was unsuccessful . would you like to try another restaurant ?==yes in the same area and price range . i ' ll need a reference number too .==i booked a table at the_good_luck_chinese_food_takeaway . your reference number is mdk9a3pr . the restaurant is at 82 cherry hinton road . will that be all ?==thank you that will be all . have a great day !==thank you==[]

0 meghna address 205_victoria_road_chesterton name address
0 meghna area west name area
0 meghna food indian name food
0 meghna phone 01223727410 name phone
0 meghna postcode cb43lf name postcode
0 meghna pricerange moderate name pricerange
0 meghna type restaurant name type
0 pizza_express address regent_street_city_centre name address
0 pizza_express area centre name area
0 pizza_express food italian name food
0 pizza_express phone 01223324033 name phone
0 pizza_express postcode cb21db name postcode
0 pizza_express pricerange moderate name pricerange
0 pizza_express type restaurant name type
0 restaurant_alimentum address 152_-_154_hills_road name address
0 restaurant_alimentum area south name area
0 restaurant_alimentum food modern_european name food
0 restaurant_alimentum phone 01223413000 name phone
0 restaurant_alimentum postcode cb28pb name postcode
0 restaurant_alimentum pricerange moderate name pricerange
0 restaurant_alimentum type restaurant name type
0 saint_johns_chop_house address 21_-_24_northampton_street name address
0 saint_johns_chop_house area west name area
0 saint_johns_chop_house food british name food
0 saint_johns_chop_house phone 01223353110 name phone
0 saint_johns_chop_house postcode cb30ad name postcode
0 saint_johns_chop_house pricerange moderate name pricerange
0 saint_johns_chop_house type restaurant name type
0 curry_prince address 451_newmarket_road_fen_ditton name address
0 curry_prince area east name area
0 curry_prince food indian name food
0 curry_prince phone 01223566388 name phone
0 curry_prince postcode cb58jj name postcode
0 curry_prince pricerange moderate name pricerange
0 curry_prince type restaurant name type
0 prezzo address 21_-_24_northampton_road name address
0 prezzo area west name area
0 prezzo food italian name food
0 prezzo phone 01799521260 name phone
0 prezzo postcode cb30ad name postcode
0 prezzo pricerange moderate name pricerange
0 prezzo type restaurant name type
0 pizza_hut_cherry_hinton address g4_cambridge_leisure_park_clifton_way_cherry_hinton name address
0 pizza_hut_cherry_hinton area south name area
0 pizza_hut_cherry_hinton food italian name food
0 pizza_hut_cherry_hinton phone 01223323737 name phone
0 pizza_hut_cherry_hinton postcode cb17dy name postcode
0 pizza_hut_cherry_hinton pricerange moderate name pricerange
0 pizza_hut_cherry_hinton type restaurant name type
1 i ' m looking for something moderately priced in the west part of town , could you get me the number and full address please ?==the phone number for meghna is 01223727410 . it is located at 205_victoria_road_chesterton==['meghna', '205_victoria_road_chesterton', '01223727410']

0 meghna address 205_victoria_road_chesterton name address
0 meghna area west name area
0 meghna food indian name food
0 meghna phone 01223727410 name phone
0 meghna postcode cb43lf name postcode
0 meghna pricerange moderate name pricerange
0 meghna type restaurant name type
0 pizza_express address regent_street_city_centre name address
0 pizza_express area centre name area
0 pizza_express food italian name food
0 pizza_express phone 01223324033 name phone
0 pizza_express postcode cb21db name postcode
0 pizza_express pricerange moderate name pricerange
0 pizza_express type restaurant name type
0 restaurant_alimentum address 152_-_154_hills_road name address
0 restaurant_alimentum area south name area
0 restaurant_alimentum food modern_european name food
0 restaurant_alimentum phone 01223413000 name phone
0 restaurant_alimentum postcode cb28pb name postcode
0 restaurant_alimentum pricerange moderate name pricerange
0 restaurant_alimentum type restaurant name type
0 saint_johns_chop_house address 21_-_24_northampton_street name address
0 saint_johns_chop_house area west name area
0 saint_johns_chop_house food british name food
0 saint_johns_chop_house phone 01223353110 name phone
0 saint_johns_chop_house postcode cb30ad name postcode
0 saint_johns_chop_house pricerange moderate name pricerange
0 saint_johns_chop_house type restaurant name type
0 curry_prince address 451_newmarket_road_fen_ditton name address
0 curry_prince area east name area
0 curry_prince food indian name food
0 curry_prince phone 01223566388 name phone
0 curry_prince postcode cb58jj name postcode
0 curry_prince pricerange moderate name pricerange
0 curry_prince type restaurant name type
0 prezzo address 21_-_24_northampton_road name address
0 prezzo area west name area
0 prezzo food italian name food
0 prezzo phone 01799521260 name phone
0 prezzo postcode cb30ad name postcode
0 prezzo pricerange moderate name pricerange
0 prezzo type restaurant name type
0 pizza_hut_cherry_hinton address g4_cambridge_leisure_park_clifton_way_cherry_hinton name address
0 pizza_hut_cherry_hinton area south name area
0 pizza_hut_cherry_hinton food italian name food
0 pizza_hut_cherry_hinton phone 01223323737 name phone
0 pizza_hut_cherry_hinton postcode cb17dy name postcode
0 pizza_hut_cherry_hinton pricerange moderate name pricerange
0 pizza_hut_cherry_hinton type restaurant name type
1 i ' m looking for something moderately priced in the west part of town , could you get me the number and full address please ?==the phone number for meghna is 01223727410 . it is located at 205_victoria_road_chesterton==thank you goodbye .==enjoy your meal !==[]

0 pizza_express address regent_street_city_centre name address
0 pizza_express area centre name area
0 pizza_express food italian name food
0 pizza_express phone 01223324033 name phone
0 pizza_express postcode cb21db name postcode
0 pizza_express pricerange moderate name pricerange
0 pizza_express type restaurant name type
0 curry_prince address 451_newmarket_road_fen_ditton name address
0 curry_prince area east name area
0 curry_prince food indian name food
0 curry_prince phone 01223566388 name phone
0 curry_prince postcode cb58jj name postcode
0 curry_prince pricerange moderate name pricerange
0 curry_prince type restaurant name type
0 pizza_hut_cherry_hinton address g4_cambridge_leisure_park_clifton_way_cherry_hinton name address
0 pizza_hut_cherry_hinton area south name area
0 pizza_hut_cherry_hinton food italian name food
0 pizza_hut_cherry_hinton phone 01223323737 name phone
0 pizza_hut_cherry_hinton postcode cb17dy name postcode
0 pizza_hut_cherry_hinton pricerange moderate name pricerange
0 pizza_hut_cherry_hinton type restaurant name type
0 the_nirala address 7_milton_road_chesterton name address
0 the_nirala area north name area
0 the_nirala food indian name food
0 the_nirala phone 01223360966 name phone
0 the_nirala postcode cb41uy name postcode
0 the_nirala pricerange moderate name pricerange
0 the_nirala type restaurant name type
0 restaurant_alimentum address 152_-_154_hills_road name address
0 restaurant_alimentum area south name area
0 restaurant_alimentum food modern_european name food
0 restaurant_alimentum phone 01223413000 name phone
0 restaurant_alimentum postcode cb28pb name postcode
0 restaurant_alimentum pricerange moderate name pricerange
0 restaurant_alimentum type restaurant name type
0 golden_wok address 191_histon_road_chesterton name address
0 golden_wok area north name area
0 golden_wok food chinese name food
0 golden_wok phone 01223350688 name phone
0 golden_wok postcode cb43hl name postcode
0 golden_wok pricerange moderate name pricerange
0 golden_wok type restaurant name type
0 city_stop_restaurant address cambridge_city_football_club_milton_road_chesterton name address
0 city_stop_restaurant area north name area
0 city_stop_restaurant phone 01223363270 name phone
0 city_stop_restaurant postcode cb41uy name postcode
0 city_stop_restaurant pricerange expensive name pricerange
0 city_stop_restaurant food european name food
0 city_stop_restaurant type restaurant name type
1 i want a restaurant in the north part of town .==the city_stop_restaurant is in the north part of town . the golden_wok is also located in the north part of town .==['golden_wok', 'north', 'city_stop_restaurant']

0 pizza_express address regent_street_city_centre name address
0 pizza_express area centre name area
0 pizza_express food italian name food
0 pizza_express phone 01223324033 name phone
0 pizza_express postcode cb21db name postcode
0 pizza_express pricerange moderate name pricerange
0 pizza_express type restaurant name type
0 curry_prince address 451_newmarket_road_fen_ditton name address
0 curry_prince area east name area
0 curry_prince food indian name food
0 curry_prince phone 01223566388 name phone
0 curry_prince postcode cb58jj name postcode
0 curry_prince pricerange moderate name pricerange
0 curry_prince type restaurant name type
0 pizza_hut_cherry_hinton address g4_cambridge_leisure_park_clifton_way_cherry_hinton name address
0 pizza_hut_cherry_hinton area south name area
0 pizza_hut_cherry_hinton food italian name food
0 pizza_hut_cherry_hinton phone 01223323737 name phone
0 pizza_hut_cherry_hinton postcode cb17dy name postcode
0 pizza_hut_cherry_hinton pricerange moderate name pricerange
0 pizza_hut_cherry_hinton type restaurant name type
0 the_nirala address 7_milton_road_chesterton name address
0 the_nirala area north name area
0 the_nirala food indian name food
0 the_nirala phone 01223360966 name phone
0 the_nirala postcode cb41uy name postcode
0 the_nirala pricerange moderate name pricerange
0 the_nirala type restaurant name type
0 restaurant_alimentum address 152_-_154_hills_road name address
0 restaurant_alimentum area south name area
0 restaurant_alimentum food modern_european name food
0 restaurant_alimentum phone 01223413000 name phone
0 restaurant_alimentum postcode cb28pb name postcode
0 restaurant_alimentum pricerange moderate name pricerange
0 restaurant_alimentum type restaurant name type
0 golden_wok address 191_histon_road_chesterton name address
0 golden_wok area north name area
0 golden_wok food chinese name food
0 golden_wok phone 01223350688 name phone
0 golden_wok postcode cb43hl name postcode
0 golden_wok pricerange moderate name pricerange
0 golden_wok type restaurant name type
0 city_stop_restaurant address cambridge_city_football_club_milton_road_chesterton name address
0 city_stop_restaurant area north name area
0 city_stop_restaurant phone 01223363270 name phone
0 city_stop_restaurant postcode cb41uy name postcode
0 city_stop_restaurant pricerange expensive name pricerange
0 city_stop_restaurant food european name food
0 city_stop_restaurant type restaurant name type
1 i want a restaurant in the north part of town .==the city_stop_restaurant is in the north part of town . the golden_wok is also located in the north part of town .==i want a restaurant that is moderately priced .==golden_wok is located in the north part of town , and is moderately priced .==['golden_wok', 'north']

0 pizza_express address regent_street_city_centre name address
0 pizza_express area centre name area
0 pizza_express food italian name food
0 pizza_express phone 01223324033 name phone
0 pizza_express postcode cb21db name postcode
0 pizza_express pricerange moderate name pricerange
0 pizza_express type restaurant name type
0 curry_prince address 451_newmarket_road_fen_ditton name address
0 curry_prince area east name area
0 curry_prince food indian name food
0 curry_prince phone 01223566388 name phone
0 curry_prince postcode cb58jj name postcode
0 curry_prince pricerange moderate name pricerange
0 curry_prince type restaurant name type
0 pizza_hut_cherry_hinton address g4_cambridge_leisure_park_clifton_way_cherry_hinton name address
0 pizza_hut_cherry_hinton area south name area
0 pizza_hut_cherry_hinton food italian name food
0 pizza_hut_cherry_hinton phone 01223323737 name phone
0 pizza_hut_cherry_hinton postcode cb17dy name postcode
0 pizza_hut_cherry_hinton pricerange moderate name pricerange
0 pizza_hut_cherry_hinton type restaurant name type
0 the_nirala address 7_milton_road_chesterton name address
0 the_nirala area north name area
0 the_nirala food indian name food
0 the_nirala phone 01223360966 name phone
0 the_nirala postcode cb41uy name postcode
0 the_nirala pricerange moderate name pricerange
0 the_nirala type restaurant name type
0 restaurant_alimentum address 152_-_154_hills_road name address
0 restaurant_alimentum area south name area
0 restaurant_alimentum food modern_european name food
0 restaurant_alimentum phone 01223413000 name phone
0 restaurant_alimentum postcode cb28pb name postcode
0 restaurant_alimentum pricerange moderate name pricerange
0 restaurant_alimentum type restaurant name type
0 golden_wok address 191_histon_road_chesterton name address
0 golden_wok area north name area
0 golden_wok food chinese name food
0 golden_wok phone 01223350688 name phone
0 golden_wok postcode cb43hl name postcode
0 golden_wok pricerange moderate name pricerange
0 golden_wok type restaurant name type
0 city_stop_restaurant address cambridge_city_football_club_milton_road_chesterton name address
0 city_stop_restaurant area north name area
0 city_stop_restaurant phone 01223363270 name phone
0 city_stop_restaurant postcode cb41uy name postcode
0 city_stop_restaurant pricerange expensive name pricerange
0 city_stop_restaurant food european name food
0 city_stop_restaurant type restaurant name type
1 i want a restaurant in the north part of town .==the city_stop_restaurant is in the north part of town . the golden_wok is also located in the north part of town .==i want a restaurant that is moderately priced .==golden_wok is located in the north part of town , and is moderately priced .==what is their address and phone number ?==the address for golden_wok is 191_histon_road_chesterton and the phone number is 01223350688 .==['golden_wok', '191_histon_road_chesterton', '01223350688']

0 pizza_express address regent_street_city_centre name address
0 pizza_express area centre name area
0 pizza_express food italian name food
0 pizza_express phone 01223324033 name phone
0 pizza_express postcode cb21db name postcode
0 pizza_express pricerange moderate name pricerange
0 pizza_express type restaurant name type
0 curry_prince address 451_newmarket_road_fen_ditton name address
0 curry_prince area east name area
0 curry_prince food indian name food
0 curry_prince phone 01223566388 name phone
0 curry_prince postcode cb58jj name postcode
0 curry_prince pricerange moderate name pricerange
0 curry_prince type restaurant name type
0 pizza_hut_cherry_hinton address g4_cambridge_leisure_park_clifton_way_cherry_hinton name address
0 pizza_hut_cherry_hinton area south name area
0 pizza_hut_cherry_hinton food italian name food
0 pizza_hut_cherry_hinton phone 01223323737 name phone
0 pizza_hut_cherry_hinton postcode cb17dy name postcode
0 pizza_hut_cherry_hinton pricerange moderate name pricerange
0 pizza_hut_cherry_hinton type restaurant name type
0 the_nirala address 7_milton_road_chesterton name address
0 the_nirala area north name area
0 the_nirala food indian name food
0 the_nirala phone 01223360966 name phone
0 the_nirala postcode cb41uy name postcode
0 the_nirala pricerange moderate name pricerange
0 the_nirala type restaurant name type
0 restaurant_alimentum address 152_-_154_hills_road name address
0 restaurant_alimentum area south name area
0 restaurant_alimentum food modern_european name food
0 restaurant_alimentum phone 01223413000 name phone
0 restaurant_alimentum postcode cb28pb name postcode
0 restaurant_alimentum pricerange moderate name pricerange
0 restaurant_alimentum type restaurant name type
0 golden_wok address 191_histon_road_chesterton name address
0 golden_wok area north name area
0 golden_wok food chinese name food
0 golden_wok phone 01223350688 name phone
0 golden_wok postcode cb43hl name postcode
0 golden_wok pricerange moderate name pricerange
0 golden_wok type restaurant name type
0 city_stop_restaurant address cambridge_city_football_club_milton_road_chesterton name address
0 city_stop_restaurant area north name area
0 city_stop_restaurant phone 01223363270 name phone
0 city_stop_restaurant postcode cb41uy name postcode
0 city_stop_restaurant pricerange expensive name pricerange
0 city_stop_restaurant food european name food
0 city_stop_restaurant type restaurant name type
1 i want a restaurant in the north part of town .==the city_stop_restaurant is in the north part of town . the golden_wok is also located in the north part of town .==i want a restaurant that is moderately priced .==golden_wok is located in the north part of town , and is moderately priced .==what is their address and phone number ?==the address for golden_wok is 191_histon_road_chesterton and the phone number is 01223350688 .==thank you , goodbye .==goodbye .==[]

0 alpha-milton_guest_house address 63_milton_road name address
0 alpha-milton_guest_house area north name area
0 alpha-milton_guest_house phone 01223311625 name phone
0 alpha-milton_guest_house postcode cb41xa name postcode
0 alpha-milton_guest_house pricerange moderate name pricerange
0 alpha-milton_guest_house stars 3_star name stars
0 alpha-milton_guest_house type guesthouse name type
0 alpha-milton_guest_house choice 6 name choice
0 hamilton_lodge address 156_chesterton_road name address
0 hamilton_lodge area north name area
0 hamilton_lodge phone 01223365664 name phone
0 hamilton_lodge postcode cb41da name postcode
0 hamilton_lodge pricerange moderate name pricerange
0 hamilton_lodge stars 3_star name stars
0 hamilton_lodge type guesthouse name type
0 hamilton_lodge choice 6 name choice
0 hamilton_lodge address 156_chesterton_road name address
0 hamilton_lodge area north name area
0 hamilton_lodge phone 01223365664 name phone
0 hamilton_lodge postcode cb41da name postcode
0 hamilton_lodge pricerange moderate name pricerange
0 hamilton_lodge stars 3_star name stars
0 hamilton_lodge type guesthouse name type
0 a_and_b_guest_house address 124_tenison_road name address
0 a_and_b_guest_house area east name area
0 a_and_b_guest_house phone 01223315702 name phone
0 a_and_b_guest_house postcode cb12dp name postcode
0 a_and_b_guest_house pricerange moderate name pricerange
0 a_and_b_guest_house stars 4_star name stars
0 a_and_b_guest_house type guesthouse name type
0 a_and_b_guest_house choice 6 name choice
0 hobsons_house address 96_barton_road name address
0 hobsons_house area west name area
0 hobsons_house phone 01223304906 name phone
0 hobsons_house postcode cb39lh name postcode
0 hobsons_house pricerange moderate name pricerange
0 hobsons_house stars 3_star name stars
0 hobsons_house type guesthouse name type
0 hobsons_house choice 6 name choice
0 acorn_guest_house address 154_chesterton_road name address
0 acorn_guest_house area north name area
0 acorn_guest_house phone 01223353888 name phone
0 acorn_guest_house postcode cb41da name postcode
0 acorn_guest_house pricerange moderate name pricerange
0 acorn_guest_house stars 4_star name stars
0 acorn_guest_house type guesthouse name type
0 acorn_guest_house choice 6 name choice
0 bridge_guest_house address 151_hills_road name address
0 bridge_guest_house area south name area
0 bridge_guest_house phone 01223247942 name phone
0 bridge_guest_house postcode cb28rj name postcode
0 bridge_guest_house pricerange moderate name pricerange
0 bridge_guest_house stars 3_star name stars
0 bridge_guest_house type guesthouse name type
0 bridge_guest_house choice 6 name choice
1 i ' m looking for a 3_star hotel .==there are 6 hotels listed at 3_star . there are 2 in the north , 1 south , 1 west and 1 centre . would you like more information ?==['6', '3_star', 'south', 'west', 'north']

0 alpha-milton_guest_house address 63_milton_road name address
0 alpha-milton_guest_house area north name area
0 alpha-milton_guest_house phone 01223311625 name phone
0 alpha-milton_guest_house postcode cb41xa name postcode
0 alpha-milton_guest_house pricerange moderate name pricerange
0 alpha-milton_guest_house stars 3_star name stars
0 alpha-milton_guest_house type guesthouse name type
0 alpha-milton_guest_house choice 6 name choice
0 hamilton_lodge address 156_chesterton_road name address
0 hamilton_lodge area north name area
0 hamilton_lodge phone 01223365664 name phone
0 hamilton_lodge postcode cb41da name postcode
0 hamilton_lodge pricerange moderate name pricerange
0 hamilton_lodge stars 3_star name stars
0 hamilton_lodge type guesthouse name type
0 hamilton_lodge choice 6 name choice
0 hamilton_lodge address 156_chesterton_road name address
0 hamilton_lodge area north name area
0 hamilton_lodge phone 01223365664 name phone
0 hamilton_lodge postcode cb41da name postcode
0 hamilton_lodge pricerange moderate name pricerange
0 hamilton_lodge stars 3_star name stars
0 hamilton_lodge type guesthouse name type
0 a_and_b_guest_house address 124_tenison_road name address
0 a_and_b_guest_house area east name area
0 a_and_b_guest_house phone 01223315702 name phone
0 a_and_b_guest_house postcode cb12dp name postcode
0 a_and_b_guest_house pricerange moderate name pricerange
0 a_and_b_guest_house stars 4_star name stars
0 a_and_b_guest_house type guesthouse name type
0 a_and_b_guest_house choice 6 name choice
0 hobsons_house address 96_barton_road name address
0 hobsons_house area west name area
0 hobsons_house phone 01223304906 name phone
0 hobsons_house postcode cb39lh name postcode
0 hobsons_house pricerange moderate name pricerange
0 hobsons_house stars 3_star name stars
0 hobsons_house type guesthouse name type
0 hobsons_house choice 6 name choice
0 acorn_guest_house address 154_chesterton_road name address
0 acorn_guest_house area north name area
0 acorn_guest_house phone 01223353888 name phone
0 acorn_guest_house postcode cb41da name postcode
0 acorn_guest_house pricerange moderate name pricerange
0 acorn_guest_house stars 4_star name stars
0 acorn_guest_house type guesthouse name type
0 acorn_guest_house choice 6 name choice
0 bridge_guest_house address 151_hills_road name address
0 bridge_guest_house area south name area
0 bridge_guest_house phone 01223247942 name phone
0 bridge_guest_house postcode cb28rj name postcode
0 bridge_guest_house pricerange moderate name pricerange
0 bridge_guest_house stars 3_star name stars
0 bridge_guest_house type guesthouse name type
0 bridge_guest_house choice 6 name choice
1 i ' m looking for a 3_star hotel .==there are 6 hotels listed at 3_star . there are 2 in the north , 1 south , 1 west and 1 centre . would you like more information ?==i don ' t care where the hotel is located , but i ' m looking for something in the moderate price range .==i have 4 options for you . do you need free wifi and parking ? i have 3 that offer these and 1 that does not .==[]

0 alpha-milton_guest_house address 63_milton_road name address
0 alpha-milton_guest_house area north name area
0 alpha-milton_guest_house phone 01223311625 name phone
0 alpha-milton_guest_house postcode cb41xa name postcode
0 alpha-milton_guest_house pricerange moderate name pricerange
0 alpha-milton_guest_house stars 3_star name stars
0 alpha-milton_guest_house type guesthouse name type
0 alpha-milton_guest_house choice 6 name choice
0 hamilton_lodge address 156_chesterton_road name address
0 hamilton_lodge area north name area
0 hamilton_lodge phone 01223365664 name phone
0 hamilton_lodge postcode cb41da name postcode
0 hamilton_lodge pricerange moderate name pricerange
0 hamilton_lodge stars 3_star name stars
0 hamilton_lodge type guesthouse name type
0 hamilton_lodge choice 6 name choice
0 hamilton_lodge address 156_chesterton_road name address
0 hamilton_lodge area north name area
0 hamilton_lodge phone 01223365664 name phone
0 hamilton_lodge postcode cb41da name postcode
0 hamilton_lodge pricerange moderate name pricerange
0 hamilton_lodge stars 3_star name stars
0 hamilton_lodge type guesthouse name type
0 a_and_b_guest_house address 124_tenison_road name address
0 a_and_b_guest_house area east name area
0 a_and_b_guest_house phone 01223315702 name phone
0 a_and_b_guest_house postcode cb12dp name postcode
0 a_and_b_guest_house pricerange moderate name pricerange
0 a_and_b_guest_house stars 4_star name stars
0 a_and_b_guest_house type guesthouse name type
0 a_and_b_guest_house choice 6 name choice
0 hobsons_house address 96_barton_road name address
0 hobsons_house area west name area
0 hobsons_house phone 01223304906 name phone
0 hobsons_house postcode cb39lh name postcode
0 hobsons_house pricerange moderate name pricerange
0 hobsons_house stars 3_star name stars
0 hobsons_house type guesthouse name type
0 hobsons_house choice 6 name choice
0 acorn_guest_house address 154_chesterton_road name address
0 acorn_guest_house area north name area
0 acorn_guest_house phone 01223353888 name phone
0 acorn_guest_house postcode cb41da name postcode
0 acorn_guest_house pricerange moderate name pricerange
0 acorn_guest_house stars 4_star name stars
0 acorn_guest_house type guesthouse name type
0 acorn_guest_house choice 6 name choice
0 bridge_guest_house address 151_hills_road name address
0 bridge_guest_house area south name area
0 bridge_guest_house phone 01223247942 name phone
0 bridge_guest_house postcode cb28rj name postcode
0 bridge_guest_house pricerange moderate name pricerange
0 bridge_guest_house stars 3_star name stars
0 bridge_guest_house type guesthouse name type
0 bridge_guest_house choice 6 name choice
1 i ' m looking for a 3_star hotel .==there are 6 hotels listed at 3_star . there are 2 in the north , 1 south , 1 west and 1 centre . would you like more information ?==i don ' t care where the hotel is located , but i ' m looking for something in the moderate price range .==i have 4 options for you . do you need free wifi and parking ? i have 3 that offer these and 1 that does not .==yes please . can you recommend me of them ?==the hamilton_lodge is nice and in the north area . would you like a booking today ?==['north', 'hamilton_lodge']

0 alpha-milton_guest_house address 63_milton_road name address
0 alpha-milton_guest_house area north name area
0 alpha-milton_guest_house phone 01223311625 name phone
0 alpha-milton_guest_house postcode cb41xa name postcode
0 alpha-milton_guest_house pricerange moderate name pricerange
0 alpha-milton_guest_house stars 3_star name stars
0 alpha-milton_guest_house type guesthouse name type
0 alpha-milton_guest_house choice 6 name choice
0 hamilton_lodge address 156_chesterton_road name address
0 hamilton_lodge area north name area
0 hamilton_lodge phone 01223365664 name phone
0 hamilton_lodge postcode cb41da name postcode
0 hamilton_lodge pricerange moderate name pricerange
0 hamilton_lodge stars 3_star name stars
0 hamilton_lodge type guesthouse name type
0 hamilton_lodge choice 6 name choice
0 hamilton_lodge address 156_chesterton_road name address
0 hamilton_lodge area north name area
0 hamilton_lodge phone 01223365664 name phone
0 hamilton_lodge postcode cb41da name postcode
0 hamilton_lodge pricerange moderate name pricerange
0 hamilton_lodge stars 3_star name stars
0 hamilton_lodge type guesthouse name type
0 a_and_b_guest_house address 124_tenison_road name address
0 a_and_b_guest_house area east name area
0 a_and_b_guest_house phone 01223315702 name phone
0 a_and_b_guest_house postcode cb12dp name postcode
0 a_and_b_guest_house pricerange moderate name pricerange
0 a_and_b_guest_house stars 4_star name stars
0 a_and_b_guest_house type guesthouse name type
0 a_and_b_guest_house choice 6 name choice
0 hobsons_house address 96_barton_road name address
0 hobsons_house area west name area
0 hobsons_house phone 01223304906 name phone
0 hobsons_house postcode cb39lh name postcode
0 hobsons_house pricerange moderate name pricerange
0 hobsons_house stars 3_star name stars
0 hobsons_house type guesthouse name type
0 hobsons_house choice 6 name choice
0 acorn_guest_house address 154_chesterton_road name address
0 acorn_guest_house area north name area
0 acorn_guest_house phone 01223353888 name phone
0 acorn_guest_house postcode cb41da name postcode
0 acorn_guest_house pricerange moderate name pricerange
0 acorn_guest_house stars 4_star name stars
0 acorn_guest_house type guesthouse name type
0 acorn_guest_house choice 6 name choice
0 bridge_guest_house address 151_hills_road name address
0 bridge_guest_house area south name area
0 bridge_guest_house phone 01223247942 name phone
0 bridge_guest_house postcode cb28rj name postcode
0 bridge_guest_house pricerange moderate name pricerange
0 bridge_guest_house stars 3_star name stars
0 bridge_guest_house type guesthouse name type
0 bridge_guest_house choice 6 name choice
1 i ' m looking for a 3_star hotel .==there are 6 hotels listed at 3_star . there are 2 in the north , 1 south , 1 west and 1 centre . would you like more information ?==i don ' t care where the hotel is located , but i ' m looking for something in the moderate price range .==i have 4 options for you . do you need free wifi and parking ? i have 3 that offer these and 1 that does not .==yes please . can you recommend me of them ?==the hamilton_lodge is nice and in the north area . would you like a booking today ?==no , thank you . can i just get the address , please ?==the hamilton_lodge is located 156_chesterton_road . would you like me to help you with anything else ?==['hamilton_lodge', '156_chesterton_road']

0 alpha-milton_guest_house address 63_milton_road name address
0 alpha-milton_guest_house area north name area
0 alpha-milton_guest_house phone 01223311625 name phone
0 alpha-milton_guest_house postcode cb41xa name postcode
0 alpha-milton_guest_house pricerange moderate name pricerange
0 alpha-milton_guest_house stars 3_star name stars
0 alpha-milton_guest_house type guesthouse name type
0 alpha-milton_guest_house choice 6 name choice
0 hamilton_lodge address 156_chesterton_road name address
0 hamilton_lodge area north name area
0 hamilton_lodge phone 01223365664 name phone
0 hamilton_lodge postcode cb41da name postcode
0 hamilton_lodge pricerange moderate name pricerange
0 hamilton_lodge stars 3_star name stars
0 hamilton_lodge type guesthouse name type
0 hamilton_lodge choice 6 name choice
0 hamilton_lodge address 156_chesterton_road name address
0 hamilton_lodge area north name area
0 hamilton_lodge phone 01223365664 name phone
0 hamilton_lodge postcode cb41da name postcode
0 hamilton_lodge pricerange moderate name pricerange
0 hamilton_lodge stars 3_star name stars
0 hamilton_lodge type guesthouse name type
0 a_and_b_guest_house address 124_tenison_road name address
0 a_and_b_guest_house area east name area
0 a_and_b_guest_house phone 01223315702 name phone
0 a_and_b_guest_house postcode cb12dp name postcode
0 a_and_b_guest_house pricerange moderate name pricerange
0 a_and_b_guest_house stars 4_star name stars
0 a_and_b_guest_house type guesthouse name type
0 a_and_b_guest_house choice 6 name choice
0 hobsons_house address 96_barton_road name address
0 hobsons_house area west name area
0 hobsons_house phone 01223304906 name phone
0 hobsons_house postcode cb39lh name postcode
0 hobsons_house pricerange moderate name pricerange
0 hobsons_house stars 3_star name stars
0 hobsons_house type guesthouse name type
0 hobsons_house choice 6 name choice
0 acorn_guest_house address 154_chesterton_road name address
0 acorn_guest_house area north name area
0 acorn_guest_house phone 01223353888 name phone
0 acorn_guest_house postcode cb41da name postcode
0 acorn_guest_house pricerange moderate name pricerange
0 acorn_guest_house stars 4_star name stars
0 acorn_guest_house type guesthouse name type
0 acorn_guest_house choice 6 name choice
0 bridge_guest_house address 151_hills_road name address
0 bridge_guest_house area south name area
0 bridge_guest_house phone 01223247942 name phone
0 bridge_guest_house postcode cb28rj name postcode
0 bridge_guest_house pricerange moderate name pricerange
0 bridge_guest_house stars 3_star name stars
0 bridge_guest_house type guesthouse name type
0 bridge_guest_house choice 6 name choice
1 i ' m looking for a 3_star hotel .==there are 6 hotels listed at 3_star . there are 2 in the north , 1 south , 1 west and 1 centre . would you like more information ?==i don ' t care where the hotel is located , but i ' m looking for something in the moderate price range .==i have 4 options for you . do you need free wifi and parking ? i have 3 that offer these and 1 that does not .==yes please . can you recommend me of them ?==the hamilton_lodge is nice and in the north area . would you like a booking today ?==no , thank you . can i just get the address , please ?==the hamilton_lodge is located 156_chesterton_road . would you like me to help you with anything else ?==that ' s all i need today - i appreciate your help !==of course . let me know if there ' s anything else i can help you with .==[]

0 yu_garden address 529_newmarket_road_fen_ditton name address
0 yu_garden area east name area
0 yu_garden food chinese name food
0 yu_garden phone 01223248882 name phone
0 yu_garden postcode cb58pa name postcode
0 yu_garden pricerange expensive name pricerange
0 yu_garden type restaurant name type
0 curry_garden address 106_regent_street_city_centre name address
0 curry_garden area centre name area
0 curry_garden food indian name food
0 curry_garden phone 01223302330 name phone
0 curry_garden postcode cb21dp name postcode
0 curry_garden pricerange expensive name pricerange
0 curry_garden type restaurant name type
0 peking_restaurant address 10_homerton_street_city_centre name address
0 peking_restaurant area south name area
0 peking_restaurant food chinese name food
0 peking_restaurant phone 01223354755 name phone
0 peking_restaurant postcode cb28nx name postcode
0 peking_restaurant pricerange expensive name pricerange
0 peking_restaurant type restaurant name type
0 taj_tandoori address 64_cherry_hinton_road_cherry_hinton name address
0 taj_tandoori area south name area
0 taj_tandoori food indian name food
0 taj_tandoori phone 01223412299 name phone
0 taj_tandoori postcode cb17aa name postcode
0 taj_tandoori pricerange expensive name pricerange
0 taj_tandoori type restaurant name type
0 frankie_and_bennys address cambridge_leisure_park_clifton_way_cherry_hinton name address
0 frankie_and_bennys area south name area
0 frankie_and_bennys food italian name food
0 frankie_and_bennys phone 01223412430 name phone
0 frankie_and_bennys postcode cb17dy name postcode
0 frankie_and_bennys pricerange expensive name pricerange
0 frankie_and_bennys type restaurant name type
0 chiquito_restaurant_bar address 2g_cambridge_leisure_park_cherry_hinton_road_cherry_hinton name address
0 chiquito_restaurant_bar area south name area
0 chiquito_restaurant_bar food mexican name food
0 chiquito_restaurant_bar phone 01223400170 name phone
0 chiquito_restaurant_bar postcode cb17dy name postcode
0 chiquito_restaurant_bar pricerange expensive name pricerange
0 chiquito_restaurant_bar type restaurant name type
0 the_good_luck_chinese_food_takeaway address 82_cherry_hinton_road_cherry_hinton name address
0 the_good_luck_chinese_food_takeaway area south name area
0 the_good_luck_chinese_food_takeaway food chinese name food
0 the_good_luck_chinese_food_takeaway phone 01223244149 name phone
0 the_good_luck_chinese_food_takeaway postcode cb17ag name postcode
0 the_good_luck_chinese_food_takeaway pricerange expensive name pricerange
0 the_good_luck_chinese_food_takeaway type restaurant name type
1 hello , i am looking for an expensive restaurant on the south side of town .==frankie_and_bennys serves italian food , it is in the south part of town , and the price range is expensive . can i help you with anything else ?==['frankie_and_bennys', 'south', 'expensive', 'italian']

0 yu_garden address 529_newmarket_road_fen_ditton name address
0 yu_garden area east name area
0 yu_garden food chinese name food
0 yu_garden phone 01223248882 name phone
0 yu_garden postcode cb58pa name postcode
0 yu_garden pricerange expensive name pricerange
0 yu_garden type restaurant name type
0 curry_garden address 106_regent_street_city_centre name address
0 curry_garden area centre name area
0 curry_garden food indian name food
0 curry_garden phone 01223302330 name phone
0 curry_garden postcode cb21dp name postcode
0 curry_garden pricerange expensive name pricerange
0 curry_garden type restaurant name type
0 peking_restaurant address 10_homerton_street_city_centre name address
0 peking_restaurant area south name area
0 peking_restaurant food chinese name food
0 peking_restaurant phone 01223354755 name phone
0 peking_restaurant postcode cb28nx name postcode
0 peking_restaurant pricerange expensive name pricerange
0 peking_restaurant type restaurant name type
0 taj_tandoori address 64_cherry_hinton_road_cherry_hinton name address
0 taj_tandoori area south name area
0 taj_tandoori food indian name food
0 taj_tandoori phone 01223412299 name phone
0 taj_tandoori postcode cb17aa name postcode
0 taj_tandoori pricerange expensive name pricerange
0 taj_tandoori type restaurant name type
0 frankie_and_bennys address cambridge_leisure_park_clifton_way_cherry_hinton name address
0 frankie_and_bennys area south name area
0 frankie_and_bennys food italian name food
0 frankie_and_bennys phone 01223412430 name phone
0 frankie_and_bennys postcode cb17dy name postcode
0 frankie_and_bennys pricerange expensive name pricerange
0 frankie_and_bennys type restaurant name type
0 chiquito_restaurant_bar address 2g_cambridge_leisure_park_cherry_hinton_road_cherry_hinton name address
0 chiquito_restaurant_bar area south name area
0 chiquito_restaurant_bar food mexican name food
0 chiquito_restaurant_bar phone 01223400170 name phone
0 chiquito_restaurant_bar postcode cb17dy name postcode
0 chiquito_restaurant_bar pricerange expensive name pricerange
0 chiquito_restaurant_bar type restaurant name type
0 the_good_luck_chinese_food_takeaway address 82_cherry_hinton_road_cherry_hinton name address
0 the_good_luck_chinese_food_takeaway area south name area
0 the_good_luck_chinese_food_takeaway food chinese name food
0 the_good_luck_chinese_food_takeaway phone 01223244149 name phone
0 the_good_luck_chinese_food_takeaway postcode cb17ag name postcode
0 the_good_luck_chinese_food_takeaway pricerange expensive name pricerange
0 the_good_luck_chinese_food_takeaway type restaurant name type
1 hello , i am looking for an expensive restaurant on the south side of town .==frankie_and_bennys serves italian food , it is in the south part of town , and the price range is expensive . can i help you with anything else ?==what is the address and phone number for frankie_and_bennys ?==frankie_and_bennys address is cambridge_leisure_park_clifton_way_cherry_hinton . their phone number is 01223412430==['frankie_and_bennys', '01223412430', 'cambridge_leisure_park_clifton_way_cherry_hinton']

0 yu_garden address 529_newmarket_road_fen_ditton name address
0 yu_garden area east name area
0 yu_garden food chinese name food
0 yu_garden phone 01223248882 name phone
0 yu_garden postcode cb58pa name postcode
0 yu_garden pricerange expensive name pricerange
0 yu_garden type restaurant name type
0 curry_garden address 106_regent_street_city_centre name address
0 curry_garden area centre name area
0 curry_garden food indian name food
0 curry_garden phone 01223302330 name phone
0 curry_garden postcode cb21dp name postcode
0 curry_garden pricerange expensive name pricerange
0 curry_garden type restaurant name type
0 peking_restaurant address 10_homerton_street_city_centre name address
0 peking_restaurant area south name area
0 peking_restaurant food chinese name food
0 peking_restaurant phone 01223354755 name phone
0 peking_restaurant postcode cb28nx name postcode
0 peking_restaurant pricerange expensive name pricerange
0 peking_restaurant type restaurant name type
0 taj_tandoori address 64_cherry_hinton_road_cherry_hinton name address
0 taj_tandoori area south name area
0 taj_tandoori food indian name food
0 taj_tandoori phone 01223412299 name phone
0 taj_tandoori postcode cb17aa name postcode
0 taj_tandoori pricerange expensive name pricerange
0 taj_tandoori type restaurant name type
0 frankie_and_bennys address cambridge_leisure_park_clifton_way_cherry_hinton name address
0 frankie_and_bennys area south name area
0 frankie_and_bennys food italian name food
0 frankie_and_bennys phone 01223412430 name phone
0 frankie_and_bennys postcode cb17dy name postcode
0 frankie_and_bennys pricerange expensive name pricerange
0 frankie_and_bennys type restaurant name type
0 chiquito_restaurant_bar address 2g_cambridge_leisure_park_cherry_hinton_road_cherry_hinton name address
0 chiquito_restaurant_bar area south name area
0 chiquito_restaurant_bar food mexican name food
0 chiquito_restaurant_bar phone 01223400170 name phone
0 chiquito_restaurant_bar postcode cb17dy name postcode
0 chiquito_restaurant_bar pricerange expensive name pricerange
0 chiquito_restaurant_bar type restaurant name type
0 the_good_luck_chinese_food_takeaway address 82_cherry_hinton_road_cherry_hinton name address
0 the_good_luck_chinese_food_takeaway area south name area
0 the_good_luck_chinese_food_takeaway food chinese name food
0 the_good_luck_chinese_food_takeaway phone 01223244149 name phone
0 the_good_luck_chinese_food_takeaway postcode cb17ag name postcode
0 the_good_luck_chinese_food_takeaway pricerange expensive name pricerange
0 the_good_luck_chinese_food_takeaway type restaurant name type
1 hello , i am looking for an expensive restaurant on the south side of town .==frankie_and_bennys serves italian food , it is in the south part of town , and the price range is expensive . can i help you with anything else ?==what is the address and phone number for frankie_and_bennys ?==frankie_and_bennys address is cambridge_leisure_park_clifton_way_cherry_hinton . their phone number is 01223412430==thank you==you ' re welcome . is there anything else ?==[]

0 yu_garden address 529_newmarket_road_fen_ditton name address
0 yu_garden area east name area
0 yu_garden food chinese name food
0 yu_garden phone 01223248882 name phone
0 yu_garden postcode cb58pa name postcode
0 yu_garden pricerange expensive name pricerange
0 yu_garden type restaurant name type
0 curry_garden address 106_regent_street_city_centre name address
0 curry_garden area centre name area
0 curry_garden food indian name food
0 curry_garden phone 01223302330 name phone
0 curry_garden postcode cb21dp name postcode
0 curry_garden pricerange expensive name pricerange
0 curry_garden type restaurant name type
0 peking_restaurant address 10_homerton_street_city_centre name address
0 peking_restaurant area south name area
0 peking_restaurant food chinese name food
0 peking_restaurant phone 01223354755 name phone
0 peking_restaurant postcode cb28nx name postcode
0 peking_restaurant pricerange expensive name pricerange
0 peking_restaurant type restaurant name type
0 taj_tandoori address 64_cherry_hinton_road_cherry_hinton name address
0 taj_tandoori area south name area
0 taj_tandoori food indian name food
0 taj_tandoori phone 01223412299 name phone
0 taj_tandoori postcode cb17aa name postcode
0 taj_tandoori pricerange expensive name pricerange
0 taj_tandoori type restaurant name type
0 frankie_and_bennys address cambridge_leisure_park_clifton_way_cherry_hinton name address
0 frankie_and_bennys area south name area
0 frankie_and_bennys food italian name food
0 frankie_and_bennys phone 01223412430 name phone
0 frankie_and_bennys postcode cb17dy name postcode
0 frankie_and_bennys pricerange expensive name pricerange
0 frankie_and_bennys type restaurant name type
0 chiquito_restaurant_bar address 2g_cambridge_leisure_park_cherry_hinton_road_cherry_hinton name address
0 chiquito_restaurant_bar area south name area
0 chiquito_restaurant_bar food mexican name food
0 chiquito_restaurant_bar phone 01223400170 name phone
0 chiquito_restaurant_bar postcode cb17dy name postcode
0 chiquito_restaurant_bar pricerange expensive name pricerange
0 chiquito_restaurant_bar type restaurant name type
0 the_good_luck_chinese_food_takeaway address 82_cherry_hinton_road_cherry_hinton name address
0 the_good_luck_chinese_food_takeaway area south name area
0 the_good_luck_chinese_food_takeaway food chinese name food
0 the_good_luck_chinese_food_takeaway phone 01223244149 name phone
0 the_good_luck_chinese_food_takeaway postcode cb17ag name postcode
0 the_good_luck_chinese_food_takeaway pricerange expensive name pricerange
0 the_good_luck_chinese_food_takeaway type restaurant name type
1 hello , i am looking for an expensive restaurant on the south side of town .==frankie_and_bennys serves italian food , it is in the south part of town , and the price range is expensive . can i help you with anything else ?==what is the address and phone number for frankie_and_bennys ?==frankie_and_bennys address is cambridge_leisure_park_clifton_way_cherry_hinton . their phone number is 01223412430==thank you==you ' re welcome . is there anything else ?==which part of town it is in ?==it is located in the south part of town==['south']

0 yu_garden address 529_newmarket_road_fen_ditton name address
0 yu_garden area east name area
0 yu_garden food chinese name food
0 yu_garden phone 01223248882 name phone
0 yu_garden postcode cb58pa name postcode
0 yu_garden pricerange expensive name pricerange
0 yu_garden type restaurant name type
0 curry_garden address 106_regent_street_city_centre name address
0 curry_garden area centre name area
0 curry_garden food indian name food
0 curry_garden phone 01223302330 name phone
0 curry_garden postcode cb21dp name postcode
0 curry_garden pricerange expensive name pricerange
0 curry_garden type restaurant name type
0 peking_restaurant address 10_homerton_street_city_centre name address
0 peking_restaurant area south name area
0 peking_restaurant food chinese name food
0 peking_restaurant phone 01223354755 name phone
0 peking_restaurant postcode cb28nx name postcode
0 peking_restaurant pricerange expensive name pricerange
0 peking_restaurant type restaurant name type
0 taj_tandoori address 64_cherry_hinton_road_cherry_hinton name address
0 taj_tandoori area south name area
0 taj_tandoori food indian name food
0 taj_tandoori phone 01223412299 name phone
0 taj_tandoori postcode cb17aa name postcode
0 taj_tandoori pricerange expensive name pricerange
0 taj_tandoori type restaurant name type
0 frankie_and_bennys address cambridge_leisure_park_clifton_way_cherry_hinton name address
0 frankie_and_bennys area south name area
0 frankie_and_bennys food italian name food
0 frankie_and_bennys phone 01223412430 name phone
0 frankie_and_bennys postcode cb17dy name postcode
0 frankie_and_bennys pricerange expensive name pricerange
0 frankie_and_bennys type restaurant name type
0 chiquito_restaurant_bar address 2g_cambridge_leisure_park_cherry_hinton_road_cherry_hinton name address
0 chiquito_restaurant_bar area south name area
0 chiquito_restaurant_bar food mexican name food
0 chiquito_restaurant_bar phone 01223400170 name phone
0 chiquito_restaurant_bar postcode cb17dy name postcode
0 chiquito_restaurant_bar pricerange expensive name pricerange
0 chiquito_restaurant_bar type restaurant name type
0 the_good_luck_chinese_food_takeaway address 82_cherry_hinton_road_cherry_hinton name address
0 the_good_luck_chinese_food_takeaway area south name area
0 the_good_luck_chinese_food_takeaway food chinese name food
0 the_good_luck_chinese_food_takeaway phone 01223244149 name phone
0 the_good_luck_chinese_food_takeaway postcode cb17ag name postcode
0 the_good_luck_chinese_food_takeaway pricerange expensive name pricerange
0 the_good_luck_chinese_food_takeaway type restaurant name type
1 hello , i am looking for an expensive restaurant on the south side of town .==frankie_and_bennys serves italian food , it is in the south part of town , and the price range is expensive . can i help you with anything else ?==what is the address and phone number for frankie_and_bennys ?==frankie_and_bennys address is cambridge_leisure_park_clifton_way_cherry_hinton . their phone number is 01223412430==thank you==you ' re welcome . is there anything else ?==which part of town it is in ?==it is located in the south part of town==no , that was it . bye bye .==goodbye==[]

0 the_oak_bistro address 6_lensfield_road name address
0 the_oak_bistro area centre name area
0 the_oak_bistro food british name food
0 the_oak_bistro phone 01223323361 name phone
0 the_oak_bistro postcode cb21eg name postcode
0 the_oak_bistro pricerange moderate name pricerange
0 the_oak_bistro type restaurant name type
0 pizza_hut_city_centre address regent_street_city_centre name address
0 pizza_hut_city_centre area centre name area
0 pizza_hut_city_centre food italian name food
0 pizza_hut_city_centre phone 01223323737 name phone
0 pizza_hut_city_centre postcode cb21ab name postcode
0 pizza_hut_city_centre pricerange cheap name pricerange
0 pizza_hut_city_centre type restaurant name type
0 pizza_hut_city_centre choice 21 name choice
0 pizza_hut_city_centre ref eo5vq6ej name ref
0 the_missing_sock address finders_corner_newmarket_road name address
0 the_missing_sock area east name area
0 the_missing_sock food international name food
0 the_missing_sock phone 01223812660 name phone
0 the_missing_sock postcode cb259aq name postcode
0 the_missing_sock pricerange cheap name pricerange
0 the_missing_sock type restaurant name type
0 the_missing_sock choice 21 name choice
0 the_missing_sock ref eo5vq6ej name ref
0 curry_garden address 106_regent_street_city_centre name address
0 curry_garden area centre name area
0 curry_garden food indian name food
0 curry_garden phone 01223302330 name phone
0 curry_garden postcode cb21dp name postcode
0 curry_garden pricerange expensive name pricerange
0 curry_garden type restaurant name type
0 curry_garden choice 21 name choice
0 curry_garden ref eo5vq6ej name ref
0 restaurant_one_seven address de_vere_university_arms_regent_street_city_centre name address
0 restaurant_one_seven area centre name area
0 restaurant_one_seven food british name food
0 restaurant_one_seven phone 01223337766 name phone
0 restaurant_one_seven postcode cb21ab name postcode
0 restaurant_one_seven pricerange moderate name pricerange
0 restaurant_one_seven type restaurant name type
0 the_good_luck_chinese_food_takeaway address 82_cherry_hinton_road_cherry_hinton name address
0 the_good_luck_chinese_food_takeaway area south name area
0 the_good_luck_chinese_food_takeaway food chinese name food
0 the_good_luck_chinese_food_takeaway phone 01223244149 name phone
0 the_good_luck_chinese_food_takeaway postcode cb17ag name postcode
0 the_good_luck_chinese_food_takeaway pricerange expensive name pricerange
0 the_good_luck_chinese_food_takeaway type restaurant name type
0 the_good_luck_chinese_food_takeaway choice 21 name choice
0 the_good_luck_chinese_food_takeaway ref eo5vq6ej name ref
0 restaurant_one_seven address de_vere_university_arms_regent_street_city_centre name address
0 restaurant_one_seven area centre name area
0 restaurant_one_seven food british name food
0 restaurant_one_seven phone 01223337766 name phone
0 restaurant_one_seven postcode cb21ab name postcode
0 restaurant_one_seven pricerange moderate name pricerange
0 restaurant_one_seven type restaurant name type
0 restaurant_one_seven choice 21 name choice
0 restaurant_one_seven ref eo5vq6ej name ref
1 please provide me information on the restaurant_one_seven .==restaurant_one_seven serves british food in the centre area at moderate prices . would you like to book there ?==['british', 'moderate', 'restaurant_one_seven', 'centre']

0 the_oak_bistro address 6_lensfield_road name address
0 the_oak_bistro area centre name area
0 the_oak_bistro food british name food
0 the_oak_bistro phone 01223323361 name phone
0 the_oak_bistro postcode cb21eg name postcode
0 the_oak_bistro pricerange moderate name pricerange
0 the_oak_bistro type restaurant name type
0 pizza_hut_city_centre address regent_street_city_centre name address
0 pizza_hut_city_centre area centre name area
0 pizza_hut_city_centre food italian name food
0 pizza_hut_city_centre phone 01223323737 name phone
0 pizza_hut_city_centre postcode cb21ab name postcode
0 pizza_hut_city_centre pricerange cheap name pricerange
0 pizza_hut_city_centre type restaurant name type
0 pizza_hut_city_centre choice 21 name choice
0 pizza_hut_city_centre ref eo5vq6ej name ref
0 the_missing_sock address finders_corner_newmarket_road name address
0 the_missing_sock area east name area
0 the_missing_sock food international name food
0 the_missing_sock phone 01223812660 name phone
0 the_missing_sock postcode cb259aq name postcode
0 the_missing_sock pricerange cheap name pricerange
0 the_missing_sock type restaurant name type
0 the_missing_sock choice 21 name choice
0 the_missing_sock ref eo5vq6ej name ref
0 curry_garden address 106_regent_street_city_centre name address
0 curry_garden area centre name area
0 curry_garden food indian name food
0 curry_garden phone 01223302330 name phone
0 curry_garden postcode cb21dp name postcode
0 curry_garden pricerange expensive name pricerange
0 curry_garden type restaurant name type
0 curry_garden choice 21 name choice
0 curry_garden ref eo5vq6ej name ref
0 restaurant_one_seven address de_vere_university_arms_regent_street_city_centre name address
0 restaurant_one_seven area centre name area
0 restaurant_one_seven food british name food
0 restaurant_one_seven phone 01223337766 name phone
0 restaurant_one_seven postcode cb21ab name postcode
0 restaurant_one_seven pricerange moderate name pricerange
0 restaurant_one_seven type restaurant name type
0 the_good_luck_chinese_food_takeaway address 82_cherry_hinton_road_cherry_hinton name address
0 the_good_luck_chinese_food_takeaway area south name area
0 the_good_luck_chinese_food_takeaway food chinese name food
0 the_good_luck_chinese_food_takeaway phone 01223244149 name phone
0 the_good_luck_chinese_food_takeaway postcode cb17ag name postcode
0 the_good_luck_chinese_food_takeaway pricerange expensive name pricerange
0 the_good_luck_chinese_food_takeaway type restaurant name type
0 the_good_luck_chinese_food_takeaway choice 21 name choice
0 the_good_luck_chinese_food_takeaway ref eo5vq6ej name ref
0 restaurant_one_seven address de_vere_university_arms_regent_street_city_centre name address
0 restaurant_one_seven area centre name area
0 restaurant_one_seven food british name food
0 restaurant_one_seven phone 01223337766 name phone
0 restaurant_one_seven postcode cb21ab name postcode
0 restaurant_one_seven pricerange moderate name pricerange
0 restaurant_one_seven type restaurant name type
0 restaurant_one_seven choice 21 name choice
0 restaurant_one_seven ref eo5vq6ej name ref
1 please provide me information on the restaurant_one_seven .==restaurant_one_seven serves british food in the centre area at moderate prices . would you like to book there ?==yes i would like to book a table for 3 people at 20:00 on wednesday .==i have you booked for a table of 3 at 20:00 on wednesday , would you like a confirmation receipt ?==[]

0 the_oak_bistro address 6_lensfield_road name address
0 the_oak_bistro area centre name area
0 the_oak_bistro food british name food
0 the_oak_bistro phone 01223323361 name phone
0 the_oak_bistro postcode cb21eg name postcode
0 the_oak_bistro pricerange moderate name pricerange
0 the_oak_bistro type restaurant name type
0 pizza_hut_city_centre address regent_street_city_centre name address
0 pizza_hut_city_centre area centre name area
0 pizza_hut_city_centre food italian name food
0 pizza_hut_city_centre phone 01223323737 name phone
0 pizza_hut_city_centre postcode cb21ab name postcode
0 pizza_hut_city_centre pricerange cheap name pricerange
0 pizza_hut_city_centre type restaurant name type
0 pizza_hut_city_centre choice 21 name choice
0 pizza_hut_city_centre ref eo5vq6ej name ref
0 the_missing_sock address finders_corner_newmarket_road name address
0 the_missing_sock area east name area
0 the_missing_sock food international name food
0 the_missing_sock phone 01223812660 name phone
0 the_missing_sock postcode cb259aq name postcode
0 the_missing_sock pricerange cheap name pricerange
0 the_missing_sock type restaurant name type
0 the_missing_sock choice 21 name choice
0 the_missing_sock ref eo5vq6ej name ref
0 curry_garden address 106_regent_street_city_centre name address
0 curry_garden area centre name area
0 curry_garden food indian name food
0 curry_garden phone 01223302330 name phone
0 curry_garden postcode cb21dp name postcode
0 curry_garden pricerange expensive name pricerange
0 curry_garden type restaurant name type
0 curry_garden choice 21 name choice
0 curry_garden ref eo5vq6ej name ref
0 restaurant_one_seven address de_vere_university_arms_regent_street_city_centre name address
0 restaurant_one_seven area centre name area
0 restaurant_one_seven food british name food
0 restaurant_one_seven phone 01223337766 name phone
0 restaurant_one_seven postcode cb21ab name postcode
0 restaurant_one_seven pricerange moderate name pricerange
0 restaurant_one_seven type restaurant name type
0 the_good_luck_chinese_food_takeaway address 82_cherry_hinton_road_cherry_hinton name address
0 the_good_luck_chinese_food_takeaway area south name area
0 the_good_luck_chinese_food_takeaway food chinese name food
0 the_good_luck_chinese_food_takeaway phone 01223244149 name phone
0 the_good_luck_chinese_food_takeaway postcode cb17ag name postcode
0 the_good_luck_chinese_food_takeaway pricerange expensive name pricerange
0 the_good_luck_chinese_food_takeaway type restaurant name type
0 the_good_luck_chinese_food_takeaway choice 21 name choice
0 the_good_luck_chinese_food_takeaway ref eo5vq6ej name ref
0 restaurant_one_seven address de_vere_university_arms_regent_street_city_centre name address
0 restaurant_one_seven area centre name area
0 restaurant_one_seven food british name food
0 restaurant_one_seven phone 01223337766 name phone
0 restaurant_one_seven postcode cb21ab name postcode
0 restaurant_one_seven pricerange moderate name pricerange
0 restaurant_one_seven type restaurant name type
0 restaurant_one_seven choice 21 name choice
0 restaurant_one_seven ref eo5vq6ej name ref
1 please provide me information on the restaurant_one_seven .==restaurant_one_seven serves british food in the centre area at moderate prices . would you like to book there ?==yes i would like to book a table for 3 people at 20:00 on wednesday .==i have you booked for a table of 3 at 20:00 on wednesday , would you like a confirmation receipt ?==yes , please give me the reference number .==i am sorry the booking was unsuccessful can i help you find another place in the same area and price range ?==[]

0 the_oak_bistro address 6_lensfield_road name address
0 the_oak_bistro area centre name area
0 the_oak_bistro food british name food
0 the_oak_bistro phone 01223323361 name phone
0 the_oak_bistro postcode cb21eg name postcode
0 the_oak_bistro pricerange moderate name pricerange
0 the_oak_bistro type restaurant name type
0 pizza_hut_city_centre address regent_street_city_centre name address
0 pizza_hut_city_centre area centre name area
0 pizza_hut_city_centre food italian name food
0 pizza_hut_city_centre phone 01223323737 name phone
0 pizza_hut_city_centre postcode cb21ab name postcode
0 pizza_hut_city_centre pricerange cheap name pricerange
0 pizza_hut_city_centre type restaurant name type
0 pizza_hut_city_centre choice 21 name choice
0 pizza_hut_city_centre ref eo5vq6ej name ref
0 the_missing_sock address finders_corner_newmarket_road name address
0 the_missing_sock area east name area
0 the_missing_sock food international name food
0 the_missing_sock phone 01223812660 name phone
0 the_missing_sock postcode cb259aq name postcode
0 the_missing_sock pricerange cheap name pricerange
0 the_missing_sock type restaurant name type
0 the_missing_sock choice 21 name choice
0 the_missing_sock ref eo5vq6ej name ref
0 curry_garden address 106_regent_street_city_centre name address
0 curry_garden area centre name area
0 curry_garden food indian name food
0 curry_garden phone 01223302330 name phone
0 curry_garden postcode cb21dp name postcode
0 curry_garden pricerange expensive name pricerange
0 curry_garden type restaurant name type
0 curry_garden choice 21 name choice
0 curry_garden ref eo5vq6ej name ref
0 restaurant_one_seven address de_vere_university_arms_regent_street_city_centre name address
0 restaurant_one_seven area centre name area
0 restaurant_one_seven food british name food
0 restaurant_one_seven phone 01223337766 name phone
0 restaurant_one_seven postcode cb21ab name postcode
0 restaurant_one_seven pricerange moderate name pricerange
0 restaurant_one_seven type restaurant name type
0 the_good_luck_chinese_food_takeaway address 82_cherry_hinton_road_cherry_hinton name address
0 the_good_luck_chinese_food_takeaway area south name area
0 the_good_luck_chinese_food_takeaway food chinese name food
0 the_good_luck_chinese_food_takeaway phone 01223244149 name phone
0 the_good_luck_chinese_food_takeaway postcode cb17ag name postcode
0 the_good_luck_chinese_food_takeaway pricerange expensive name pricerange
0 the_good_luck_chinese_food_takeaway type restaurant name type
0 the_good_luck_chinese_food_takeaway choice 21 name choice
0 the_good_luck_chinese_food_takeaway ref eo5vq6ej name ref
0 restaurant_one_seven address de_vere_university_arms_regent_street_city_centre name address
0 restaurant_one_seven area centre name area
0 restaurant_one_seven food british name food
0 restaurant_one_seven phone 01223337766 name phone
0 restaurant_one_seven postcode cb21ab name postcode
0 restaurant_one_seven pricerange moderate name pricerange
0 restaurant_one_seven type restaurant name type
0 restaurant_one_seven choice 21 name choice
0 restaurant_one_seven ref eo5vq6ej name ref
1 please provide me information on the restaurant_one_seven .==restaurant_one_seven serves british food in the centre area at moderate prices . would you like to book there ?==yes i would like to book a table for 3 people at 20:00 on wednesday .==i have you booked for a table of 3 at 20:00 on wednesday , would you like a confirmation receipt ?==yes , please give me the reference number .==i am sorry the booking was unsuccessful can i help you find another place in the same area and price range ?==i am disappointed but willing to try another place in the same area and price range . what do you recommend ?==there are 21 different restaurants that follow those criteria . did you want to stay within the british theme or try something else ?==['british', '21']

0 the_oak_bistro address 6_lensfield_road name address
0 the_oak_bistro area centre name area
0 the_oak_bistro food british name food
0 the_oak_bistro phone 01223323361 name phone
0 the_oak_bistro postcode cb21eg name postcode
0 the_oak_bistro pricerange moderate name pricerange
0 the_oak_bistro type restaurant name type
0 pizza_hut_city_centre address regent_street_city_centre name address
0 pizza_hut_city_centre area centre name area
0 pizza_hut_city_centre food italian name food
0 pizza_hut_city_centre phone 01223323737 name phone
0 pizza_hut_city_centre postcode cb21ab name postcode
0 pizza_hut_city_centre pricerange cheap name pricerange
0 pizza_hut_city_centre type restaurant name type
0 pizza_hut_city_centre choice 21 name choice
0 pizza_hut_city_centre ref eo5vq6ej name ref
0 the_missing_sock address finders_corner_newmarket_road name address
0 the_missing_sock area east name area
0 the_missing_sock food international name food
0 the_missing_sock phone 01223812660 name phone
0 the_missing_sock postcode cb259aq name postcode
0 the_missing_sock pricerange cheap name pricerange
0 the_missing_sock type restaurant name type
0 the_missing_sock choice 21 name choice
0 the_missing_sock ref eo5vq6ej name ref
0 curry_garden address 106_regent_street_city_centre name address
0 curry_garden area centre name area
0 curry_garden food indian name food
0 curry_garden phone 01223302330 name phone
0 curry_garden postcode cb21dp name postcode
0 curry_garden pricerange expensive name pricerange
0 curry_garden type restaurant name type
0 curry_garden choice 21 name choice
0 curry_garden ref eo5vq6ej name ref
0 restaurant_one_seven address de_vere_university_arms_regent_street_city_centre name address
0 restaurant_one_seven area centre name area
0 restaurant_one_seven food british name food
0 restaurant_one_seven phone 01223337766 name phone
0 restaurant_one_seven postcode cb21ab name postcode
0 restaurant_one_seven pricerange moderate name pricerange
0 restaurant_one_seven type restaurant name type
0 the_good_luck_chinese_food_takeaway address 82_cherry_hinton_road_cherry_hinton name address
0 the_good_luck_chinese_food_takeaway area south name area
0 the_good_luck_chinese_food_takeaway food chinese name food
0 the_good_luck_chinese_food_takeaway phone 01223244149 name phone
0 the_good_luck_chinese_food_takeaway postcode cb17ag name postcode
0 the_good_luck_chinese_food_takeaway pricerange expensive name pricerange
0 the_good_luck_chinese_food_takeaway type restaurant name type
0 the_good_luck_chinese_food_takeaway choice 21 name choice
0 the_good_luck_chinese_food_takeaway ref eo5vq6ej name ref
0 restaurant_one_seven address de_vere_university_arms_regent_street_city_centre name address
0 restaurant_one_seven area centre name area
0 restaurant_one_seven food british name food
0 restaurant_one_seven phone 01223337766 name phone
0 restaurant_one_seven postcode cb21ab name postcode
0 restaurant_one_seven pricerange moderate name pricerange
0 restaurant_one_seven type restaurant name type
0 restaurant_one_seven choice 21 name choice
0 restaurant_one_seven ref eo5vq6ej name ref
1 please provide me information on the restaurant_one_seven .==restaurant_one_seven serves british food in the centre area at moderate prices . would you like to book there ?==yes i would like to book a table for 3 people at 20:00 on wednesday .==i have you booked for a table of 3 at 20:00 on wednesday , would you like a confirmation receipt ?==yes , please give me the reference number .==i am sorry the booking was unsuccessful can i help you find another place in the same area and price range ?==i am disappointed but willing to try another place in the same area and price range . what do you recommend ?==there are 21 different restaurants that follow those criteria . did you want to stay within the british theme or try something else ?==yes , we can stick to british please==the_oak_bistro was available to be booked , your reference number is eo5vq6ej .==['eo5vq6ej', 'the_oak_bistro']

0 the_oak_bistro address 6_lensfield_road name address
0 the_oak_bistro area centre name area
0 the_oak_bistro food british name food
0 the_oak_bistro phone 01223323361 name phone
0 the_oak_bistro postcode cb21eg name postcode
0 the_oak_bistro pricerange moderate name pricerange
0 the_oak_bistro type restaurant name type
0 pizza_hut_city_centre address regent_street_city_centre name address
0 pizza_hut_city_centre area centre name area
0 pizza_hut_city_centre food italian name food
0 pizza_hut_city_centre phone 01223323737 name phone
0 pizza_hut_city_centre postcode cb21ab name postcode
0 pizza_hut_city_centre pricerange cheap name pricerange
0 pizza_hut_city_centre type restaurant name type
0 pizza_hut_city_centre choice 21 name choice
0 pizza_hut_city_centre ref eo5vq6ej name ref
0 the_missing_sock address finders_corner_newmarket_road name address
0 the_missing_sock area east name area
0 the_missing_sock food international name food
0 the_missing_sock phone 01223812660 name phone
0 the_missing_sock postcode cb259aq name postcode
0 the_missing_sock pricerange cheap name pricerange
0 the_missing_sock type restaurant name type
0 the_missing_sock choice 21 name choice
0 the_missing_sock ref eo5vq6ej name ref
0 curry_garden address 106_regent_street_city_centre name address
0 curry_garden area centre name area
0 curry_garden food indian name food
0 curry_garden phone 01223302330 name phone
0 curry_garden postcode cb21dp name postcode
0 curry_garden pricerange expensive name pricerange
0 curry_garden type restaurant name type
0 curry_garden choice 21 name choice
0 curry_garden ref eo5vq6ej name ref
0 restaurant_one_seven address de_vere_university_arms_regent_street_city_centre name address
0 restaurant_one_seven area centre name area
0 restaurant_one_seven food british name food
0 restaurant_one_seven phone 01223337766 name phone
0 restaurant_one_seven postcode cb21ab name postcode
0 restaurant_one_seven pricerange moderate name pricerange
0 restaurant_one_seven type restaurant name type
0 the_good_luck_chinese_food_takeaway address 82_cherry_hinton_road_cherry_hinton name address
0 the_good_luck_chinese_food_takeaway area south name area
0 the_good_luck_chinese_food_takeaway food chinese name food
0 the_good_luck_chinese_food_takeaway phone 01223244149 name phone
0 the_good_luck_chinese_food_takeaway postcode cb17ag name postcode
0 the_good_luck_chinese_food_takeaway pricerange expensive name pricerange
0 the_good_luck_chinese_food_takeaway type restaurant name type
0 the_good_luck_chinese_food_takeaway choice 21 name choice
0 the_good_luck_chinese_food_takeaway ref eo5vq6ej name ref
0 restaurant_one_seven address de_vere_university_arms_regent_street_city_centre name address
0 restaurant_one_seven area centre name area
0 restaurant_one_seven food british name food
0 restaurant_one_seven phone 01223337766 name phone
0 restaurant_one_seven postcode cb21ab name postcode
0 restaurant_one_seven pricerange moderate name pricerange
0 restaurant_one_seven type restaurant name type
0 restaurant_one_seven choice 21 name choice
0 restaurant_one_seven ref eo5vq6ej name ref
1 please provide me information on the restaurant_one_seven .==restaurant_one_seven serves british food in the centre area at moderate prices . would you like to book there ?==yes i would like to book a table for 3 people at 20:00 on wednesday .==i have you booked for a table of 3 at 20:00 on wednesday , would you like a confirmation receipt ?==yes , please give me the reference number .==i am sorry the booking was unsuccessful can i help you find another place in the same area and price range ?==i am disappointed but willing to try another place in the same area and price range . what do you recommend ?==there are 21 different restaurants that follow those criteria . did you want to stay within the british theme or try something else ?==yes , we can stick to british please==the_oak_bistro was available to be booked , your reference number is eo5vq6ej .==thanks for all of your help you were great !==you ' re welcome ! your table will be reserved for 15 minutes . enjoy your meal !==[]

0 acorn_guest_house address 154_chesterton_road name address
0 acorn_guest_house area north name area
0 acorn_guest_house phone 01223353888 name phone
0 acorn_guest_house postcode cb41da name postcode
0 acorn_guest_house pricerange moderate name pricerange
0 acorn_guest_house stars 4_star name stars
0 acorn_guest_house type guesthouse name type
0 kirkwood_house address 172_chesterton_road name address
0 kirkwood_house area north name area
0 kirkwood_house phone 01223306283 name phone
0 kirkwood_house postcode cb41da name postcode
0 kirkwood_house pricerange moderate name pricerange
0 kirkwood_house stars 4_star name stars
0 kirkwood_house type guesthouse name type
0 kirkwood_house choice 5 name choice
0 kirkwood_house ref uuf3948j name ref
0 limehouse address 78-80_milton_road name address
0 limehouse area north name area
0 limehouse phone 01223300552 name phone
0 limehouse postcode cb42je name postcode
0 limehouse pricerange moderate name pricerange
0 limehouse stars 4_star name stars
0 limehouse type guesthouse name type
0 limehouse choice 5 name choice
0 limehouse ref uuf3948j name ref
0 acorn_guest_house address 154_chesterton_road name address
0 acorn_guest_house area north name area
0 acorn_guest_house phone 01223353888 name phone
0 acorn_guest_house postcode cb41da name postcode
0 acorn_guest_house pricerange moderate name pricerange
0 acorn_guest_house stars 4_star name stars
0 acorn_guest_house type guesthouse name type
0 acorn_guest_house choice 5 name choice
0 acorn_guest_house ref uuf3948j name ref
0 arbury_lodge_guesthouse address 82_arbury_road name address
0 arbury_lodge_guesthouse area north name area
0 arbury_lodge_guesthouse phone 01223364319 name phone
0 arbury_lodge_guesthouse postcode cb42je name postcode
0 arbury_lodge_guesthouse pricerange moderate name pricerange
0 arbury_lodge_guesthouse stars 4_star name stars
0 arbury_lodge_guesthouse type guesthouse name type
0 arbury_lodge_guesthouse choice 5 name choice
0 arbury_lodge_guesthouse ref uuf3948j name ref
0 archway_house address 52_gilbert_road name address
0 archway_house area north name area
0 archway_house phone 01223575314 name phone
0 archway_house postcode cb43pe name postcode
0 archway_house pricerange moderate name pricerange
0 archway_house stars 4_star name stars
0 archway_house type guesthouse name type
0 archway_house choice 5 name choice
0 archway_house ref uuf3948j name ref
0 home_from_home address 78-80_milton_road name address
0 home_from_home area north name area
0 home_from_home phone 01223323555 name phone
0 home_from_home postcode cb41la name postcode
0 home_from_home pricerange moderate name pricerange
0 home_from_home stars 4_star name stars
0 home_from_home type guesthouse name type
0 home_from_home choice 5 name choice
0 home_from_home ref uuf3948j name ref
1 are there any places in the north that have free parking ?==there are five places that have parking . what price range do you want ?==[]

0 acorn_guest_house address 154_chesterton_road name address
0 acorn_guest_house area north name area
0 acorn_guest_house phone 01223353888 name phone
0 acorn_guest_house postcode cb41da name postcode
0 acorn_guest_house pricerange moderate name pricerange
0 acorn_guest_house stars 4_star name stars
0 acorn_guest_house type guesthouse name type
0 kirkwood_house address 172_chesterton_road name address
0 kirkwood_house area north name area
0 kirkwood_house phone 01223306283 name phone
0 kirkwood_house postcode cb41da name postcode
0 kirkwood_house pricerange moderate name pricerange
0 kirkwood_house stars 4_star name stars
0 kirkwood_house type guesthouse name type
0 kirkwood_house choice 5 name choice
0 kirkwood_house ref uuf3948j name ref
0 limehouse address 78-80_milton_road name address
0 limehouse area north name area
0 limehouse phone 01223300552 name phone
0 limehouse postcode cb42je name postcode
0 limehouse pricerange moderate name pricerange
0 limehouse stars 4_star name stars
0 limehouse type guesthouse name type
0 limehouse choice 5 name choice
0 limehouse ref uuf3948j name ref
0 acorn_guest_house address 154_chesterton_road name address
0 acorn_guest_house area north name area
0 acorn_guest_house phone 01223353888 name phone
0 acorn_guest_house postcode cb41da name postcode
0 acorn_guest_house pricerange moderate name pricerange
0 acorn_guest_house stars 4_star name stars
0 acorn_guest_house type guesthouse name type
0 acorn_guest_house choice 5 name choice
0 acorn_guest_house ref uuf3948j name ref
0 arbury_lodge_guesthouse address 82_arbury_road name address
0 arbury_lodge_guesthouse area north name area
0 arbury_lodge_guesthouse phone 01223364319 name phone
0 arbury_lodge_guesthouse postcode cb42je name postcode
0 arbury_lodge_guesthouse pricerange moderate name pricerange
0 arbury_lodge_guesthouse stars 4_star name stars
0 arbury_lodge_guesthouse type guesthouse name type
0 arbury_lodge_guesthouse choice 5 name choice
0 arbury_lodge_guesthouse ref uuf3948j name ref
0 archway_house address 52_gilbert_road name address
0 archway_house area north name area
0 archway_house phone 01223575314 name phone
0 archway_house postcode cb43pe name postcode
0 archway_house pricerange moderate name pricerange
0 archway_house stars 4_star name stars
0 archway_house type guesthouse name type
0 archway_house choice 5 name choice
0 archway_house ref uuf3948j name ref
0 home_from_home address 78-80_milton_road name address
0 home_from_home area north name area
0 home_from_home phone 01223323555 name phone
0 home_from_home postcode cb41la name postcode
0 home_from_home pricerange moderate name pricerange
0 home_from_home stars 4_star name stars
0 home_from_home type guesthouse name type
0 home_from_home choice 5 name choice
0 home_from_home ref uuf3948j name ref
1 are there any places in the north that have free parking ?==there are five places that have parking . what price range do you want ?==any price range is fine . but if you can see if there is one that has 4_star ?==the acorn_guest_house is a moderately-priced 4_star hotel in the north area and has parking . does this sound acceptable to you ?==['north', 'acorn_guest_house', '4_star']

0 acorn_guest_house address 154_chesterton_road name address
0 acorn_guest_house area north name area
0 acorn_guest_house phone 01223353888 name phone
0 acorn_guest_house postcode cb41da name postcode
0 acorn_guest_house pricerange moderate name pricerange
0 acorn_guest_house stars 4_star name stars
0 acorn_guest_house type guesthouse name type
0 kirkwood_house address 172_chesterton_road name address
0 kirkwood_house area north name area
0 kirkwood_house phone 01223306283 name phone
0 kirkwood_house postcode cb41da name postcode
0 kirkwood_house pricerange moderate name pricerange
0 kirkwood_house stars 4_star name stars
0 kirkwood_house type guesthouse name type
0 kirkwood_house choice 5 name choice
0 kirkwood_house ref uuf3948j name ref
0 limehouse address 78-80_milton_road name address
0 limehouse area north name area
0 limehouse phone 01223300552 name phone
0 limehouse postcode cb42je name postcode
0 limehouse pricerange moderate name pricerange
0 limehouse stars 4_star name stars
0 limehouse type guesthouse name type
0 limehouse choice 5 name choice
0 limehouse ref uuf3948j name ref
0 acorn_guest_house address 154_chesterton_road name address
0 acorn_guest_house area north name area
0 acorn_guest_house phone 01223353888 name phone
0 acorn_guest_house postcode cb41da name postcode
0 acorn_guest_house pricerange moderate name pricerange
0 acorn_guest_house stars 4_star name stars
0 acorn_guest_house type guesthouse name type
0 acorn_guest_house choice 5 name choice
0 acorn_guest_house ref uuf3948j name ref
0 arbury_lodge_guesthouse address 82_arbury_road name address
0 arbury_lodge_guesthouse area north name area
0 arbury_lodge_guesthouse phone 01223364319 name phone
0 arbury_lodge_guesthouse postcode cb42je name postcode
0 arbury_lodge_guesthouse pricerange moderate name pricerange
0 arbury_lodge_guesthouse stars 4_star name stars
0 arbury_lodge_guesthouse type guesthouse name type
0 arbury_lodge_guesthouse choice 5 name choice
0 arbury_lodge_guesthouse ref uuf3948j name ref
0 archway_house address 52_gilbert_road name address
0 archway_house area north name area
0 archway_house phone 01223575314 name phone
0 archway_house postcode cb43pe name postcode
0 archway_house pricerange moderate name pricerange
0 archway_house stars 4_star name stars
0 archway_house type guesthouse name type
0 archway_house choice 5 name choice
0 archway_house ref uuf3948j name ref
0 home_from_home address 78-80_milton_road name address
0 home_from_home area north name area
0 home_from_home phone 01223323555 name phone
0 home_from_home postcode cb41la name postcode
0 home_from_home pricerange moderate name pricerange
0 home_from_home stars 4_star name stars
0 home_from_home type guesthouse name type
0 home_from_home choice 5 name choice
0 home_from_home ref uuf3948j name ref
1 are there any places in the north that have free parking ?==there are five places that have parking . what price range do you want ?==any price range is fine . but if you can see if there is one that has 4_star ?==the acorn_guest_house is a moderately-priced 4_star hotel in the north area and has parking . does this sound acceptable to you ?==does the acorn_guest_house have internet ? i don ' t need free wifi .==yes , it does have free internet . would you like to book ?==[]

0 acorn_guest_house address 154_chesterton_road name address
0 acorn_guest_house area north name area
0 acorn_guest_house phone 01223353888 name phone
0 acorn_guest_house postcode cb41da name postcode
0 acorn_guest_house pricerange moderate name pricerange
0 acorn_guest_house stars 4_star name stars
0 acorn_guest_house type guesthouse name type
0 kirkwood_house address 172_chesterton_road name address
0 kirkwood_house area north name area
0 kirkwood_house phone 01223306283 name phone
0 kirkwood_house postcode cb41da name postcode
0 kirkwood_house pricerange moderate name pricerange
0 kirkwood_house stars 4_star name stars
0 kirkwood_house type guesthouse name type
0 kirkwood_house choice 5 name choice
0 kirkwood_house ref uuf3948j name ref
0 limehouse address 78-80_milton_road name address
0 limehouse area north name area
0 limehouse phone 01223300552 name phone
0 limehouse postcode cb42je name postcode
0 limehouse pricerange moderate name pricerange
0 limehouse stars 4_star name stars
0 limehouse type guesthouse name type
0 limehouse choice 5 name choice
0 limehouse ref uuf3948j name ref
0 acorn_guest_house address 154_chesterton_road name address
0 acorn_guest_house area north name area
0 acorn_guest_house phone 01223353888 name phone
0 acorn_guest_house postcode cb41da name postcode
0 acorn_guest_house pricerange moderate name pricerange
0 acorn_guest_house stars 4_star name stars
0 acorn_guest_house type guesthouse name type
0 acorn_guest_house choice 5 name choice
0 acorn_guest_house ref uuf3948j name ref
0 arbury_lodge_guesthouse address 82_arbury_road name address
0 arbury_lodge_guesthouse area north name area
0 arbury_lodge_guesthouse phone 01223364319 name phone
0 arbury_lodge_guesthouse postcode cb42je name postcode
0 arbury_lodge_guesthouse pricerange moderate name pricerange
0 arbury_lodge_guesthouse stars 4_star name stars
0 arbury_lodge_guesthouse type guesthouse name type
0 arbury_lodge_guesthouse choice 5 name choice
0 arbury_lodge_guesthouse ref uuf3948j name ref
0 archway_house address 52_gilbert_road name address
0 archway_house area north name area
0 archway_house phone 01223575314 name phone
0 archway_house postcode cb43pe name postcode
0 archway_house pricerange moderate name pricerange
0 archway_house stars 4_star name stars
0 archway_house type guesthouse name type
0 archway_house choice 5 name choice
0 archway_house ref uuf3948j name ref
0 home_from_home address 78-80_milton_road name address
0 home_from_home area north name area
0 home_from_home phone 01223323555 name phone
0 home_from_home postcode cb41la name postcode
0 home_from_home pricerange moderate name pricerange
0 home_from_home stars 4_star name stars
0 home_from_home type guesthouse name type
0 home_from_home choice 5 name choice
0 home_from_home ref uuf3948j name ref
1 are there any places in the north that have free parking ?==there are five places that have parking . what price range do you want ?==any price range is fine . but if you can see if there is one that has 4_star ?==the acorn_guest_house is a moderately-priced 4_star hotel in the north area and has parking . does this sound acceptable to you ?==does the acorn_guest_house have internet ? i don ' t need free wifi .==yes , it does have free internet . would you like to book ?==yes , i would like to book . can you get me a room there for sunday ? i will need a room for 8 for 5 nights .==i have successfully booked your room . the reference number is uuf3948j . can i be of further assistance ?==['uuf3948j']

0 acorn_guest_house address 154_chesterton_road name address
0 acorn_guest_house area north name area
0 acorn_guest_house phone 01223353888 name phone
0 acorn_guest_house postcode cb41da name postcode
0 acorn_guest_house pricerange moderate name pricerange
0 acorn_guest_house stars 4_star name stars
0 acorn_guest_house type guesthouse name type
0 kirkwood_house address 172_chesterton_road name address
0 kirkwood_house area north name area
0 kirkwood_house phone 01223306283 name phone
0 kirkwood_house postcode cb41da name postcode
0 kirkwood_house pricerange moderate name pricerange
0 kirkwood_house stars 4_star name stars
0 kirkwood_house type guesthouse name type
0 kirkwood_house choice 5 name choice
0 kirkwood_house ref uuf3948j name ref
0 limehouse address 78-80_milton_road name address
0 limehouse area north name area
0 limehouse phone 01223300552 name phone
0 limehouse postcode cb42je name postcode
0 limehouse pricerange moderate name pricerange
0 limehouse stars 4_star name stars
0 limehouse type guesthouse name type
0 limehouse choice 5 name choice
0 limehouse ref uuf3948j name ref
0 acorn_guest_house address 154_chesterton_road name address
0 acorn_guest_house area north name area
0 acorn_guest_house phone 01223353888 name phone
0 acorn_guest_house postcode cb41da name postcode
0 acorn_guest_house pricerange moderate name pricerange
0 acorn_guest_house stars 4_star name stars
0 acorn_guest_house type guesthouse name type
0 acorn_guest_house choice 5 name choice
0 acorn_guest_house ref uuf3948j name ref
0 arbury_lodge_guesthouse address 82_arbury_road name address
0 arbury_lodge_guesthouse area north name area
0 arbury_lodge_guesthouse phone 01223364319 name phone
0 arbury_lodge_guesthouse postcode cb42je name postcode
0 arbury_lodge_guesthouse pricerange moderate name pricerange
0 arbury_lodge_guesthouse stars 4_star name stars
0 arbury_lodge_guesthouse type guesthouse name type
0 arbury_lodge_guesthouse choice 5 name choice
0 arbury_lodge_guesthouse ref uuf3948j name ref
0 archway_house address 52_gilbert_road name address
0 archway_house area north name area
0 archway_house phone 01223575314 name phone
0 archway_house postcode cb43pe name postcode
0 archway_house pricerange moderate name pricerange
0 archway_house stars 4_star name stars
0 archway_house type guesthouse name type
0 archway_house choice 5 name choice
0 archway_house ref uuf3948j name ref
0 home_from_home address 78-80_milton_road name address
0 home_from_home area north name area
0 home_from_home phone 01223323555 name phone
0 home_from_home postcode cb41la name postcode
0 home_from_home pricerange moderate name pricerange
0 home_from_home stars 4_star name stars
0 home_from_home type guesthouse name type
0 home_from_home choice 5 name choice
0 home_from_home ref uuf3948j name ref
1 are there any places in the north that have free parking ?==there are five places that have parking . what price range do you want ?==any price range is fine . but if you can see if there is one that has 4_star ?==the acorn_guest_house is a moderately-priced 4_star hotel in the north area and has parking . does this sound acceptable to you ?==does the acorn_guest_house have internet ? i don ' t need free wifi .==yes , it does have free internet . would you like to book ?==yes , i would like to book . can you get me a room there for sunday ? i will need a room for 8 for 5 nights .==i have successfully booked your room . the reference number is uuf3948j . can i be of further assistance ?==no , that ' s all i need . thank you !==you ' re quite welcome , thank you and goodbye !==[]

0 restaurant_alimentum address 152_-_154_hills_road name address
0 restaurant_alimentum area south name area
0 restaurant_alimentum food modern_european name food
0 restaurant_alimentum phone 01223413000 name phone
0 restaurant_alimentum postcode cb28pb name postcode
0 restaurant_alimentum pricerange moderate name pricerange
0 restaurant_alimentum type restaurant name type
0 pizza_hut_cherry_hinton address g4_cambridge_leisure_park_clifton_way_cherry_hinton name address
0 pizza_hut_cherry_hinton area south name area
0 pizza_hut_cherry_hinton food italian name food
0 pizza_hut_cherry_hinton phone 01223323737 name phone
0 pizza_hut_cherry_hinton postcode cb17dy name postcode
0 pizza_hut_cherry_hinton pricerange moderate name pricerange
0 pizza_hut_cherry_hinton type restaurant name type
0 pizza_express address regent_street_city_centre name address
0 pizza_express area centre name area
0 pizza_express food italian name food
0 pizza_express phone 01223324033 name phone
0 pizza_express postcode cb21db name postcode
0 pizza_express pricerange moderate name pricerange
0 pizza_express type restaurant name type
0 meghna address 205_victoria_road_chesterton name address
0 meghna area west name area
0 meghna food indian name food
0 meghna phone 01223727410 name phone
0 meghna postcode cb43lf name postcode
0 meghna pricerange moderate name pricerange
0 meghna type restaurant name type
0 curry_prince address 451_newmarket_road_fen_ditton name address
0 curry_prince area east name area
0 curry_prince food indian name food
0 curry_prince phone 01223566388 name phone
0 curry_prince postcode cb58jj name postcode
0 curry_prince pricerange moderate name pricerange
0 curry_prince type restaurant name type
0 saint_johns_chop_house address 21_-_24_northampton_street name address
0 saint_johns_chop_house area west name area
0 saint_johns_chop_house food british name food
0 saint_johns_chop_house phone 01223353110 name phone
0 saint_johns_chop_house postcode cb30ad name postcode
0 saint_johns_chop_house pricerange moderate name pricerange
0 saint_johns_chop_house type restaurant name type
0 prezzo address 21_-_24_northampton_road name address
0 prezzo area west name area
0 prezzo food italian name food
0 prezzo phone 01799521260 name phone
0 prezzo postcode cb30ad name postcode
0 prezzo pricerange moderate name pricerange
0 prezzo type restaurant name type
1 i am looking for a restaurnt in the west end that isn ' t too high priced .==saint_johns_chop_house ?==['saint_johns_chop_house']

0 restaurant_alimentum address 152_-_154_hills_road name address
0 restaurant_alimentum area south name area
0 restaurant_alimentum food modern_european name food
0 restaurant_alimentum phone 01223413000 name phone
0 restaurant_alimentum postcode cb28pb name postcode
0 restaurant_alimentum pricerange moderate name pricerange
0 restaurant_alimentum type restaurant name type
0 pizza_hut_cherry_hinton address g4_cambridge_leisure_park_clifton_way_cherry_hinton name address
0 pizza_hut_cherry_hinton area south name area
0 pizza_hut_cherry_hinton food italian name food
0 pizza_hut_cherry_hinton phone 01223323737 name phone
0 pizza_hut_cherry_hinton postcode cb17dy name postcode
0 pizza_hut_cherry_hinton pricerange moderate name pricerange
0 pizza_hut_cherry_hinton type restaurant name type
0 pizza_express address regent_street_city_centre name address
0 pizza_express area centre name area
0 pizza_express food italian name food
0 pizza_express phone 01223324033 name phone
0 pizza_express postcode cb21db name postcode
0 pizza_express pricerange moderate name pricerange
0 pizza_express type restaurant name type
0 meghna address 205_victoria_road_chesterton name address
0 meghna area west name area
0 meghna food indian name food
0 meghna phone 01223727410 name phone
0 meghna postcode cb43lf name postcode
0 meghna pricerange moderate name pricerange
0 meghna type restaurant name type
0 curry_prince address 451_newmarket_road_fen_ditton name address
0 curry_prince area east name area
0 curry_prince food indian name food
0 curry_prince phone 01223566388 name phone
0 curry_prince postcode cb58jj name postcode
0 curry_prince pricerange moderate name pricerange
0 curry_prince type restaurant name type
0 saint_johns_chop_house address 21_-_24_northampton_street name address
0 saint_johns_chop_house area west name area
0 saint_johns_chop_house food british name food
0 saint_johns_chop_house phone 01223353110 name phone
0 saint_johns_chop_house postcode cb30ad name postcode
0 saint_johns_chop_house pricerange moderate name pricerange
0 saint_johns_chop_house type restaurant name type
0 prezzo address 21_-_24_northampton_road name address
0 prezzo area west name area
0 prezzo food italian name food
0 prezzo phone 01799521260 name phone
0 prezzo postcode cb30ad name postcode
0 prezzo pricerange moderate name pricerange
0 prezzo type restaurant name type
1 i am looking for a restaurnt in the west end that isn ' t too high priced .==saint_johns_chop_house ?==where is saint_johns_chop_house ?==it is at 21_-_24_northampton_street==['21_-_24_northampton_street']

0 restaurant_alimentum address 152_-_154_hills_road name address
0 restaurant_alimentum area south name area
0 restaurant_alimentum food modern_european name food
0 restaurant_alimentum phone 01223413000 name phone
0 restaurant_alimentum postcode cb28pb name postcode
0 restaurant_alimentum pricerange moderate name pricerange
0 restaurant_alimentum type restaurant name type
0 pizza_hut_cherry_hinton address g4_cambridge_leisure_park_clifton_way_cherry_hinton name address
0 pizza_hut_cherry_hinton area south name area
0 pizza_hut_cherry_hinton food italian name food
0 pizza_hut_cherry_hinton phone 01223323737 name phone
0 pizza_hut_cherry_hinton postcode cb17dy name postcode
0 pizza_hut_cherry_hinton pricerange moderate name pricerange
0 pizza_hut_cherry_hinton type restaurant name type
0 pizza_express address regent_street_city_centre name address
0 pizza_express area centre name area
0 pizza_express food italian name food
0 pizza_express phone 01223324033 name phone
0 pizza_express postcode cb21db name postcode
0 pizza_express pricerange moderate name pricerange
0 pizza_express type restaurant name type
0 meghna address 205_victoria_road_chesterton name address
0 meghna area west name area
0 meghna food indian name food
0 meghna phone 01223727410 name phone
0 meghna postcode cb43lf name postcode
0 meghna pricerange moderate name pricerange
0 meghna type restaurant name type
0 curry_prince address 451_newmarket_road_fen_ditton name address
0 curry_prince area east name area
0 curry_prince food indian name food
0 curry_prince phone 01223566388 name phone
0 curry_prince postcode cb58jj name postcode
0 curry_prince pricerange moderate name pricerange
0 curry_prince type restaurant name type
0 saint_johns_chop_house address 21_-_24_northampton_street name address
0 saint_johns_chop_house area west name area
0 saint_johns_chop_house food british name food
0 saint_johns_chop_house phone 01223353110 name phone
0 saint_johns_chop_house postcode cb30ad name postcode
0 saint_johns_chop_house pricerange moderate name pricerange
0 saint_johns_chop_house type restaurant name type
0 prezzo address 21_-_24_northampton_road name address
0 prezzo area west name area
0 prezzo food italian name food
0 prezzo phone 01799521260 name phone
0 prezzo postcode cb30ad name postcode
0 prezzo pricerange moderate name pricerange
0 prezzo type restaurant name type
1 i am looking for a restaurnt in the west end that isn ' t too high priced .==saint_johns_chop_house ?==where is saint_johns_chop_house ?==it is at 21_-_24_northampton_street==is this in the west part of town and can i get the phone number ?==saint_johns_chop_house is in west part of town . the phone number is 01223353110 .==['saint_johns_chop_house', '01223353110', 'west']

0 restaurant_alimentum address 152_-_154_hills_road name address
0 restaurant_alimentum area south name area
0 restaurant_alimentum food modern_european name food
0 restaurant_alimentum phone 01223413000 name phone
0 restaurant_alimentum postcode cb28pb name postcode
0 restaurant_alimentum pricerange moderate name pricerange
0 restaurant_alimentum type restaurant name type
0 pizza_hut_cherry_hinton address g4_cambridge_leisure_park_clifton_way_cherry_hinton name address
0 pizza_hut_cherry_hinton area south name area
0 pizza_hut_cherry_hinton food italian name food
0 pizza_hut_cherry_hinton phone 01223323737 name phone
0 pizza_hut_cherry_hinton postcode cb17dy name postcode
0 pizza_hut_cherry_hinton pricerange moderate name pricerange
0 pizza_hut_cherry_hinton type restaurant name type
0 pizza_express address regent_street_city_centre name address
0 pizza_express area centre name area
0 pizza_express food italian name food
0 pizza_express phone 01223324033 name phone
0 pizza_express postcode cb21db name postcode
0 pizza_express pricerange moderate name pricerange
0 pizza_express type restaurant name type
0 meghna address 205_victoria_road_chesterton name address
0 meghna area west name area
0 meghna food indian name food
0 meghna phone 01223727410 name phone
0 meghna postcode cb43lf name postcode
0 meghna pricerange moderate name pricerange
0 meghna type restaurant name type
0 curry_prince address 451_newmarket_road_fen_ditton name address
0 curry_prince area east name area
0 curry_prince food indian name food
0 curry_prince phone 01223566388 name phone
0 curry_prince postcode cb58jj name postcode
0 curry_prince pricerange moderate name pricerange
0 curry_prince type restaurant name type
0 saint_johns_chop_house address 21_-_24_northampton_street name address
0 saint_johns_chop_house area west name area
0 saint_johns_chop_house food british name food
0 saint_johns_chop_house phone 01223353110 name phone
0 saint_johns_chop_house postcode cb30ad name postcode
0 saint_johns_chop_house pricerange moderate name pricerange
0 saint_johns_chop_house type restaurant name type
0 prezzo address 21_-_24_northampton_road name address
0 prezzo area west name area
0 prezzo food italian name food
0 prezzo phone 01799521260 name phone
0 prezzo postcode cb30ad name postcode
0 prezzo pricerange moderate name pricerange
0 prezzo type restaurant name type
1 i am looking for a restaurnt in the west end that isn ' t too high priced .==saint_johns_chop_house ?==where is saint_johns_chop_house ?==it is at 21_-_24_northampton_street==is this in the west part of town and can i get the phone number ?==saint_johns_chop_house is in west part of town . the phone number is 01223353110 .==what type of food do they serve ? and to clarify , this is moderately priced , correct ?==saint_johns_chop_house is a british restaurant in the west which is moderately priced .==['british', 'saint_johns_chop_house', 'restaurant', 'west']

0 restaurant_alimentum address 152_-_154_hills_road name address
0 restaurant_alimentum area south name area
0 restaurant_alimentum food modern_european name food
0 restaurant_alimentum phone 01223413000 name phone
0 restaurant_alimentum postcode cb28pb name postcode
0 restaurant_alimentum pricerange moderate name pricerange
0 restaurant_alimentum type restaurant name type
0 pizza_hut_cherry_hinton address g4_cambridge_leisure_park_clifton_way_cherry_hinton name address
0 pizza_hut_cherry_hinton area south name area
0 pizza_hut_cherry_hinton food italian name food
0 pizza_hut_cherry_hinton phone 01223323737 name phone
0 pizza_hut_cherry_hinton postcode cb17dy name postcode
0 pizza_hut_cherry_hinton pricerange moderate name pricerange
0 pizza_hut_cherry_hinton type restaurant name type
0 pizza_express address regent_street_city_centre name address
0 pizza_express area centre name area
0 pizza_express food italian name food
0 pizza_express phone 01223324033 name phone
0 pizza_express postcode cb21db name postcode
0 pizza_express pricerange moderate name pricerange
0 pizza_express type restaurant name type
0 meghna address 205_victoria_road_chesterton name address
0 meghna area west name area
0 meghna food indian name food
0 meghna phone 01223727410 name phone
0 meghna postcode cb43lf name postcode
0 meghna pricerange moderate name pricerange
0 meghna type restaurant name type
0 curry_prince address 451_newmarket_road_fen_ditton name address
0 curry_prince area east name area
0 curry_prince food indian name food
0 curry_prince phone 01223566388 name phone
0 curry_prince postcode cb58jj name postcode
0 curry_prince pricerange moderate name pricerange
0 curry_prince type restaurant name type
0 saint_johns_chop_house address 21_-_24_northampton_street name address
0 saint_johns_chop_house area west name area
0 saint_johns_chop_house food british name food
0 saint_johns_chop_house phone 01223353110 name phone
0 saint_johns_chop_house postcode cb30ad name postcode
0 saint_johns_chop_house pricerange moderate name pricerange
0 saint_johns_chop_house type restaurant name type
0 prezzo address 21_-_24_northampton_road name address
0 prezzo area west name area
0 prezzo food italian name food
0 prezzo phone 01799521260 name phone
0 prezzo postcode cb30ad name postcode
0 prezzo pricerange moderate name pricerange
0 prezzo type restaurant name type
1 i am looking for a restaurnt in the west end that isn ' t too high priced .==saint_johns_chop_house ?==where is saint_johns_chop_house ?==it is at 21_-_24_northampton_street==is this in the west part of town and can i get the phone number ?==saint_johns_chop_house is in west part of town . the phone number is 01223353110 .==what type of food do they serve ? and to clarify , this is moderately priced , correct ?==saint_johns_chop_house is a british restaurant in the west which is moderately priced .==thank you goodbye .==you ' re welcome , goodbye .==[]

0 pizza_hut_cherry_hinton address g4_cambridge_leisure_park_clifton_way_cherry_hinton name address
0 pizza_hut_cherry_hinton area south name area
0 pizza_hut_cherry_hinton food italian name food
0 pizza_hut_cherry_hinton phone 01223323737 name phone
0 pizza_hut_cherry_hinton postcode cb17dy name postcode
0 pizza_hut_cherry_hinton pricerange moderate name pricerange
0 pizza_hut_cherry_hinton type restaurant name type
0 restaurant_alimentum address 152_-_154_hills_road name address
0 restaurant_alimentum area south name area
0 restaurant_alimentum food modern_european name food
0 restaurant_alimentum phone 01223413000 name phone
0 restaurant_alimentum postcode cb28pb name postcode
0 restaurant_alimentum pricerange moderate name pricerange
0 restaurant_alimentum type restaurant name type
0 restaurant_alimentum choice two name choice
0 curry_prince address 451_newmarket_road_fen_ditton name address
0 curry_prince area east name area
0 curry_prince food indian name food
0 curry_prince phone 01223566388 name phone
0 curry_prince postcode cb58jj name postcode
0 curry_prince pricerange moderate name pricerange
0 curry_prince type restaurant name type
0 curry_prince choice two name choice
0 jinling_noodle_bar address 11_peas_hill_city_centre name address
0 jinling_noodle_bar area centre name area
0 jinling_noodle_bar food chinese name food
0 jinling_noodle_bar phone 01223566188 name phone
0 jinling_noodle_bar postcode cb23pp name postcode
0 jinling_noodle_bar pricerange moderate name pricerange
0 jinling_noodle_bar type restaurant name type
0 jinling_noodle_bar choice two name choice
0 pizza_express address regent_street_city_centre name address
0 pizza_express area centre name area
0 pizza_express food italian name food
0 pizza_express phone 01223324033 name phone
0 pizza_express postcode cb21db name postcode
0 pizza_express pricerange moderate name pricerange
0 pizza_express type restaurant name type
0 pizza_express choice two name choice
0 pizza_hut_cherry_hinton address g4_cambridge_leisure_park_clifton_way_cherry_hinton name address
0 pizza_hut_cherry_hinton area south name area
0 pizza_hut_cherry_hinton food italian name food
0 pizza_hut_cherry_hinton phone 01223323737 name phone
0 pizza_hut_cherry_hinton postcode cb17dy name postcode
0 pizza_hut_cherry_hinton pricerange moderate name pricerange
0 pizza_hut_cherry_hinton type restaurant name type
0 pizza_hut_cherry_hinton choice two name choice
0 restaurant_one_seven address de_vere_university_arms_regent_street_city_centre name address
0 restaurant_one_seven area centre name area
0 restaurant_one_seven food british name food
0 restaurant_one_seven phone 01223337766 name phone
0 restaurant_one_seven postcode cb21ab name postcode
0 restaurant_one_seven pricerange moderate name pricerange
0 restaurant_one_seven type restaurant name type
0 restaurant_one_seven choice two name choice
1 i am looking for a moderately priced restaurant in the south part of town .==there are two moderately priced restaurants in the south . would you prefer italian or modern_european ?==['south', 'two', 'italian', 'modern_european']

0 pizza_hut_cherry_hinton address g4_cambridge_leisure_park_clifton_way_cherry_hinton name address
0 pizza_hut_cherry_hinton area south name area
0 pizza_hut_cherry_hinton food italian name food
0 pizza_hut_cherry_hinton phone 01223323737 name phone
0 pizza_hut_cherry_hinton postcode cb17dy name postcode
0 pizza_hut_cherry_hinton pricerange moderate name pricerange
0 pizza_hut_cherry_hinton type restaurant name type
0 restaurant_alimentum address 152_-_154_hills_road name address
0 restaurant_alimentum area south name area
0 restaurant_alimentum food modern_european name food
0 restaurant_alimentum phone 01223413000 name phone
0 restaurant_alimentum postcode cb28pb name postcode
0 restaurant_alimentum pricerange moderate name pricerange
0 restaurant_alimentum type restaurant name type
0 restaurant_alimentum choice two name choice
0 curry_prince address 451_newmarket_road_fen_ditton name address
0 curry_prince area east name area
0 curry_prince food indian name food
0 curry_prince phone 01223566388 name phone
0 curry_prince postcode cb58jj name postcode
0 curry_prince pricerange moderate name pricerange
0 curry_prince type restaurant name type
0 curry_prince choice two name choice
0 jinling_noodle_bar address 11_peas_hill_city_centre name address
0 jinling_noodle_bar area centre name area
0 jinling_noodle_bar food chinese name food
0 jinling_noodle_bar phone 01223566188 name phone
0 jinling_noodle_bar postcode cb23pp name postcode
0 jinling_noodle_bar pricerange moderate name pricerange
0 jinling_noodle_bar type restaurant name type
0 jinling_noodle_bar choice two name choice
0 pizza_express address regent_street_city_centre name address
0 pizza_express area centre name area
0 pizza_express food italian name food
0 pizza_express phone 01223324033 name phone
0 pizza_express postcode cb21db name postcode
0 pizza_express pricerange moderate name pricerange
0 pizza_express type restaurant name type
0 pizza_express choice two name choice
0 pizza_hut_cherry_hinton address g4_cambridge_leisure_park_clifton_way_cherry_hinton name address
0 pizza_hut_cherry_hinton area south name area
0 pizza_hut_cherry_hinton food italian name food
0 pizza_hut_cherry_hinton phone 01223323737 name phone
0 pizza_hut_cherry_hinton postcode cb17dy name postcode
0 pizza_hut_cherry_hinton pricerange moderate name pricerange
0 pizza_hut_cherry_hinton type restaurant name type
0 pizza_hut_cherry_hinton choice two name choice
0 restaurant_one_seven address de_vere_university_arms_regent_street_city_centre name address
0 restaurant_one_seven area centre name area
0 restaurant_one_seven food british name food
0 restaurant_one_seven phone 01223337766 name phone
0 restaurant_one_seven postcode cb21ab name postcode
0 restaurant_one_seven pricerange moderate name pricerange
0 restaurant_one_seven type restaurant name type
0 restaurant_one_seven choice two name choice
1 i am looking for a moderately priced restaurant in the south part of town .==there are two moderately priced restaurants in the south . would you prefer italian or modern_european ?==may i have the address and phone number of the italian restaurant ?==that would be the pizza_hut_cherry_hinton at g4_cambridge_leisure_park_clifton_way_cherry_hinton , and they can be reached at 01223323737 . can i help you with anything else today ?==['pizza_hut_cherry_hinton', '01223323737', 'g4_cambridge_leisure_park_clifton_way_cherry_hinton']

0 pizza_hut_cherry_hinton address g4_cambridge_leisure_park_clifton_way_cherry_hinton name address
0 pizza_hut_cherry_hinton area south name area
0 pizza_hut_cherry_hinton food italian name food
0 pizza_hut_cherry_hinton phone 01223323737 name phone
0 pizza_hut_cherry_hinton postcode cb17dy name postcode
0 pizza_hut_cherry_hinton pricerange moderate name pricerange
0 pizza_hut_cherry_hinton type restaurant name type
0 restaurant_alimentum address 152_-_154_hills_road name address
0 restaurant_alimentum area south name area
0 restaurant_alimentum food modern_european name food
0 restaurant_alimentum phone 01223413000 name phone
0 restaurant_alimentum postcode cb28pb name postcode
0 restaurant_alimentum pricerange moderate name pricerange
0 restaurant_alimentum type restaurant name type
0 restaurant_alimentum choice two name choice
0 curry_prince address 451_newmarket_road_fen_ditton name address
0 curry_prince area east name area
0 curry_prince food indian name food
0 curry_prince phone 01223566388 name phone
0 curry_prince postcode cb58jj name postcode
0 curry_prince pricerange moderate name pricerange
0 curry_prince type restaurant name type
0 curry_prince choice two name choice
0 jinling_noodle_bar address 11_peas_hill_city_centre name address
0 jinling_noodle_bar area centre name area
0 jinling_noodle_bar food chinese name food
0 jinling_noodle_bar phone 01223566188 name phone
0 jinling_noodle_bar postcode cb23pp name postcode
0 jinling_noodle_bar pricerange moderate name pricerange
0 jinling_noodle_bar type restaurant name type
0 jinling_noodle_bar choice two name choice
0 pizza_express address regent_street_city_centre name address
0 pizza_express area centre name area
0 pizza_express food italian name food
0 pizza_express phone 01223324033 name phone
0 pizza_express postcode cb21db name postcode
0 pizza_express pricerange moderate name pricerange
0 pizza_express type restaurant name type
0 pizza_express choice two name choice
0 pizza_hut_cherry_hinton address g4_cambridge_leisure_park_clifton_way_cherry_hinton name address
0 pizza_hut_cherry_hinton area south name area
0 pizza_hut_cherry_hinton food italian name food
0 pizza_hut_cherry_hinton phone 01223323737 name phone
0 pizza_hut_cherry_hinton postcode cb17dy name postcode
0 pizza_hut_cherry_hinton pricerange moderate name pricerange
0 pizza_hut_cherry_hinton type restaurant name type
0 pizza_hut_cherry_hinton choice two name choice
0 restaurant_one_seven address de_vere_university_arms_regent_street_city_centre name address
0 restaurant_one_seven area centre name area
0 restaurant_one_seven food british name food
0 restaurant_one_seven phone 01223337766 name phone
0 restaurant_one_seven postcode cb21ab name postcode
0 restaurant_one_seven pricerange moderate name pricerange
0 restaurant_one_seven type restaurant name type
0 restaurant_one_seven choice two name choice
1 i am looking for a moderately priced restaurant in the south part of town .==there are two moderately priced restaurants in the south . would you prefer italian or modern_european ?==may i have the address and phone number of the italian restaurant ?==that would be the pizza_hut_cherry_hinton at g4_cambridge_leisure_park_clifton_way_cherry_hinton , and they can be reached at 01223323737 . can i help you with anything else today ?==thank you goodbye .==thank you , goodbye !==[]

0 clowns_cafe address 54_king_street_city_centre name address
0 clowns_cafe area centre name area
0 clowns_cafe food italian name food
0 clowns_cafe phone 01223355711 name phone
0 clowns_cafe postcode cb11ln name postcode
0 clowns_cafe pricerange expensive name pricerange
0 clowns_cafe type restaurant name type
0 clowns_cafe choice many name choice
0 stazione_restaurant_and_coffee_bar address market_hill_city_centre name address
0 stazione_restaurant_and_coffee_bar area centre name area
0 stazione_restaurant_and_coffee_bar food italian name food
0 stazione_restaurant_and_coffee_bar phone 01223352607 name phone
0 stazione_restaurant_and_coffee_bar postcode cb23nj name postcode
0 stazione_restaurant_and_coffee_bar pricerange expensive name pricerange
0 stazione_restaurant_and_coffee_bar type restaurant name type
0 stazione_restaurant_and_coffee_bar choice many name choice
0 pizza_hut_city_centre address regent_street_city_centre name address
0 pizza_hut_city_centre area centre name area
0 pizza_hut_city_centre food italian name food
0 pizza_hut_city_centre phone 01223323737 name phone
0 pizza_hut_city_centre postcode cb21ab name postcode
0 pizza_hut_city_centre pricerange cheap name pricerange
0 pizza_hut_city_centre type restaurant name type
0 pizza_hut_city_centre choice many name choice
0 pizza_hut_cherry_hinton address g4_cambridge_leisure_park_clifton_way_cherry_hinton name address
0 pizza_hut_cherry_hinton area south name area
0 pizza_hut_cherry_hinton food italian name food
0 pizza_hut_cherry_hinton phone 01223323737 name phone
0 pizza_hut_cherry_hinton postcode cb17dy name postcode
0 pizza_hut_cherry_hinton pricerange moderate name pricerange
0 pizza_hut_cherry_hinton type restaurant name type
0 pizza_hut_cherry_hinton choice many name choice
0 don_pasquale_pizzeria address 12_market_hill_city_centre name address
0 don_pasquale_pizzeria area centre name area
0 don_pasquale_pizzeria food italian name food
0 don_pasquale_pizzeria phone 01223350106 name phone
0 don_pasquale_pizzeria postcode cb23nj name postcode
0 don_pasquale_pizzeria pricerange expensive name pricerange
0 don_pasquale_pizzeria type restaurant name type
0 don_pasquale_pizzeria choice many name choice
0 caffe_uno address 32_bridge_street_city_centre name address
0 caffe_uno area centre name area
0 caffe_uno food italian name food
0 caffe_uno phone 01223448620 name phone
0 caffe_uno postcode cb21uj name postcode
0 caffe_uno pricerange expensive name pricerange
0 caffe_uno type restaurant name type
0 caffe_uno choice many name choice
0 pizza_express address regent_street_city_centre name address
0 pizza_express area centre name area
0 pizza_express food italian name food
0 pizza_express phone 01223324033 name phone
0 pizza_express postcode cb21db name postcode
0 pizza_express pricerange moderate name pricerange
0 pizza_express type restaurant name type
0 pizza_express choice many name choice
1 i am looking for a restuarant in the expensive price range and should be in the centre==i have found many restaurants with the criteria you gave me offering different kinds of food . do you have a preference for type of food ?==['many']

0 clowns_cafe address 54_king_street_city_centre name address
0 clowns_cafe area centre name area
0 clowns_cafe food italian name food
0 clowns_cafe phone 01223355711 name phone
0 clowns_cafe postcode cb11ln name postcode
0 clowns_cafe pricerange expensive name pricerange
0 clowns_cafe type restaurant name type
0 clowns_cafe choice many name choice
0 stazione_restaurant_and_coffee_bar address market_hill_city_centre name address
0 stazione_restaurant_and_coffee_bar area centre name area
0 stazione_restaurant_and_coffee_bar food italian name food
0 stazione_restaurant_and_coffee_bar phone 01223352607 name phone
0 stazione_restaurant_and_coffee_bar postcode cb23nj name postcode
0 stazione_restaurant_and_coffee_bar pricerange expensive name pricerange
0 stazione_restaurant_and_coffee_bar type restaurant name type
0 stazione_restaurant_and_coffee_bar choice many name choice
0 pizza_hut_city_centre address regent_street_city_centre name address
0 pizza_hut_city_centre area centre name area
0 pizza_hut_city_centre food italian name food
0 pizza_hut_city_centre phone 01223323737 name phone
0 pizza_hut_city_centre postcode cb21ab name postcode
0 pizza_hut_city_centre pricerange cheap name pricerange
0 pizza_hut_city_centre type restaurant name type
0 pizza_hut_city_centre choice many name choice
0 pizza_hut_cherry_hinton address g4_cambridge_leisure_park_clifton_way_cherry_hinton name address
0 pizza_hut_cherry_hinton area south name area
0 pizza_hut_cherry_hinton food italian name food
0 pizza_hut_cherry_hinton phone 01223323737 name phone
0 pizza_hut_cherry_hinton postcode cb17dy name postcode
0 pizza_hut_cherry_hinton pricerange moderate name pricerange
0 pizza_hut_cherry_hinton type restaurant name type
0 pizza_hut_cherry_hinton choice many name choice
0 don_pasquale_pizzeria address 12_market_hill_city_centre name address
0 don_pasquale_pizzeria area centre name area
0 don_pasquale_pizzeria food italian name food
0 don_pasquale_pizzeria phone 01223350106 name phone
0 don_pasquale_pizzeria postcode cb23nj name postcode
0 don_pasquale_pizzeria pricerange expensive name pricerange
0 don_pasquale_pizzeria type restaurant name type
0 don_pasquale_pizzeria choice many name choice
0 caffe_uno address 32_bridge_street_city_centre name address
0 caffe_uno area centre name area
0 caffe_uno food italian name food
0 caffe_uno phone 01223448620 name phone
0 caffe_uno postcode cb21uj name postcode
0 caffe_uno pricerange expensive name pricerange
0 caffe_uno type restaurant name type
0 caffe_uno choice many name choice
0 pizza_express address regent_street_city_centre name address
0 pizza_express area centre name area
0 pizza_express food italian name food
0 pizza_express phone 01223324033 name phone
0 pizza_express postcode cb21db name postcode
0 pizza_express pricerange moderate name pricerange
0 pizza_express type restaurant name type
0 pizza_express choice many name choice
1 i am looking for a restuarant in the expensive price range and should be in the centre==i have found many restaurants with the criteria you gave me offering different kinds of food . do you have a preference for type of food ?==i would prefer welsh food , please !==i don ' t have any welsh restaurants that meet your criteria . would british or european be ok , or would you like a more exotic cuisine instead ?==[]

0 clowns_cafe address 54_king_street_city_centre name address
0 clowns_cafe area centre name area
0 clowns_cafe food italian name food
0 clowns_cafe phone 01223355711 name phone
0 clowns_cafe postcode cb11ln name postcode
0 clowns_cafe pricerange expensive name pricerange
0 clowns_cafe type restaurant name type
0 clowns_cafe choice many name choice
0 stazione_restaurant_and_coffee_bar address market_hill_city_centre name address
0 stazione_restaurant_and_coffee_bar area centre name area
0 stazione_restaurant_and_coffee_bar food italian name food
0 stazione_restaurant_and_coffee_bar phone 01223352607 name phone
0 stazione_restaurant_and_coffee_bar postcode cb23nj name postcode
0 stazione_restaurant_and_coffee_bar pricerange expensive name pricerange
0 stazione_restaurant_and_coffee_bar type restaurant name type
0 stazione_restaurant_and_coffee_bar choice many name choice
0 pizza_hut_city_centre address regent_street_city_centre name address
0 pizza_hut_city_centre area centre name area
0 pizza_hut_city_centre food italian name food
0 pizza_hut_city_centre phone 01223323737 name phone
0 pizza_hut_city_centre postcode cb21ab name postcode
0 pizza_hut_city_centre pricerange cheap name pricerange
0 pizza_hut_city_centre type restaurant name type
0 pizza_hut_city_centre choice many name choice
0 pizza_hut_cherry_hinton address g4_cambridge_leisure_park_clifton_way_cherry_hinton name address
0 pizza_hut_cherry_hinton area south name area
0 pizza_hut_cherry_hinton food italian name food
0 pizza_hut_cherry_hinton phone 01223323737 name phone
0 pizza_hut_cherry_hinton postcode cb17dy name postcode
0 pizza_hut_cherry_hinton pricerange moderate name pricerange
0 pizza_hut_cherry_hinton type restaurant name type
0 pizza_hut_cherry_hinton choice many name choice
0 don_pasquale_pizzeria address 12_market_hill_city_centre name address
0 don_pasquale_pizzeria area centre name area
0 don_pasquale_pizzeria food italian name food
0 don_pasquale_pizzeria phone 01223350106 name phone
0 don_pasquale_pizzeria postcode cb23nj name postcode
0 don_pasquale_pizzeria pricerange expensive name pricerange
0 don_pasquale_pizzeria type restaurant name type
0 don_pasquale_pizzeria choice many name choice
0 caffe_uno address 32_bridge_street_city_centre name address
0 caffe_uno area centre name area
0 caffe_uno food italian name food
0 caffe_uno phone 01223448620 name phone
0 caffe_uno postcode cb21uj name postcode
0 caffe_uno pricerange expensive name pricerange
0 caffe_uno type restaurant name type
0 caffe_uno choice many name choice
0 pizza_express address regent_street_city_centre name address
0 pizza_express area centre name area
0 pizza_express food italian name food
0 pizza_express phone 01223324033 name phone
0 pizza_express postcode cb21db name postcode
0 pizza_express pricerange moderate name pricerange
0 pizza_express type restaurant name type
0 pizza_express choice many name choice
1 i am looking for a restuarant in the expensive price range and should be in the centre==i have found many restaurants with the criteria you gave me offering different kinds of food . do you have a preference for type of food ?==i would prefer welsh food , please !==i don ' t have any welsh restaurants that meet your criteria . would british or european be ok , or would you like a more exotic cuisine instead ?==how about italian food ?==how about cafe uno ?==[]

0 clowns_cafe address 54_king_street_city_centre name address
0 clowns_cafe area centre name area
0 clowns_cafe food italian name food
0 clowns_cafe phone 01223355711 name phone
0 clowns_cafe postcode cb11ln name postcode
0 clowns_cafe pricerange expensive name pricerange
0 clowns_cafe type restaurant name type
0 clowns_cafe choice many name choice
0 stazione_restaurant_and_coffee_bar address market_hill_city_centre name address
0 stazione_restaurant_and_coffee_bar area centre name area
0 stazione_restaurant_and_coffee_bar food italian name food
0 stazione_restaurant_and_coffee_bar phone 01223352607 name phone
0 stazione_restaurant_and_coffee_bar postcode cb23nj name postcode
0 stazione_restaurant_and_coffee_bar pricerange expensive name pricerange
0 stazione_restaurant_and_coffee_bar type restaurant name type
0 stazione_restaurant_and_coffee_bar choice many name choice
0 pizza_hut_city_centre address regent_street_city_centre name address
0 pizza_hut_city_centre area centre name area
0 pizza_hut_city_centre food italian name food
0 pizza_hut_city_centre phone 01223323737 name phone
0 pizza_hut_city_centre postcode cb21ab name postcode
0 pizza_hut_city_centre pricerange cheap name pricerange
0 pizza_hut_city_centre type restaurant name type
0 pizza_hut_city_centre choice many name choice
0 pizza_hut_cherry_hinton address g4_cambridge_leisure_park_clifton_way_cherry_hinton name address
0 pizza_hut_cherry_hinton area south name area
0 pizza_hut_cherry_hinton food italian name food
0 pizza_hut_cherry_hinton phone 01223323737 name phone
0 pizza_hut_cherry_hinton postcode cb17dy name postcode
0 pizza_hut_cherry_hinton pricerange moderate name pricerange
0 pizza_hut_cherry_hinton type restaurant name type
0 pizza_hut_cherry_hinton choice many name choice
0 don_pasquale_pizzeria address 12_market_hill_city_centre name address
0 don_pasquale_pizzeria area centre name area
0 don_pasquale_pizzeria food italian name food
0 don_pasquale_pizzeria phone 01223350106 name phone
0 don_pasquale_pizzeria postcode cb23nj name postcode
0 don_pasquale_pizzeria pricerange expensive name pricerange
0 don_pasquale_pizzeria type restaurant name type
0 don_pasquale_pizzeria choice many name choice
0 caffe_uno address 32_bridge_street_city_centre name address
0 caffe_uno area centre name area
0 caffe_uno food italian name food
0 caffe_uno phone 01223448620 name phone
0 caffe_uno postcode cb21uj name postcode
0 caffe_uno pricerange expensive name pricerange
0 caffe_uno type restaurant name type
0 caffe_uno choice many name choice
0 pizza_express address regent_street_city_centre name address
0 pizza_express area centre name area
0 pizza_express food italian name food
0 pizza_express phone 01223324033 name phone
0 pizza_express postcode cb21db name postcode
0 pizza_express pricerange moderate name pricerange
0 pizza_express type restaurant name type
0 pizza_express choice many name choice
1 i am looking for a restuarant in the expensive price range and should be in the centre==i have found many restaurants with the criteria you gave me offering different kinds of food . do you have a preference for type of food ?==i would prefer welsh food , please !==i don ' t have any welsh restaurants that meet your criteria . would british or european be ok , or would you like a more exotic cuisine instead ?==how about italian food ?==how about cafe uno ?==sure . what is their phone number and address there==caffee uno is located at 32_bridge_street_city_centre and the phone number is 01223448620 .==['01223448620', '32_bridge_street_city_centre']

0 clowns_cafe address 54_king_street_city_centre name address
0 clowns_cafe area centre name area
0 clowns_cafe food italian name food
0 clowns_cafe phone 01223355711 name phone
0 clowns_cafe postcode cb11ln name postcode
0 clowns_cafe pricerange expensive name pricerange
0 clowns_cafe type restaurant name type
0 clowns_cafe choice many name choice
0 stazione_restaurant_and_coffee_bar address market_hill_city_centre name address
0 stazione_restaurant_and_coffee_bar area centre name area
0 stazione_restaurant_and_coffee_bar food italian name food
0 stazione_restaurant_and_coffee_bar phone 01223352607 name phone
0 stazione_restaurant_and_coffee_bar postcode cb23nj name postcode
0 stazione_restaurant_and_coffee_bar pricerange expensive name pricerange
0 stazione_restaurant_and_coffee_bar type restaurant name type
0 stazione_restaurant_and_coffee_bar choice many name choice
0 pizza_hut_city_centre address regent_street_city_centre name address
0 pizza_hut_city_centre area centre name area
0 pizza_hut_city_centre food italian name food
0 pizza_hut_city_centre phone 01223323737 name phone
0 pizza_hut_city_centre postcode cb21ab name postcode
0 pizza_hut_city_centre pricerange cheap name pricerange
0 pizza_hut_city_centre type restaurant name type
0 pizza_hut_city_centre choice many name choice
0 pizza_hut_cherry_hinton address g4_cambridge_leisure_park_clifton_way_cherry_hinton name address
0 pizza_hut_cherry_hinton area south name area
0 pizza_hut_cherry_hinton food italian name food
0 pizza_hut_cherry_hinton phone 01223323737 name phone
0 pizza_hut_cherry_hinton postcode cb17dy name postcode
0 pizza_hut_cherry_hinton pricerange moderate name pricerange
0 pizza_hut_cherry_hinton type restaurant name type
0 pizza_hut_cherry_hinton choice many name choice
0 don_pasquale_pizzeria address 12_market_hill_city_centre name address
0 don_pasquale_pizzeria area centre name area
0 don_pasquale_pizzeria food italian name food
0 don_pasquale_pizzeria phone 01223350106 name phone
0 don_pasquale_pizzeria postcode cb23nj name postcode
0 don_pasquale_pizzeria pricerange expensive name pricerange
0 don_pasquale_pizzeria type restaurant name type
0 don_pasquale_pizzeria choice many name choice
0 caffe_uno address 32_bridge_street_city_centre name address
0 caffe_uno area centre name area
0 caffe_uno food italian name food
0 caffe_uno phone 01223448620 name phone
0 caffe_uno postcode cb21uj name postcode
0 caffe_uno pricerange expensive name pricerange
0 caffe_uno type restaurant name type
0 caffe_uno choice many name choice
0 pizza_express address regent_street_city_centre name address
0 pizza_express area centre name area
0 pizza_express food italian name food
0 pizza_express phone 01223324033 name phone
0 pizza_express postcode cb21db name postcode
0 pizza_express pricerange moderate name pricerange
0 pizza_express type restaurant name type
0 pizza_express choice many name choice
1 i am looking for a restuarant in the expensive price range and should be in the centre==i have found many restaurants with the criteria you gave me offering different kinds of food . do you have a preference for type of food ?==i would prefer welsh food , please !==i don ' t have any welsh restaurants that meet your criteria . would british or european be ok , or would you like a more exotic cuisine instead ?==how about italian food ?==how about cafe uno ?==sure . what is their phone number and address there==caffee uno is located at 32_bridge_street_city_centre and the phone number is 01223448620 .==that is everything , still ironing out details , so i will call them later , thanks for your help .==you are quite welcome . do you need any further assistance ?==[]

0 clowns_cafe address 54_king_street_city_centre name address
0 clowns_cafe area centre name area
0 clowns_cafe food italian name food
0 clowns_cafe phone 01223355711 name phone
0 clowns_cafe postcode cb11ln name postcode
0 clowns_cafe pricerange expensive name pricerange
0 clowns_cafe type restaurant name type
0 clowns_cafe choice many name choice
0 stazione_restaurant_and_coffee_bar address market_hill_city_centre name address
0 stazione_restaurant_and_coffee_bar area centre name area
0 stazione_restaurant_and_coffee_bar food italian name food
0 stazione_restaurant_and_coffee_bar phone 01223352607 name phone
0 stazione_restaurant_and_coffee_bar postcode cb23nj name postcode
0 stazione_restaurant_and_coffee_bar pricerange expensive name pricerange
0 stazione_restaurant_and_coffee_bar type restaurant name type
0 stazione_restaurant_and_coffee_bar choice many name choice
0 pizza_hut_city_centre address regent_street_city_centre name address
0 pizza_hut_city_centre area centre name area
0 pizza_hut_city_centre food italian name food
0 pizza_hut_city_centre phone 01223323737 name phone
0 pizza_hut_city_centre postcode cb21ab name postcode
0 pizza_hut_city_centre pricerange cheap name pricerange
0 pizza_hut_city_centre type restaurant name type
0 pizza_hut_city_centre choice many name choice
0 pizza_hut_cherry_hinton address g4_cambridge_leisure_park_clifton_way_cherry_hinton name address
0 pizza_hut_cherry_hinton area south name area
0 pizza_hut_cherry_hinton food italian name food
0 pizza_hut_cherry_hinton phone 01223323737 name phone
0 pizza_hut_cherry_hinton postcode cb17dy name postcode
0 pizza_hut_cherry_hinton pricerange moderate name pricerange
0 pizza_hut_cherry_hinton type restaurant name type
0 pizza_hut_cherry_hinton choice many name choice
0 don_pasquale_pizzeria address 12_market_hill_city_centre name address
0 don_pasquale_pizzeria area centre name area
0 don_pasquale_pizzeria food italian name food
0 don_pasquale_pizzeria phone 01223350106 name phone
0 don_pasquale_pizzeria postcode cb23nj name postcode
0 don_pasquale_pizzeria pricerange expensive name pricerange
0 don_pasquale_pizzeria type restaurant name type
0 don_pasquale_pizzeria choice many name choice
0 caffe_uno address 32_bridge_street_city_centre name address
0 caffe_uno area centre name area
0 caffe_uno food italian name food
0 caffe_uno phone 01223448620 name phone
0 caffe_uno postcode cb21uj name postcode
0 caffe_uno pricerange expensive name pricerange
0 caffe_uno type restaurant name type
0 caffe_uno choice many name choice
0 pizza_express address regent_street_city_centre name address
0 pizza_express area centre name area
0 pizza_express food italian name food
0 pizza_express phone 01223324033 name phone
0 pizza_express postcode cb21db name postcode
0 pizza_express pricerange moderate name pricerange
0 pizza_express type restaurant name type
0 pizza_express choice many name choice
1 i am looking for a restuarant in the expensive price range and should be in the centre==i have found many restaurants with the criteria you gave me offering different kinds of food . do you have a preference for type of food ?==i would prefer welsh food , please !==i don ' t have any welsh restaurants that meet your criteria . would british or european be ok , or would you like a more exotic cuisine instead ?==how about italian food ?==how about cafe uno ?==sure . what is their phone number and address there==caffee uno is located at 32_bridge_street_city_centre and the phone number is 01223448620 .==that is everything , still ironing out details , so i will call them later , thanks for your help .==you are quite welcome . do you need any further assistance ?==that was all i needed for now . thanks==thank you for using our services .==[]

0 warkworth_house address warkworth_terrace name address
0 warkworth_house area east name area
0 warkworth_house phone 01223363682 name phone
0 warkworth_house postcode cb11ee name postcode
0 warkworth_house pricerange moderate name pricerange
0 warkworth_house stars 4_star name stars
0 warkworth_house type guesthouse name type
0 warkworth_house choice 11 name choice
0 aylesbray_lodge_guest_house address 5_mowbray_road name address
0 aylesbray_lodge_guest_house area south name area
0 aylesbray_lodge_guest_house phone 01223240089 name phone
0 aylesbray_lodge_guest_house postcode cb17sr name postcode
0 aylesbray_lodge_guest_house pricerange moderate name pricerange
0 aylesbray_lodge_guest_house stars 4_star name stars
0 aylesbray_lodge_guest_house type guesthouse name type
0 aylesbray_lodge_guest_house choice 11 name choice
0 limehouse address 78-80_milton_road name address
0 limehouse area north name area
0 limehouse phone 01223300552 name phone
0 limehouse postcode cb42je name postcode
0 limehouse pricerange moderate name pricerange
0 limehouse stars 4_star name stars
0 limehouse type guesthouse name type
0 limehouse choice 11 name choice
0 arbury_lodge_guesthouse address 82_arbury_road name address
0 arbury_lodge_guesthouse area north name area
0 arbury_lodge_guesthouse phone 01223364319 name phone
0 arbury_lodge_guesthouse postcode cb42je name postcode
0 arbury_lodge_guesthouse pricerange moderate name pricerange
0 arbury_lodge_guesthouse stars 4_star name stars
0 arbury_lodge_guesthouse type guesthouse name type
0 arbury_lodge_guesthouse choice 11 name choice
0 archway_house address 52_gilbert_road name address
0 archway_house area north name area
0 archway_house phone 01223575314 name phone
0 archway_house postcode cb43pe name postcode
0 archway_house pricerange moderate name pricerange
0 archway_house stars 4_star name stars
0 archway_house type guesthouse name type
0 archway_house choice 11 name choice
0 home_from_home address 78-80_milton_road name address
0 home_from_home area north name area
0 home_from_home phone 01223323555 name phone
0 home_from_home postcode cb41la name postcode
0 home_from_home pricerange moderate name pricerange
0 home_from_home stars 4_star name stars
0 home_from_home type guesthouse name type
0 home_from_home choice 11 name choice
0 a_and_b_guest_house address 124_tenison_road name address
0 a_and_b_guest_house area east name area
0 a_and_b_guest_house phone 01223315702 name phone
0 a_and_b_guest_house postcode cb12dp name postcode
0 a_and_b_guest_house pricerange moderate name pricerange
0 a_and_b_guest_house stars 4_star name stars
0 a_and_b_guest_house type guesthouse name type
1 can you help me find a hotel ?==i sure can , what would you like for your hotel ?==[]

0 warkworth_house address warkworth_terrace name address
0 warkworth_house area east name area
0 warkworth_house phone 01223363682 name phone
0 warkworth_house postcode cb11ee name postcode
0 warkworth_house pricerange moderate name pricerange
0 warkworth_house stars 4_star name stars
0 warkworth_house type guesthouse name type
0 warkworth_house choice 11 name choice
0 aylesbray_lodge_guest_house address 5_mowbray_road name address
0 aylesbray_lodge_guest_house area south name area
0 aylesbray_lodge_guest_house phone 01223240089 name phone
0 aylesbray_lodge_guest_house postcode cb17sr name postcode
0 aylesbray_lodge_guest_house pricerange moderate name pricerange
0 aylesbray_lodge_guest_house stars 4_star name stars
0 aylesbray_lodge_guest_house type guesthouse name type
0 aylesbray_lodge_guest_house choice 11 name choice
0 limehouse address 78-80_milton_road name address
0 limehouse area north name area
0 limehouse phone 01223300552 name phone
0 limehouse postcode cb42je name postcode
0 limehouse pricerange moderate name pricerange
0 limehouse stars 4_star name stars
0 limehouse type guesthouse name type
0 limehouse choice 11 name choice
0 arbury_lodge_guesthouse address 82_arbury_road name address
0 arbury_lodge_guesthouse area north name area
0 arbury_lodge_guesthouse phone 01223364319 name phone
0 arbury_lodge_guesthouse postcode cb42je name postcode
0 arbury_lodge_guesthouse pricerange moderate name pricerange
0 arbury_lodge_guesthouse stars 4_star name stars
0 arbury_lodge_guesthouse type guesthouse name type
0 arbury_lodge_guesthouse choice 11 name choice
0 archway_house address 52_gilbert_road name address
0 archway_house area north name area
0 archway_house phone 01223575314 name phone
0 archway_house postcode cb43pe name postcode
0 archway_house pricerange moderate name pricerange
0 archway_house stars 4_star name stars
0 archway_house type guesthouse name type
0 archway_house choice 11 name choice
0 home_from_home address 78-80_milton_road name address
0 home_from_home area north name area
0 home_from_home phone 01223323555 name phone
0 home_from_home postcode cb41la name postcode
0 home_from_home pricerange moderate name pricerange
0 home_from_home stars 4_star name stars
0 home_from_home type guesthouse name type
0 home_from_home choice 11 name choice
0 a_and_b_guest_house address 124_tenison_road name address
0 a_and_b_guest_house area east name area
0 a_and_b_guest_house phone 01223315702 name phone
0 a_and_b_guest_house postcode cb12dp name postcode
0 a_and_b_guest_house pricerange moderate name pricerange
0 a_and_b_guest_house stars 4_star name stars
0 a_and_b_guest_house type guesthouse name type
1 can you help me find a hotel ?==i sure can , what would you like for your hotel ?==i ' m looking for something moderately priced with a 4_star rating .==i have 11 hotels that would meet your criteria . did you have a certain area that you would like to stay in ?==['11']

0 warkworth_house address warkworth_terrace name address
0 warkworth_house area east name area
0 warkworth_house phone 01223363682 name phone
0 warkworth_house postcode cb11ee name postcode
0 warkworth_house pricerange moderate name pricerange
0 warkworth_house stars 4_star name stars
0 warkworth_house type guesthouse name type
0 warkworth_house choice 11 name choice
0 aylesbray_lodge_guest_house address 5_mowbray_road name address
0 aylesbray_lodge_guest_house area south name area
0 aylesbray_lodge_guest_house phone 01223240089 name phone
0 aylesbray_lodge_guest_house postcode cb17sr name postcode
0 aylesbray_lodge_guest_house pricerange moderate name pricerange
0 aylesbray_lodge_guest_house stars 4_star name stars
0 aylesbray_lodge_guest_house type guesthouse name type
0 aylesbray_lodge_guest_house choice 11 name choice
0 limehouse address 78-80_milton_road name address
0 limehouse area north name area
0 limehouse phone 01223300552 name phone
0 limehouse postcode cb42je name postcode
0 limehouse pricerange moderate name pricerange
0 limehouse stars 4_star name stars
0 limehouse type guesthouse name type
0 limehouse choice 11 name choice
0 arbury_lodge_guesthouse address 82_arbury_road name address
0 arbury_lodge_guesthouse area north name area
0 arbury_lodge_guesthouse phone 01223364319 name phone
0 arbury_lodge_guesthouse postcode cb42je name postcode
0 arbury_lodge_guesthouse pricerange moderate name pricerange
0 arbury_lodge_guesthouse stars 4_star name stars
0 arbury_lodge_guesthouse type guesthouse name type
0 arbury_lodge_guesthouse choice 11 name choice
0 archway_house address 52_gilbert_road name address
0 archway_house area north name area
0 archway_house phone 01223575314 name phone
0 archway_house postcode cb43pe name postcode
0 archway_house pricerange moderate name pricerange
0 archway_house stars 4_star name stars
0 archway_house type guesthouse name type
0 archway_house choice 11 name choice
0 home_from_home address 78-80_milton_road name address
0 home_from_home area north name area
0 home_from_home phone 01223323555 name phone
0 home_from_home postcode cb41la name postcode
0 home_from_home pricerange moderate name pricerange
0 home_from_home stars 4_star name stars
0 home_from_home type guesthouse name type
0 home_from_home choice 11 name choice
0 a_and_b_guest_house address 124_tenison_road name address
0 a_and_b_guest_house area east name area
0 a_and_b_guest_house phone 01223315702 name phone
0 a_and_b_guest_house postcode cb12dp name postcode
0 a_and_b_guest_house pricerange moderate name pricerange
0 a_and_b_guest_house stars 4_star name stars
0 a_and_b_guest_house type guesthouse name type
1 can you help me find a hotel ?==i sure can , what would you like for your hotel ?==i ' m looking for something moderately priced with a 4_star rating .==i have 11 hotels that would meet your criteria . did you have a certain area that you would like to stay in ?==no , but i would like to have free wifi .==there are several that meet your criteria . do you need free parking ?==[]

0 warkworth_house address warkworth_terrace name address
0 warkworth_house area east name area
0 warkworth_house phone 01223363682 name phone
0 warkworth_house postcode cb11ee name postcode
0 warkworth_house pricerange moderate name pricerange
0 warkworth_house stars 4_star name stars
0 warkworth_house type guesthouse name type
0 warkworth_house choice 11 name choice
0 aylesbray_lodge_guest_house address 5_mowbray_road name address
0 aylesbray_lodge_guest_house area south name area
0 aylesbray_lodge_guest_house phone 01223240089 name phone
0 aylesbray_lodge_guest_house postcode cb17sr name postcode
0 aylesbray_lodge_guest_house pricerange moderate name pricerange
0 aylesbray_lodge_guest_house stars 4_star name stars
0 aylesbray_lodge_guest_house type guesthouse name type
0 aylesbray_lodge_guest_house choice 11 name choice
0 limehouse address 78-80_milton_road name address
0 limehouse area north name area
0 limehouse phone 01223300552 name phone
0 limehouse postcode cb42je name postcode
0 limehouse pricerange moderate name pricerange
0 limehouse stars 4_star name stars
0 limehouse type guesthouse name type
0 limehouse choice 11 name choice
0 arbury_lodge_guesthouse address 82_arbury_road name address
0 arbury_lodge_guesthouse area north name area
0 arbury_lodge_guesthouse phone 01223364319 name phone
0 arbury_lodge_guesthouse postcode cb42je name postcode
0 arbury_lodge_guesthouse pricerange moderate name pricerange
0 arbury_lodge_guesthouse stars 4_star name stars
0 arbury_lodge_guesthouse type guesthouse name type
0 arbury_lodge_guesthouse choice 11 name choice
0 archway_house address 52_gilbert_road name address
0 archway_house area north name area
0 archway_house phone 01223575314 name phone
0 archway_house postcode cb43pe name postcode
0 archway_house pricerange moderate name pricerange
0 archway_house stars 4_star name stars
0 archway_house type guesthouse name type
0 archway_house choice 11 name choice
0 home_from_home address 78-80_milton_road name address
0 home_from_home area north name area
0 home_from_home phone 01223323555 name phone
0 home_from_home postcode cb41la name postcode
0 home_from_home pricerange moderate name pricerange
0 home_from_home stars 4_star name stars
0 home_from_home type guesthouse name type
0 home_from_home choice 11 name choice
0 a_and_b_guest_house address 124_tenison_road name address
0 a_and_b_guest_house area east name area
0 a_and_b_guest_house phone 01223315702 name phone
0 a_and_b_guest_house postcode cb12dp name postcode
0 a_and_b_guest_house pricerange moderate name pricerange
0 a_and_b_guest_house stars 4_star name stars
0 a_and_b_guest_house type guesthouse name type
1 can you help me find a hotel ?==i sure can , what would you like for your hotel ?==i ' m looking for something moderately priced with a 4_star rating .==i have 11 hotels that would meet your criteria . did you have a certain area that you would like to stay in ?==no , but i would like to have free wifi .==there are several that meet your criteria . do you need free parking ?==that does not matter . which one would you recommend ?==i recommend the a_and_b_guest_house . do you want me to book it for you ?==['a_and_b_guest_house']

0 warkworth_house address warkworth_terrace name address
0 warkworth_house area east name area
0 warkworth_house phone 01223363682 name phone
0 warkworth_house postcode cb11ee name postcode
0 warkworth_house pricerange moderate name pricerange
0 warkworth_house stars 4_star name stars
0 warkworth_house type guesthouse name type
0 warkworth_house choice 11 name choice
0 aylesbray_lodge_guest_house address 5_mowbray_road name address
0 aylesbray_lodge_guest_house area south name area
0 aylesbray_lodge_guest_house phone 01223240089 name phone
0 aylesbray_lodge_guest_house postcode cb17sr name postcode
0 aylesbray_lodge_guest_house pricerange moderate name pricerange
0 aylesbray_lodge_guest_house stars 4_star name stars
0 aylesbray_lodge_guest_house type guesthouse name type
0 aylesbray_lodge_guest_house choice 11 name choice
0 limehouse address 78-80_milton_road name address
0 limehouse area north name area
0 limehouse phone 01223300552 name phone
0 limehouse postcode cb42je name postcode
0 limehouse pricerange moderate name pricerange
0 limehouse stars 4_star name stars
0 limehouse type guesthouse name type
0 limehouse choice 11 name choice
0 arbury_lodge_guesthouse address 82_arbury_road name address
0 arbury_lodge_guesthouse area north name area
0 arbury_lodge_guesthouse phone 01223364319 name phone
0 arbury_lodge_guesthouse postcode cb42je name postcode
0 arbury_lodge_guesthouse pricerange moderate name pricerange
0 arbury_lodge_guesthouse stars 4_star name stars
0 arbury_lodge_guesthouse type guesthouse name type
0 arbury_lodge_guesthouse choice 11 name choice
0 archway_house address 52_gilbert_road name address
0 archway_house area north name area
0 archway_house phone 01223575314 name phone
0 archway_house postcode cb43pe name postcode
0 archway_house pricerange moderate name pricerange
0 archway_house stars 4_star name stars
0 archway_house type guesthouse name type
0 archway_house choice 11 name choice
0 home_from_home address 78-80_milton_road name address
0 home_from_home area north name area
0 home_from_home phone 01223323555 name phone
0 home_from_home postcode cb41la name postcode
0 home_from_home pricerange moderate name pricerange
0 home_from_home stars 4_star name stars
0 home_from_home type guesthouse name type
0 home_from_home choice 11 name choice
0 a_and_b_guest_house address 124_tenison_road name address
0 a_and_b_guest_house area east name area
0 a_and_b_guest_house phone 01223315702 name phone
0 a_and_b_guest_house postcode cb12dp name postcode
0 a_and_b_guest_house pricerange moderate name pricerange
0 a_and_b_guest_house stars 4_star name stars
0 a_and_b_guest_house type guesthouse name type
1 can you help me find a hotel ?==i sure can , what would you like for your hotel ?==i ' m looking for something moderately priced with a 4_star rating .==i have 11 hotels that would meet your criteria . did you have a certain area that you would like to stay in ?==no , but i would like to have free wifi .==there are several that meet your criteria . do you need free parking ?==that does not matter . which one would you recommend ?==i recommend the a_and_b_guest_house . do you want me to book it for you ?==actually , i would like something that has 4_star . does a and b have 4_star ?==yes , a & b guesthouse does have 4_star . are you ready to book a room ?==['4_star', 'guesthouse']

0 warkworth_house address warkworth_terrace name address
0 warkworth_house area east name area
0 warkworth_house phone 01223363682 name phone
0 warkworth_house postcode cb11ee name postcode
0 warkworth_house pricerange moderate name pricerange
0 warkworth_house stars 4_star name stars
0 warkworth_house type guesthouse name type
0 warkworth_house choice 11 name choice
0 aylesbray_lodge_guest_house address 5_mowbray_road name address
0 aylesbray_lodge_guest_house area south name area
0 aylesbray_lodge_guest_house phone 01223240089 name phone
0 aylesbray_lodge_guest_house postcode cb17sr name postcode
0 aylesbray_lodge_guest_house pricerange moderate name pricerange
0 aylesbray_lodge_guest_house stars 4_star name stars
0 aylesbray_lodge_guest_house type guesthouse name type
0 aylesbray_lodge_guest_house choice 11 name choice
0 limehouse address 78-80_milton_road name address
0 limehouse area north name area
0 limehouse phone 01223300552 name phone
0 limehouse postcode cb42je name postcode
0 limehouse pricerange moderate name pricerange
0 limehouse stars 4_star name stars
0 limehouse type guesthouse name type
0 limehouse choice 11 name choice
0 arbury_lodge_guesthouse address 82_arbury_road name address
0 arbury_lodge_guesthouse area north name area
0 arbury_lodge_guesthouse phone 01223364319 name phone
0 arbury_lodge_guesthouse postcode cb42je name postcode
0 arbury_lodge_guesthouse pricerange moderate name pricerange
0 arbury_lodge_guesthouse stars 4_star name stars
0 arbury_lodge_guesthouse type guesthouse name type
0 arbury_lodge_guesthouse choice 11 name choice
0 archway_house address 52_gilbert_road name address
0 archway_house area north name area
0 archway_house phone 01223575314 name phone
0 archway_house postcode cb43pe name postcode
0 archway_house pricerange moderate name pricerange
0 archway_house stars 4_star name stars
0 archway_house type guesthouse name type
0 archway_house choice 11 name choice
0 home_from_home address 78-80_milton_road name address
0 home_from_home area north name area
0 home_from_home phone 01223323555 name phone
0 home_from_home postcode cb41la name postcode
0 home_from_home pricerange moderate name pricerange
0 home_from_home stars 4_star name stars
0 home_from_home type guesthouse name type
0 home_from_home choice 11 name choice
0 a_and_b_guest_house address 124_tenison_road name address
0 a_and_b_guest_house area east name area
0 a_and_b_guest_house phone 01223315702 name phone
0 a_and_b_guest_house postcode cb12dp name postcode
0 a_and_b_guest_house pricerange moderate name pricerange
0 a_and_b_guest_house stars 4_star name stars
0 a_and_b_guest_house type guesthouse name type
1 can you help me find a hotel ?==i sure can , what would you like for your hotel ?==i ' m looking for something moderately priced with a 4_star rating .==i have 11 hotels that would meet your criteria . did you have a certain area that you would like to stay in ?==no , but i would like to have free wifi .==there are several that meet your criteria . do you need free parking ?==that does not matter . which one would you recommend ?==i recommend the a_and_b_guest_house . do you want me to book it for you ?==actually , i would like something that has 4_star . does a and b have 4_star ?==yes , a & b guesthouse does have 4_star . are you ready to book a room ?==yes , and can i get the phone number for the guesthouse , please .==the number is 01223315702 . is there anything else that i can help you with ?==['01223315702']

0 warkworth_house address warkworth_terrace name address
0 warkworth_house area east name area
0 warkworth_house phone 01223363682 name phone
0 warkworth_house postcode cb11ee name postcode
0 warkworth_house pricerange moderate name pricerange
0 warkworth_house stars 4_star name stars
0 warkworth_house type guesthouse name type
0 warkworth_house choice 11 name choice
0 aylesbray_lodge_guest_house address 5_mowbray_road name address
0 aylesbray_lodge_guest_house area south name area
0 aylesbray_lodge_guest_house phone 01223240089 name phone
0 aylesbray_lodge_guest_house postcode cb17sr name postcode
0 aylesbray_lodge_guest_house pricerange moderate name pricerange
0 aylesbray_lodge_guest_house stars 4_star name stars
0 aylesbray_lodge_guest_house type guesthouse name type
0 aylesbray_lodge_guest_house choice 11 name choice
0 limehouse address 78-80_milton_road name address
0 limehouse area north name area
0 limehouse phone 01223300552 name phone
0 limehouse postcode cb42je name postcode
0 limehouse pricerange moderate name pricerange
0 limehouse stars 4_star name stars
0 limehouse type guesthouse name type
0 limehouse choice 11 name choice
0 arbury_lodge_guesthouse address 82_arbury_road name address
0 arbury_lodge_guesthouse area north name area
0 arbury_lodge_guesthouse phone 01223364319 name phone
0 arbury_lodge_guesthouse postcode cb42je name postcode
0 arbury_lodge_guesthouse pricerange moderate name pricerange
0 arbury_lodge_guesthouse stars 4_star name stars
0 arbury_lodge_guesthouse type guesthouse name type
0 arbury_lodge_guesthouse choice 11 name choice
0 archway_house address 52_gilbert_road name address
0 archway_house area north name area
0 archway_house phone 01223575314 name phone
0 archway_house postcode cb43pe name postcode
0 archway_house pricerange moderate name pricerange
0 archway_house stars 4_star name stars
0 archway_house type guesthouse name type
0 archway_house choice 11 name choice
0 home_from_home address 78-80_milton_road name address
0 home_from_home area north name area
0 home_from_home phone 01223323555 name phone
0 home_from_home postcode cb41la name postcode
0 home_from_home pricerange moderate name pricerange
0 home_from_home stars 4_star name stars
0 home_from_home type guesthouse name type
0 home_from_home choice 11 name choice
0 a_and_b_guest_house address 124_tenison_road name address
0 a_and_b_guest_house area east name area
0 a_and_b_guest_house phone 01223315702 name phone
0 a_and_b_guest_house postcode cb12dp name postcode
0 a_and_b_guest_house pricerange moderate name pricerange
0 a_and_b_guest_house stars 4_star name stars
0 a_and_b_guest_house type guesthouse name type
1 can you help me find a hotel ?==i sure can , what would you like for your hotel ?==i ' m looking for something moderately priced with a 4_star rating .==i have 11 hotels that would meet your criteria . did you have a certain area that you would like to stay in ?==no , but i would like to have free wifi .==there are several that meet your criteria . do you need free parking ?==that does not matter . which one would you recommend ?==i recommend the a_and_b_guest_house . do you want me to book it for you ?==actually , i would like something that has 4_star . does a and b have 4_star ?==yes , a & b guesthouse does have 4_star . are you ready to book a room ?==yes , and can i get the phone number for the guesthouse , please .==the number is 01223315702 . is there anything else that i can help you with ?==no , you have been very helpful , thanks . i don ' t need anything else at the moment . bye .==have a great day !==[]

0 cotto address 183_east_road_city_centre name address
0 cotto area centre name area
0 cotto food british name food
0 cotto phone 01223302010 name phone
0 cotto postcode cb11bg name postcode
0 cotto pricerange moderate name pricerange
0 cotto type restaurant name type
0 the_oak_bistro address 6_lensfield_road name address
0 the_oak_bistro area centre name area
0 the_oak_bistro food british name food
0 the_oak_bistro phone 01223323361 name phone
0 the_oak_bistro postcode cb21eg name postcode
0 the_oak_bistro pricerange moderate name pricerange
0 the_oak_bistro type restaurant name type
0 the_oak_bistro choice 21 name choice
0 the_oak_bistro ref rx6xp8kp name ref
0 lan_hong_house address 12_norfolk_street_city_centre name address
0 lan_hong_house area centre name area
0 lan_hong_house food chinese name food
0 lan_hong_house phone 01223350420 name phone
0 lan_hong_house postcode cb12lf name postcode
0 lan_hong_house pricerange moderate name pricerange
0 lan_hong_house type restaurant name type
0 lan_hong_house choice 21 name choice
0 lan_hong_house ref rx6xp8kp name ref
0 efes_restaurant address king_street_city_centre name address
0 efes_restaurant area centre name area
0 efes_restaurant food turkish name food
0 efes_restaurant phone 01223500005 name phone
0 efes_restaurant postcode cb11ln name postcode
0 efes_restaurant pricerange moderate name pricerange
0 efes_restaurant type restaurant name type
0 efes_restaurant choice 21 name choice
0 efes_restaurant ref rx6xp8kp name ref
0 yippee_noodle_bar address 40428_king_street_city_centre name address
0 yippee_noodle_bar area centre name area
0 yippee_noodle_bar food asian_oriental name food
0 yippee_noodle_bar phone 01223518111 name phone
0 yippee_noodle_bar postcode cb11lh name postcode
0 yippee_noodle_bar pricerange moderate name pricerange
0 yippee_noodle_bar type restaurant name type
0 yippee_noodle_bar choice 21 name choice
0 yippee_noodle_bar ref rx6xp8kp name ref
0 the_copper_kettle address 4_kings_parade_city_centre name address
0 the_copper_kettle area centre name area
0 the_copper_kettle food british name food
0 the_copper_kettle phone 01223365068 name phone
0 the_copper_kettle postcode cb21sj name postcode
0 the_copper_kettle pricerange moderate name pricerange
0 the_copper_kettle type restaurant name type
0 the_copper_kettle choice 21 name choice
0 the_copper_kettle ref rx6xp8kp name ref
0 riverside_brasserie address doubletree_by_hilton_cambridge_granta_place_mill_lane name address
0 riverside_brasserie area centre name area
0 riverside_brasserie food modern_european name food
0 riverside_brasserie phone 01223259988 name phone
0 riverside_brasserie postcode cb21rt name postcode
0 riverside_brasserie pricerange moderate name pricerange
0 riverside_brasserie type restaurant name type
0 riverside_brasserie choice 21 name choice
0 riverside_brasserie ref rx6xp8kp name ref
1 hi , i need a place to eat in the centre for a medium price range . what do you have that you can suggest ?==we have 21 of those , including those serving british food and many other types . can you narrow it down some ?==['british', '21']

0 cotto address 183_east_road_city_centre name address
0 cotto area centre name area
0 cotto food british name food
0 cotto phone 01223302010 name phone
0 cotto postcode cb11bg name postcode
0 cotto pricerange moderate name pricerange
0 cotto type restaurant name type
0 the_oak_bistro address 6_lensfield_road name address
0 the_oak_bistro area centre name area
0 the_oak_bistro food british name food
0 the_oak_bistro phone 01223323361 name phone
0 the_oak_bistro postcode cb21eg name postcode
0 the_oak_bistro pricerange moderate name pricerange
0 the_oak_bistro type restaurant name type
0 the_oak_bistro choice 21 name choice
0 the_oak_bistro ref rx6xp8kp name ref
0 lan_hong_house address 12_norfolk_street_city_centre name address
0 lan_hong_house area centre name area
0 lan_hong_house food chinese name food
0 lan_hong_house phone 01223350420 name phone
0 lan_hong_house postcode cb12lf name postcode
0 lan_hong_house pricerange moderate name pricerange
0 lan_hong_house type restaurant name type
0 lan_hong_house choice 21 name choice
0 lan_hong_house ref rx6xp8kp name ref
0 efes_restaurant address king_street_city_centre name address
0 efes_restaurant area centre name area
0 efes_restaurant food turkish name food
0 efes_restaurant phone 01223500005 name phone
0 efes_restaurant postcode cb11ln name postcode
0 efes_restaurant pricerange moderate name pricerange
0 efes_restaurant type restaurant name type
0 efes_restaurant choice 21 name choice
0 efes_restaurant ref rx6xp8kp name ref
0 yippee_noodle_bar address 40428_king_street_city_centre name address
0 yippee_noodle_bar area centre name area
0 yippee_noodle_bar food asian_oriental name food
0 yippee_noodle_bar phone 01223518111 name phone
0 yippee_noodle_bar postcode cb11lh name postcode
0 yippee_noodle_bar pricerange moderate name pricerange
0 yippee_noodle_bar type restaurant name type
0 yippee_noodle_bar choice 21 name choice
0 yippee_noodle_bar ref rx6xp8kp name ref
0 the_copper_kettle address 4_kings_parade_city_centre name address
0 the_copper_kettle area centre name area
0 the_copper_kettle food british name food
0 the_copper_kettle phone 01223365068 name phone
0 the_copper_kettle postcode cb21sj name postcode
0 the_copper_kettle pricerange moderate name pricerange
0 the_copper_kettle type restaurant name type
0 the_copper_kettle choice 21 name choice
0 the_copper_kettle ref rx6xp8kp name ref
0 riverside_brasserie address doubletree_by_hilton_cambridge_granta_place_mill_lane name address
0 riverside_brasserie area centre name area
0 riverside_brasserie food modern_european name food
0 riverside_brasserie phone 01223259988 name phone
0 riverside_brasserie postcode cb21rt name postcode
0 riverside_brasserie pricerange moderate name pricerange
0 riverside_brasserie type restaurant name type
0 riverside_brasserie choice 21 name choice
0 riverside_brasserie ref rx6xp8kp name ref
1 hi , i need a place to eat in the centre for a medium price range . what do you have that you can suggest ?==we have 21 of those , including those serving british food and many other types . can you narrow it down some ?==sure , can you try to find a british restaurant ?==cotto is very good . can i reserve a table for you ?==['cotto']

0 cotto address 183_east_road_city_centre name address
0 cotto area centre name area
0 cotto food british name food
0 cotto phone 01223302010 name phone
0 cotto postcode cb11bg name postcode
0 cotto pricerange moderate name pricerange
0 cotto type restaurant name type
0 the_oak_bistro address 6_lensfield_road name address
0 the_oak_bistro area centre name area
0 the_oak_bistro food british name food
0 the_oak_bistro phone 01223323361 name phone
0 the_oak_bistro postcode cb21eg name postcode
0 the_oak_bistro pricerange moderate name pricerange
0 the_oak_bistro type restaurant name type
0 the_oak_bistro choice 21 name choice
0 the_oak_bistro ref rx6xp8kp name ref
0 lan_hong_house address 12_norfolk_street_city_centre name address
0 lan_hong_house area centre name area
0 lan_hong_house food chinese name food
0 lan_hong_house phone 01223350420 name phone
0 lan_hong_house postcode cb12lf name postcode
0 lan_hong_house pricerange moderate name pricerange
0 lan_hong_house type restaurant name type
0 lan_hong_house choice 21 name choice
0 lan_hong_house ref rx6xp8kp name ref
0 efes_restaurant address king_street_city_centre name address
0 efes_restaurant area centre name area
0 efes_restaurant food turkish name food
0 efes_restaurant phone 01223500005 name phone
0 efes_restaurant postcode cb11ln name postcode
0 efes_restaurant pricerange moderate name pricerange
0 efes_restaurant type restaurant name type
0 efes_restaurant choice 21 name choice
0 efes_restaurant ref rx6xp8kp name ref
0 yippee_noodle_bar address 40428_king_street_city_centre name address
0 yippee_noodle_bar area centre name area
0 yippee_noodle_bar food asian_oriental name food
0 yippee_noodle_bar phone 01223518111 name phone
0 yippee_noodle_bar postcode cb11lh name postcode
0 yippee_noodle_bar pricerange moderate name pricerange
0 yippee_noodle_bar type restaurant name type
0 yippee_noodle_bar choice 21 name choice
0 yippee_noodle_bar ref rx6xp8kp name ref
0 the_copper_kettle address 4_kings_parade_city_centre name address
0 the_copper_kettle area centre name area
0 the_copper_kettle food british name food
0 the_copper_kettle phone 01223365068 name phone
0 the_copper_kettle postcode cb21sj name postcode
0 the_copper_kettle pricerange moderate name pricerange
0 the_copper_kettle type restaurant name type
0 the_copper_kettle choice 21 name choice
0 the_copper_kettle ref rx6xp8kp name ref
0 riverside_brasserie address doubletree_by_hilton_cambridge_granta_place_mill_lane name address
0 riverside_brasserie area centre name area
0 riverside_brasserie food modern_european name food
0 riverside_brasserie phone 01223259988 name phone
0 riverside_brasserie postcode cb21rt name postcode
0 riverside_brasserie pricerange moderate name pricerange
0 riverside_brasserie type restaurant name type
0 riverside_brasserie choice 21 name choice
0 riverside_brasserie ref rx6xp8kp name ref
1 hi , i need a place to eat in the centre for a medium price range . what do you have that you can suggest ?==we have 21 of those , including those serving british food and many other types . can you narrow it down some ?==sure , can you try to find a british restaurant ?==cotto is very good . can i reserve a table for you ?==that sounds great . i need a reservation for 6 people at 14:45 on wednesday .==i was able to make a reservation for 6 people at cotto on wednesday at 14:45 . your reference number is rx6xp8kp .==['rx6xp8kp', 'cotto']

0 cotto address 183_east_road_city_centre name address
0 cotto area centre name area
0 cotto food british name food
0 cotto phone 01223302010 name phone
0 cotto postcode cb11bg name postcode
0 cotto pricerange moderate name pricerange
0 cotto type restaurant name type
0 the_oak_bistro address 6_lensfield_road name address
0 the_oak_bistro area centre name area
0 the_oak_bistro food british name food
0 the_oak_bistro phone 01223323361 name phone
0 the_oak_bistro postcode cb21eg name postcode
0 the_oak_bistro pricerange moderate name pricerange
0 the_oak_bistro type restaurant name type
0 the_oak_bistro choice 21 name choice
0 the_oak_bistro ref rx6xp8kp name ref
0 lan_hong_house address 12_norfolk_street_city_centre name address
0 lan_hong_house area centre name area
0 lan_hong_house food chinese name food
0 lan_hong_house phone 01223350420 name phone
0 lan_hong_house postcode cb12lf name postcode
0 lan_hong_house pricerange moderate name pricerange
0 lan_hong_house type restaurant name type
0 lan_hong_house choice 21 name choice
0 lan_hong_house ref rx6xp8kp name ref
0 efes_restaurant address king_street_city_centre name address
0 efes_restaurant area centre name area
0 efes_restaurant food turkish name food
0 efes_restaurant phone 01223500005 name phone
0 efes_restaurant postcode cb11ln name postcode
0 efes_restaurant pricerange moderate name pricerange
0 efes_restaurant type restaurant name type
0 efes_restaurant choice 21 name choice
0 efes_restaurant ref rx6xp8kp name ref
0 yippee_noodle_bar address 40428_king_street_city_centre name address
0 yippee_noodle_bar area centre name area
0 yippee_noodle_bar food asian_oriental name food
0 yippee_noodle_bar phone 01223518111 name phone
0 yippee_noodle_bar postcode cb11lh name postcode
0 yippee_noodle_bar pricerange moderate name pricerange
0 yippee_noodle_bar type restaurant name type
0 yippee_noodle_bar choice 21 name choice
0 yippee_noodle_bar ref rx6xp8kp name ref
0 the_copper_kettle address 4_kings_parade_city_centre name address
0 the_copper_kettle area centre name area
0 the_copper_kettle food british name food
0 the_copper_kettle phone 01223365068 name phone
0 the_copper_kettle postcode cb21sj name postcode
0 the_copper_kettle pricerange moderate name pricerange
0 the_copper_kettle type restaurant name type
0 the_copper_kettle choice 21 name choice
0 the_copper_kettle ref rx6xp8kp name ref
0 riverside_brasserie address doubletree_by_hilton_cambridge_granta_place_mill_lane name address
0 riverside_brasserie area centre name area
0 riverside_brasserie food modern_european name food
0 riverside_brasserie phone 01223259988 name phone
0 riverside_brasserie postcode cb21rt name postcode
0 riverside_brasserie pricerange moderate name pricerange
0 riverside_brasserie type restaurant name type
0 riverside_brasserie choice 21 name choice
0 riverside_brasserie ref rx6xp8kp name ref
1 hi , i need a place to eat in the centre for a medium price range . what do you have that you can suggest ?==we have 21 of those , including those serving british food and many other types . can you narrow it down some ?==sure , can you try to find a british restaurant ?==cotto is very good . can i reserve a table for you ?==that sounds great . i need a reservation for 6 people at 14:45 on wednesday .==i was able to make a reservation for 6 people at cotto on wednesday at 14:45 . your reference number is rx6xp8kp .==thanks , that ' s all i needed today . goodbye !==please contact us anytime . good bye .==[]

0 pizza_hut_city_centre address regent_street_city_centre name address
0 pizza_hut_city_centre area centre name area
0 pizza_hut_city_centre food italian name food
0 pizza_hut_city_centre phone 01223323737 name phone
0 pizza_hut_city_centre postcode cb21ab name postcode
0 pizza_hut_city_centre pricerange cheap name pricerange
0 pizza_hut_city_centre type restaurant name type
0 pizza_hut_city_centre ref vx589a4m name ref
0 curry_garden address 106_regent_street_city_centre name address
0 curry_garden area centre name area
0 curry_garden food indian name food
0 curry_garden phone 01223302330 name phone
0 curry_garden postcode cb21dp name postcode
0 curry_garden pricerange expensive name pricerange
0 curry_garden type restaurant name type
0 curry_garden ref vx589a4m name ref
0 pizza_hut_cherry_hinton address g4_cambridge_leisure_park_clifton_way_cherry_hinton name address
0 pizza_hut_cherry_hinton area south name area
0 pizza_hut_cherry_hinton food italian name food
0 pizza_hut_cherry_hinton phone 01223323737 name phone
0 pizza_hut_cherry_hinton postcode cb17dy name postcode
0 pizza_hut_cherry_hinton pricerange moderate name pricerange
0 pizza_hut_cherry_hinton type restaurant name type
0 pizza_hut_cherry_hinton ref vx589a4m name ref
0 panahar address 8_norfolk_street_city_centre name address
0 panahar area centre name area
0 panahar food indian name food
0 panahar phone 01223355012 name phone
0 panahar postcode cb12lf name postcode
0 panahar pricerange expensive name pricerange
0 panahar type restaurant name type
0 panahar ref vx589a4m name ref
0 the_missing_sock address finders_corner_newmarket_road name address
0 the_missing_sock area east name area
0 the_missing_sock food international name food
0 the_missing_sock phone 01223812660 name phone
0 the_missing_sock postcode cb259aq name postcode
0 the_missing_sock pricerange cheap name pricerange
0 the_missing_sock type restaurant name type
0 the_missing_sock ref vx589a4m name ref
0 panahar address 8_norfolk_street_city_centre name address
0 panahar area centre name area
0 panahar food indian name food
0 panahar phone 01223355012 name phone
0 panahar postcode cb12lf name postcode
0 panahar pricerange expensive name pricerange
0 panahar type restaurant name type
0 the_good_luck_chinese_food_takeaway address 82_cherry_hinton_road_cherry_hinton name address
0 the_good_luck_chinese_food_takeaway area south name area
0 the_good_luck_chinese_food_takeaway food chinese name food
0 the_good_luck_chinese_food_takeaway phone 01223244149 name phone
0 the_good_luck_chinese_food_takeaway postcode cb17ag name postcode
0 the_good_luck_chinese_food_takeaway pricerange expensive name pricerange
0 the_good_luck_chinese_food_takeaway type restaurant name type
0 the_good_luck_chinese_food_takeaway ref vx589a4m name ref
1 i ' m looking for a particular restaurant . its name is called panahar .==panahar is an indian restaurant in the centre of town . it is in the expensive price range . would you like to book a table there ?==['indian', 'expensive', 'restaurant', 'centre', 'panahar']

0 pizza_hut_city_centre address regent_street_city_centre name address
0 pizza_hut_city_centre area centre name area
0 pizza_hut_city_centre food italian name food
0 pizza_hut_city_centre phone 01223323737 name phone
0 pizza_hut_city_centre postcode cb21ab name postcode
0 pizza_hut_city_centre pricerange cheap name pricerange
0 pizza_hut_city_centre type restaurant name type
0 pizza_hut_city_centre ref vx589a4m name ref
0 curry_garden address 106_regent_street_city_centre name address
0 curry_garden area centre name area
0 curry_garden food indian name food
0 curry_garden phone 01223302330 name phone
0 curry_garden postcode cb21dp name postcode
0 curry_garden pricerange expensive name pricerange
0 curry_garden type restaurant name type
0 curry_garden ref vx589a4m name ref
0 pizza_hut_cherry_hinton address g4_cambridge_leisure_park_clifton_way_cherry_hinton name address
0 pizza_hut_cherry_hinton area south name area
0 pizza_hut_cherry_hinton food italian name food
0 pizza_hut_cherry_hinton phone 01223323737 name phone
0 pizza_hut_cherry_hinton postcode cb17dy name postcode
0 pizza_hut_cherry_hinton pricerange moderate name pricerange
0 pizza_hut_cherry_hinton type restaurant name type
0 pizza_hut_cherry_hinton ref vx589a4m name ref
0 panahar address 8_norfolk_street_city_centre name address
0 panahar area centre name area
0 panahar food indian name food
0 panahar phone 01223355012 name phone
0 panahar postcode cb12lf name postcode
0 panahar pricerange expensive name pricerange
0 panahar type restaurant name type
0 panahar ref vx589a4m name ref
0 the_missing_sock address finders_corner_newmarket_road name address
0 the_missing_sock area east name area
0 the_missing_sock food international name food
0 the_missing_sock phone 01223812660 name phone
0 the_missing_sock postcode cb259aq name postcode
0 the_missing_sock pricerange cheap name pricerange
0 the_missing_sock type restaurant name type
0 the_missing_sock ref vx589a4m name ref
0 panahar address 8_norfolk_street_city_centre name address
0 panahar area centre name area
0 panahar food indian name food
0 panahar phone 01223355012 name phone
0 panahar postcode cb12lf name postcode
0 panahar pricerange expensive name pricerange
0 panahar type restaurant name type
0 the_good_luck_chinese_food_takeaway address 82_cherry_hinton_road_cherry_hinton name address
0 the_good_luck_chinese_food_takeaway area south name area
0 the_good_luck_chinese_food_takeaway food chinese name food
0 the_good_luck_chinese_food_takeaway phone 01223244149 name phone
0 the_good_luck_chinese_food_takeaway postcode cb17ag name postcode
0 the_good_luck_chinese_food_takeaway pricerange expensive name pricerange
0 the_good_luck_chinese_food_takeaway type restaurant name type
0 the_good_luck_chinese_food_takeaway ref vx589a4m name ref
1 i ' m looking for a particular restaurant . its name is called panahar .==panahar is an indian restaurant in the centre of town . it is in the expensive price range . would you like to book a table there ?==can you book a table for 6 people at 11:00 on sunday ?==got it - the table will be reserved for 15 minutes and the reference number is : vx589a4m . can i help with anything else ?==['vx589a4m']

0 pizza_hut_city_centre address regent_street_city_centre name address
0 pizza_hut_city_centre area centre name area
0 pizza_hut_city_centre food italian name food
0 pizza_hut_city_centre phone 01223323737 name phone
0 pizza_hut_city_centre postcode cb21ab name postcode
0 pizza_hut_city_centre pricerange cheap name pricerange
0 pizza_hut_city_centre type restaurant name type
0 pizza_hut_city_centre ref vx589a4m name ref
0 curry_garden address 106_regent_street_city_centre name address
0 curry_garden area centre name area
0 curry_garden food indian name food
0 curry_garden phone 01223302330 name phone
0 curry_garden postcode cb21dp name postcode
0 curry_garden pricerange expensive name pricerange
0 curry_garden type restaurant name type
0 curry_garden ref vx589a4m name ref
0 pizza_hut_cherry_hinton address g4_cambridge_leisure_park_clifton_way_cherry_hinton name address
0 pizza_hut_cherry_hinton area south name area
0 pizza_hut_cherry_hinton food italian name food
0 pizza_hut_cherry_hinton phone 01223323737 name phone
0 pizza_hut_cherry_hinton postcode cb17dy name postcode
0 pizza_hut_cherry_hinton pricerange moderate name pricerange
0 pizza_hut_cherry_hinton type restaurant name type
0 pizza_hut_cherry_hinton ref vx589a4m name ref
0 panahar address 8_norfolk_street_city_centre name address
0 panahar area centre name area
0 panahar food indian name food
0 panahar phone 01223355012 name phone
0 panahar postcode cb12lf name postcode
0 panahar pricerange expensive name pricerange
0 panahar type restaurant name type
0 panahar ref vx589a4m name ref
0 the_missing_sock address finders_corner_newmarket_road name address
0 the_missing_sock area east name area
0 the_missing_sock food international name food
0 the_missing_sock phone 01223812660 name phone
0 the_missing_sock postcode cb259aq name postcode
0 the_missing_sock pricerange cheap name pricerange
0 the_missing_sock type restaurant name type
0 the_missing_sock ref vx589a4m name ref
0 panahar address 8_norfolk_street_city_centre name address
0 panahar area centre name area
0 panahar food indian name food
0 panahar phone 01223355012 name phone
0 panahar postcode cb12lf name postcode
0 panahar pricerange expensive name pricerange
0 panahar type restaurant name type
0 the_good_luck_chinese_food_takeaway address 82_cherry_hinton_road_cherry_hinton name address
0 the_good_luck_chinese_food_takeaway area south name area
0 the_good_luck_chinese_food_takeaway food chinese name food
0 the_good_luck_chinese_food_takeaway phone 01223244149 name phone
0 the_good_luck_chinese_food_takeaway postcode cb17ag name postcode
0 the_good_luck_chinese_food_takeaway pricerange expensive name pricerange
0 the_good_luck_chinese_food_takeaway type restaurant name type
0 the_good_luck_chinese_food_takeaway ref vx589a4m name ref
1 i ' m looking for a particular restaurant . its name is called panahar .==panahar is an indian restaurant in the centre of town . it is in the expensive price range . would you like to book a table there ?==can you book a table for 6 people at 11:00 on sunday ?==got it - the table will be reserved for 15 minutes and the reference number is : vx589a4m . can i help with anything else ?==no , that ' s it for me today . thanks for your help !==you ' re very welcome ! have a great time !==[]

0 curry_garden address 106_regent_street_city_centre name address
0 curry_garden area centre name area
0 curry_garden food indian name food
0 curry_garden phone 01223302330 name phone
0 curry_garden postcode cb21dp name postcode
0 curry_garden pricerange expensive name pricerange
0 curry_garden type restaurant name type
0 dojo_noodle_bar address 40210_millers_yard_city_centre name address
0 dojo_noodle_bar area centre name area
0 dojo_noodle_bar food asian_oriental name food
0 dojo_noodle_bar phone 01223363471 name phone
0 dojo_noodle_bar postcode cb21rq name postcode
0 dojo_noodle_bar pricerange cheap name pricerange
0 dojo_noodle_bar type restaurant name type
0 j_restaurant address 86_regent_street_city_centre name address
0 j_restaurant area centre name area
0 j_restaurant food asian_oriental name food
0 j_restaurant phone 01223307581 name phone
0 j_restaurant postcode cb21dp name postcode
0 j_restaurant pricerange cheap name pricerange
0 j_restaurant type restaurant name type
0 kymmoy address 52_mill_road_city_centre name address
0 kymmoy area centre name area
0 kymmoy food asian_oriental name food
0 kymmoy phone 01223311911 name phone
0 kymmoy postcode cb12as name postcode
0 kymmoy pricerange expensive name pricerange
0 kymmoy type restaurant name type
0 yippee_noodle_bar address 40428_king_street_city_centre name address
0 yippee_noodle_bar area centre name area
0 yippee_noodle_bar food asian_oriental name food
0 yippee_noodle_bar phone 01223518111 name phone
0 yippee_noodle_bar postcode cb11lh name postcode
0 yippee_noodle_bar pricerange moderate name pricerange
0 yippee_noodle_bar type restaurant name type
0 pizza_hut_city_centre address regent_street_city_centre name address
0 pizza_hut_city_centre area centre name area
0 pizza_hut_city_centre food italian name food
0 pizza_hut_city_centre phone 01223323737 name phone
0 pizza_hut_city_centre postcode cb21ab name postcode
0 pizza_hut_city_centre pricerange cheap name pricerange
0 pizza_hut_city_centre type restaurant name type
0 the_missing_sock address finders_corner_newmarket_road name address
0 the_missing_sock area east name area
0 the_missing_sock food international name food
0 the_missing_sock phone 01223812660 name phone
0 the_missing_sock postcode cb259aq name postcode
0 the_missing_sock pricerange cheap name pricerange
0 the_missing_sock type restaurant name type
1 hello , i am looking for a restaurant in the centre of town that serves brazilian food .==there are no restaurants matching your request .==[]

0 curry_garden address 106_regent_street_city_centre name address
0 curry_garden area centre name area
0 curry_garden food indian name food
0 curry_garden phone 01223302330 name phone
0 curry_garden postcode cb21dp name postcode
0 curry_garden pricerange expensive name pricerange
0 curry_garden type restaurant name type
0 dojo_noodle_bar address 40210_millers_yard_city_centre name address
0 dojo_noodle_bar area centre name area
0 dojo_noodle_bar food asian_oriental name food
0 dojo_noodle_bar phone 01223363471 name phone
0 dojo_noodle_bar postcode cb21rq name postcode
0 dojo_noodle_bar pricerange cheap name pricerange
0 dojo_noodle_bar type restaurant name type
0 j_restaurant address 86_regent_street_city_centre name address
0 j_restaurant area centre name area
0 j_restaurant food asian_oriental name food
0 j_restaurant phone 01223307581 name phone
0 j_restaurant postcode cb21dp name postcode
0 j_restaurant pricerange cheap name pricerange
0 j_restaurant type restaurant name type
0 kymmoy address 52_mill_road_city_centre name address
0 kymmoy area centre name area
0 kymmoy food asian_oriental name food
0 kymmoy phone 01223311911 name phone
0 kymmoy postcode cb12as name postcode
0 kymmoy pricerange expensive name pricerange
0 kymmoy type restaurant name type
0 yippee_noodle_bar address 40428_king_street_city_centre name address
0 yippee_noodle_bar area centre name area
0 yippee_noodle_bar food asian_oriental name food
0 yippee_noodle_bar phone 01223518111 name phone
0 yippee_noodle_bar postcode cb11lh name postcode
0 yippee_noodle_bar pricerange moderate name pricerange
0 yippee_noodle_bar type restaurant name type
0 pizza_hut_city_centre address regent_street_city_centre name address
0 pizza_hut_city_centre area centre name area
0 pizza_hut_city_centre food italian name food
0 pizza_hut_city_centre phone 01223323737 name phone
0 pizza_hut_city_centre postcode cb21ab name postcode
0 pizza_hut_city_centre pricerange cheap name pricerange
0 pizza_hut_city_centre type restaurant name type
0 the_missing_sock address finders_corner_newmarket_road name address
0 the_missing_sock area east name area
0 the_missing_sock food international name food
0 the_missing_sock phone 01223812660 name phone
0 the_missing_sock postcode cb259aq name postcode
0 the_missing_sock pricerange cheap name pricerange
0 the_missing_sock type restaurant name type
1 hello , i am looking for a restaurant in the centre of town that serves brazilian food .==there are no restaurants matching your request .==can you look for asian_oriental food ?==dojo_noodle_bar is an asian_oriental restaurant in the centre of town .==['dojo_noodle_bar', 'asian_oriental', 'restaurant', 'centre']

0 curry_garden address 106_regent_street_city_centre name address
0 curry_garden area centre name area
0 curry_garden food indian name food
0 curry_garden phone 01223302330 name phone
0 curry_garden postcode cb21dp name postcode
0 curry_garden pricerange expensive name pricerange
0 curry_garden type restaurant name type
0 dojo_noodle_bar address 40210_millers_yard_city_centre name address
0 dojo_noodle_bar area centre name area
0 dojo_noodle_bar food asian_oriental name food
0 dojo_noodle_bar phone 01223363471 name phone
0 dojo_noodle_bar postcode cb21rq name postcode
0 dojo_noodle_bar pricerange cheap name pricerange
0 dojo_noodle_bar type restaurant name type
0 j_restaurant address 86_regent_street_city_centre name address
0 j_restaurant area centre name area
0 j_restaurant food asian_oriental name food
0 j_restaurant phone 01223307581 name phone
0 j_restaurant postcode cb21dp name postcode
0 j_restaurant pricerange cheap name pricerange
0 j_restaurant type restaurant name type
0 kymmoy address 52_mill_road_city_centre name address
0 kymmoy area centre name area
0 kymmoy food asian_oriental name food
0 kymmoy phone 01223311911 name phone
0 kymmoy postcode cb12as name postcode
0 kymmoy pricerange expensive name pricerange
0 kymmoy type restaurant name type
0 yippee_noodle_bar address 40428_king_street_city_centre name address
0 yippee_noodle_bar area centre name area
0 yippee_noodle_bar food asian_oriental name food
0 yippee_noodle_bar phone 01223518111 name phone
0 yippee_noodle_bar postcode cb11lh name postcode
0 yippee_noodle_bar pricerange moderate name pricerange
0 yippee_noodle_bar type restaurant name type
0 pizza_hut_city_centre address regent_street_city_centre name address
0 pizza_hut_city_centre area centre name area
0 pizza_hut_city_centre food italian name food
0 pizza_hut_city_centre phone 01223323737 name phone
0 pizza_hut_city_centre postcode cb21ab name postcode
0 pizza_hut_city_centre pricerange cheap name pricerange
0 pizza_hut_city_centre type restaurant name type
0 the_missing_sock address finders_corner_newmarket_road name address
0 the_missing_sock area east name area
0 the_missing_sock food international name food
0 the_missing_sock phone 01223812660 name phone
0 the_missing_sock postcode cb259aq name postcode
0 the_missing_sock pricerange cheap name pricerange
0 the_missing_sock type restaurant name type
1 hello , i am looking for a restaurant in the centre of town that serves brazilian food .==there are no restaurants matching your request .==can you look for asian_oriental food ?==dojo_noodle_bar is an asian_oriental restaurant in the centre of town .==what is the phone number ?==the phone number for dojo_noodle_bar is 01223363471 . can i help you with anything else ?==['dojo_noodle_bar', '01223363471']

0 curry_garden address 106_regent_street_city_centre name address
0 curry_garden area centre name area
0 curry_garden food indian name food
0 curry_garden phone 01223302330 name phone
0 curry_garden postcode cb21dp name postcode
0 curry_garden pricerange expensive name pricerange
0 curry_garden type restaurant name type
0 dojo_noodle_bar address 40210_millers_yard_city_centre name address
0 dojo_noodle_bar area centre name area
0 dojo_noodle_bar food asian_oriental name food
0 dojo_noodle_bar phone 01223363471 name phone
0 dojo_noodle_bar postcode cb21rq name postcode
0 dojo_noodle_bar pricerange cheap name pricerange
0 dojo_noodle_bar type restaurant name type
0 j_restaurant address 86_regent_street_city_centre name address
0 j_restaurant area centre name area
0 j_restaurant food asian_oriental name food
0 j_restaurant phone 01223307581 name phone
0 j_restaurant postcode cb21dp name postcode
0 j_restaurant pricerange cheap name pricerange
0 j_restaurant type restaurant name type
0 kymmoy address 52_mill_road_city_centre name address
0 kymmoy area centre name area
0 kymmoy food asian_oriental name food
0 kymmoy phone 01223311911 name phone
0 kymmoy postcode cb12as name postcode
0 kymmoy pricerange expensive name pricerange
0 kymmoy type restaurant name type
0 yippee_noodle_bar address 40428_king_street_city_centre name address
0 yippee_noodle_bar area centre name area
0 yippee_noodle_bar food asian_oriental name food
0 yippee_noodle_bar phone 01223518111 name phone
0 yippee_noodle_bar postcode cb11lh name postcode
0 yippee_noodle_bar pricerange moderate name pricerange
0 yippee_noodle_bar type restaurant name type
0 pizza_hut_city_centre address regent_street_city_centre name address
0 pizza_hut_city_centre area centre name area
0 pizza_hut_city_centre food italian name food
0 pizza_hut_city_centre phone 01223323737 name phone
0 pizza_hut_city_centre postcode cb21ab name postcode
0 pizza_hut_city_centre pricerange cheap name pricerange
0 pizza_hut_city_centre type restaurant name type
0 the_missing_sock address finders_corner_newmarket_road name address
0 the_missing_sock area east name area
0 the_missing_sock food international name food
0 the_missing_sock phone 01223812660 name phone
0 the_missing_sock postcode cb259aq name postcode
0 the_missing_sock pricerange cheap name pricerange
0 the_missing_sock type restaurant name type
1 hello , i am looking for a restaurant in the centre of town that serves brazilian food .==there are no restaurants matching your request .==can you look for asian_oriental food ?==dojo_noodle_bar is an asian_oriental restaurant in the centre of town .==what is the phone number ?==the phone number for dojo_noodle_bar is 01223363471 . can i help you with anything else ?==no thank you good bye==thank you for using this system and please call again . goodbye .==[]

0 arbury_lodge_guesthouse address 82_arbury_road name address
0 arbury_lodge_guesthouse area north name area
0 arbury_lodge_guesthouse phone 01223364319 name phone
0 arbury_lodge_guesthouse postcode cb42je name postcode
0 arbury_lodge_guesthouse pricerange moderate name pricerange
0 arbury_lodge_guesthouse stars 4_star name stars
0 arbury_lodge_guesthouse type guesthouse name type
0 arbury_lodge_guesthouse choice 21 name choice
0 autumn_house address 710_newmarket_road name address
0 autumn_house area east name area
0 autumn_house phone 01223575122 name phone
0 autumn_house postcode cb58rs name postcode
0 autumn_house pricerange cheap name pricerange
0 autumn_house stars 4_star name stars
0 autumn_house type guesthouse name type
0 autumn_house choice 21 name choice
0 archway_house address 52_gilbert_road name address
0 archway_house area north name area
0 archway_house phone 01223575314 name phone
0 archway_house postcode cb43pe name postcode
0 archway_house pricerange moderate name pricerange
0 archway_house stars 4_star name stars
0 archway_house type guesthouse name type
0 aylesbray_lodge_guest_house address 5_mowbray_road name address
0 aylesbray_lodge_guest_house area south name area
0 aylesbray_lodge_guest_house phone 01223240089 name phone
0 aylesbray_lodge_guest_house postcode cb17sr name postcode
0 aylesbray_lodge_guest_house pricerange moderate name pricerange
0 aylesbray_lodge_guest_house stars 4_star name stars
0 aylesbray_lodge_guest_house type guesthouse name type
0 rosa_'_s_bed_and_breakfast address 53_roseford_road name address
0 rosa_'_s_bed_and_breakfast area south name area
0 rosa_'_s_bed_and_breakfast phone 01223512596 name phone
0 rosa_'_s_bed_and_breakfast postcode cb22ha name postcode
0 rosa_'_s_bed_and_breakfast pricerange cheap name pricerange
0 rosa_'_s_bed_and_breakfast stars 4_star name stars
0 rosa_'_s_bed_and_breakfast type guesthouse name type
0 rosa_'_s_bed_and_breakfast choice 21 name choice
0 archway_house address 52_gilbert_road name address
0 archway_house area north name area
0 archway_house phone 01223575314 name phone
0 archway_house postcode cb43pe name postcode
0 archway_house pricerange moderate name pricerange
0 archway_house stars 4_star name stars
0 archway_house type guesthouse name type
0 archway_house choice 21 name choice
0 home_from_home address 78-80_milton_road name address
0 home_from_home area north name area
0 home_from_home phone 01223323555 name phone
0 home_from_home postcode cb41la name postcode
0 home_from_home pricerange moderate name pricerange
0 home_from_home stars 4_star name stars
0 home_from_home type guesthouse name type
0 home_from_home choice 21 name choice
1 i want to find a place to stay that is a guesthouse and has free parking .==there are 21 guesthouses with free parking . are you looking for a particular price range or location ?==['21']

0 arbury_lodge_guesthouse address 82_arbury_road name address
0 arbury_lodge_guesthouse area north name area
0 arbury_lodge_guesthouse phone 01223364319 name phone
0 arbury_lodge_guesthouse postcode cb42je name postcode
0 arbury_lodge_guesthouse pricerange moderate name pricerange
0 arbury_lodge_guesthouse stars 4_star name stars
0 arbury_lodge_guesthouse type guesthouse name type
0 arbury_lodge_guesthouse choice 21 name choice
0 autumn_house address 710_newmarket_road name address
0 autumn_house area east name area
0 autumn_house phone 01223575122 name phone
0 autumn_house postcode cb58rs name postcode
0 autumn_house pricerange cheap name pricerange
0 autumn_house stars 4_star name stars
0 autumn_house type guesthouse name type
0 autumn_house choice 21 name choice
0 archway_house address 52_gilbert_road name address
0 archway_house area north name area
0 archway_house phone 01223575314 name phone
0 archway_house postcode cb43pe name postcode
0 archway_house pricerange moderate name pricerange
0 archway_house stars 4_star name stars
0 archway_house type guesthouse name type
0 aylesbray_lodge_guest_house address 5_mowbray_road name address
0 aylesbray_lodge_guest_house area south name area
0 aylesbray_lodge_guest_house phone 01223240089 name phone
0 aylesbray_lodge_guest_house postcode cb17sr name postcode
0 aylesbray_lodge_guest_house pricerange moderate name pricerange
0 aylesbray_lodge_guest_house stars 4_star name stars
0 aylesbray_lodge_guest_house type guesthouse name type
0 rosa_'_s_bed_and_breakfast address 53_roseford_road name address
0 rosa_'_s_bed_and_breakfast area south name area
0 rosa_'_s_bed_and_breakfast phone 01223512596 name phone
0 rosa_'_s_bed_and_breakfast postcode cb22ha name postcode
0 rosa_'_s_bed_and_breakfast pricerange cheap name pricerange
0 rosa_'_s_bed_and_breakfast stars 4_star name stars
0 rosa_'_s_bed_and_breakfast type guesthouse name type
0 rosa_'_s_bed_and_breakfast choice 21 name choice
0 archway_house address 52_gilbert_road name address
0 archway_house area north name area
0 archway_house phone 01223575314 name phone
0 archway_house postcode cb43pe name postcode
0 archway_house pricerange moderate name pricerange
0 archway_house stars 4_star name stars
0 archway_house type guesthouse name type
0 archway_house choice 21 name choice
0 home_from_home address 78-80_milton_road name address
0 home_from_home area north name area
0 home_from_home phone 01223323555 name phone
0 home_from_home postcode cb41la name postcode
0 home_from_home pricerange moderate name pricerange
0 home_from_home stars 4_star name stars
0 home_from_home type guesthouse name type
0 home_from_home choice 21 name choice
1 i want to find a place to stay that is a guesthouse and has free parking .==there are 21 guesthouses with free parking . are you looking for a particular price range or location ?==i want at least 4_star rating . are any of them 4_starts ?==there are 16 that have a 4_star rating . is there a particular price range you are looking for ?==['4_star']

0 arbury_lodge_guesthouse address 82_arbury_road name address
0 arbury_lodge_guesthouse area north name area
0 arbury_lodge_guesthouse phone 01223364319 name phone
0 arbury_lodge_guesthouse postcode cb42je name postcode
0 arbury_lodge_guesthouse pricerange moderate name pricerange
0 arbury_lodge_guesthouse stars 4_star name stars
0 arbury_lodge_guesthouse type guesthouse name type
0 arbury_lodge_guesthouse choice 21 name choice
0 autumn_house address 710_newmarket_road name address
0 autumn_house area east name area
0 autumn_house phone 01223575122 name phone
0 autumn_house postcode cb58rs name postcode
0 autumn_house pricerange cheap name pricerange
0 autumn_house stars 4_star name stars
0 autumn_house type guesthouse name type
0 autumn_house choice 21 name choice
0 archway_house address 52_gilbert_road name address
0 archway_house area north name area
0 archway_house phone 01223575314 name phone
0 archway_house postcode cb43pe name postcode
0 archway_house pricerange moderate name pricerange
0 archway_house stars 4_star name stars
0 archway_house type guesthouse name type
0 aylesbray_lodge_guest_house address 5_mowbray_road name address
0 aylesbray_lodge_guest_house area south name area
0 aylesbray_lodge_guest_house phone 01223240089 name phone
0 aylesbray_lodge_guest_house postcode cb17sr name postcode
0 aylesbray_lodge_guest_house pricerange moderate name pricerange
0 aylesbray_lodge_guest_house stars 4_star name stars
0 aylesbray_lodge_guest_house type guesthouse name type
0 rosa_'_s_bed_and_breakfast address 53_roseford_road name address
0 rosa_'_s_bed_and_breakfast area south name area
0 rosa_'_s_bed_and_breakfast phone 01223512596 name phone
0 rosa_'_s_bed_and_breakfast postcode cb22ha name postcode
0 rosa_'_s_bed_and_breakfast pricerange cheap name pricerange
0 rosa_'_s_bed_and_breakfast stars 4_star name stars
0 rosa_'_s_bed_and_breakfast type guesthouse name type
0 rosa_'_s_bed_and_breakfast choice 21 name choice
0 archway_house address 52_gilbert_road name address
0 archway_house area north name area
0 archway_house phone 01223575314 name phone
0 archway_house postcode cb43pe name postcode
0 archway_house pricerange moderate name pricerange
0 archway_house stars 4_star name stars
0 archway_house type guesthouse name type
0 archway_house choice 21 name choice
0 home_from_home address 78-80_milton_road name address
0 home_from_home area north name area
0 home_from_home phone 01223323555 name phone
0 home_from_home postcode cb41la name postcode
0 home_from_home pricerange moderate name pricerange
0 home_from_home stars 4_star name stars
0 home_from_home type guesthouse name type
0 home_from_home choice 21 name choice
1 i want to find a place to stay that is a guesthouse and has free parking .==there are 21 guesthouses with free parking . are you looking for a particular price range or location ?==i want at least 4_star rating . are any of them 4_starts ?==there are 16 that have a 4_star rating . is there a particular price range you are looking for ?==no , just anywhere that has room for 5 people starting sunday .==i need to narrow the search . what area do you want to stay in ? do you prefer moderate or cheap ?==['moderate', 'cheap']

0 arbury_lodge_guesthouse address 82_arbury_road name address
0 arbury_lodge_guesthouse area north name area
0 arbury_lodge_guesthouse phone 01223364319 name phone
0 arbury_lodge_guesthouse postcode cb42je name postcode
0 arbury_lodge_guesthouse pricerange moderate name pricerange
0 arbury_lodge_guesthouse stars 4_star name stars
0 arbury_lodge_guesthouse type guesthouse name type
0 arbury_lodge_guesthouse choice 21 name choice
0 autumn_house address 710_newmarket_road name address
0 autumn_house area east name area
0 autumn_house phone 01223575122 name phone
0 autumn_house postcode cb58rs name postcode
0 autumn_house pricerange cheap name pricerange
0 autumn_house stars 4_star name stars
0 autumn_house type guesthouse name type
0 autumn_house choice 21 name choice
0 archway_house address 52_gilbert_road name address
0 archway_house area north name area
0 archway_house phone 01223575314 name phone
0 archway_house postcode cb43pe name postcode
0 archway_house pricerange moderate name pricerange
0 archway_house stars 4_star name stars
0 archway_house type guesthouse name type
0 aylesbray_lodge_guest_house address 5_mowbray_road name address
0 aylesbray_lodge_guest_house area south name area
0 aylesbray_lodge_guest_house phone 01223240089 name phone
0 aylesbray_lodge_guest_house postcode cb17sr name postcode
0 aylesbray_lodge_guest_house pricerange moderate name pricerange
0 aylesbray_lodge_guest_house stars 4_star name stars
0 aylesbray_lodge_guest_house type guesthouse name type
0 rosa_'_s_bed_and_breakfast address 53_roseford_road name address
0 rosa_'_s_bed_and_breakfast area south name area
0 rosa_'_s_bed_and_breakfast phone 01223512596 name phone
0 rosa_'_s_bed_and_breakfast postcode cb22ha name postcode
0 rosa_'_s_bed_and_breakfast pricerange cheap name pricerange
0 rosa_'_s_bed_and_breakfast stars 4_star name stars
0 rosa_'_s_bed_and_breakfast type guesthouse name type
0 rosa_'_s_bed_and_breakfast choice 21 name choice
0 archway_house address 52_gilbert_road name address
0 archway_house area north name area
0 archway_house phone 01223575314 name phone
0 archway_house postcode cb43pe name postcode
0 archway_house pricerange moderate name pricerange
0 archway_house stars 4_star name stars
0 archway_house type guesthouse name type
0 archway_house choice 21 name choice
0 home_from_home address 78-80_milton_road name address
0 home_from_home area north name area
0 home_from_home phone 01223323555 name phone
0 home_from_home postcode cb41la name postcode
0 home_from_home pricerange moderate name pricerange
0 home_from_home stars 4_star name stars
0 home_from_home type guesthouse name type
0 home_from_home choice 21 name choice
1 i want to find a place to stay that is a guesthouse and has free parking .==there are 21 guesthouses with free parking . are you looking for a particular price range or location ?==i want at least 4_star rating . are any of them 4_starts ?==there are 16 that have a 4_star rating . is there a particular price range you are looking for ?==no , just anywhere that has room for 5 people starting sunday .==i need to narrow the search . what area do you want to stay in ? do you prefer moderate or cheap ?==i prefer to stay in a moderate area .==i have 9 guesthouse in the moderate range with free parking and 4_star . the archway_house is nice on the north side .==['archway_house', '4_star', 'north', 'guesthouse', 'moderate']

0 arbury_lodge_guesthouse address 82_arbury_road name address
0 arbury_lodge_guesthouse area north name area
0 arbury_lodge_guesthouse phone 01223364319 name phone
0 arbury_lodge_guesthouse postcode cb42je name postcode
0 arbury_lodge_guesthouse pricerange moderate name pricerange
0 arbury_lodge_guesthouse stars 4_star name stars
0 arbury_lodge_guesthouse type guesthouse name type
0 arbury_lodge_guesthouse choice 21 name choice
0 autumn_house address 710_newmarket_road name address
0 autumn_house area east name area
0 autumn_house phone 01223575122 name phone
0 autumn_house postcode cb58rs name postcode
0 autumn_house pricerange cheap name pricerange
0 autumn_house stars 4_star name stars
0 autumn_house type guesthouse name type
0 autumn_house choice 21 name choice
0 archway_house address 52_gilbert_road name address
0 archway_house area north name area
0 archway_house phone 01223575314 name phone
0 archway_house postcode cb43pe name postcode
0 archway_house pricerange moderate name pricerange
0 archway_house stars 4_star name stars
0 archway_house type guesthouse name type
0 aylesbray_lodge_guest_house address 5_mowbray_road name address
0 aylesbray_lodge_guest_house area south name area
0 aylesbray_lodge_guest_house phone 01223240089 name phone
0 aylesbray_lodge_guest_house postcode cb17sr name postcode
0 aylesbray_lodge_guest_house pricerange moderate name pricerange
0 aylesbray_lodge_guest_house stars 4_star name stars
0 aylesbray_lodge_guest_house type guesthouse name type
0 rosa_'_s_bed_and_breakfast address 53_roseford_road name address
0 rosa_'_s_bed_and_breakfast area south name area
0 rosa_'_s_bed_and_breakfast phone 01223512596 name phone
0 rosa_'_s_bed_and_breakfast postcode cb22ha name postcode
0 rosa_'_s_bed_and_breakfast pricerange cheap name pricerange
0 rosa_'_s_bed_and_breakfast stars 4_star name stars
0 rosa_'_s_bed_and_breakfast type guesthouse name type
0 rosa_'_s_bed_and_breakfast choice 21 name choice
0 archway_house address 52_gilbert_road name address
0 archway_house area north name area
0 archway_house phone 01223575314 name phone
0 archway_house postcode cb43pe name postcode
0 archway_house pricerange moderate name pricerange
0 archway_house stars 4_star name stars
0 archway_house type guesthouse name type
0 archway_house choice 21 name choice
0 home_from_home address 78-80_milton_road name address
0 home_from_home area north name area
0 home_from_home phone 01223323555 name phone
0 home_from_home postcode cb41la name postcode
0 home_from_home pricerange moderate name pricerange
0 home_from_home stars 4_star name stars
0 home_from_home type guesthouse name type
0 home_from_home choice 21 name choice
1 i want to find a place to stay that is a guesthouse and has free parking .==there are 21 guesthouses with free parking . are you looking for a particular price range or location ?==i want at least 4_star rating . are any of them 4_starts ?==there are 16 that have a 4_star rating . is there a particular price range you are looking for ?==no , just anywhere that has room for 5 people starting sunday .==i need to narrow the search . what area do you want to stay in ? do you prefer moderate or cheap ?==i prefer to stay in a moderate area .==i have 9 guesthouse in the moderate range with free parking and 4_star . the archway_house is nice on the north side .==sounds good . please book for 5 people and 3 nights starting from this sunday .==booking was unsuccessful . want to try aylesbray_lodge_guest_house ?==['aylesbray_lodge_guest_house']

0 arbury_lodge_guesthouse address 82_arbury_road name address
0 arbury_lodge_guesthouse area north name area
0 arbury_lodge_guesthouse phone 01223364319 name phone
0 arbury_lodge_guesthouse postcode cb42je name postcode
0 arbury_lodge_guesthouse pricerange moderate name pricerange
0 arbury_lodge_guesthouse stars 4_star name stars
0 arbury_lodge_guesthouse type guesthouse name type
0 arbury_lodge_guesthouse choice 21 name choice
0 autumn_house address 710_newmarket_road name address
0 autumn_house area east name area
0 autumn_house phone 01223575122 name phone
0 autumn_house postcode cb58rs name postcode
0 autumn_house pricerange cheap name pricerange
0 autumn_house stars 4_star name stars
0 autumn_house type guesthouse name type
0 autumn_house choice 21 name choice
0 archway_house address 52_gilbert_road name address
0 archway_house area north name area
0 archway_house phone 01223575314 name phone
0 archway_house postcode cb43pe name postcode
0 archway_house pricerange moderate name pricerange
0 archway_house stars 4_star name stars
0 archway_house type guesthouse name type
0 aylesbray_lodge_guest_house address 5_mowbray_road name address
0 aylesbray_lodge_guest_house area south name area
0 aylesbray_lodge_guest_house phone 01223240089 name phone
0 aylesbray_lodge_guest_house postcode cb17sr name postcode
0 aylesbray_lodge_guest_house pricerange moderate name pricerange
0 aylesbray_lodge_guest_house stars 4_star name stars
0 aylesbray_lodge_guest_house type guesthouse name type
0 rosa_'_s_bed_and_breakfast address 53_roseford_road name address
0 rosa_'_s_bed_and_breakfast area south name area
0 rosa_'_s_bed_and_breakfast phone 01223512596 name phone
0 rosa_'_s_bed_and_breakfast postcode cb22ha name postcode
0 rosa_'_s_bed_and_breakfast pricerange cheap name pricerange
0 rosa_'_s_bed_and_breakfast stars 4_star name stars
0 rosa_'_s_bed_and_breakfast type guesthouse name type
0 rosa_'_s_bed_and_breakfast choice 21 name choice
0 archway_house address 52_gilbert_road name address
0 archway_house area north name area
0 archway_house phone 01223575314 name phone
0 archway_house postcode cb43pe name postcode
0 archway_house pricerange moderate name pricerange
0 archway_house stars 4_star name stars
0 archway_house type guesthouse name type
0 archway_house choice 21 name choice
0 home_from_home address 78-80_milton_road name address
0 home_from_home area north name area
0 home_from_home phone 01223323555 name phone
0 home_from_home postcode cb41la name postcode
0 home_from_home pricerange moderate name pricerange
0 home_from_home stars 4_star name stars
0 home_from_home type guesthouse name type
0 home_from_home choice 21 name choice
1 i want to find a place to stay that is a guesthouse and has free parking .==there are 21 guesthouses with free parking . are you looking for a particular price range or location ?==i want at least 4_star rating . are any of them 4_starts ?==there are 16 that have a 4_star rating . is there a particular price range you are looking for ?==no , just anywhere that has room for 5 people starting sunday .==i need to narrow the search . what area do you want to stay in ? do you prefer moderate or cheap ?==i prefer to stay in a moderate area .==i have 9 guesthouse in the moderate range with free parking and 4_star . the archway_house is nice on the north side .==sounds good . please book for 5 people and 3 nights starting from this sunday .==booking was unsuccessful . want to try aylesbray_lodge_guest_house ?==yes let ' s try that one please .==ok that is all set , thank you !==[]

0 alexander_bed_and_breakfast address 56_saint_barnabas_road name address
0 alexander_bed_and_breakfast area centre name area
0 alexander_bed_and_breakfast phone 01223525725 name phone
0 alexander_bed_and_breakfast postcode cb12de name postcode
0 alexander_bed_and_breakfast pricerange cheap name pricerange
0 alexander_bed_and_breakfast stars 4_star name stars
0 alexander_bed_and_breakfast type guesthouse name type
0 alexander_bed_and_breakfast choice two name choice
0 alexander_bed_and_breakfast ref ahyotiab name ref
0 alexander_bed_and_breakfast address 56_saint_barnabas_road name address
0 alexander_bed_and_breakfast area centre name area
0 alexander_bed_and_breakfast phone 01223525725 name phone
0 alexander_bed_and_breakfast postcode cb12de name postcode
0 alexander_bed_and_breakfast pricerange cheap name pricerange
0 alexander_bed_and_breakfast stars 4_star name stars
0 alexander_bed_and_breakfast type guesthouse name type
0 el_shaddai address 41_warkworth_street name address
0 el_shaddai area centre name area
0 el_shaddai phone 01223327978 name phone
0 el_shaddai postcode cb11eg name postcode
0 el_shaddai pricerange cheap name pricerange
0 el_shaddai stars 0_star name stars
0 el_shaddai type guesthouse name type
0 alpha-milton_guest_house address 63_milton_road name address
0 alpha-milton_guest_house area north name area
0 alpha-milton_guest_house phone 01223311625 name phone
0 alpha-milton_guest_house postcode cb41xa name postcode
0 alpha-milton_guest_house pricerange moderate name pricerange
0 alpha-milton_guest_house stars 3_star name stars
0 alpha-milton_guest_house type guesthouse name type
0 alpha-milton_guest_house choice two name choice
0 alpha-milton_guest_house ref ahyotiab name ref
0 allenbell address 517a_coldham_lane name address
0 allenbell area east name area
0 allenbell phone 01223210353 name phone
0 allenbell postcode cb13js name postcode
0 allenbell pricerange cheap name pricerange
0 allenbell stars 4_star name stars
0 allenbell type guesthouse name type
0 allenbell choice two name choice
0 allenbell ref ahyotiab name ref
0 acorn_guest_house address 154_chesterton_road name address
0 acorn_guest_house area north name area
0 acorn_guest_house phone 01223353888 name phone
0 acorn_guest_house postcode cb41da name postcode
0 acorn_guest_house pricerange moderate name pricerange
0 acorn_guest_house stars 4_star name stars
0 acorn_guest_house type guesthouse name type
0 acorn_guest_house choice two name choice
0 acorn_guest_house ref ahyotiab name ref
0 a_and_b_guest_house address 124_tenison_road name address
0 a_and_b_guest_house area east name area
0 a_and_b_guest_house phone 01223315702 name phone
0 a_and_b_guest_house postcode cb12dp name postcode
0 a_and_b_guest_house pricerange moderate name pricerange
0 a_and_b_guest_house stars 4_star name stars
0 a_and_b_guest_house type guesthouse name type
0 a_and_b_guest_house choice two name choice
0 a_and_b_guest_house ref ahyotiab name ref
1 i need a cheap place to stay in the centre==sure , we have two guesthouses that fit , the 4_star alexander_bed_and_breakfast and the unrated el_shaddai . would you like to book a room at one ?==['two', '4_star', 'alexander_bed_and_breakfast', 'el_shaddai']

0 alexander_bed_and_breakfast address 56_saint_barnabas_road name address
0 alexander_bed_and_breakfast area centre name area
0 alexander_bed_and_breakfast phone 01223525725 name phone
0 alexander_bed_and_breakfast postcode cb12de name postcode
0 alexander_bed_and_breakfast pricerange cheap name pricerange
0 alexander_bed_and_breakfast stars 4_star name stars
0 alexander_bed_and_breakfast type guesthouse name type
0 alexander_bed_and_breakfast choice two name choice
0 alexander_bed_and_breakfast ref ahyotiab name ref
0 alexander_bed_and_breakfast address 56_saint_barnabas_road name address
0 alexander_bed_and_breakfast area centre name area
0 alexander_bed_and_breakfast phone 01223525725 name phone
0 alexander_bed_and_breakfast postcode cb12de name postcode
0 alexander_bed_and_breakfast pricerange cheap name pricerange
0 alexander_bed_and_breakfast stars 4_star name stars
0 alexander_bed_and_breakfast type guesthouse name type
0 el_shaddai address 41_warkworth_street name address
0 el_shaddai area centre name area
0 el_shaddai phone 01223327978 name phone
0 el_shaddai postcode cb11eg name postcode
0 el_shaddai pricerange cheap name pricerange
0 el_shaddai stars 0_star name stars
0 el_shaddai type guesthouse name type
0 alpha-milton_guest_house address 63_milton_road name address
0 alpha-milton_guest_house area north name area
0 alpha-milton_guest_house phone 01223311625 name phone
0 alpha-milton_guest_house postcode cb41xa name postcode
0 alpha-milton_guest_house pricerange moderate name pricerange
0 alpha-milton_guest_house stars 3_star name stars
0 alpha-milton_guest_house type guesthouse name type
0 alpha-milton_guest_house choice two name choice
0 alpha-milton_guest_house ref ahyotiab name ref
0 allenbell address 517a_coldham_lane name address
0 allenbell area east name area
0 allenbell phone 01223210353 name phone
0 allenbell postcode cb13js name postcode
0 allenbell pricerange cheap name pricerange
0 allenbell stars 4_star name stars
0 allenbell type guesthouse name type
0 allenbell choice two name choice
0 allenbell ref ahyotiab name ref
0 acorn_guest_house address 154_chesterton_road name address
0 acorn_guest_house area north name area
0 acorn_guest_house phone 01223353888 name phone
0 acorn_guest_house postcode cb41da name postcode
0 acorn_guest_house pricerange moderate name pricerange
0 acorn_guest_house stars 4_star name stars
0 acorn_guest_house type guesthouse name type
0 acorn_guest_house choice two name choice
0 acorn_guest_house ref ahyotiab name ref
0 a_and_b_guest_house address 124_tenison_road name address
0 a_and_b_guest_house area east name area
0 a_and_b_guest_house phone 01223315702 name phone
0 a_and_b_guest_house postcode cb12dp name postcode
0 a_and_b_guest_house pricerange moderate name pricerange
0 a_and_b_guest_house stars 4_star name stars
0 a_and_b_guest_house type guesthouse name type
0 a_and_b_guest_house choice two name choice
0 a_and_b_guest_house ref ahyotiab name ref
1 i need a cheap place to stay in the centre==sure , we have two guesthouses that fit , the 4_star alexander_bed_and_breakfast and the unrated el_shaddai . would you like to book a room at one ?==do either of those include free parking ?==yes , they both include free parking .==[]

0 alexander_bed_and_breakfast address 56_saint_barnabas_road name address
0 alexander_bed_and_breakfast area centre name area
0 alexander_bed_and_breakfast phone 01223525725 name phone
0 alexander_bed_and_breakfast postcode cb12de name postcode
0 alexander_bed_and_breakfast pricerange cheap name pricerange
0 alexander_bed_and_breakfast stars 4_star name stars
0 alexander_bed_and_breakfast type guesthouse name type
0 alexander_bed_and_breakfast choice two name choice
0 alexander_bed_and_breakfast ref ahyotiab name ref
0 alexander_bed_and_breakfast address 56_saint_barnabas_road name address
0 alexander_bed_and_breakfast area centre name area
0 alexander_bed_and_breakfast phone 01223525725 name phone
0 alexander_bed_and_breakfast postcode cb12de name postcode
0 alexander_bed_and_breakfast pricerange cheap name pricerange
0 alexander_bed_and_breakfast stars 4_star name stars
0 alexander_bed_and_breakfast type guesthouse name type
0 el_shaddai address 41_warkworth_street name address
0 el_shaddai area centre name area
0 el_shaddai phone 01223327978 name phone
0 el_shaddai postcode cb11eg name postcode
0 el_shaddai pricerange cheap name pricerange
0 el_shaddai stars 0_star name stars
0 el_shaddai type guesthouse name type
0 alpha-milton_guest_house address 63_milton_road name address
0 alpha-milton_guest_house area north name area
0 alpha-milton_guest_house phone 01223311625 name phone
0 alpha-milton_guest_house postcode cb41xa name postcode
0 alpha-milton_guest_house pricerange moderate name pricerange
0 alpha-milton_guest_house stars 3_star name stars
0 alpha-milton_guest_house type guesthouse name type
0 alpha-milton_guest_house choice two name choice
0 alpha-milton_guest_house ref ahyotiab name ref
0 allenbell address 517a_coldham_lane name address
0 allenbell area east name area
0 allenbell phone 01223210353 name phone
0 allenbell postcode cb13js name postcode
0 allenbell pricerange cheap name pricerange
0 allenbell stars 4_star name stars
0 allenbell type guesthouse name type
0 allenbell choice two name choice
0 allenbell ref ahyotiab name ref
0 acorn_guest_house address 154_chesterton_road name address
0 acorn_guest_house area north name area
0 acorn_guest_house phone 01223353888 name phone
0 acorn_guest_house postcode cb41da name postcode
0 acorn_guest_house pricerange moderate name pricerange
0 acorn_guest_house stars 4_star name stars
0 acorn_guest_house type guesthouse name type
0 acorn_guest_house choice two name choice
0 acorn_guest_house ref ahyotiab name ref
0 a_and_b_guest_house address 124_tenison_road name address
0 a_and_b_guest_house area east name area
0 a_and_b_guest_house phone 01223315702 name phone
0 a_and_b_guest_house postcode cb12dp name postcode
0 a_and_b_guest_house pricerange moderate name pricerange
0 a_and_b_guest_house stars 4_star name stars
0 a_and_b_guest_house type guesthouse name type
0 a_and_b_guest_house choice two name choice
0 a_and_b_guest_house ref ahyotiab name ref
1 i need a cheap place to stay in the centre==sure , we have two guesthouses that fit , the 4_star alexander_bed_and_breakfast and the unrated el_shaddai . would you like to book a room at one ?==do either of those include free parking ?==yes , they both include free parking .==then book one , doesn ' t matter which . eight people , two nights , starting wednesday .==i was able to book a reservation at el_shaddai . reference number is : ahyotiab . is there anything else you need ?==['ahyotiab', 'el_shaddai']

0 alexander_bed_and_breakfast address 56_saint_barnabas_road name address
0 alexander_bed_and_breakfast area centre name area
0 alexander_bed_and_breakfast phone 01223525725 name phone
0 alexander_bed_and_breakfast postcode cb12de name postcode
0 alexander_bed_and_breakfast pricerange cheap name pricerange
0 alexander_bed_and_breakfast stars 4_star name stars
0 alexander_bed_and_breakfast type guesthouse name type
0 alexander_bed_and_breakfast choice two name choice
0 alexander_bed_and_breakfast ref ahyotiab name ref
0 alexander_bed_and_breakfast address 56_saint_barnabas_road name address
0 alexander_bed_and_breakfast area centre name area
0 alexander_bed_and_breakfast phone 01223525725 name phone
0 alexander_bed_and_breakfast postcode cb12de name postcode
0 alexander_bed_and_breakfast pricerange cheap name pricerange
0 alexander_bed_and_breakfast stars 4_star name stars
0 alexander_bed_and_breakfast type guesthouse name type
0 el_shaddai address 41_warkworth_street name address
0 el_shaddai area centre name area
0 el_shaddai phone 01223327978 name phone
0 el_shaddai postcode cb11eg name postcode
0 el_shaddai pricerange cheap name pricerange
0 el_shaddai stars 0_star name stars
0 el_shaddai type guesthouse name type
0 alpha-milton_guest_house address 63_milton_road name address
0 alpha-milton_guest_house area north name area
0 alpha-milton_guest_house phone 01223311625 name phone
0 alpha-milton_guest_house postcode cb41xa name postcode
0 alpha-milton_guest_house pricerange moderate name pricerange
0 alpha-milton_guest_house stars 3_star name stars
0 alpha-milton_guest_house type guesthouse name type
0 alpha-milton_guest_house choice two name choice
0 alpha-milton_guest_house ref ahyotiab name ref
0 allenbell address 517a_coldham_lane name address
0 allenbell area east name area
0 allenbell phone 01223210353 name phone
0 allenbell postcode cb13js name postcode
0 allenbell pricerange cheap name pricerange
0 allenbell stars 4_star name stars
0 allenbell type guesthouse name type
0 allenbell choice two name choice
0 allenbell ref ahyotiab name ref
0 acorn_guest_house address 154_chesterton_road name address
0 acorn_guest_house area north name area
0 acorn_guest_house phone 01223353888 name phone
0 acorn_guest_house postcode cb41da name postcode
0 acorn_guest_house pricerange moderate name pricerange
0 acorn_guest_house stars 4_star name stars
0 acorn_guest_house type guesthouse name type
0 acorn_guest_house choice two name choice
0 acorn_guest_house ref ahyotiab name ref
0 a_and_b_guest_house address 124_tenison_road name address
0 a_and_b_guest_house area east name area
0 a_and_b_guest_house phone 01223315702 name phone
0 a_and_b_guest_house postcode cb12dp name postcode
0 a_and_b_guest_house pricerange moderate name pricerange
0 a_and_b_guest_house stars 4_star name stars
0 a_and_b_guest_house type guesthouse name type
0 a_and_b_guest_house choice two name choice
0 a_and_b_guest_house ref ahyotiab name ref
1 i need a cheap place to stay in the centre==sure , we have two guesthouses that fit , the 4_star alexander_bed_and_breakfast and the unrated el_shaddai . would you like to book a room at one ?==do either of those include free parking ?==yes , they both include free parking .==then book one , doesn ' t matter which . eight people , two nights , starting wednesday .==i was able to book a reservation at el_shaddai . reference number is : ahyotiab . is there anything else you need ?==no , that is all . thanks so much . bye .==thank you for calling . have a great day .==[]

0 anatolia address 30_bridge_street_city_centre name address
0 anatolia area centre name area
0 anatolia food turkish name food
0 anatolia phone 01223362372 name phone
0 anatolia postcode cb21uj name postcode
0 anatolia pricerange moderate name pricerange
0 anatolia type restaurant name type
0 anatolia choice three name choice
0 meze_bar address 196_mill_road_city_centre name address
0 meze_bar area centre name area
0 meze_bar food turkish name food
0 meze_bar postcode cb13nf name postcode
0 meze_bar pricerange expensive name pricerange
0 meze_bar type restaurant name type
0 meze_bar choice three name choice
0 efes_restaurant address king_street_city_centre name address
0 efes_restaurant area centre name area
0 efes_restaurant food turkish name food
0 efes_restaurant phone 01223500005 name phone
0 efes_restaurant postcode cb11ln name postcode
0 efes_restaurant pricerange moderate name pricerange
0 efes_restaurant type restaurant name type
0 efes_restaurant choice three name choice
0 the_missing_sock address finders_corner_newmarket_road name address
0 the_missing_sock area east name area
0 the_missing_sock food international name food
0 the_missing_sock phone 01223812660 name phone
0 the_missing_sock postcode cb259aq name postcode
0 the_missing_sock pricerange cheap name pricerange
0 the_missing_sock type restaurant name type
0 the_missing_sock choice three name choice
0 pizza_hut_city_centre address regent_street_city_centre name address
0 pizza_hut_city_centre area centre name area
0 pizza_hut_city_centre food italian name food
0 pizza_hut_city_centre phone 01223323737 name phone
0 pizza_hut_city_centre postcode cb21ab name postcode
0 pizza_hut_city_centre pricerange cheap name pricerange
0 pizza_hut_city_centre type restaurant name type
0 pizza_hut_city_centre choice three name choice
0 curry_garden address 106_regent_street_city_centre name address
0 curry_garden area centre name area
0 curry_garden food indian name food
0 curry_garden phone 01223302330 name phone
0 curry_garden postcode cb21dp name postcode
0 curry_garden pricerange expensive name pricerange
0 curry_garden type restaurant name type
0 curry_garden choice three name choice
0 anatolia address 30_bridge_street_city_centre name address
0 anatolia area centre name area
0 anatolia food turkish name food
0 anatolia phone 01223362372 name phone
0 anatolia postcode cb21uj name postcode
0 anatolia pricerange moderate name pricerange
0 anatolia type restaurant name type
1 i want afghan food in the centre of town .==what price range are you looking for ?==[]

0 anatolia address 30_bridge_street_city_centre name address
0 anatolia area centre name area
0 anatolia food turkish name food
0 anatolia phone 01223362372 name phone
0 anatolia postcode cb21uj name postcode
0 anatolia pricerange moderate name pricerange
0 anatolia type restaurant name type
0 anatolia choice three name choice
0 meze_bar address 196_mill_road_city_centre name address
0 meze_bar area centre name area
0 meze_bar food turkish name food
0 meze_bar postcode cb13nf name postcode
0 meze_bar pricerange expensive name pricerange
0 meze_bar type restaurant name type
0 meze_bar choice three name choice
0 efes_restaurant address king_street_city_centre name address
0 efes_restaurant area centre name area
0 efes_restaurant food turkish name food
0 efes_restaurant phone 01223500005 name phone
0 efes_restaurant postcode cb11ln name postcode
0 efes_restaurant pricerange moderate name pricerange
0 efes_restaurant type restaurant name type
0 efes_restaurant choice three name choice
0 the_missing_sock address finders_corner_newmarket_road name address
0 the_missing_sock area east name area
0 the_missing_sock food international name food
0 the_missing_sock phone 01223812660 name phone
0 the_missing_sock postcode cb259aq name postcode
0 the_missing_sock pricerange cheap name pricerange
0 the_missing_sock type restaurant name type
0 the_missing_sock choice three name choice
0 pizza_hut_city_centre address regent_street_city_centre name address
0 pizza_hut_city_centre area centre name area
0 pizza_hut_city_centre food italian name food
0 pizza_hut_city_centre phone 01223323737 name phone
0 pizza_hut_city_centre postcode cb21ab name postcode
0 pizza_hut_city_centre pricerange cheap name pricerange
0 pizza_hut_city_centre type restaurant name type
0 pizza_hut_city_centre choice three name choice
0 curry_garden address 106_regent_street_city_centre name address
0 curry_garden area centre name area
0 curry_garden food indian name food
0 curry_garden phone 01223302330 name phone
0 curry_garden postcode cb21dp name postcode
0 curry_garden pricerange expensive name pricerange
0 curry_garden type restaurant name type
0 curry_garden choice three name choice
0 anatolia address 30_bridge_street_city_centre name address
0 anatolia area centre name area
0 anatolia food turkish name food
0 anatolia phone 01223362372 name phone
0 anatolia postcode cb21uj name postcode
0 anatolia pricerange moderate name pricerange
0 anatolia type restaurant name type
1 i want afghan food in the centre of town .==what price range are you looking for ?==any price range will be fine .==what area are you looking for ?==[]

0 anatolia address 30_bridge_street_city_centre name address
0 anatolia area centre name area
0 anatolia food turkish name food
0 anatolia phone 01223362372 name phone
0 anatolia postcode cb21uj name postcode
0 anatolia pricerange moderate name pricerange
0 anatolia type restaurant name type
0 anatolia choice three name choice
0 meze_bar address 196_mill_road_city_centre name address
0 meze_bar area centre name area
0 meze_bar food turkish name food
0 meze_bar postcode cb13nf name postcode
0 meze_bar pricerange expensive name pricerange
0 meze_bar type restaurant name type
0 meze_bar choice three name choice
0 efes_restaurant address king_street_city_centre name address
0 efes_restaurant area centre name area
0 efes_restaurant food turkish name food
0 efes_restaurant phone 01223500005 name phone
0 efes_restaurant postcode cb11ln name postcode
0 efes_restaurant pricerange moderate name pricerange
0 efes_restaurant type restaurant name type
0 efes_restaurant choice three name choice
0 the_missing_sock address finders_corner_newmarket_road name address
0 the_missing_sock area east name area
0 the_missing_sock food international name food
0 the_missing_sock phone 01223812660 name phone
0 the_missing_sock postcode cb259aq name postcode
0 the_missing_sock pricerange cheap name pricerange
0 the_missing_sock type restaurant name type
0 the_missing_sock choice three name choice
0 pizza_hut_city_centre address regent_street_city_centre name address
0 pizza_hut_city_centre area centre name area
0 pizza_hut_city_centre food italian name food
0 pizza_hut_city_centre phone 01223323737 name phone
0 pizza_hut_city_centre postcode cb21ab name postcode
0 pizza_hut_city_centre pricerange cheap name pricerange
0 pizza_hut_city_centre type restaurant name type
0 pizza_hut_city_centre choice three name choice
0 curry_garden address 106_regent_street_city_centre name address
0 curry_garden area centre name area
0 curry_garden food indian name food
0 curry_garden phone 01223302330 name phone
0 curry_garden postcode cb21dp name postcode
0 curry_garden pricerange expensive name pricerange
0 curry_garden type restaurant name type
0 curry_garden choice three name choice
0 anatolia address 30_bridge_street_city_centre name address
0 anatolia area centre name area
0 anatolia food turkish name food
0 anatolia phone 01223362372 name phone
0 anatolia postcode cb21uj name postcode
0 anatolia pricerange moderate name pricerange
0 anatolia type restaurant name type
1 i want afghan food in the centre of town .==what price range are you looking for ?==any price range will be fine .==what area are you looking for ?==centre part of town .==there are no restaurants that serve afghan food in the center of town .==[]

0 anatolia address 30_bridge_street_city_centre name address
0 anatolia area centre name area
0 anatolia food turkish name food
0 anatolia phone 01223362372 name phone
0 anatolia postcode cb21uj name postcode
0 anatolia pricerange moderate name pricerange
0 anatolia type restaurant name type
0 anatolia choice three name choice
0 meze_bar address 196_mill_road_city_centre name address
0 meze_bar area centre name area
0 meze_bar food turkish name food
0 meze_bar postcode cb13nf name postcode
0 meze_bar pricerange expensive name pricerange
0 meze_bar type restaurant name type
0 meze_bar choice three name choice
0 efes_restaurant address king_street_city_centre name address
0 efes_restaurant area centre name area
0 efes_restaurant food turkish name food
0 efes_restaurant phone 01223500005 name phone
0 efes_restaurant postcode cb11ln name postcode
0 efes_restaurant pricerange moderate name pricerange
0 efes_restaurant type restaurant name type
0 efes_restaurant choice three name choice
0 the_missing_sock address finders_corner_newmarket_road name address
0 the_missing_sock area east name area
0 the_missing_sock food international name food
0 the_missing_sock phone 01223812660 name phone
0 the_missing_sock postcode cb259aq name postcode
0 the_missing_sock pricerange cheap name pricerange
0 the_missing_sock type restaurant name type
0 the_missing_sock choice three name choice
0 pizza_hut_city_centre address regent_street_city_centre name address
0 pizza_hut_city_centre area centre name area
0 pizza_hut_city_centre food italian name food
0 pizza_hut_city_centre phone 01223323737 name phone
0 pizza_hut_city_centre postcode cb21ab name postcode
0 pizza_hut_city_centre pricerange cheap name pricerange
0 pizza_hut_city_centre type restaurant name type
0 pizza_hut_city_centre choice three name choice
0 curry_garden address 106_regent_street_city_centre name address
0 curry_garden area centre name area
0 curry_garden food indian name food
0 curry_garden phone 01223302330 name phone
0 curry_garden postcode cb21dp name postcode
0 curry_garden pricerange expensive name pricerange
0 curry_garden type restaurant name type
0 curry_garden choice three name choice
0 anatolia address 30_bridge_street_city_centre name address
0 anatolia area centre name area
0 anatolia food turkish name food
0 anatolia phone 01223362372 name phone
0 anatolia postcode cb21uj name postcode
0 anatolia pricerange moderate name pricerange
0 anatolia type restaurant name type
1 i want afghan food in the centre of town .==what price range are you looking for ?==any price range will be fine .==what area are you looking for ?==centre part of town .==there are no restaurants that serve afghan food in the center of town .==how about a place serving turkish food ?==there are three restaurants , the locations are bridge street city centre , king_street_city_centre , and the more expensive is on mill road city centre . which do you prefer ?==['king_street_city_centre', 'expensive', 'three', 'centre']

0 anatolia address 30_bridge_street_city_centre name address
0 anatolia area centre name area
0 anatolia food turkish name food
0 anatolia phone 01223362372 name phone
0 anatolia postcode cb21uj name postcode
0 anatolia pricerange moderate name pricerange
0 anatolia type restaurant name type
0 anatolia choice three name choice
0 meze_bar address 196_mill_road_city_centre name address
0 meze_bar area centre name area
0 meze_bar food turkish name food
0 meze_bar postcode cb13nf name postcode
0 meze_bar pricerange expensive name pricerange
0 meze_bar type restaurant name type
0 meze_bar choice three name choice
0 efes_restaurant address king_street_city_centre name address
0 efes_restaurant area centre name area
0 efes_restaurant food turkish name food
0 efes_restaurant phone 01223500005 name phone
0 efes_restaurant postcode cb11ln name postcode
0 efes_restaurant pricerange moderate name pricerange
0 efes_restaurant type restaurant name type
0 efes_restaurant choice three name choice
0 the_missing_sock address finders_corner_newmarket_road name address
0 the_missing_sock area east name area
0 the_missing_sock food international name food
0 the_missing_sock phone 01223812660 name phone
0 the_missing_sock postcode cb259aq name postcode
0 the_missing_sock pricerange cheap name pricerange
0 the_missing_sock type restaurant name type
0 the_missing_sock choice three name choice
0 pizza_hut_city_centre address regent_street_city_centre name address
0 pizza_hut_city_centre area centre name area
0 pizza_hut_city_centre food italian name food
0 pizza_hut_city_centre phone 01223323737 name phone
0 pizza_hut_city_centre postcode cb21ab name postcode
0 pizza_hut_city_centre pricerange cheap name pricerange
0 pizza_hut_city_centre type restaurant name type
0 pizza_hut_city_centre choice three name choice
0 curry_garden address 106_regent_street_city_centre name address
0 curry_garden area centre name area
0 curry_garden food indian name food
0 curry_garden phone 01223302330 name phone
0 curry_garden postcode cb21dp name postcode
0 curry_garden pricerange expensive name pricerange
0 curry_garden type restaurant name type
0 curry_garden choice three name choice
0 anatolia address 30_bridge_street_city_centre name address
0 anatolia area centre name area
0 anatolia food turkish name food
0 anatolia phone 01223362372 name phone
0 anatolia postcode cb21uj name postcode
0 anatolia pricerange moderate name pricerange
0 anatolia type restaurant name type
1 i want afghan food in the centre of town .==what price range are you looking for ?==any price range will be fine .==what area are you looking for ?==centre part of town .==there are no restaurants that serve afghan food in the center of town .==how about a place serving turkish food ?==there are three restaurants , the locations are bridge street city centre , king_street_city_centre , and the more expensive is on mill road city centre . which do you prefer ?==i don ' t care==anatolia meets your criteria . would you like their contact information ?==['anatolia']

0 anatolia address 30_bridge_street_city_centre name address
0 anatolia area centre name area
0 anatolia food turkish name food
0 anatolia phone 01223362372 name phone
0 anatolia postcode cb21uj name postcode
0 anatolia pricerange moderate name pricerange
0 anatolia type restaurant name type
0 anatolia choice three name choice
0 meze_bar address 196_mill_road_city_centre name address
0 meze_bar area centre name area
0 meze_bar food turkish name food
0 meze_bar postcode cb13nf name postcode
0 meze_bar pricerange expensive name pricerange
0 meze_bar type restaurant name type
0 meze_bar choice three name choice
0 efes_restaurant address king_street_city_centre name address
0 efes_restaurant area centre name area
0 efes_restaurant food turkish name food
0 efes_restaurant phone 01223500005 name phone
0 efes_restaurant postcode cb11ln name postcode
0 efes_restaurant pricerange moderate name pricerange
0 efes_restaurant type restaurant name type
0 efes_restaurant choice three name choice
0 the_missing_sock address finders_corner_newmarket_road name address
0 the_missing_sock area east name area
0 the_missing_sock food international name food
0 the_missing_sock phone 01223812660 name phone
0 the_missing_sock postcode cb259aq name postcode
0 the_missing_sock pricerange cheap name pricerange
0 the_missing_sock type restaurant name type
0 the_missing_sock choice three name choice
0 pizza_hut_city_centre address regent_street_city_centre name address
0 pizza_hut_city_centre area centre name area
0 pizza_hut_city_centre food italian name food
0 pizza_hut_city_centre phone 01223323737 name phone
0 pizza_hut_city_centre postcode cb21ab name postcode
0 pizza_hut_city_centre pricerange cheap name pricerange
0 pizza_hut_city_centre type restaurant name type
0 pizza_hut_city_centre choice three name choice
0 curry_garden address 106_regent_street_city_centre name address
0 curry_garden area centre name area
0 curry_garden food indian name food
0 curry_garden phone 01223302330 name phone
0 curry_garden postcode cb21dp name postcode
0 curry_garden pricerange expensive name pricerange
0 curry_garden type restaurant name type
0 curry_garden choice three name choice
0 anatolia address 30_bridge_street_city_centre name address
0 anatolia area centre name area
0 anatolia food turkish name food
0 anatolia phone 01223362372 name phone
0 anatolia postcode cb21uj name postcode
0 anatolia pricerange moderate name pricerange
0 anatolia type restaurant name type
1 i want afghan food in the centre of town .==what price range are you looking for ?==any price range will be fine .==what area are you looking for ?==centre part of town .==there are no restaurants that serve afghan food in the center of town .==how about a place serving turkish food ?==there are three restaurants , the locations are bridge street city centre , king_street_city_centre , and the more expensive is on mill road city centre . which do you prefer ?==i don ' t care==anatolia meets your criteria . would you like their contact information ?==yes , what is their price range and address ?==anatolia is in the moderate price range and is located at 30_bridge_street_city_centre .==['30_bridge_street_city_centre', 'moderate', 'anatolia']

0 anatolia address 30_bridge_street_city_centre name address
0 anatolia area centre name area
0 anatolia food turkish name food
0 anatolia phone 01223362372 name phone
0 anatolia postcode cb21uj name postcode
0 anatolia pricerange moderate name pricerange
0 anatolia type restaurant name type
0 anatolia choice three name choice
0 meze_bar address 196_mill_road_city_centre name address
0 meze_bar area centre name area
0 meze_bar food turkish name food
0 meze_bar postcode cb13nf name postcode
0 meze_bar pricerange expensive name pricerange
0 meze_bar type restaurant name type
0 meze_bar choice three name choice
0 efes_restaurant address king_street_city_centre name address
0 efes_restaurant area centre name area
0 efes_restaurant food turkish name food
0 efes_restaurant phone 01223500005 name phone
0 efes_restaurant postcode cb11ln name postcode
0 efes_restaurant pricerange moderate name pricerange
0 efes_restaurant type restaurant name type
0 efes_restaurant choice three name choice
0 the_missing_sock address finders_corner_newmarket_road name address
0 the_missing_sock area east name area
0 the_missing_sock food international name food
0 the_missing_sock phone 01223812660 name phone
0 the_missing_sock postcode cb259aq name postcode
0 the_missing_sock pricerange cheap name pricerange
0 the_missing_sock type restaurant name type
0 the_missing_sock choice three name choice
0 pizza_hut_city_centre address regent_street_city_centre name address
0 pizza_hut_city_centre area centre name area
0 pizza_hut_city_centre food italian name food
0 pizza_hut_city_centre phone 01223323737 name phone
0 pizza_hut_city_centre postcode cb21ab name postcode
0 pizza_hut_city_centre pricerange cheap name pricerange
0 pizza_hut_city_centre type restaurant name type
0 pizza_hut_city_centre choice three name choice
0 curry_garden address 106_regent_street_city_centre name address
0 curry_garden area centre name area
0 curry_garden food indian name food
0 curry_garden phone 01223302330 name phone
0 curry_garden postcode cb21dp name postcode
0 curry_garden pricerange expensive name pricerange
0 curry_garden type restaurant name type
0 curry_garden choice three name choice
0 anatolia address 30_bridge_street_city_centre name address
0 anatolia area centre name area
0 anatolia food turkish name food
0 anatolia phone 01223362372 name phone
0 anatolia postcode cb21uj name postcode
0 anatolia pricerange moderate name pricerange
0 anatolia type restaurant name type
1 i want afghan food in the centre of town .==what price range are you looking for ?==any price range will be fine .==what area are you looking for ?==centre part of town .==there are no restaurants that serve afghan food in the center of town .==how about a place serving turkish food ?==there are three restaurants , the locations are bridge street city centre , king_street_city_centre , and the more expensive is on mill road city centre . which do you prefer ?==i don ' t care==anatolia meets your criteria . would you like their contact information ?==yes , what is their price range and address ?==anatolia is in the moderate price range and is located at 30_bridge_street_city_centre .==thank you . good bye .==thank you , goodbye !==[]

0 j_restaurant address 86_regent_street_city_centre name address
0 j_restaurant area centre name area
0 j_restaurant food asian_oriental name food
0 j_restaurant phone 01223307581 name phone
0 j_restaurant postcode cb21dp name postcode
0 j_restaurant pricerange cheap name pricerange
0 j_restaurant type restaurant name type
0 j_restaurant choice 2 name choice
0 j_restaurant ref f10eigq3 name ref
0 dojo_noodle_bar address 40210_millers_yard_city_centre name address
0 dojo_noodle_bar area centre name area
0 dojo_noodle_bar food asian_oriental name food
0 dojo_noodle_bar phone 01223363471 name phone
0 dojo_noodle_bar postcode cb21rq name postcode
0 dojo_noodle_bar pricerange cheap name pricerange
0 dojo_noodle_bar type restaurant name type
0 dojo_noodle_bar choice 2 name choice
0 dojo_noodle_bar ref f10eigq3 name ref
0 pizza_hut_city_centre address regent_street_city_centre name address
0 pizza_hut_city_centre area centre name area
0 pizza_hut_city_centre food italian name food
0 pizza_hut_city_centre phone 01223323737 name phone
0 pizza_hut_city_centre postcode cb21ab name postcode
0 pizza_hut_city_centre pricerange cheap name pricerange
0 pizza_hut_city_centre type restaurant name type
0 pizza_hut_city_centre choice 2 name choice
0 pizza_hut_city_centre ref f10eigq3 name ref
0 the_missing_sock address finders_corner_newmarket_road name address
0 the_missing_sock area east name area
0 the_missing_sock food international name food
0 the_missing_sock phone 01223812660 name phone
0 the_missing_sock postcode cb259aq name postcode
0 the_missing_sock pricerange cheap name pricerange
0 the_missing_sock type restaurant name type
0 the_missing_sock choice 2 name choice
0 the_missing_sock ref f10eigq3 name ref
0 j_restaurant address 86_regent_street_city_centre name address
0 j_restaurant area centre name area
0 j_restaurant food asian_oriental name food
0 j_restaurant phone 01223307581 name phone
0 j_restaurant postcode cb21dp name postcode
0 j_restaurant pricerange cheap name pricerange
0 j_restaurant type restaurant name type
0 curry_garden address 106_regent_street_city_centre name address
0 curry_garden area centre name area
0 curry_garden food indian name food
0 curry_garden phone 01223302330 name phone
0 curry_garden postcode cb21dp name postcode
0 curry_garden pricerange expensive name pricerange
0 curry_garden type restaurant name type
0 curry_garden choice 2 name choice
0 curry_garden ref f10eigq3 name ref
0 dojo_noodle_bar address 40210_millers_yard_city_centre name address
0 dojo_noodle_bar area centre name area
0 dojo_noodle_bar food asian_oriental name food
0 dojo_noodle_bar phone 01223363471 name phone
0 dojo_noodle_bar postcode cb21rq name postcode
0 dojo_noodle_bar pricerange cheap name pricerange
0 dojo_noodle_bar type restaurant name type
1 i need assistance finding a restaurant that is cheap and serves british food , can you help me ?==i am sorry , i do not have any cheaply priced british restaurants in the city . would you like a different type of food or maybe a different price range ?==[]

0 j_restaurant address 86_regent_street_city_centre name address
0 j_restaurant area centre name area
0 j_restaurant food asian_oriental name food
0 j_restaurant phone 01223307581 name phone
0 j_restaurant postcode cb21dp name postcode
0 j_restaurant pricerange cheap name pricerange
0 j_restaurant type restaurant name type
0 j_restaurant choice 2 name choice
0 j_restaurant ref f10eigq3 name ref
0 dojo_noodle_bar address 40210_millers_yard_city_centre name address
0 dojo_noodle_bar area centre name area
0 dojo_noodle_bar food asian_oriental name food
0 dojo_noodle_bar phone 01223363471 name phone
0 dojo_noodle_bar postcode cb21rq name postcode
0 dojo_noodle_bar pricerange cheap name pricerange
0 dojo_noodle_bar type restaurant name type
0 dojo_noodle_bar choice 2 name choice
0 dojo_noodle_bar ref f10eigq3 name ref
0 pizza_hut_city_centre address regent_street_city_centre name address
0 pizza_hut_city_centre area centre name area
0 pizza_hut_city_centre food italian name food
0 pizza_hut_city_centre phone 01223323737 name phone
0 pizza_hut_city_centre postcode cb21ab name postcode
0 pizza_hut_city_centre pricerange cheap name pricerange
0 pizza_hut_city_centre type restaurant name type
0 pizza_hut_city_centre choice 2 name choice
0 pizza_hut_city_centre ref f10eigq3 name ref
0 the_missing_sock address finders_corner_newmarket_road name address
0 the_missing_sock area east name area
0 the_missing_sock food international name food
0 the_missing_sock phone 01223812660 name phone
0 the_missing_sock postcode cb259aq name postcode
0 the_missing_sock pricerange cheap name pricerange
0 the_missing_sock type restaurant name type
0 the_missing_sock choice 2 name choice
0 the_missing_sock ref f10eigq3 name ref
0 j_restaurant address 86_regent_street_city_centre name address
0 j_restaurant area centre name area
0 j_restaurant food asian_oriental name food
0 j_restaurant phone 01223307581 name phone
0 j_restaurant postcode cb21dp name postcode
0 j_restaurant pricerange cheap name pricerange
0 j_restaurant type restaurant name type
0 curry_garden address 106_regent_street_city_centre name address
0 curry_garden area centre name area
0 curry_garden food indian name food
0 curry_garden phone 01223302330 name phone
0 curry_garden postcode cb21dp name postcode
0 curry_garden pricerange expensive name pricerange
0 curry_garden type restaurant name type
0 curry_garden choice 2 name choice
0 curry_garden ref f10eigq3 name ref
0 dojo_noodle_bar address 40210_millers_yard_city_centre name address
0 dojo_noodle_bar area centre name area
0 dojo_noodle_bar food asian_oriental name food
0 dojo_noodle_bar phone 01223363471 name phone
0 dojo_noodle_bar postcode cb21rq name postcode
0 dojo_noodle_bar pricerange cheap name pricerange
0 dojo_noodle_bar type restaurant name type
1 i need assistance finding a restaurant that is cheap and serves british food , can you help me ?==i am sorry , i do not have any cheaply priced british restaurants in the city . would you like a different type of food or maybe a different price range ?==do you have any asian_oriental restaurants in the same price range ?==yes i found 2 cheap asian_oriental places to eat . the dojo_noodle_bar and j_restaurant . would you like me to book a table for you ?==['asian_oriental', 'dojo_noodle_bar', '2', 'cheap', 'j_restaurant']

0 j_restaurant address 86_regent_street_city_centre name address
0 j_restaurant area centre name area
0 j_restaurant food asian_oriental name food
0 j_restaurant phone 01223307581 name phone
0 j_restaurant postcode cb21dp name postcode
0 j_restaurant pricerange cheap name pricerange
0 j_restaurant type restaurant name type
0 j_restaurant choice 2 name choice
0 j_restaurant ref f10eigq3 name ref
0 dojo_noodle_bar address 40210_millers_yard_city_centre name address
0 dojo_noodle_bar area centre name area
0 dojo_noodle_bar food asian_oriental name food
0 dojo_noodle_bar phone 01223363471 name phone
0 dojo_noodle_bar postcode cb21rq name postcode
0 dojo_noodle_bar pricerange cheap name pricerange
0 dojo_noodle_bar type restaurant name type
0 dojo_noodle_bar choice 2 name choice
0 dojo_noodle_bar ref f10eigq3 name ref
0 pizza_hut_city_centre address regent_street_city_centre name address
0 pizza_hut_city_centre area centre name area
0 pizza_hut_city_centre food italian name food
0 pizza_hut_city_centre phone 01223323737 name phone
0 pizza_hut_city_centre postcode cb21ab name postcode
0 pizza_hut_city_centre pricerange cheap name pricerange
0 pizza_hut_city_centre type restaurant name type
0 pizza_hut_city_centre choice 2 name choice
0 pizza_hut_city_centre ref f10eigq3 name ref
0 the_missing_sock address finders_corner_newmarket_road name address
0 the_missing_sock area east name area
0 the_missing_sock food international name food
0 the_missing_sock phone 01223812660 name phone
0 the_missing_sock postcode cb259aq name postcode
0 the_missing_sock pricerange cheap name pricerange
0 the_missing_sock type restaurant name type
0 the_missing_sock choice 2 name choice
0 the_missing_sock ref f10eigq3 name ref
0 j_restaurant address 86_regent_street_city_centre name address
0 j_restaurant area centre name area
0 j_restaurant food asian_oriental name food
0 j_restaurant phone 01223307581 name phone
0 j_restaurant postcode cb21dp name postcode
0 j_restaurant pricerange cheap name pricerange
0 j_restaurant type restaurant name type
0 curry_garden address 106_regent_street_city_centre name address
0 curry_garden area centre name area
0 curry_garden food indian name food
0 curry_garden phone 01223302330 name phone
0 curry_garden postcode cb21dp name postcode
0 curry_garden pricerange expensive name pricerange
0 curry_garden type restaurant name type
0 curry_garden choice 2 name choice
0 curry_garden ref f10eigq3 name ref
0 dojo_noodle_bar address 40210_millers_yard_city_centre name address
0 dojo_noodle_bar area centre name area
0 dojo_noodle_bar food asian_oriental name food
0 dojo_noodle_bar phone 01223363471 name phone
0 dojo_noodle_bar postcode cb21rq name postcode
0 dojo_noodle_bar pricerange cheap name pricerange
0 dojo_noodle_bar type restaurant name type
1 i need assistance finding a restaurant that is cheap and serves british food , can you help me ?==i am sorry , i do not have any cheaply priced british restaurants in the city . would you like a different type of food or maybe a different price range ?==do you have any asian_oriental restaurants in the same price range ?==yes i found 2 cheap asian_oriental places to eat . the dojo_noodle_bar and j_restaurant . would you like me to book a table for you ?==yes . please book me a table at the dojo_noodle_bar for 7 people at 19:00 on wednesday .==i couldn ' t get you a table at dojo , i can get you one at j_restaurant , if you want ?==['j_restaurant']

0 j_restaurant address 86_regent_street_city_centre name address
0 j_restaurant area centre name area
0 j_restaurant food asian_oriental name food
0 j_restaurant phone 01223307581 name phone
0 j_restaurant postcode cb21dp name postcode
0 j_restaurant pricerange cheap name pricerange
0 j_restaurant type restaurant name type
0 j_restaurant choice 2 name choice
0 j_restaurant ref f10eigq3 name ref
0 dojo_noodle_bar address 40210_millers_yard_city_centre name address
0 dojo_noodle_bar area centre name area
0 dojo_noodle_bar food asian_oriental name food
0 dojo_noodle_bar phone 01223363471 name phone
0 dojo_noodle_bar postcode cb21rq name postcode
0 dojo_noodle_bar pricerange cheap name pricerange
0 dojo_noodle_bar type restaurant name type
0 dojo_noodle_bar choice 2 name choice
0 dojo_noodle_bar ref f10eigq3 name ref
0 pizza_hut_city_centre address regent_street_city_centre name address
0 pizza_hut_city_centre area centre name area
0 pizza_hut_city_centre food italian name food
0 pizza_hut_city_centre phone 01223323737 name phone
0 pizza_hut_city_centre postcode cb21ab name postcode
0 pizza_hut_city_centre pricerange cheap name pricerange
0 pizza_hut_city_centre type restaurant name type
0 pizza_hut_city_centre choice 2 name choice
0 pizza_hut_city_centre ref f10eigq3 name ref
0 the_missing_sock address finders_corner_newmarket_road name address
0 the_missing_sock area east name area
0 the_missing_sock food international name food
0 the_missing_sock phone 01223812660 name phone
0 the_missing_sock postcode cb259aq name postcode
0 the_missing_sock pricerange cheap name pricerange
0 the_missing_sock type restaurant name type
0 the_missing_sock choice 2 name choice
0 the_missing_sock ref f10eigq3 name ref
0 j_restaurant address 86_regent_street_city_centre name address
0 j_restaurant area centre name area
0 j_restaurant food asian_oriental name food
0 j_restaurant phone 01223307581 name phone
0 j_restaurant postcode cb21dp name postcode
0 j_restaurant pricerange cheap name pricerange
0 j_restaurant type restaurant name type
0 curry_garden address 106_regent_street_city_centre name address
0 curry_garden area centre name area
0 curry_garden food indian name food
0 curry_garden phone 01223302330 name phone
0 curry_garden postcode cb21dp name postcode
0 curry_garden pricerange expensive name pricerange
0 curry_garden type restaurant name type
0 curry_garden choice 2 name choice
0 curry_garden ref f10eigq3 name ref
0 dojo_noodle_bar address 40210_millers_yard_city_centre name address
0 dojo_noodle_bar area centre name area
0 dojo_noodle_bar food asian_oriental name food
0 dojo_noodle_bar phone 01223363471 name phone
0 dojo_noodle_bar postcode cb21rq name postcode
0 dojo_noodle_bar pricerange cheap name pricerange
0 dojo_noodle_bar type restaurant name type
1 i need assistance finding a restaurant that is cheap and serves british food , can you help me ?==i am sorry , i do not have any cheaply priced british restaurants in the city . would you like a different type of food or maybe a different price range ?==do you have any asian_oriental restaurants in the same price range ?==yes i found 2 cheap asian_oriental places to eat . the dojo_noodle_bar and j_restaurant . would you like me to book a table for you ?==yes . please book me a table at the dojo_noodle_bar for 7 people at 19:00 on wednesday .==i couldn ' t get you a table at dojo , i can get you one at j_restaurant , if you want ?==that works . same parameters , please . i need the reference number too .==booked ! your table will be reserved for 15 minutes . reference number: f10eigq3 .==['f10eigq3']

0 j_restaurant address 86_regent_street_city_centre name address
0 j_restaurant area centre name area
0 j_restaurant food asian_oriental name food
0 j_restaurant phone 01223307581 name phone
0 j_restaurant postcode cb21dp name postcode
0 j_restaurant pricerange cheap name pricerange
0 j_restaurant type restaurant name type
0 j_restaurant choice 2 name choice
0 j_restaurant ref f10eigq3 name ref
0 dojo_noodle_bar address 40210_millers_yard_city_centre name address
0 dojo_noodle_bar area centre name area
0 dojo_noodle_bar food asian_oriental name food
0 dojo_noodle_bar phone 01223363471 name phone
0 dojo_noodle_bar postcode cb21rq name postcode
0 dojo_noodle_bar pricerange cheap name pricerange
0 dojo_noodle_bar type restaurant name type
0 dojo_noodle_bar choice 2 name choice
0 dojo_noodle_bar ref f10eigq3 name ref
0 pizza_hut_city_centre address regent_street_city_centre name address
0 pizza_hut_city_centre area centre name area
0 pizza_hut_city_centre food italian name food
0 pizza_hut_city_centre phone 01223323737 name phone
0 pizza_hut_city_centre postcode cb21ab name postcode
0 pizza_hut_city_centre pricerange cheap name pricerange
0 pizza_hut_city_centre type restaurant name type
0 pizza_hut_city_centre choice 2 name choice
0 pizza_hut_city_centre ref f10eigq3 name ref
0 the_missing_sock address finders_corner_newmarket_road name address
0 the_missing_sock area east name area
0 the_missing_sock food international name food
0 the_missing_sock phone 01223812660 name phone
0 the_missing_sock postcode cb259aq name postcode
0 the_missing_sock pricerange cheap name pricerange
0 the_missing_sock type restaurant name type
0 the_missing_sock choice 2 name choice
0 the_missing_sock ref f10eigq3 name ref
0 j_restaurant address 86_regent_street_city_centre name address
0 j_restaurant area centre name area
0 j_restaurant food asian_oriental name food
0 j_restaurant phone 01223307581 name phone
0 j_restaurant postcode cb21dp name postcode
0 j_restaurant pricerange cheap name pricerange
0 j_restaurant type restaurant name type
0 curry_garden address 106_regent_street_city_centre name address
0 curry_garden area centre name area
0 curry_garden food indian name food
0 curry_garden phone 01223302330 name phone
0 curry_garden postcode cb21dp name postcode
0 curry_garden pricerange expensive name pricerange
0 curry_garden type restaurant name type
0 curry_garden choice 2 name choice
0 curry_garden ref f10eigq3 name ref
0 dojo_noodle_bar address 40210_millers_yard_city_centre name address
0 dojo_noodle_bar area centre name area
0 dojo_noodle_bar food asian_oriental name food
0 dojo_noodle_bar phone 01223363471 name phone
0 dojo_noodle_bar postcode cb21rq name postcode
0 dojo_noodle_bar pricerange cheap name pricerange
0 dojo_noodle_bar type restaurant name type
1 i need assistance finding a restaurant that is cheap and serves british food , can you help me ?==i am sorry , i do not have any cheaply priced british restaurants in the city . would you like a different type of food or maybe a different price range ?==do you have any asian_oriental restaurants in the same price range ?==yes i found 2 cheap asian_oriental places to eat . the dojo_noodle_bar and j_restaurant . would you like me to book a table for you ?==yes . please book me a table at the dojo_noodle_bar for 7 people at 19:00 on wednesday .==i couldn ' t get you a table at dojo , i can get you one at j_restaurant , if you want ?==that works . same parameters , please . i need the reference number too .==booked ! your table will be reserved for 15 minutes . reference number: f10eigq3 .==great thank you for all your help .==do you need anything else ?==[]

0 j_restaurant address 86_regent_street_city_centre name address
0 j_restaurant area centre name area
0 j_restaurant food asian_oriental name food
0 j_restaurant phone 01223307581 name phone
0 j_restaurant postcode cb21dp name postcode
0 j_restaurant pricerange cheap name pricerange
0 j_restaurant type restaurant name type
0 j_restaurant choice 2 name choice
0 j_restaurant ref f10eigq3 name ref
0 dojo_noodle_bar address 40210_millers_yard_city_centre name address
0 dojo_noodle_bar area centre name area
0 dojo_noodle_bar food asian_oriental name food
0 dojo_noodle_bar phone 01223363471 name phone
0 dojo_noodle_bar postcode cb21rq name postcode
0 dojo_noodle_bar pricerange cheap name pricerange
0 dojo_noodle_bar type restaurant name type
0 dojo_noodle_bar choice 2 name choice
0 dojo_noodle_bar ref f10eigq3 name ref
0 pizza_hut_city_centre address regent_street_city_centre name address
0 pizza_hut_city_centre area centre name area
0 pizza_hut_city_centre food italian name food
0 pizza_hut_city_centre phone 01223323737 name phone
0 pizza_hut_city_centre postcode cb21ab name postcode
0 pizza_hut_city_centre pricerange cheap name pricerange
0 pizza_hut_city_centre type restaurant name type
0 pizza_hut_city_centre choice 2 name choice
0 pizza_hut_city_centre ref f10eigq3 name ref
0 the_missing_sock address finders_corner_newmarket_road name address
0 the_missing_sock area east name area
0 the_missing_sock food international name food
0 the_missing_sock phone 01223812660 name phone
0 the_missing_sock postcode cb259aq name postcode
0 the_missing_sock pricerange cheap name pricerange
0 the_missing_sock type restaurant name type
0 the_missing_sock choice 2 name choice
0 the_missing_sock ref f10eigq3 name ref
0 j_restaurant address 86_regent_street_city_centre name address
0 j_restaurant area centre name area
0 j_restaurant food asian_oriental name food
0 j_restaurant phone 01223307581 name phone
0 j_restaurant postcode cb21dp name postcode
0 j_restaurant pricerange cheap name pricerange
0 j_restaurant type restaurant name type
0 curry_garden address 106_regent_street_city_centre name address
0 curry_garden area centre name area
0 curry_garden food indian name food
0 curry_garden phone 01223302330 name phone
0 curry_garden postcode cb21dp name postcode
0 curry_garden pricerange expensive name pricerange
0 curry_garden type restaurant name type
0 curry_garden choice 2 name choice
0 curry_garden ref f10eigq3 name ref
0 dojo_noodle_bar address 40210_millers_yard_city_centre name address
0 dojo_noodle_bar area centre name area
0 dojo_noodle_bar food asian_oriental name food
0 dojo_noodle_bar phone 01223363471 name phone
0 dojo_noodle_bar postcode cb21rq name postcode
0 dojo_noodle_bar pricerange cheap name pricerange
0 dojo_noodle_bar type restaurant name type
1 i need assistance finding a restaurant that is cheap and serves british food , can you help me ?==i am sorry , i do not have any cheaply priced british restaurants in the city . would you like a different type of food or maybe a different price range ?==do you have any asian_oriental restaurants in the same price range ?==yes i found 2 cheap asian_oriental places to eat . the dojo_noodle_bar and j_restaurant . would you like me to book a table for you ?==yes . please book me a table at the dojo_noodle_bar for 7 people at 19:00 on wednesday .==i couldn ' t get you a table at dojo , i can get you one at j_restaurant , if you want ?==that works . same parameters , please . i need the reference number too .==booked ! your table will be reserved for 15 minutes . reference number: f10eigq3 .==great thank you for all your help .==do you need anything else ?==that was all thank you .==okay great . thanks for calling and enjoy your dinner .==[]

0 acorn_guest_house address 154_chesterton_road name address
0 acorn_guest_house area north name area
0 acorn_guest_house phone 01223353888 name phone
0 acorn_guest_house postcode cb41da name postcode
0 acorn_guest_house pricerange moderate name pricerange
0 acorn_guest_house stars 4_star name stars
0 acorn_guest_house type guesthouse name type
0 archway_house address 52_gilbert_road name address
0 archway_house area north name area
0 archway_house phone 01223575314 name phone
0 archway_house postcode cb43pe name postcode
0 archway_house pricerange moderate name pricerange
0 archway_house stars 4_star name stars
0 archway_house type guesthouse name type
0 archway_house choice 11 name choice
0 archway_house ref 3zyk9lo1 name ref
0 arbury_lodge_guesthouse address 82_arbury_road name address
0 arbury_lodge_guesthouse area north name area
0 arbury_lodge_guesthouse phone 01223364319 name phone
0 arbury_lodge_guesthouse postcode cb42je name postcode
0 arbury_lodge_guesthouse pricerange moderate name pricerange
0 arbury_lodge_guesthouse stars 4_star name stars
0 arbury_lodge_guesthouse type guesthouse name type
0 arbury_lodge_guesthouse choice 11 name choice
0 arbury_lodge_guesthouse ref 3zyk9lo1 name ref
0 kirkwood_house address 172_chesterton_road name address
0 kirkwood_house area north name area
0 kirkwood_house phone 01223306283 name phone
0 kirkwood_house postcode cb41da name postcode
0 kirkwood_house pricerange moderate name pricerange
0 kirkwood_house stars 4_star name stars
0 kirkwood_house type guesthouse name type
0 kirkwood_house choice 11 name choice
0 kirkwood_house ref 3zyk9lo1 name ref
0 home_from_home address 78-80_milton_road name address
0 home_from_home area north name area
0 home_from_home phone 01223323555 name phone
0 home_from_home postcode cb41la name postcode
0 home_from_home pricerange moderate name pricerange
0 home_from_home stars 4_star name stars
0 home_from_home type guesthouse name type
0 home_from_home choice 11 name choice
0 home_from_home ref 3zyk9lo1 name ref
0 acorn_guest_house address 154_chesterton_road name address
0 acorn_guest_house area north name area
0 acorn_guest_house phone 01223353888 name phone
0 acorn_guest_house postcode cb41da name postcode
0 acorn_guest_house pricerange moderate name pricerange
0 acorn_guest_house stars 4_star name stars
0 acorn_guest_house type guesthouse name type
0 acorn_guest_house choice 11 name choice
0 acorn_guest_house ref 3zyk9lo1 name ref
0 hamilton_lodge address 156_chesterton_road name address
0 hamilton_lodge area north name area
0 hamilton_lodge phone 01223365664 name phone
0 hamilton_lodge postcode cb41da name postcode
0 hamilton_lodge pricerange moderate name pricerange
0 hamilton_lodge stars 3_star name stars
0 hamilton_lodge type guesthouse name type
0 hamilton_lodge choice 11 name choice
0 hamilton_lodge ref 3zyk9lo1 name ref
1 i need a hotel on the north side with free parking .==okay , there are 11 places to stay that might work . would you prefer a guesthouse or a hotel ?==['11', 'guesthouse']

0 acorn_guest_house address 154_chesterton_road name address
0 acorn_guest_house area north name area
0 acorn_guest_house phone 01223353888 name phone
0 acorn_guest_house postcode cb41da name postcode
0 acorn_guest_house pricerange moderate name pricerange
0 acorn_guest_house stars 4_star name stars
0 acorn_guest_house type guesthouse name type
0 archway_house address 52_gilbert_road name address
0 archway_house area north name area
0 archway_house phone 01223575314 name phone
0 archway_house postcode cb43pe name postcode
0 archway_house pricerange moderate name pricerange
0 archway_house stars 4_star name stars
0 archway_house type guesthouse name type
0 archway_house choice 11 name choice
0 archway_house ref 3zyk9lo1 name ref
0 arbury_lodge_guesthouse address 82_arbury_road name address
0 arbury_lodge_guesthouse area north name area
0 arbury_lodge_guesthouse phone 01223364319 name phone
0 arbury_lodge_guesthouse postcode cb42je name postcode
0 arbury_lodge_guesthouse pricerange moderate name pricerange
0 arbury_lodge_guesthouse stars 4_star name stars
0 arbury_lodge_guesthouse type guesthouse name type
0 arbury_lodge_guesthouse choice 11 name choice
0 arbury_lodge_guesthouse ref 3zyk9lo1 name ref
0 kirkwood_house address 172_chesterton_road name address
0 kirkwood_house area north name area
0 kirkwood_house phone 01223306283 name phone
0 kirkwood_house postcode cb41da name postcode
0 kirkwood_house pricerange moderate name pricerange
0 kirkwood_house stars 4_star name stars
0 kirkwood_house type guesthouse name type
0 kirkwood_house choice 11 name choice
0 kirkwood_house ref 3zyk9lo1 name ref
0 home_from_home address 78-80_milton_road name address
0 home_from_home area north name area
0 home_from_home phone 01223323555 name phone
0 home_from_home postcode cb41la name postcode
0 home_from_home pricerange moderate name pricerange
0 home_from_home stars 4_star name stars
0 home_from_home type guesthouse name type
0 home_from_home choice 11 name choice
0 home_from_home ref 3zyk9lo1 name ref
0 acorn_guest_house address 154_chesterton_road name address
0 acorn_guest_house area north name area
0 acorn_guest_house phone 01223353888 name phone
0 acorn_guest_house postcode cb41da name postcode
0 acorn_guest_house pricerange moderate name pricerange
0 acorn_guest_house stars 4_star name stars
0 acorn_guest_house type guesthouse name type
0 acorn_guest_house choice 11 name choice
0 acorn_guest_house ref 3zyk9lo1 name ref
0 hamilton_lodge address 156_chesterton_road name address
0 hamilton_lodge area north name area
0 hamilton_lodge phone 01223365664 name phone
0 hamilton_lodge postcode cb41da name postcode
0 hamilton_lodge pricerange moderate name pricerange
0 hamilton_lodge stars 3_star name stars
0 hamilton_lodge type guesthouse name type
0 hamilton_lodge choice 11 name choice
0 hamilton_lodge ref 3zyk9lo1 name ref
1 i need a hotel on the north side with free parking .==okay , there are 11 places to stay that might work . would you prefer a guesthouse or a hotel ?==i ' d prefer a moderate price guesthouse .==that leaves us with about 7 options . can i suggest the acorn_guest_house ? it is a 4_star moderately priced guesthouse in the north .==['north', 'acorn_guest_house', '4_star', 'guesthouse']

0 acorn_guest_house address 154_chesterton_road name address
0 acorn_guest_house area north name area
0 acorn_guest_house phone 01223353888 name phone
0 acorn_guest_house postcode cb41da name postcode
0 acorn_guest_house pricerange moderate name pricerange
0 acorn_guest_house stars 4_star name stars
0 acorn_guest_house type guesthouse name type
0 archway_house address 52_gilbert_road name address
0 archway_house area north name area
0 archway_house phone 01223575314 name phone
0 archway_house postcode cb43pe name postcode
0 archway_house pricerange moderate name pricerange
0 archway_house stars 4_star name stars
0 archway_house type guesthouse name type
0 archway_house choice 11 name choice
0 archway_house ref 3zyk9lo1 name ref
0 arbury_lodge_guesthouse address 82_arbury_road name address
0 arbury_lodge_guesthouse area north name area
0 arbury_lodge_guesthouse phone 01223364319 name phone
0 arbury_lodge_guesthouse postcode cb42je name postcode
0 arbury_lodge_guesthouse pricerange moderate name pricerange
0 arbury_lodge_guesthouse stars 4_star name stars
0 arbury_lodge_guesthouse type guesthouse name type
0 arbury_lodge_guesthouse choice 11 name choice
0 arbury_lodge_guesthouse ref 3zyk9lo1 name ref
0 kirkwood_house address 172_chesterton_road name address
0 kirkwood_house area north name area
0 kirkwood_house phone 01223306283 name phone
0 kirkwood_house postcode cb41da name postcode
0 kirkwood_house pricerange moderate name pricerange
0 kirkwood_house stars 4_star name stars
0 kirkwood_house type guesthouse name type
0 kirkwood_house choice 11 name choice
0 kirkwood_house ref 3zyk9lo1 name ref
0 home_from_home address 78-80_milton_road name address
0 home_from_home area north name area
0 home_from_home phone 01223323555 name phone
0 home_from_home postcode cb41la name postcode
0 home_from_home pricerange moderate name pricerange
0 home_from_home stars 4_star name stars
0 home_from_home type guesthouse name type
0 home_from_home choice 11 name choice
0 home_from_home ref 3zyk9lo1 name ref
0 acorn_guest_house address 154_chesterton_road name address
0 acorn_guest_house area north name area
0 acorn_guest_house phone 01223353888 name phone
0 acorn_guest_house postcode cb41da name postcode
0 acorn_guest_house pricerange moderate name pricerange
0 acorn_guest_house stars 4_star name stars
0 acorn_guest_house type guesthouse name type
0 acorn_guest_house choice 11 name choice
0 acorn_guest_house ref 3zyk9lo1 name ref
0 hamilton_lodge address 156_chesterton_road name address
0 hamilton_lodge area north name area
0 hamilton_lodge phone 01223365664 name phone
0 hamilton_lodge postcode cb41da name postcode
0 hamilton_lodge pricerange moderate name pricerange
0 hamilton_lodge stars 3_star name stars
0 hamilton_lodge type guesthouse name type
0 hamilton_lodge choice 11 name choice
0 hamilton_lodge ref 3zyk9lo1 name ref
1 i need a hotel on the north side with free parking .==okay , there are 11 places to stay that might work . would you prefer a guesthouse or a hotel ?==i ' d prefer a moderate price guesthouse .==that leaves us with about 7 options . can i suggest the acorn_guest_house ? it is a 4_star moderately priced guesthouse in the north .==that sounds fine . would you make a reservation for 4 people , 3 nights starting monday ?==your booking was successful and reference number is 3zyk9lo1 . is there anything else i may assist you with ?==['3zyk9lo1']

0 acorn_guest_house address 154_chesterton_road name address
0 acorn_guest_house area north name area
0 acorn_guest_house phone 01223353888 name phone
0 acorn_guest_house postcode cb41da name postcode
0 acorn_guest_house pricerange moderate name pricerange
0 acorn_guest_house stars 4_star name stars
0 acorn_guest_house type guesthouse name type
0 archway_house address 52_gilbert_road name address
0 archway_house area north name area
0 archway_house phone 01223575314 name phone
0 archway_house postcode cb43pe name postcode
0 archway_house pricerange moderate name pricerange
0 archway_house stars 4_star name stars
0 archway_house type guesthouse name type
0 archway_house choice 11 name choice
0 archway_house ref 3zyk9lo1 name ref
0 arbury_lodge_guesthouse address 82_arbury_road name address
0 arbury_lodge_guesthouse area north name area
0 arbury_lodge_guesthouse phone 01223364319 name phone
0 arbury_lodge_guesthouse postcode cb42je name postcode
0 arbury_lodge_guesthouse pricerange moderate name pricerange
0 arbury_lodge_guesthouse stars 4_star name stars
0 arbury_lodge_guesthouse type guesthouse name type
0 arbury_lodge_guesthouse choice 11 name choice
0 arbury_lodge_guesthouse ref 3zyk9lo1 name ref
0 kirkwood_house address 172_chesterton_road name address
0 kirkwood_house area north name area
0 kirkwood_house phone 01223306283 name phone
0 kirkwood_house postcode cb41da name postcode
0 kirkwood_house pricerange moderate name pricerange
0 kirkwood_house stars 4_star name stars
0 kirkwood_house type guesthouse name type
0 kirkwood_house choice 11 name choice
0 kirkwood_house ref 3zyk9lo1 name ref
0 home_from_home address 78-80_milton_road name address
0 home_from_home area north name area
0 home_from_home phone 01223323555 name phone
0 home_from_home postcode cb41la name postcode
0 home_from_home pricerange moderate name pricerange
0 home_from_home stars 4_star name stars
0 home_from_home type guesthouse name type
0 home_from_home choice 11 name choice
0 home_from_home ref 3zyk9lo1 name ref
0 acorn_guest_house address 154_chesterton_road name address
0 acorn_guest_house area north name area
0 acorn_guest_house phone 01223353888 name phone
0 acorn_guest_house postcode cb41da name postcode
0 acorn_guest_house pricerange moderate name pricerange
0 acorn_guest_house stars 4_star name stars
0 acorn_guest_house type guesthouse name type
0 acorn_guest_house choice 11 name choice
0 acorn_guest_house ref 3zyk9lo1 name ref
0 hamilton_lodge address 156_chesterton_road name address
0 hamilton_lodge area north name area
0 hamilton_lodge phone 01223365664 name phone
0 hamilton_lodge postcode cb41da name postcode
0 hamilton_lodge pricerange moderate name pricerange
0 hamilton_lodge stars 3_star name stars
0 hamilton_lodge type guesthouse name type
0 hamilton_lodge choice 11 name choice
0 hamilton_lodge ref 3zyk9lo1 name ref
1 i need a hotel on the north side with free parking .==okay , there are 11 places to stay that might work . would you prefer a guesthouse or a hotel ?==i ' d prefer a moderate price guesthouse .==that leaves us with about 7 options . can i suggest the acorn_guest_house ? it is a 4_star moderately priced guesthouse in the north .==that sounds fine . would you make a reservation for 4 people , 3 nights starting monday ?==your booking was successful and reference number is 3zyk9lo1 . is there anything else i may assist you with ?==no , that about covers it . thanks for your help today .==you are welcome . thank you for using cambridge towninfo centre . goodbye .==[]

0 alexander_bed_and_breakfast address 56_saint_barnabas_road name address
0 alexander_bed_and_breakfast area centre name area
0 alexander_bed_and_breakfast phone 01223525725 name phone
0 alexander_bed_and_breakfast postcode cb12de name postcode
0 alexander_bed_and_breakfast pricerange cheap name pricerange
0 alexander_bed_and_breakfast stars 4_star name stars
0 alexander_bed_and_breakfast type guesthouse name type
0 alexander_bed_and_breakfast ref tllgqvmh name ref
0 acorn_guest_house address 154_chesterton_road name address
0 acorn_guest_house area north name area
0 acorn_guest_house phone 01223353888 name phone
0 acorn_guest_house postcode cb41da name postcode
0 acorn_guest_house pricerange moderate name pricerange
0 acorn_guest_house stars 4_star name stars
0 acorn_guest_house type guesthouse name type
0 acorn_guest_house ref tllgqvmh name ref
0 alpha-milton_guest_house address 63_milton_road name address
0 alpha-milton_guest_house area north name area
0 alpha-milton_guest_house phone 01223311625 name phone
0 alpha-milton_guest_house postcode cb41xa name postcode
0 alpha-milton_guest_house pricerange moderate name pricerange
0 alpha-milton_guest_house stars 3_star name stars
0 alpha-milton_guest_house type guesthouse name type
0 alpha-milton_guest_house ref tllgqvmh name ref
0 a_and_b_guest_house address 124_tenison_road name address
0 a_and_b_guest_house area east name area
0 a_and_b_guest_house phone 01223315702 name phone
0 a_and_b_guest_house postcode cb12dp name postcode
0 a_and_b_guest_house pricerange moderate name pricerange
0 a_and_b_guest_house stars 4_star name stars
0 a_and_b_guest_house type guesthouse name type
0 a_and_b_guest_house ref tllgqvmh name ref
0 avalon address 62_gilbert_road name address
0 avalon area north name area
0 avalon phone 01223353071 name phone
0 avalon postcode cb43pd name postcode
0 avalon pricerange moderate name pricerange
0 avalon stars 4_star name stars
0 avalon type guesthouse name type
0 avalon ref tllgqvmh name ref
0 avalon address 62_gilbert_road name address
0 avalon area north name area
0 avalon phone 01223353071 name phone
0 avalon postcode cb43pd name postcode
0 avalon pricerange moderate name pricerange
0 avalon stars 4_star name stars
0 avalon type guesthouse name type
0 allenbell address 517a_coldham_lane name address
0 allenbell area east name area
0 allenbell phone 01223210353 name phone
0 allenbell postcode cb13js name postcode
0 allenbell pricerange cheap name pricerange
0 allenbell stars 4_star name stars
0 allenbell type guesthouse name type
0 allenbell ref tllgqvmh name ref
1 i ' m looking for the avalon .==the avalon is a 4_star , moderately priced guesthouse on the north side of town . they offer free parking and free internet .==['north', 'avalon', '4_star', 'guesthouse']

0 alexander_bed_and_breakfast address 56_saint_barnabas_road name address
0 alexander_bed_and_breakfast area centre name area
0 alexander_bed_and_breakfast phone 01223525725 name phone
0 alexander_bed_and_breakfast postcode cb12de name postcode
0 alexander_bed_and_breakfast pricerange cheap name pricerange
0 alexander_bed_and_breakfast stars 4_star name stars
0 alexander_bed_and_breakfast type guesthouse name type
0 alexander_bed_and_breakfast ref tllgqvmh name ref
0 acorn_guest_house address 154_chesterton_road name address
0 acorn_guest_house area north name area
0 acorn_guest_house phone 01223353888 name phone
0 acorn_guest_house postcode cb41da name postcode
0 acorn_guest_house pricerange moderate name pricerange
0 acorn_guest_house stars 4_star name stars
0 acorn_guest_house type guesthouse name type
0 acorn_guest_house ref tllgqvmh name ref
0 alpha-milton_guest_house address 63_milton_road name address
0 alpha-milton_guest_house area north name area
0 alpha-milton_guest_house phone 01223311625 name phone
0 alpha-milton_guest_house postcode cb41xa name postcode
0 alpha-milton_guest_house pricerange moderate name pricerange
0 alpha-milton_guest_house stars 3_star name stars
0 alpha-milton_guest_house type guesthouse name type
0 alpha-milton_guest_house ref tllgqvmh name ref
0 a_and_b_guest_house address 124_tenison_road name address
0 a_and_b_guest_house area east name area
0 a_and_b_guest_house phone 01223315702 name phone
0 a_and_b_guest_house postcode cb12dp name postcode
0 a_and_b_guest_house pricerange moderate name pricerange
0 a_and_b_guest_house stars 4_star name stars
0 a_and_b_guest_house type guesthouse name type
0 a_and_b_guest_house ref tllgqvmh name ref
0 avalon address 62_gilbert_road name address
0 avalon area north name area
0 avalon phone 01223353071 name phone
0 avalon postcode cb43pd name postcode
0 avalon pricerange moderate name pricerange
0 avalon stars 4_star name stars
0 avalon type guesthouse name type
0 avalon ref tllgqvmh name ref
0 avalon address 62_gilbert_road name address
0 avalon area north name area
0 avalon phone 01223353071 name phone
0 avalon postcode cb43pd name postcode
0 avalon pricerange moderate name pricerange
0 avalon stars 4_star name stars
0 avalon type guesthouse name type
0 allenbell address 517a_coldham_lane name address
0 allenbell area east name area
0 allenbell phone 01223210353 name phone
0 allenbell postcode cb13js name postcode
0 allenbell pricerange cheap name pricerange
0 allenbell stars 4_star name stars
0 allenbell type guesthouse name type
0 allenbell ref tllgqvmh name ref
1 i ' m looking for the avalon .==the avalon is a 4_star , moderately priced guesthouse on the north side of town . they offer free parking and free internet .==great . would you please see if you can book a party of 8 for 5 nights beginning thursday ?==booking was successful . you ' re reference number is tllgqvmh .==['tllgqvmh']

0 alexander_bed_and_breakfast address 56_saint_barnabas_road name address
0 alexander_bed_and_breakfast area centre name area
0 alexander_bed_and_breakfast phone 01223525725 name phone
0 alexander_bed_and_breakfast postcode cb12de name postcode
0 alexander_bed_and_breakfast pricerange cheap name pricerange
0 alexander_bed_and_breakfast stars 4_star name stars
0 alexander_bed_and_breakfast type guesthouse name type
0 alexander_bed_and_breakfast ref tllgqvmh name ref
0 acorn_guest_house address 154_chesterton_road name address
0 acorn_guest_house area north name area
0 acorn_guest_house phone 01223353888 name phone
0 acorn_guest_house postcode cb41da name postcode
0 acorn_guest_house pricerange moderate name pricerange
0 acorn_guest_house stars 4_star name stars
0 acorn_guest_house type guesthouse name type
0 acorn_guest_house ref tllgqvmh name ref
0 alpha-milton_guest_house address 63_milton_road name address
0 alpha-milton_guest_house area north name area
0 alpha-milton_guest_house phone 01223311625 name phone
0 alpha-milton_guest_house postcode cb41xa name postcode
0 alpha-milton_guest_house pricerange moderate name pricerange
0 alpha-milton_guest_house stars 3_star name stars
0 alpha-milton_guest_house type guesthouse name type
0 alpha-milton_guest_house ref tllgqvmh name ref
0 a_and_b_guest_house address 124_tenison_road name address
0 a_and_b_guest_house area east name area
0 a_and_b_guest_house phone 01223315702 name phone
0 a_and_b_guest_house postcode cb12dp name postcode
0 a_and_b_guest_house pricerange moderate name pricerange
0 a_and_b_guest_house stars 4_star name stars
0 a_and_b_guest_house type guesthouse name type
0 a_and_b_guest_house ref tllgqvmh name ref
0 avalon address 62_gilbert_road name address
0 avalon area north name area
0 avalon phone 01223353071 name phone
0 avalon postcode cb43pd name postcode
0 avalon pricerange moderate name pricerange
0 avalon stars 4_star name stars
0 avalon type guesthouse name type
0 avalon ref tllgqvmh name ref
0 avalon address 62_gilbert_road name address
0 avalon area north name area
0 avalon phone 01223353071 name phone
0 avalon postcode cb43pd name postcode
0 avalon pricerange moderate name pricerange
0 avalon stars 4_star name stars
0 avalon type guesthouse name type
0 allenbell address 517a_coldham_lane name address
0 allenbell area east name area
0 allenbell phone 01223210353 name phone
0 allenbell postcode cb13js name postcode
0 allenbell pricerange cheap name pricerange
0 allenbell stars 4_star name stars
0 allenbell type guesthouse name type
0 allenbell ref tllgqvmh name ref
1 i ' m looking for the avalon .==the avalon is a 4_star , moderately priced guesthouse on the north side of town . they offer free parking and free internet .==great . would you please see if you can book a party of 8 for 5 nights beginning thursday ?==booking was successful . you ' re reference number is tllgqvmh .==great , thanks .==is there anything else i can help you with ?==[]

0 alexander_bed_and_breakfast address 56_saint_barnabas_road name address
0 alexander_bed_and_breakfast area centre name area
0 alexander_bed_and_breakfast phone 01223525725 name phone
0 alexander_bed_and_breakfast postcode cb12de name postcode
0 alexander_bed_and_breakfast pricerange cheap name pricerange
0 alexander_bed_and_breakfast stars 4_star name stars
0 alexander_bed_and_breakfast type guesthouse name type
0 alexander_bed_and_breakfast ref tllgqvmh name ref
0 acorn_guest_house address 154_chesterton_road name address
0 acorn_guest_house area north name area
0 acorn_guest_house phone 01223353888 name phone
0 acorn_guest_house postcode cb41da name postcode
0 acorn_guest_house pricerange moderate name pricerange
0 acorn_guest_house stars 4_star name stars
0 acorn_guest_house type guesthouse name type
0 acorn_guest_house ref tllgqvmh name ref
0 alpha-milton_guest_house address 63_milton_road name address
0 alpha-milton_guest_house area north name area
0 alpha-milton_guest_house phone 01223311625 name phone
0 alpha-milton_guest_house postcode cb41xa name postcode
0 alpha-milton_guest_house pricerange moderate name pricerange
0 alpha-milton_guest_house stars 3_star name stars
0 alpha-milton_guest_house type guesthouse name type
0 alpha-milton_guest_house ref tllgqvmh name ref
0 a_and_b_guest_house address 124_tenison_road name address
0 a_and_b_guest_house area east name area
0 a_and_b_guest_house phone 01223315702 name phone
0 a_and_b_guest_house postcode cb12dp name postcode
0 a_and_b_guest_house pricerange moderate name pricerange
0 a_and_b_guest_house stars 4_star name stars
0 a_and_b_guest_house type guesthouse name type
0 a_and_b_guest_house ref tllgqvmh name ref
0 avalon address 62_gilbert_road name address
0 avalon area north name area
0 avalon phone 01223353071 name phone
0 avalon postcode cb43pd name postcode
0 avalon pricerange moderate name pricerange
0 avalon stars 4_star name stars
0 avalon type guesthouse name type
0 avalon ref tllgqvmh name ref
0 avalon address 62_gilbert_road name address
0 avalon area north name area
0 avalon phone 01223353071 name phone
0 avalon postcode cb43pd name postcode
0 avalon pricerange moderate name pricerange
0 avalon stars 4_star name stars
0 avalon type guesthouse name type
0 allenbell address 517a_coldham_lane name address
0 allenbell area east name area
0 allenbell phone 01223210353 name phone
0 allenbell postcode cb13js name postcode
0 allenbell pricerange cheap name pricerange
0 allenbell stars 4_star name stars
0 allenbell type guesthouse name type
0 allenbell ref tllgqvmh name ref
1 i ' m looking for the avalon .==the avalon is a 4_star , moderately priced guesthouse on the north side of town . they offer free parking and free internet .==great . would you please see if you can book a party of 8 for 5 nights beginning thursday ?==booking was successful . you ' re reference number is tllgqvmh .==great , thanks .==is there anything else i can help you with ?==no , that ' s it . thank you for your help !==you are very welcome ! enjoy your stay ! goodbye !==[]

0 kohinoor address 74_mill_road_city_centre name address
0 kohinoor area centre name area
0 kohinoor food indian name food
0 kohinoor phone 01223323639 name phone
0 kohinoor postcode cb12as name postcode
0 kohinoor pricerange cheap name pricerange
0 kohinoor type restaurant name type
0 kohinoor choice 15 name choice
0 kohinoor ref z3fwsa48 name ref
0 ask_restaurant address 12_bridge_street_city_centre name address
0 ask_restaurant area centre name area
0 ask_restaurant food italian name food
0 ask_restaurant phone 01223364917 name phone
0 ask_restaurant postcode cb21uf name postcode
0 ask_restaurant pricerange cheap name pricerange
0 ask_restaurant type restaurant name type
0 ask_restaurant choice 15 name choice
0 ask_restaurant ref z3fwsa48 name ref
0 charlie_chan address regent_street_city_centre name address
0 charlie_chan area centre name area
0 charlie_chan food chinese name food
0 charlie_chan phone 01223361763 name phone
0 charlie_chan postcode cb21db name postcode
0 charlie_chan pricerange cheap name pricerange
0 charlie_chan type restaurant name type
0 charlie_chan choice 15 name choice
0 charlie_chan ref z3fwsa48 name ref
0 pizza_hut_city_centre address regent_street_city_centre name address
0 pizza_hut_city_centre area centre name area
0 pizza_hut_city_centre food italian name food
0 pizza_hut_city_centre phone 01223323737 name phone
0 pizza_hut_city_centre postcode cb21ab name postcode
0 pizza_hut_city_centre pricerange cheap name pricerange
0 pizza_hut_city_centre type restaurant name type
0 pizza_hut_city_centre choice 15 name choice
0 pizza_hut_city_centre ref z3fwsa48 name ref
0 charlie_chan address regent_street_city_centre name address
0 charlie_chan area centre name area
0 charlie_chan food chinese name food
0 charlie_chan phone 01223361763 name phone
0 charlie_chan postcode cb21db name postcode
0 charlie_chan pricerange cheap name pricerange
0 charlie_chan type restaurant name type
0 golden_house address 12_lensfield_road_city_centre name address
0 golden_house area centre name area
0 golden_house food chinese name food
0 golden_house phone 01842753771 name phone
0 golden_house postcode cb21eg name postcode
0 golden_house pricerange cheap name pricerange
0 golden_house type restaurant name type
0 golden_house choice 15 name choice
0 golden_house ref z3fwsa48 name ref
0 dojo_noodle_bar address 40210_millers_yard_city_centre name address
0 dojo_noodle_bar area centre name area
0 dojo_noodle_bar food asian_oriental name food
0 dojo_noodle_bar phone 01223363471 name phone
0 dojo_noodle_bar postcode cb21rq name postcode
0 dojo_noodle_bar pricerange cheap name pricerange
0 dojo_noodle_bar type restaurant name type
1 i need help finding a very cheap restaurant located in the centre , can you help me ?==what type of food are you looking to eat ?==[]

0 kohinoor address 74_mill_road_city_centre name address
0 kohinoor area centre name area
0 kohinoor food indian name food
0 kohinoor phone 01223323639 name phone
0 kohinoor postcode cb12as name postcode
0 kohinoor pricerange cheap name pricerange
0 kohinoor type restaurant name type
0 kohinoor choice 15 name choice
0 kohinoor ref z3fwsa48 name ref
0 ask_restaurant address 12_bridge_street_city_centre name address
0 ask_restaurant area centre name area
0 ask_restaurant food italian name food
0 ask_restaurant phone 01223364917 name phone
0 ask_restaurant postcode cb21uf name postcode
0 ask_restaurant pricerange cheap name pricerange
0 ask_restaurant type restaurant name type
0 ask_restaurant choice 15 name choice
0 ask_restaurant ref z3fwsa48 name ref
0 charlie_chan address regent_street_city_centre name address
0 charlie_chan area centre name area
0 charlie_chan food chinese name food
0 charlie_chan phone 01223361763 name phone
0 charlie_chan postcode cb21db name postcode
0 charlie_chan pricerange cheap name pricerange
0 charlie_chan type restaurant name type
0 charlie_chan choice 15 name choice
0 charlie_chan ref z3fwsa48 name ref
0 pizza_hut_city_centre address regent_street_city_centre name address
0 pizza_hut_city_centre area centre name area
0 pizza_hut_city_centre food italian name food
0 pizza_hut_city_centre phone 01223323737 name phone
0 pizza_hut_city_centre postcode cb21ab name postcode
0 pizza_hut_city_centre pricerange cheap name pricerange
0 pizza_hut_city_centre type restaurant name type
0 pizza_hut_city_centre choice 15 name choice
0 pizza_hut_city_centre ref z3fwsa48 name ref
0 charlie_chan address regent_street_city_centre name address
0 charlie_chan area centre name area
0 charlie_chan food chinese name food
0 charlie_chan phone 01223361763 name phone
0 charlie_chan postcode cb21db name postcode
0 charlie_chan pricerange cheap name pricerange
0 charlie_chan type restaurant name type
0 golden_house address 12_lensfield_road_city_centre name address
0 golden_house area centre name area
0 golden_house food chinese name food
0 golden_house phone 01842753771 name phone
0 golden_house postcode cb21eg name postcode
0 golden_house pricerange cheap name pricerange
0 golden_house type restaurant name type
0 golden_house choice 15 name choice
0 golden_house ref z3fwsa48 name ref
0 dojo_noodle_bar address 40210_millers_yard_city_centre name address
0 dojo_noodle_bar area centre name area
0 dojo_noodle_bar food asian_oriental name food
0 dojo_noodle_bar phone 01223363471 name phone
0 dojo_noodle_bar postcode cb21rq name postcode
0 dojo_noodle_bar pricerange cheap name pricerange
0 dojo_noodle_bar type restaurant name type
1 i need help finding a very cheap restaurant located in the centre , can you help me ?==what type of food are you looking to eat ?==i am looking for a restaurant in the centre area in the cheap range . i would like a table for 7 people at 12:30 on wednesday .==there are 15 such restaurants . i ' d suggest the dojo_noodle_bar which serves asian_oriental food . would that work for you ?==['15', 'dojo_noodle_bar', 'asian_oriental']

0 kohinoor address 74_mill_road_city_centre name address
0 kohinoor area centre name area
0 kohinoor food indian name food
0 kohinoor phone 01223323639 name phone
0 kohinoor postcode cb12as name postcode
0 kohinoor pricerange cheap name pricerange
0 kohinoor type restaurant name type
0 kohinoor choice 15 name choice
0 kohinoor ref z3fwsa48 name ref
0 ask_restaurant address 12_bridge_street_city_centre name address
0 ask_restaurant area centre name area
0 ask_restaurant food italian name food
0 ask_restaurant phone 01223364917 name phone
0 ask_restaurant postcode cb21uf name postcode
0 ask_restaurant pricerange cheap name pricerange
0 ask_restaurant type restaurant name type
0 ask_restaurant choice 15 name choice
0 ask_restaurant ref z3fwsa48 name ref
0 charlie_chan address regent_street_city_centre name address
0 charlie_chan area centre name area
0 charlie_chan food chinese name food
0 charlie_chan phone 01223361763 name phone
0 charlie_chan postcode cb21db name postcode
0 charlie_chan pricerange cheap name pricerange
0 charlie_chan type restaurant name type
0 charlie_chan choice 15 name choice
0 charlie_chan ref z3fwsa48 name ref
0 pizza_hut_city_centre address regent_street_city_centre name address
0 pizza_hut_city_centre area centre name area
0 pizza_hut_city_centre food italian name food
0 pizza_hut_city_centre phone 01223323737 name phone
0 pizza_hut_city_centre postcode cb21ab name postcode
0 pizza_hut_city_centre pricerange cheap name pricerange
0 pizza_hut_city_centre type restaurant name type
0 pizza_hut_city_centre choice 15 name choice
0 pizza_hut_city_centre ref z3fwsa48 name ref
0 charlie_chan address regent_street_city_centre name address
0 charlie_chan area centre name area
0 charlie_chan food chinese name food
0 charlie_chan phone 01223361763 name phone
0 charlie_chan postcode cb21db name postcode
0 charlie_chan pricerange cheap name pricerange
0 charlie_chan type restaurant name type
0 golden_house address 12_lensfield_road_city_centre name address
0 golden_house area centre name area
0 golden_house food chinese name food
0 golden_house phone 01842753771 name phone
0 golden_house postcode cb21eg name postcode
0 golden_house pricerange cheap name pricerange
0 golden_house type restaurant name type
0 golden_house choice 15 name choice
0 golden_house ref z3fwsa48 name ref
0 dojo_noodle_bar address 40210_millers_yard_city_centre name address
0 dojo_noodle_bar area centre name area
0 dojo_noodle_bar food asian_oriental name food
0 dojo_noodle_bar phone 01223363471 name phone
0 dojo_noodle_bar postcode cb21rq name postcode
0 dojo_noodle_bar pricerange cheap name pricerange
0 dojo_noodle_bar type restaurant name type
1 i need help finding a very cheap restaurant located in the centre , can you help me ?==what type of food are you looking to eat ?==i am looking for a restaurant in the centre area in the cheap range . i would like a table for 7 people at 12:30 on wednesday .==there are 15 such restaurants . i ' d suggest the dojo_noodle_bar which serves asian_oriental food . would that work for you ?==yes , the dojo_noodle_bar sounds perfect .==booking was unsuccessful . want to try another restaurant ?==['restaurant']

0 kohinoor address 74_mill_road_city_centre name address
0 kohinoor area centre name area
0 kohinoor food indian name food
0 kohinoor phone 01223323639 name phone
0 kohinoor postcode cb12as name postcode
0 kohinoor pricerange cheap name pricerange
0 kohinoor type restaurant name type
0 kohinoor choice 15 name choice
0 kohinoor ref z3fwsa48 name ref
0 ask_restaurant address 12_bridge_street_city_centre name address
0 ask_restaurant area centre name area
0 ask_restaurant food italian name food
0 ask_restaurant phone 01223364917 name phone
0 ask_restaurant postcode cb21uf name postcode
0 ask_restaurant pricerange cheap name pricerange
0 ask_restaurant type restaurant name type
0 ask_restaurant choice 15 name choice
0 ask_restaurant ref z3fwsa48 name ref
0 charlie_chan address regent_street_city_centre name address
0 charlie_chan area centre name area
0 charlie_chan food chinese name food
0 charlie_chan phone 01223361763 name phone
0 charlie_chan postcode cb21db name postcode
0 charlie_chan pricerange cheap name pricerange
0 charlie_chan type restaurant name type
0 charlie_chan choice 15 name choice
0 charlie_chan ref z3fwsa48 name ref
0 pizza_hut_city_centre address regent_street_city_centre name address
0 pizza_hut_city_centre area centre name area
0 pizza_hut_city_centre food italian name food
0 pizza_hut_city_centre phone 01223323737 name phone
0 pizza_hut_city_centre postcode cb21ab name postcode
0 pizza_hut_city_centre pricerange cheap name pricerange
0 pizza_hut_city_centre type restaurant name type
0 pizza_hut_city_centre choice 15 name choice
0 pizza_hut_city_centre ref z3fwsa48 name ref
0 charlie_chan address regent_street_city_centre name address
0 charlie_chan area centre name area
0 charlie_chan food chinese name food
0 charlie_chan phone 01223361763 name phone
0 charlie_chan postcode cb21db name postcode
0 charlie_chan pricerange cheap name pricerange
0 charlie_chan type restaurant name type
0 golden_house address 12_lensfield_road_city_centre name address
0 golden_house area centre name area
0 golden_house food chinese name food
0 golden_house phone 01842753771 name phone
0 golden_house postcode cb21eg name postcode
0 golden_house pricerange cheap name pricerange
0 golden_house type restaurant name type
0 golden_house choice 15 name choice
0 golden_house ref z3fwsa48 name ref
0 dojo_noodle_bar address 40210_millers_yard_city_centre name address
0 dojo_noodle_bar area centre name area
0 dojo_noodle_bar food asian_oriental name food
0 dojo_noodle_bar phone 01223363471 name phone
0 dojo_noodle_bar postcode cb21rq name postcode
0 dojo_noodle_bar pricerange cheap name pricerange
0 dojo_noodle_bar type restaurant name type
1 i need help finding a very cheap restaurant located in the centre , can you help me ?==what type of food are you looking to eat ?==i am looking for a restaurant in the centre area in the cheap range . i would like a table for 7 people at 12:30 on wednesday .==there are 15 such restaurants . i ' d suggest the dojo_noodle_bar which serves asian_oriental food . would that work for you ?==yes , the dojo_noodle_bar sounds perfect .==booking was unsuccessful . want to try another restaurant ?==sure , find me something else .==i was able to book a table for you at charlie_chan chinese restaurant on regent street . reference number z3fwsa48 . will that be all ?==['chinese', 'charlie_chan', 'z3fwsa48', 'restaurant']

0 kohinoor address 74_mill_road_city_centre name address
0 kohinoor area centre name area
0 kohinoor food indian name food
0 kohinoor phone 01223323639 name phone
0 kohinoor postcode cb12as name postcode
0 kohinoor pricerange cheap name pricerange
0 kohinoor type restaurant name type
0 kohinoor choice 15 name choice
0 kohinoor ref z3fwsa48 name ref
0 ask_restaurant address 12_bridge_street_city_centre name address
0 ask_restaurant area centre name area
0 ask_restaurant food italian name food
0 ask_restaurant phone 01223364917 name phone
0 ask_restaurant postcode cb21uf name postcode
0 ask_restaurant pricerange cheap name pricerange
0 ask_restaurant type restaurant name type
0 ask_restaurant choice 15 name choice
0 ask_restaurant ref z3fwsa48 name ref
0 charlie_chan address regent_street_city_centre name address
0 charlie_chan area centre name area
0 charlie_chan food chinese name food
0 charlie_chan phone 01223361763 name phone
0 charlie_chan postcode cb21db name postcode
0 charlie_chan pricerange cheap name pricerange
0 charlie_chan type restaurant name type
0 charlie_chan choice 15 name choice
0 charlie_chan ref z3fwsa48 name ref
0 pizza_hut_city_centre address regent_street_city_centre name address
0 pizza_hut_city_centre area centre name area
0 pizza_hut_city_centre food italian name food
0 pizza_hut_city_centre phone 01223323737 name phone
0 pizza_hut_city_centre postcode cb21ab name postcode
0 pizza_hut_city_centre pricerange cheap name pricerange
0 pizza_hut_city_centre type restaurant name type
0 pizza_hut_city_centre choice 15 name choice
0 pizza_hut_city_centre ref z3fwsa48 name ref
0 charlie_chan address regent_street_city_centre name address
0 charlie_chan area centre name area
0 charlie_chan food chinese name food
0 charlie_chan phone 01223361763 name phone
0 charlie_chan postcode cb21db name postcode
0 charlie_chan pricerange cheap name pricerange
0 charlie_chan type restaurant name type
0 golden_house address 12_lensfield_road_city_centre name address
0 golden_house area centre name area
0 golden_house food chinese name food
0 golden_house phone 01842753771 name phone
0 golden_house postcode cb21eg name postcode
0 golden_house pricerange cheap name pricerange
0 golden_house type restaurant name type
0 golden_house choice 15 name choice
0 golden_house ref z3fwsa48 name ref
0 dojo_noodle_bar address 40210_millers_yard_city_centre name address
0 dojo_noodle_bar area centre name area
0 dojo_noodle_bar food asian_oriental name food
0 dojo_noodle_bar phone 01223363471 name phone
0 dojo_noodle_bar postcode cb21rq name postcode
0 dojo_noodle_bar pricerange cheap name pricerange
0 dojo_noodle_bar type restaurant name type
1 i need help finding a very cheap restaurant located in the centre , can you help me ?==what type of food are you looking to eat ?==i am looking for a restaurant in the centre area in the cheap range . i would like a table for 7 people at 12:30 on wednesday .==there are 15 such restaurants . i ' d suggest the dojo_noodle_bar which serves asian_oriental food . would that work for you ?==yes , the dojo_noodle_bar sounds perfect .==booking was unsuccessful . want to try another restaurant ?==sure , find me something else .==i was able to book a table for you at charlie_chan chinese restaurant on regent street . reference number z3fwsa48 . will that be all ?==yes thank you for your help .==yes . thank you very much !==[]

0 broughton_house_gallery address 98_king_street name address
0 broughton_house_gallery area centre name area
0 broughton_house_gallery phone 01223314960 name phone
0 broughton_house_gallery postcode cb11ln name postcode
0 broughton_house_gallery pricerange free name pricerange
0 broughton_house_gallery type museum name type
0 ballare address heidelberg_gardens_,_lion_yard name address
0 ballare area centre name area
0 ballare phone 01223364222 name phone
0 ballare postcode cb23na name postcode
0 ballare pricerange moderate name pricerange
0 ballare type nightclub name type
0 cambridge_university_botanic_gardens address bateman_street name address
0 cambridge_university_botanic_gardens area centre name area
0 cambridge_university_botanic_gardens phone 01223336265 name phone
0 cambridge_university_botanic_gardens postcode cb21jf name postcode
0 cambridge_university_botanic_gardens pricerange moderate name pricerange
0 cambridge_university_botanic_gardens type park name type
0 byard_art address 14_king_'_s_parade name address
0 byard_art area south name area
0 byard_art phone 01223464646 name phone
0 byard_art postcode cb21sj name postcode
0 byard_art pricerange free name pricerange
0 byard_art type museum name type
0 adc_theatre address park_street name address
0 adc_theatre area centre name area
0 adc_theatre phone 01223300085 name phone
0 adc_theatre postcode cb58as name postcode
0 adc_theatre pricerange <dontknow> name pricerange
0 adc_theatre type theatre name type
0 abbey_pool_and_astroturf_pitch address pool_way_,_whitehill_road_,_off_newmarket_road name address
0 abbey_pool_and_astroturf_pitch area east name area
0 abbey_pool_and_astroturf_pitch phone 01223902088 name phone
0 abbey_pool_and_astroturf_pitch postcode cb58nt name postcode
0 abbey_pool_and_astroturf_pitch pricerange <dontknow> name pricerange
0 abbey_pool_and_astroturf_pitch type swimmingpool name type
0 all_saints_church address jesus_lane name address
0 all_saints_church area centre name area
0 all_saints_church phone 01223452587 name phone
0 all_saints_church postcode cb58bs name postcode
0 all_saints_church pricerange free name pricerange
0 all_saints_church type architecture name type
1 i ' m looking for a park in the centre of town to visit .==cambridge_university_botanic_gardens is a wonderful park located on bateman_street . entrance fee is 4 pounds . is there anything else i can help you with ?==['cambridge_university_botanic_gardens', 'bateman_street', 'park']

0 broughton_house_gallery address 98_king_street name address
0 broughton_house_gallery area centre name area
0 broughton_house_gallery phone 01223314960 name phone
0 broughton_house_gallery postcode cb11ln name postcode
0 broughton_house_gallery pricerange free name pricerange
0 broughton_house_gallery type museum name type
0 ballare address heidelberg_gardens_,_lion_yard name address
0 ballare area centre name area
0 ballare phone 01223364222 name phone
0 ballare postcode cb23na name postcode
0 ballare pricerange moderate name pricerange
0 ballare type nightclub name type
0 cambridge_university_botanic_gardens address bateman_street name address
0 cambridge_university_botanic_gardens area centre name area
0 cambridge_university_botanic_gardens phone 01223336265 name phone
0 cambridge_university_botanic_gardens postcode cb21jf name postcode
0 cambridge_university_botanic_gardens pricerange moderate name pricerange
0 cambridge_university_botanic_gardens type park name type
0 byard_art address 14_king_'_s_parade name address
0 byard_art area south name area
0 byard_art phone 01223464646 name phone
0 byard_art postcode cb21sj name postcode
0 byard_art pricerange free name pricerange
0 byard_art type museum name type
0 adc_theatre address park_street name address
0 adc_theatre area centre name area
0 adc_theatre phone 01223300085 name phone
0 adc_theatre postcode cb58as name postcode
0 adc_theatre pricerange <dontknow> name pricerange
0 adc_theatre type theatre name type
0 abbey_pool_and_astroturf_pitch address pool_way_,_whitehill_road_,_off_newmarket_road name address
0 abbey_pool_and_astroturf_pitch area east name area
0 abbey_pool_and_astroturf_pitch phone 01223902088 name phone
0 abbey_pool_and_astroturf_pitch postcode cb58nt name postcode
0 abbey_pool_and_astroturf_pitch pricerange <dontknow> name pricerange
0 abbey_pool_and_astroturf_pitch type swimmingpool name type
0 all_saints_church address jesus_lane name address
0 all_saints_church area centre name area
0 all_saints_church phone 01223452587 name phone
0 all_saints_church postcode cb58bs name postcode
0 all_saints_church pricerange free name pricerange
0 all_saints_church type architecture name type
1 i ' m looking for a park in the centre of town to visit .==cambridge_university_botanic_gardens is a wonderful park located on bateman_street . entrance fee is 4 pounds . is there anything else i can help you with ?==that sounds great , can i get its address and phone number ?==the park is located at bateman_street and the phone number is 01223336265 . can i help you with anything else ?==['01223336265', 'bateman_street', 'park']

0 broughton_house_gallery address 98_king_street name address
0 broughton_house_gallery area centre name area
0 broughton_house_gallery phone 01223314960 name phone
0 broughton_house_gallery postcode cb11ln name postcode
0 broughton_house_gallery pricerange free name pricerange
0 broughton_house_gallery type museum name type
0 ballare address heidelberg_gardens_,_lion_yard name address
0 ballare area centre name area
0 ballare phone 01223364222 name phone
0 ballare postcode cb23na name postcode
0 ballare pricerange moderate name pricerange
0 ballare type nightclub name type
0 cambridge_university_botanic_gardens address bateman_street name address
0 cambridge_university_botanic_gardens area centre name area
0 cambridge_university_botanic_gardens phone 01223336265 name phone
0 cambridge_university_botanic_gardens postcode cb21jf name postcode
0 cambridge_university_botanic_gardens pricerange moderate name pricerange
0 cambridge_university_botanic_gardens type park name type
0 byard_art address 14_king_'_s_parade name address
0 byard_art area south name area
0 byard_art phone 01223464646 name phone
0 byard_art postcode cb21sj name postcode
0 byard_art pricerange free name pricerange
0 byard_art type museum name type
0 adc_theatre address park_street name address
0 adc_theatre area centre name area
0 adc_theatre phone 01223300085 name phone
0 adc_theatre postcode cb58as name postcode
0 adc_theatre pricerange <dontknow> name pricerange
0 adc_theatre type theatre name type
0 abbey_pool_and_astroturf_pitch address pool_way_,_whitehill_road_,_off_newmarket_road name address
0 abbey_pool_and_astroturf_pitch area east name area
0 abbey_pool_and_astroturf_pitch phone 01223902088 name phone
0 abbey_pool_and_astroturf_pitch postcode cb58nt name postcode
0 abbey_pool_and_astroturf_pitch pricerange <dontknow> name pricerange
0 abbey_pool_and_astroturf_pitch type swimmingpool name type
0 all_saints_church address jesus_lane name address
0 all_saints_church area centre name area
0 all_saints_church phone 01223452587 name phone
0 all_saints_church postcode cb58bs name postcode
0 all_saints_church pricerange free name pricerange
0 all_saints_church type architecture name type
1 i ' m looking for a park in the centre of town to visit .==cambridge_university_botanic_gardens is a wonderful park located on bateman_street . entrance fee is 4 pounds . is there anything else i can help you with ?==that sounds great , can i get its address and phone number ?==the park is located at bateman_street and the phone number is 01223336265 . can i help you with anything else ?==no , that is all . thanks !==you are welcome . bye .==[]

0 cote address bridge_street_city_centre name address
0 cote area centre name area
0 cote food french name food
0 cote phone 01223311053 name phone
0 cote postcode cb21uf name postcode
0 cote pricerange expensive name pricerange
0 cote type restaurant name type
0 the_missing_sock address finders_corner_newmarket_road name address
0 the_missing_sock area east name area
0 the_missing_sock food international name food
0 the_missing_sock phone 01223812660 name phone
0 the_missing_sock postcode cb259aq name postcode
0 the_missing_sock pricerange cheap name pricerange
0 the_missing_sock type restaurant name type
0 the_missing_sock choice 57 name choice
0 the_missing_sock ref zwi39rv9 name ref
0 cote address bridge_street_city_centre name address
0 cote area centre name area
0 cote food french name food
0 cote phone 01223311053 name phone
0 cote postcode cb21uf name postcode
0 cote pricerange expensive name pricerange
0 cote type restaurant name type
0 cote choice 57 name choice
0 cote ref zwi39rv9 name ref
0 the_good_luck_chinese_food_takeaway address 82_cherry_hinton_road_cherry_hinton name address
0 the_good_luck_chinese_food_takeaway area south name area
0 the_good_luck_chinese_food_takeaway food chinese name food
0 the_good_luck_chinese_food_takeaway phone 01223244149 name phone
0 the_good_luck_chinese_food_takeaway postcode cb17ag name postcode
0 the_good_luck_chinese_food_takeaway pricerange expensive name pricerange
0 the_good_luck_chinese_food_takeaway type restaurant name type
0 the_good_luck_chinese_food_takeaway choice 57 name choice
0 the_good_luck_chinese_food_takeaway ref zwi39rv9 name ref
0 pizza_hut_cherry_hinton address g4_cambridge_leisure_park_clifton_way_cherry_hinton name address
0 pizza_hut_cherry_hinton area south name area
0 pizza_hut_cherry_hinton food italian name food
0 pizza_hut_cherry_hinton phone 01223323737 name phone
0 pizza_hut_cherry_hinton postcode cb17dy name postcode
0 pizza_hut_cherry_hinton pricerange moderate name pricerange
0 pizza_hut_cherry_hinton type restaurant name type
0 pizza_hut_cherry_hinton choice 57 name choice
0 pizza_hut_cherry_hinton ref zwi39rv9 name ref
0 curry_garden address 106_regent_street_city_centre name address
0 curry_garden area centre name area
0 curry_garden food indian name food
0 curry_garden phone 01223302330 name phone
0 curry_garden postcode cb21dp name postcode
0 curry_garden pricerange expensive name pricerange
0 curry_garden type restaurant name type
0 curry_garden choice 57 name choice
0 curry_garden ref zwi39rv9 name ref
0 pizza_hut_city_centre address regent_street_city_centre name address
0 pizza_hut_city_centre area centre name area
0 pizza_hut_city_centre food italian name food
0 pizza_hut_city_centre phone 01223323737 name phone
0 pizza_hut_city_centre postcode cb21ab name postcode
0 pizza_hut_city_centre pricerange cheap name pricerange
0 pizza_hut_city_centre type restaurant name type
0 pizza_hut_city_centre choice 57 name choice
0 pizza_hut_city_centre ref zwi39rv9 name ref
1 i ' m looking for a north african restaurant .==i ' m sorry but it looks like i don ' t happen to see any restaurants that specialize in that type of cuisine ? can i help you with a different type ?==[]

0 cote address bridge_street_city_centre name address
0 cote area centre name area
0 cote food french name food
0 cote phone 01223311053 name phone
0 cote postcode cb21uf name postcode
0 cote pricerange expensive name pricerange
0 cote type restaurant name type
0 the_missing_sock address finders_corner_newmarket_road name address
0 the_missing_sock area east name area
0 the_missing_sock food international name food
0 the_missing_sock phone 01223812660 name phone
0 the_missing_sock postcode cb259aq name postcode
0 the_missing_sock pricerange cheap name pricerange
0 the_missing_sock type restaurant name type
0 the_missing_sock choice 57 name choice
0 the_missing_sock ref zwi39rv9 name ref
0 cote address bridge_street_city_centre name address
0 cote area centre name area
0 cote food french name food
0 cote phone 01223311053 name phone
0 cote postcode cb21uf name postcode
0 cote pricerange expensive name pricerange
0 cote type restaurant name type
0 cote choice 57 name choice
0 cote ref zwi39rv9 name ref
0 the_good_luck_chinese_food_takeaway address 82_cherry_hinton_road_cherry_hinton name address
0 the_good_luck_chinese_food_takeaway area south name area
0 the_good_luck_chinese_food_takeaway food chinese name food
0 the_good_luck_chinese_food_takeaway phone 01223244149 name phone
0 the_good_luck_chinese_food_takeaway postcode cb17ag name postcode
0 the_good_luck_chinese_food_takeaway pricerange expensive name pricerange
0 the_good_luck_chinese_food_takeaway type restaurant name type
0 the_good_luck_chinese_food_takeaway choice 57 name choice
0 the_good_luck_chinese_food_takeaway ref zwi39rv9 name ref
0 pizza_hut_cherry_hinton address g4_cambridge_leisure_park_clifton_way_cherry_hinton name address
0 pizza_hut_cherry_hinton area south name area
0 pizza_hut_cherry_hinton food italian name food
0 pizza_hut_cherry_hinton phone 01223323737 name phone
0 pizza_hut_cherry_hinton postcode cb17dy name postcode
0 pizza_hut_cherry_hinton pricerange moderate name pricerange
0 pizza_hut_cherry_hinton type restaurant name type
0 pizza_hut_cherry_hinton choice 57 name choice
0 pizza_hut_cherry_hinton ref zwi39rv9 name ref
0 curry_garden address 106_regent_street_city_centre name address
0 curry_garden area centre name area
0 curry_garden food indian name food
0 curry_garden phone 01223302330 name phone
0 curry_garden postcode cb21dp name postcode
0 curry_garden pricerange expensive name pricerange
0 curry_garden type restaurant name type
0 curry_garden choice 57 name choice
0 curry_garden ref zwi39rv9 name ref
0 pizza_hut_city_centre address regent_street_city_centre name address
0 pizza_hut_city_centre area centre name area
0 pizza_hut_city_centre food italian name food
0 pizza_hut_city_centre phone 01223323737 name phone
0 pizza_hut_city_centre postcode cb21ab name postcode
0 pizza_hut_city_centre pricerange cheap name pricerange
0 pizza_hut_city_centre type restaurant name type
0 pizza_hut_city_centre choice 57 name choice
0 pizza_hut_city_centre ref zwi39rv9 name ref
1 i ' m looking for a north african restaurant .==i ' m sorry but it looks like i don ' t happen to see any restaurants that specialize in that type of cuisine ? can i help you with a different type ?==how about something in the expensive price range instead ?==sure , there are 57 expensive restaurants in town . is there an area of town you ' d prefer ?==['57', 'expensive']

0 cote address bridge_street_city_centre name address
0 cote area centre name area
0 cote food french name food
0 cote phone 01223311053 name phone
0 cote postcode cb21uf name postcode
0 cote pricerange expensive name pricerange
0 cote type restaurant name type
0 the_missing_sock address finders_corner_newmarket_road name address
0 the_missing_sock area east name area
0 the_missing_sock food international name food
0 the_missing_sock phone 01223812660 name phone
0 the_missing_sock postcode cb259aq name postcode
0 the_missing_sock pricerange cheap name pricerange
0 the_missing_sock type restaurant name type
0 the_missing_sock choice 57 name choice
0 the_missing_sock ref zwi39rv9 name ref
0 cote address bridge_street_city_centre name address
0 cote area centre name area
0 cote food french name food
0 cote phone 01223311053 name phone
0 cote postcode cb21uf name postcode
0 cote pricerange expensive name pricerange
0 cote type restaurant name type
0 cote choice 57 name choice
0 cote ref zwi39rv9 name ref
0 the_good_luck_chinese_food_takeaway address 82_cherry_hinton_road_cherry_hinton name address
0 the_good_luck_chinese_food_takeaway area south name area
0 the_good_luck_chinese_food_takeaway food chinese name food
0 the_good_luck_chinese_food_takeaway phone 01223244149 name phone
0 the_good_luck_chinese_food_takeaway postcode cb17ag name postcode
0 the_good_luck_chinese_food_takeaway pricerange expensive name pricerange
0 the_good_luck_chinese_food_takeaway type restaurant name type
0 the_good_luck_chinese_food_takeaway choice 57 name choice
0 the_good_luck_chinese_food_takeaway ref zwi39rv9 name ref
0 pizza_hut_cherry_hinton address g4_cambridge_leisure_park_clifton_way_cherry_hinton name address
0 pizza_hut_cherry_hinton area south name area
0 pizza_hut_cherry_hinton food italian name food
0 pizza_hut_cherry_hinton phone 01223323737 name phone
0 pizza_hut_cherry_hinton postcode cb17dy name postcode
0 pizza_hut_cherry_hinton pricerange moderate name pricerange
0 pizza_hut_cherry_hinton type restaurant name type
0 pizza_hut_cherry_hinton choice 57 name choice
0 pizza_hut_cherry_hinton ref zwi39rv9 name ref
0 curry_garden address 106_regent_street_city_centre name address
0 curry_garden area centre name area
0 curry_garden food indian name food
0 curry_garden phone 01223302330 name phone
0 curry_garden postcode cb21dp name postcode
0 curry_garden pricerange expensive name pricerange
0 curry_garden type restaurant name type
0 curry_garden choice 57 name choice
0 curry_garden ref zwi39rv9 name ref
0 pizza_hut_city_centre address regent_street_city_centre name address
0 pizza_hut_city_centre area centre name area
0 pizza_hut_city_centre food italian name food
0 pizza_hut_city_centre phone 01223323737 name phone
0 pizza_hut_city_centre postcode cb21ab name postcode
0 pizza_hut_city_centre pricerange cheap name pricerange
0 pizza_hut_city_centre type restaurant name type
0 pizza_hut_city_centre choice 57 name choice
0 pizza_hut_city_centre ref zwi39rv9 name ref
1 i ' m looking for a north african restaurant .==i ' m sorry but it looks like i don ' t happen to see any restaurants that specialize in that type of cuisine ? can i help you with a different type ?==how about something in the expensive price range instead ?==sure , there are 57 expensive restaurants in town . is there an area of town you ' d prefer ?==i would prefer something near the centre please .==there are over 33 restaurants that meet your criteria . may i interest you in african cuisine since you originally asked for north african restaurant ?==['restaurant']

0 cote address bridge_street_city_centre name address
0 cote area centre name area
0 cote food french name food
0 cote phone 01223311053 name phone
0 cote postcode cb21uf name postcode
0 cote pricerange expensive name pricerange
0 cote type restaurant name type
0 the_missing_sock address finders_corner_newmarket_road name address
0 the_missing_sock area east name area
0 the_missing_sock food international name food
0 the_missing_sock phone 01223812660 name phone
0 the_missing_sock postcode cb259aq name postcode
0 the_missing_sock pricerange cheap name pricerange
0 the_missing_sock type restaurant name type
0 the_missing_sock choice 57 name choice
0 the_missing_sock ref zwi39rv9 name ref
0 cote address bridge_street_city_centre name address
0 cote area centre name area
0 cote food french name food
0 cote phone 01223311053 name phone
0 cote postcode cb21uf name postcode
0 cote pricerange expensive name pricerange
0 cote type restaurant name type
0 cote choice 57 name choice
0 cote ref zwi39rv9 name ref
0 the_good_luck_chinese_food_takeaway address 82_cherry_hinton_road_cherry_hinton name address
0 the_good_luck_chinese_food_takeaway area south name area
0 the_good_luck_chinese_food_takeaway food chinese name food
0 the_good_luck_chinese_food_takeaway phone 01223244149 name phone
0 the_good_luck_chinese_food_takeaway postcode cb17ag name postcode
0 the_good_luck_chinese_food_takeaway pricerange expensive name pricerange
0 the_good_luck_chinese_food_takeaway type restaurant name type
0 the_good_luck_chinese_food_takeaway choice 57 name choice
0 the_good_luck_chinese_food_takeaway ref zwi39rv9 name ref
0 pizza_hut_cherry_hinton address g4_cambridge_leisure_park_clifton_way_cherry_hinton name address
0 pizza_hut_cherry_hinton area south name area
0 pizza_hut_cherry_hinton food italian name food
0 pizza_hut_cherry_hinton phone 01223323737 name phone
0 pizza_hut_cherry_hinton postcode cb17dy name postcode
0 pizza_hut_cherry_hinton pricerange moderate name pricerange
0 pizza_hut_cherry_hinton type restaurant name type
0 pizza_hut_cherry_hinton choice 57 name choice
0 pizza_hut_cherry_hinton ref zwi39rv9 name ref
0 curry_garden address 106_regent_street_city_centre name address
0 curry_garden area centre name area
0 curry_garden food indian name food
0 curry_garden phone 01223302330 name phone
0 curry_garden postcode cb21dp name postcode
0 curry_garden pricerange expensive name pricerange
0 curry_garden type restaurant name type
0 curry_garden choice 57 name choice
0 curry_garden ref zwi39rv9 name ref
0 pizza_hut_city_centre address regent_street_city_centre name address
0 pizza_hut_city_centre area centre name area
0 pizza_hut_city_centre food italian name food
0 pizza_hut_city_centre phone 01223323737 name phone
0 pizza_hut_city_centre postcode cb21ab name postcode
0 pizza_hut_city_centre pricerange cheap name pricerange
0 pizza_hut_city_centre type restaurant name type
0 pizza_hut_city_centre choice 57 name choice
0 pizza_hut_city_centre ref zwi39rv9 name ref
1 i ' m looking for a north african restaurant .==i ' m sorry but it looks like i don ' t happen to see any restaurants that specialize in that type of cuisine ? can i help you with a different type ?==how about something in the expensive price range instead ?==sure , there are 57 expensive restaurants in town . is there an area of town you ' d prefer ?==i would prefer something near the centre please .==there are over 33 restaurants that meet your criteria . may i interest you in african cuisine since you originally asked for north african restaurant ?==no , i think i ' d like an expensive french restaurant instead .==cote is an expensive french restaurant in the center of town . would you like a table there , or possibly their address ?==['cote', 'expensive', 'restaurant', 'french']

0 cote address bridge_street_city_centre name address
0 cote area centre name area
0 cote food french name food
0 cote phone 01223311053 name phone
0 cote postcode cb21uf name postcode
0 cote pricerange expensive name pricerange
0 cote type restaurant name type
0 the_missing_sock address finders_corner_newmarket_road name address
0 the_missing_sock area east name area
0 the_missing_sock food international name food
0 the_missing_sock phone 01223812660 name phone
0 the_missing_sock postcode cb259aq name postcode
0 the_missing_sock pricerange cheap name pricerange
0 the_missing_sock type restaurant name type
0 the_missing_sock choice 57 name choice
0 the_missing_sock ref zwi39rv9 name ref
0 cote address bridge_street_city_centre name address
0 cote area centre name area
0 cote food french name food
0 cote phone 01223311053 name phone
0 cote postcode cb21uf name postcode
0 cote pricerange expensive name pricerange
0 cote type restaurant name type
0 cote choice 57 name choice
0 cote ref zwi39rv9 name ref
0 the_good_luck_chinese_food_takeaway address 82_cherry_hinton_road_cherry_hinton name address
0 the_good_luck_chinese_food_takeaway area south name area
0 the_good_luck_chinese_food_takeaway food chinese name food
0 the_good_luck_chinese_food_takeaway phone 01223244149 name phone
0 the_good_luck_chinese_food_takeaway postcode cb17ag name postcode
0 the_good_luck_chinese_food_takeaway pricerange expensive name pricerange
0 the_good_luck_chinese_food_takeaway type restaurant name type
0 the_good_luck_chinese_food_takeaway choice 57 name choice
0 the_good_luck_chinese_food_takeaway ref zwi39rv9 name ref
0 pizza_hut_cherry_hinton address g4_cambridge_leisure_park_clifton_way_cherry_hinton name address
0 pizza_hut_cherry_hinton area south name area
0 pizza_hut_cherry_hinton food italian name food
0 pizza_hut_cherry_hinton phone 01223323737 name phone
0 pizza_hut_cherry_hinton postcode cb17dy name postcode
0 pizza_hut_cherry_hinton pricerange moderate name pricerange
0 pizza_hut_cherry_hinton type restaurant name type
0 pizza_hut_cherry_hinton choice 57 name choice
0 pizza_hut_cherry_hinton ref zwi39rv9 name ref
0 curry_garden address 106_regent_street_city_centre name address
0 curry_garden area centre name area
0 curry_garden food indian name food
0 curry_garden phone 01223302330 name phone
0 curry_garden postcode cb21dp name postcode
0 curry_garden pricerange expensive name pricerange
0 curry_garden type restaurant name type
0 curry_garden choice 57 name choice
0 curry_garden ref zwi39rv9 name ref
0 pizza_hut_city_centre address regent_street_city_centre name address
0 pizza_hut_city_centre area centre name area
0 pizza_hut_city_centre food italian name food
0 pizza_hut_city_centre phone 01223323737 name phone
0 pizza_hut_city_centre postcode cb21ab name postcode
0 pizza_hut_city_centre pricerange cheap name pricerange
0 pizza_hut_city_centre type restaurant name type
0 pizza_hut_city_centre choice 57 name choice
0 pizza_hut_city_centre ref zwi39rv9 name ref
1 i ' m looking for a north african restaurant .==i ' m sorry but it looks like i don ' t happen to see any restaurants that specialize in that type of cuisine ? can i help you with a different type ?==how about something in the expensive price range instead ?==sure , there are 57 expensive restaurants in town . is there an area of town you ' d prefer ?==i would prefer something near the centre please .==there are over 33 restaurants that meet your criteria . may i interest you in african cuisine since you originally asked for north african restaurant ?==no , i think i ' d like an expensive french restaurant instead .==cote is an expensive french restaurant in the center of town . would you like a table there , or possibly their address ?==yes please . can you book it for friday at 19:45 ? there will be 8 of us .==ok , you have a table for 8 at cote onfriday night . your reference number is zwi39rv9 . can i help you with anything else today ?==['cote', 'zwi39rv9']

0 cote address bridge_street_city_centre name address
0 cote area centre name area
0 cote food french name food
0 cote phone 01223311053 name phone
0 cote postcode cb21uf name postcode
0 cote pricerange expensive name pricerange
0 cote type restaurant name type
0 the_missing_sock address finders_corner_newmarket_road name address
0 the_missing_sock area east name area
0 the_missing_sock food international name food
0 the_missing_sock phone 01223812660 name phone
0 the_missing_sock postcode cb259aq name postcode
0 the_missing_sock pricerange cheap name pricerange
0 the_missing_sock type restaurant name type
0 the_missing_sock choice 57 name choice
0 the_missing_sock ref zwi39rv9 name ref
0 cote address bridge_street_city_centre name address
0 cote area centre name area
0 cote food french name food
0 cote phone 01223311053 name phone
0 cote postcode cb21uf name postcode
0 cote pricerange expensive name pricerange
0 cote type restaurant name type
0 cote choice 57 name choice
0 cote ref zwi39rv9 name ref
0 the_good_luck_chinese_food_takeaway address 82_cherry_hinton_road_cherry_hinton name address
0 the_good_luck_chinese_food_takeaway area south name area
0 the_good_luck_chinese_food_takeaway food chinese name food
0 the_good_luck_chinese_food_takeaway phone 01223244149 name phone
0 the_good_luck_chinese_food_takeaway postcode cb17ag name postcode
0 the_good_luck_chinese_food_takeaway pricerange expensive name pricerange
0 the_good_luck_chinese_food_takeaway type restaurant name type
0 the_good_luck_chinese_food_takeaway choice 57 name choice
0 the_good_luck_chinese_food_takeaway ref zwi39rv9 name ref
0 pizza_hut_cherry_hinton address g4_cambridge_leisure_park_clifton_way_cherry_hinton name address
0 pizza_hut_cherry_hinton area south name area
0 pizza_hut_cherry_hinton food italian name food
0 pizza_hut_cherry_hinton phone 01223323737 name phone
0 pizza_hut_cherry_hinton postcode cb17dy name postcode
0 pizza_hut_cherry_hinton pricerange moderate name pricerange
0 pizza_hut_cherry_hinton type restaurant name type
0 pizza_hut_cherry_hinton choice 57 name choice
0 pizza_hut_cherry_hinton ref zwi39rv9 name ref
0 curry_garden address 106_regent_street_city_centre name address
0 curry_garden area centre name area
0 curry_garden food indian name food
0 curry_garden phone 01223302330 name phone
0 curry_garden postcode cb21dp name postcode
0 curry_garden pricerange expensive name pricerange
0 curry_garden type restaurant name type
0 curry_garden choice 57 name choice
0 curry_garden ref zwi39rv9 name ref
0 pizza_hut_city_centre address regent_street_city_centre name address
0 pizza_hut_city_centre area centre name area
0 pizza_hut_city_centre food italian name food
0 pizza_hut_city_centre phone 01223323737 name phone
0 pizza_hut_city_centre postcode cb21ab name postcode
0 pizza_hut_city_centre pricerange cheap name pricerange
0 pizza_hut_city_centre type restaurant name type
0 pizza_hut_city_centre choice 57 name choice
0 pizza_hut_city_centre ref zwi39rv9 name ref
1 i ' m looking for a north african restaurant .==i ' m sorry but it looks like i don ' t happen to see any restaurants that specialize in that type of cuisine ? can i help you with a different type ?==how about something in the expensive price range instead ?==sure , there are 57 expensive restaurants in town . is there an area of town you ' d prefer ?==i would prefer something near the centre please .==there are over 33 restaurants that meet your criteria . may i interest you in african cuisine since you originally asked for north african restaurant ?==no , i think i ' d like an expensive french restaurant instead .==cote is an expensive french restaurant in the center of town . would you like a table there , or possibly their address ?==yes please . can you book it for friday at 19:45 ? there will be 8 of us .==ok , you have a table for 8 at cote onfriday night . your reference number is zwi39rv9 . can i help you with anything else today ?==no . that ' s everything . thank you ! goodbye .==you are welcome . have a great day .==[]

0 curry_garden address 106_regent_street_city_centre name address
0 curry_garden area centre name area
0 curry_garden food indian name food
0 curry_garden phone 01223302330 name phone
0 curry_garden postcode cb21dp name postcode
0 curry_garden pricerange expensive name pricerange
0 curry_garden type restaurant name type
0 pizza_hut_cherry_hinton address g4_cambridge_leisure_park_clifton_way_cherry_hinton name address
0 pizza_hut_cherry_hinton area south name area
0 pizza_hut_cherry_hinton food italian name food
0 pizza_hut_cherry_hinton phone 01223323737 name phone
0 pizza_hut_cherry_hinton postcode cb17dy name postcode
0 pizza_hut_cherry_hinton pricerange moderate name pricerange
0 pizza_hut_cherry_hinton type restaurant name type
0 anatolia address 30_bridge_street_city_centre name address
0 anatolia area centre name area
0 anatolia food turkish name food
0 anatolia phone 01223362372 name phone
0 anatolia postcode cb21uj name postcode
0 anatolia pricerange moderate name pricerange
0 anatolia type restaurant name type
0 the_missing_sock address finders_corner_newmarket_road name address
0 the_missing_sock area east name area
0 the_missing_sock food international name food
0 the_missing_sock phone 01223812660 name phone
0 the_missing_sock postcode cb259aq name postcode
0 the_missing_sock pricerange cheap name pricerange
0 the_missing_sock type restaurant name type
0 the_good_luck_chinese_food_takeaway address 82_cherry_hinton_road_cherry_hinton name address
0 the_good_luck_chinese_food_takeaway area south name area
0 the_good_luck_chinese_food_takeaway food chinese name food
0 the_good_luck_chinese_food_takeaway phone 01223244149 name phone
0 the_good_luck_chinese_food_takeaway postcode cb17ag name postcode
0 the_good_luck_chinese_food_takeaway pricerange expensive name pricerange
0 the_good_luck_chinese_food_takeaway type restaurant name type
0 pizza_hut_city_centre address regent_street_city_centre name address
0 pizza_hut_city_centre area centre name area
0 pizza_hut_city_centre food italian name food
0 pizza_hut_city_centre phone 01223323737 name phone
0 pizza_hut_city_centre postcode cb21ab name postcode
0 pizza_hut_city_centre pricerange cheap name pricerange
0 pizza_hut_city_centre type restaurant name type
0 efes_restaurant address king_street_city_centre name address
0 efes_restaurant area centre name area
0 efes_restaurant food turkish name food
0 efes_restaurant phone 01223500005 name phone
0 efes_restaurant postcode cb11ln name postcode
0 efes_restaurant pricerange moderate name pricerange
0 efes_restaurant type restaurant name type
1 i am looking for a restaurant that serves moroccan food and is moderately priced .==which area would you like ?==[]

0 curry_garden address 106_regent_street_city_centre name address
0 curry_garden area centre name area
0 curry_garden food indian name food
0 curry_garden phone 01223302330 name phone
0 curry_garden postcode cb21dp name postcode
0 curry_garden pricerange expensive name pricerange
0 curry_garden type restaurant name type
0 pizza_hut_cherry_hinton address g4_cambridge_leisure_park_clifton_way_cherry_hinton name address
0 pizza_hut_cherry_hinton area south name area
0 pizza_hut_cherry_hinton food italian name food
0 pizza_hut_cherry_hinton phone 01223323737 name phone
0 pizza_hut_cherry_hinton postcode cb17dy name postcode
0 pizza_hut_cherry_hinton pricerange moderate name pricerange
0 pizza_hut_cherry_hinton type restaurant name type
0 anatolia address 30_bridge_street_city_centre name address
0 anatolia area centre name area
0 anatolia food turkish name food
0 anatolia phone 01223362372 name phone
0 anatolia postcode cb21uj name postcode
0 anatolia pricerange moderate name pricerange
0 anatolia type restaurant name type
0 the_missing_sock address finders_corner_newmarket_road name address
0 the_missing_sock area east name area
0 the_missing_sock food international name food
0 the_missing_sock phone 01223812660 name phone
0 the_missing_sock postcode cb259aq name postcode
0 the_missing_sock pricerange cheap name pricerange
0 the_missing_sock type restaurant name type
0 the_good_luck_chinese_food_takeaway address 82_cherry_hinton_road_cherry_hinton name address
0 the_good_luck_chinese_food_takeaway area south name area
0 the_good_luck_chinese_food_takeaway food chinese name food
0 the_good_luck_chinese_food_takeaway phone 01223244149 name phone
0 the_good_luck_chinese_food_takeaway postcode cb17ag name postcode
0 the_good_luck_chinese_food_takeaway pricerange expensive name pricerange
0 the_good_luck_chinese_food_takeaway type restaurant name type
0 pizza_hut_city_centre address regent_street_city_centre name address
0 pizza_hut_city_centre area centre name area
0 pizza_hut_city_centre food italian name food
0 pizza_hut_city_centre phone 01223323737 name phone
0 pizza_hut_city_centre postcode cb21ab name postcode
0 pizza_hut_city_centre pricerange cheap name pricerange
0 pizza_hut_city_centre type restaurant name type
0 efes_restaurant address king_street_city_centre name address
0 efes_restaurant area centre name area
0 efes_restaurant food turkish name food
0 efes_restaurant phone 01223500005 name phone
0 efes_restaurant postcode cb11ln name postcode
0 efes_restaurant pricerange moderate name pricerange
0 efes_restaurant type restaurant name type
1 i am looking for a restaurant that serves moroccan food and is moderately priced .==which area would you like ?==i do not care what area it is in .==there are no moderately priced moroccan restaurants in any area . might another type of food interest you ?==[]

0 curry_garden address 106_regent_street_city_centre name address
0 curry_garden area centre name area
0 curry_garden food indian name food
0 curry_garden phone 01223302330 name phone
0 curry_garden postcode cb21dp name postcode
0 curry_garden pricerange expensive name pricerange
0 curry_garden type restaurant name type
0 pizza_hut_cherry_hinton address g4_cambridge_leisure_park_clifton_way_cherry_hinton name address
0 pizza_hut_cherry_hinton area south name area
0 pizza_hut_cherry_hinton food italian name food
0 pizza_hut_cherry_hinton phone 01223323737 name phone
0 pizza_hut_cherry_hinton postcode cb17dy name postcode
0 pizza_hut_cherry_hinton pricerange moderate name pricerange
0 pizza_hut_cherry_hinton type restaurant name type
0 anatolia address 30_bridge_street_city_centre name address
0 anatolia area centre name area
0 anatolia food turkish name food
0 anatolia phone 01223362372 name phone
0 anatolia postcode cb21uj name postcode
0 anatolia pricerange moderate name pricerange
0 anatolia type restaurant name type
0 the_missing_sock address finders_corner_newmarket_road name address
0 the_missing_sock area east name area
0 the_missing_sock food international name food
0 the_missing_sock phone 01223812660 name phone
0 the_missing_sock postcode cb259aq name postcode
0 the_missing_sock pricerange cheap name pricerange
0 the_missing_sock type restaurant name type
0 the_good_luck_chinese_food_takeaway address 82_cherry_hinton_road_cherry_hinton name address
0 the_good_luck_chinese_food_takeaway area south name area
0 the_good_luck_chinese_food_takeaway food chinese name food
0 the_good_luck_chinese_food_takeaway phone 01223244149 name phone
0 the_good_luck_chinese_food_takeaway postcode cb17ag name postcode
0 the_good_luck_chinese_food_takeaway pricerange expensive name pricerange
0 the_good_luck_chinese_food_takeaway type restaurant name type
0 pizza_hut_city_centre address regent_street_city_centre name address
0 pizza_hut_city_centre area centre name area
0 pizza_hut_city_centre food italian name food
0 pizza_hut_city_centre phone 01223323737 name phone
0 pizza_hut_city_centre postcode cb21ab name postcode
0 pizza_hut_city_centre pricerange cheap name pricerange
0 pizza_hut_city_centre type restaurant name type
0 efes_restaurant address king_street_city_centre name address
0 efes_restaurant area centre name area
0 efes_restaurant food turkish name food
0 efes_restaurant phone 01223500005 name phone
0 efes_restaurant postcode cb11ln name postcode
0 efes_restaurant pricerange moderate name pricerange
0 efes_restaurant type restaurant name type
1 i am looking for a restaurant that serves moroccan food and is moderately priced .==which area would you like ?==i do not care what area it is in .==there are no moderately priced moroccan restaurants in any area . might another type of food interest you ?==yes , what about turkish food ?==anatolia and efes_restaurants are turkish .==['turkish', 'efes_restaurant', 'anatolia']

0 curry_garden address 106_regent_street_city_centre name address
0 curry_garden area centre name area
0 curry_garden food indian name food
0 curry_garden phone 01223302330 name phone
0 curry_garden postcode cb21dp name postcode
0 curry_garden pricerange expensive name pricerange
0 curry_garden type restaurant name type
0 pizza_hut_cherry_hinton address g4_cambridge_leisure_park_clifton_way_cherry_hinton name address
0 pizza_hut_cherry_hinton area south name area
0 pizza_hut_cherry_hinton food italian name food
0 pizza_hut_cherry_hinton phone 01223323737 name phone
0 pizza_hut_cherry_hinton postcode cb17dy name postcode
0 pizza_hut_cherry_hinton pricerange moderate name pricerange
0 pizza_hut_cherry_hinton type restaurant name type
0 anatolia address 30_bridge_street_city_centre name address
0 anatolia area centre name area
0 anatolia food turkish name food
0 anatolia phone 01223362372 name phone
0 anatolia postcode cb21uj name postcode
0 anatolia pricerange moderate name pricerange
0 anatolia type restaurant name type
0 the_missing_sock address finders_corner_newmarket_road name address
0 the_missing_sock area east name area
0 the_missing_sock food international name food
0 the_missing_sock phone 01223812660 name phone
0 the_missing_sock postcode cb259aq name postcode
0 the_missing_sock pricerange cheap name pricerange
0 the_missing_sock type restaurant name type
0 the_good_luck_chinese_food_takeaway address 82_cherry_hinton_road_cherry_hinton name address
0 the_good_luck_chinese_food_takeaway area south name area
0 the_good_luck_chinese_food_takeaway food chinese name food
0 the_good_luck_chinese_food_takeaway phone 01223244149 name phone
0 the_good_luck_chinese_food_takeaway postcode cb17ag name postcode
0 the_good_luck_chinese_food_takeaway pricerange expensive name pricerange
0 the_good_luck_chinese_food_takeaway type restaurant name type
0 pizza_hut_city_centre address regent_street_city_centre name address
0 pizza_hut_city_centre area centre name area
0 pizza_hut_city_centre food italian name food
0 pizza_hut_city_centre phone 01223323737 name phone
0 pizza_hut_city_centre postcode cb21ab name postcode
0 pizza_hut_city_centre pricerange cheap name pricerange
0 pizza_hut_city_centre type restaurant name type
0 efes_restaurant address king_street_city_centre name address
0 efes_restaurant area centre name area
0 efes_restaurant food turkish name food
0 efes_restaurant phone 01223500005 name phone
0 efes_restaurant postcode cb11ln name postcode
0 efes_restaurant pricerange moderate name pricerange
0 efes_restaurant type restaurant name type
1 i am looking for a restaurant that serves moroccan food and is moderately priced .==which area would you like ?==i do not care what area it is in .==there are no moderately priced moroccan restaurants in any area . might another type of food interest you ?==yes , what about turkish food ?==anatolia and efes_restaurants are turkish .==may i have the address of anatolia ?==the address is 30_bridge_street_city_centre .==['30_bridge_street_city_centre']

0 curry_garden address 106_regent_street_city_centre name address
0 curry_garden area centre name area
0 curry_garden food indian name food
0 curry_garden phone 01223302330 name phone
0 curry_garden postcode cb21dp name postcode
0 curry_garden pricerange expensive name pricerange
0 curry_garden type restaurant name type
0 pizza_hut_cherry_hinton address g4_cambridge_leisure_park_clifton_way_cherry_hinton name address
0 pizza_hut_cherry_hinton area south name area
0 pizza_hut_cherry_hinton food italian name food
0 pizza_hut_cherry_hinton phone 01223323737 name phone
0 pizza_hut_cherry_hinton postcode cb17dy name postcode
0 pizza_hut_cherry_hinton pricerange moderate name pricerange
0 pizza_hut_cherry_hinton type restaurant name type
0 anatolia address 30_bridge_street_city_centre name address
0 anatolia area centre name area
0 anatolia food turkish name food
0 anatolia phone 01223362372 name phone
0 anatolia postcode cb21uj name postcode
0 anatolia pricerange moderate name pricerange
0 anatolia type restaurant name type
0 the_missing_sock address finders_corner_newmarket_road name address
0 the_missing_sock area east name area
0 the_missing_sock food international name food
0 the_missing_sock phone 01223812660 name phone
0 the_missing_sock postcode cb259aq name postcode
0 the_missing_sock pricerange cheap name pricerange
0 the_missing_sock type restaurant name type
0 the_good_luck_chinese_food_takeaway address 82_cherry_hinton_road_cherry_hinton name address
0 the_good_luck_chinese_food_takeaway area south name area
0 the_good_luck_chinese_food_takeaway food chinese name food
0 the_good_luck_chinese_food_takeaway phone 01223244149 name phone
0 the_good_luck_chinese_food_takeaway postcode cb17ag name postcode
0 the_good_luck_chinese_food_takeaway pricerange expensive name pricerange
0 the_good_luck_chinese_food_takeaway type restaurant name type
0 pizza_hut_city_centre address regent_street_city_centre name address
0 pizza_hut_city_centre area centre name area
0 pizza_hut_city_centre food italian name food
0 pizza_hut_city_centre phone 01223323737 name phone
0 pizza_hut_city_centre postcode cb21ab name postcode
0 pizza_hut_city_centre pricerange cheap name pricerange
0 pizza_hut_city_centre type restaurant name type
0 efes_restaurant address king_street_city_centre name address
0 efes_restaurant area centre name area
0 efes_restaurant food turkish name food
0 efes_restaurant phone 01223500005 name phone
0 efes_restaurant postcode cb11ln name postcode
0 efes_restaurant pricerange moderate name pricerange
0 efes_restaurant type restaurant name type
1 i am looking for a restaurant that serves moroccan food and is moderately priced .==which area would you like ?==i do not care what area it is in .==there are no moderately priced moroccan restaurants in any area . might another type of food interest you ?==yes , what about turkish food ?==anatolia and efes_restaurants are turkish .==may i have the address of anatolia ?==the address is 30_bridge_street_city_centre .==thank you , goodbye .==you ' re welcome . goodbye .==[]

0 prezzo address 21_-_24_northampton_road name address
0 prezzo area west name area
0 prezzo food italian name food
0 prezzo phone 01799521260 name phone
0 prezzo postcode cb30ad name postcode
0 prezzo pricerange moderate name pricerange
0 prezzo type restaurant name type
0 pizza_hut_cherry_hinton address g4_cambridge_leisure_park_clifton_way_cherry_hinton name address
0 pizza_hut_cherry_hinton area south name area
0 pizza_hut_cherry_hinton food italian name food
0 pizza_hut_cherry_hinton phone 01223323737 name phone
0 pizza_hut_cherry_hinton postcode cb17dy name postcode
0 pizza_hut_cherry_hinton pricerange moderate name pricerange
0 pizza_hut_cherry_hinton type restaurant name type
0 pizza_hut_cherry_hinton choice two name choice
0 pizza_hut_cherry_hinton ref gvokli1a name ref
0 restaurant_alimentum address 152_-_154_hills_road name address
0 restaurant_alimentum area south name area
0 restaurant_alimentum food modern_european name food
0 restaurant_alimentum phone 01223413000 name phone
0 restaurant_alimentum postcode cb28pb name postcode
0 restaurant_alimentum pricerange moderate name pricerange
0 restaurant_alimentum type restaurant name type
0 restaurant_alimentum choice two name choice
0 restaurant_alimentum ref gvokli1a name ref
0 saint_johns_chop_house address 21_-_24_northampton_street name address
0 saint_johns_chop_house area west name area
0 saint_johns_chop_house food british name food
0 saint_johns_chop_house phone 01223353110 name phone
0 saint_johns_chop_house postcode cb30ad name postcode
0 saint_johns_chop_house pricerange moderate name pricerange
0 saint_johns_chop_house type restaurant name type
0 saint_johns_chop_house choice two name choice
0 saint_johns_chop_house ref gvokli1a name ref
0 meghna address 205_victoria_road_chesterton name address
0 meghna area west name area
0 meghna food indian name food
0 meghna phone 01223727410 name phone
0 meghna postcode cb43lf name postcode
0 meghna pricerange moderate name pricerange
0 meghna type restaurant name type
0 meghna choice two name choice
0 meghna ref gvokli1a name ref
0 prezzo address 21_-_24_northampton_road name address
0 prezzo area west name area
0 prezzo food italian name food
0 prezzo phone 01799521260 name phone
0 prezzo postcode cb30ad name postcode
0 prezzo pricerange moderate name pricerange
0 prezzo type restaurant name type
0 prezzo choice two name choice
0 prezzo ref gvokli1a name ref
0 meghna address 205_victoria_road_chesterton name address
0 meghna area west name area
0 meghna food indian name food
0 meghna phone 01223727410 name phone
0 meghna postcode cb43lf name postcode
0 meghna pricerange moderate name pricerange
0 meghna type restaurant name type
1 i ' m looking for a restaurant in the west side that ' s in the moderate price range .==i have three listings , one for british , indian , italian . are any of those types of food you are looking for ?==['british', 'indian', 'italian']

0 prezzo address 21_-_24_northampton_road name address
0 prezzo area west name area
0 prezzo food italian name food
0 prezzo phone 01799521260 name phone
0 prezzo postcode cb30ad name postcode
0 prezzo pricerange moderate name pricerange
0 prezzo type restaurant name type
0 pizza_hut_cherry_hinton address g4_cambridge_leisure_park_clifton_way_cherry_hinton name address
0 pizza_hut_cherry_hinton area south name area
0 pizza_hut_cherry_hinton food italian name food
0 pizza_hut_cherry_hinton phone 01223323737 name phone
0 pizza_hut_cherry_hinton postcode cb17dy name postcode
0 pizza_hut_cherry_hinton pricerange moderate name pricerange
0 pizza_hut_cherry_hinton type restaurant name type
0 pizza_hut_cherry_hinton choice two name choice
0 pizza_hut_cherry_hinton ref gvokli1a name ref
0 restaurant_alimentum address 152_-_154_hills_road name address
0 restaurant_alimentum area south name area
0 restaurant_alimentum food modern_european name food
0 restaurant_alimentum phone 01223413000 name phone
0 restaurant_alimentum postcode cb28pb name postcode
0 restaurant_alimentum pricerange moderate name pricerange
0 restaurant_alimentum type restaurant name type
0 restaurant_alimentum choice two name choice
0 restaurant_alimentum ref gvokli1a name ref
0 saint_johns_chop_house address 21_-_24_northampton_street name address
0 saint_johns_chop_house area west name area
0 saint_johns_chop_house food british name food
0 saint_johns_chop_house phone 01223353110 name phone
0 saint_johns_chop_house postcode cb30ad name postcode
0 saint_johns_chop_house pricerange moderate name pricerange
0 saint_johns_chop_house type restaurant name type
0 saint_johns_chop_house choice two name choice
0 saint_johns_chop_house ref gvokli1a name ref
0 meghna address 205_victoria_road_chesterton name address
0 meghna area west name area
0 meghna food indian name food
0 meghna phone 01223727410 name phone
0 meghna postcode cb43lf name postcode
0 meghna pricerange moderate name pricerange
0 meghna type restaurant name type
0 meghna choice two name choice
0 meghna ref gvokli1a name ref
0 prezzo address 21_-_24_northampton_road name address
0 prezzo area west name area
0 prezzo food italian name food
0 prezzo phone 01799521260 name phone
0 prezzo postcode cb30ad name postcode
0 prezzo pricerange moderate name pricerange
0 prezzo type restaurant name type
0 prezzo choice two name choice
0 prezzo ref gvokli1a name ref
0 meghna address 205_victoria_road_chesterton name address
0 meghna area west name area
0 meghna food indian name food
0 meghna phone 01223727410 name phone
0 meghna postcode cb43lf name postcode
0 meghna pricerange moderate name pricerange
0 meghna type restaurant name type
1 i ' m looking for a restaurant in the west side that ' s in the moderate price range .==i have three listings , one for british , indian , italian . are any of those types of food you are looking for ?==are any of them available for 8 people at 19:00 on wednesday ?==there are two restaurants available the indian restaurant meghna and the italian restaurant prezzo 8 people at 19:00 on wednesday . which one do you prefer ?==['two', 'indian', 'restaurant', 'italian', 'meghna', 'prezzo']

0 prezzo address 21_-_24_northampton_road name address
0 prezzo area west name area
0 prezzo food italian name food
0 prezzo phone 01799521260 name phone
0 prezzo postcode cb30ad name postcode
0 prezzo pricerange moderate name pricerange
0 prezzo type restaurant name type
0 pizza_hut_cherry_hinton address g4_cambridge_leisure_park_clifton_way_cherry_hinton name address
0 pizza_hut_cherry_hinton area south name area
0 pizza_hut_cherry_hinton food italian name food
0 pizza_hut_cherry_hinton phone 01223323737 name phone
0 pizza_hut_cherry_hinton postcode cb17dy name postcode
0 pizza_hut_cherry_hinton pricerange moderate name pricerange
0 pizza_hut_cherry_hinton type restaurant name type
0 pizza_hut_cherry_hinton choice two name choice
0 pizza_hut_cherry_hinton ref gvokli1a name ref
0 restaurant_alimentum address 152_-_154_hills_road name address
0 restaurant_alimentum area south name area
0 restaurant_alimentum food modern_european name food
0 restaurant_alimentum phone 01223413000 name phone
0 restaurant_alimentum postcode cb28pb name postcode
0 restaurant_alimentum pricerange moderate name pricerange
0 restaurant_alimentum type restaurant name type
0 restaurant_alimentum choice two name choice
0 restaurant_alimentum ref gvokli1a name ref
0 saint_johns_chop_house address 21_-_24_northampton_street name address
0 saint_johns_chop_house area west name area
0 saint_johns_chop_house food british name food
0 saint_johns_chop_house phone 01223353110 name phone
0 saint_johns_chop_house postcode cb30ad name postcode
0 saint_johns_chop_house pricerange moderate name pricerange
0 saint_johns_chop_house type restaurant name type
0 saint_johns_chop_house choice two name choice
0 saint_johns_chop_house ref gvokli1a name ref
0 meghna address 205_victoria_road_chesterton name address
0 meghna area west name area
0 meghna food indian name food
0 meghna phone 01223727410 name phone
0 meghna postcode cb43lf name postcode
0 meghna pricerange moderate name pricerange
0 meghna type restaurant name type
0 meghna choice two name choice
0 meghna ref gvokli1a name ref
0 prezzo address 21_-_24_northampton_road name address
0 prezzo area west name area
0 prezzo food italian name food
0 prezzo phone 01799521260 name phone
0 prezzo postcode cb30ad name postcode
0 prezzo pricerange moderate name pricerange
0 prezzo type restaurant name type
0 prezzo choice two name choice
0 prezzo ref gvokli1a name ref
0 meghna address 205_victoria_road_chesterton name address
0 meghna area west name area
0 meghna food indian name food
0 meghna phone 01223727410 name phone
0 meghna postcode cb43lf name postcode
0 meghna pricerange moderate name pricerange
0 meghna type restaurant name type
1 i ' m looking for a restaurant in the west side that ' s in the moderate price range .==i have three listings , one for british , indian , italian . are any of those types of food you are looking for ?==are any of them available for 8 people at 19:00 on wednesday ?==there are two restaurants available the indian restaurant meghna and the italian restaurant prezzo 8 people at 19:00 on wednesday . which one do you prefer ?==the italian restaurant prezzo sounds good .==booking was successful , table will be reserved for 15 mins . reference number is : gvokli1a . anything else ?==['gvokli1a']

0 prezzo address 21_-_24_northampton_road name address
0 prezzo area west name area
0 prezzo food italian name food
0 prezzo phone 01799521260 name phone
0 prezzo postcode cb30ad name postcode
0 prezzo pricerange moderate name pricerange
0 prezzo type restaurant name type
0 pizza_hut_cherry_hinton address g4_cambridge_leisure_park_clifton_way_cherry_hinton name address
0 pizza_hut_cherry_hinton area south name area
0 pizza_hut_cherry_hinton food italian name food
0 pizza_hut_cherry_hinton phone 01223323737 name phone
0 pizza_hut_cherry_hinton postcode cb17dy name postcode
0 pizza_hut_cherry_hinton pricerange moderate name pricerange
0 pizza_hut_cherry_hinton type restaurant name type
0 pizza_hut_cherry_hinton choice two name choice
0 pizza_hut_cherry_hinton ref gvokli1a name ref
0 restaurant_alimentum address 152_-_154_hills_road name address
0 restaurant_alimentum area south name area
0 restaurant_alimentum food modern_european name food
0 restaurant_alimentum phone 01223413000 name phone
0 restaurant_alimentum postcode cb28pb name postcode
0 restaurant_alimentum pricerange moderate name pricerange
0 restaurant_alimentum type restaurant name type
0 restaurant_alimentum choice two name choice
0 restaurant_alimentum ref gvokli1a name ref
0 saint_johns_chop_house address 21_-_24_northampton_street name address
0 saint_johns_chop_house area west name area
0 saint_johns_chop_house food british name food
0 saint_johns_chop_house phone 01223353110 name phone
0 saint_johns_chop_house postcode cb30ad name postcode
0 saint_johns_chop_house pricerange moderate name pricerange
0 saint_johns_chop_house type restaurant name type
0 saint_johns_chop_house choice two name choice
0 saint_johns_chop_house ref gvokli1a name ref
0 meghna address 205_victoria_road_chesterton name address
0 meghna area west name area
0 meghna food indian name food
0 meghna phone 01223727410 name phone
0 meghna postcode cb43lf name postcode
0 meghna pricerange moderate name pricerange
0 meghna type restaurant name type
0 meghna choice two name choice
0 meghna ref gvokli1a name ref
0 prezzo address 21_-_24_northampton_road name address
0 prezzo area west name area
0 prezzo food italian name food
0 prezzo phone 01799521260 name phone
0 prezzo postcode cb30ad name postcode
0 prezzo pricerange moderate name pricerange
0 prezzo type restaurant name type
0 prezzo choice two name choice
0 prezzo ref gvokli1a name ref
0 meghna address 205_victoria_road_chesterton name address
0 meghna area west name area
0 meghna food indian name food
0 meghna phone 01223727410 name phone
0 meghna postcode cb43lf name postcode
0 meghna pricerange moderate name pricerange
0 meghna type restaurant name type
1 i ' m looking for a restaurant in the west side that ' s in the moderate price range .==i have three listings , one for british , indian , italian . are any of those types of food you are looking for ?==are any of them available for 8 people at 19:00 on wednesday ?==there are two restaurants available the indian restaurant meghna and the italian restaurant prezzo 8 people at 19:00 on wednesday . which one do you prefer ?==the italian restaurant prezzo sounds good .==booking was successful , table will be reserved for 15 mins . reference number is : gvokli1a . anything else ?==nope thats it . thanks==you ' re welcome . have a great day !==[]

0 efes_restaurant address king_street_city_centre name address
0 efes_restaurant area centre name area
0 efes_restaurant food turkish name food
0 efes_restaurant phone 01223500005 name phone
0 efes_restaurant postcode cb11ln name postcode
0 efes_restaurant pricerange moderate name pricerange
0 efes_restaurant type restaurant name type
0 pizza_hut_city_centre address regent_street_city_centre name address
0 pizza_hut_city_centre area centre name area
0 pizza_hut_city_centre food italian name food
0 pizza_hut_city_centre phone 01223323737 name phone
0 pizza_hut_city_centre postcode cb21ab name postcode
0 pizza_hut_city_centre pricerange cheap name pricerange
0 pizza_hut_city_centre type restaurant name type
0 pizza_hut_city_centre choice two name choice
0 anatolia address 30_bridge_street_city_centre name address
0 anatolia area centre name area
0 anatolia food turkish name food
0 anatolia phone 01223362372 name phone
0 anatolia postcode cb21uj name postcode
0 anatolia pricerange moderate name pricerange
0 anatolia type restaurant name type
0 meze_bar address 196_mill_road_city_centre name address
0 meze_bar area centre name area
0 meze_bar food turkish name food
0 meze_bar postcode cb13nf name postcode
0 meze_bar pricerange expensive name pricerange
0 meze_bar type restaurant name type
0 meze_bar choice two name choice
0 the_missing_sock address finders_corner_newmarket_road name address
0 the_missing_sock area east name area
0 the_missing_sock food international name food
0 the_missing_sock phone 01223812660 name phone
0 the_missing_sock postcode cb259aq name postcode
0 the_missing_sock pricerange cheap name pricerange
0 the_missing_sock type restaurant name type
0 the_missing_sock choice two name choice
0 efes_restaurant address king_street_city_centre name address
0 efes_restaurant area centre name area
0 efes_restaurant food turkish name food
0 efes_restaurant phone 01223500005 name phone
0 efes_restaurant postcode cb11ln name postcode
0 efes_restaurant pricerange moderate name pricerange
0 efes_restaurant type restaurant name type
0 efes_restaurant choice two name choice
0 anatolia address 30_bridge_street_city_centre name address
0 anatolia area centre name area
0 anatolia food turkish name food
0 anatolia phone 01223362372 name phone
0 anatolia postcode cb21uj name postcode
0 anatolia pricerange moderate name pricerange
0 anatolia type restaurant name type
0 anatolia choice two name choice
1 i ' m looking for a restaurant in the center that serves turkish food==hi , anatolia and efes_restaurant are two options in the centre for turkish food . i hope you find what you ' re looking for !==['efes_restaurant', 'two', 'centre', 'turkish', 'anatolia']

0 efes_restaurant address king_street_city_centre name address
0 efes_restaurant area centre name area
0 efes_restaurant food turkish name food
0 efes_restaurant phone 01223500005 name phone
0 efes_restaurant postcode cb11ln name postcode
0 efes_restaurant pricerange moderate name pricerange
0 efes_restaurant type restaurant name type
0 pizza_hut_city_centre address regent_street_city_centre name address
0 pizza_hut_city_centre area centre name area
0 pizza_hut_city_centre food italian name food
0 pizza_hut_city_centre phone 01223323737 name phone
0 pizza_hut_city_centre postcode cb21ab name postcode
0 pizza_hut_city_centre pricerange cheap name pricerange
0 pizza_hut_city_centre type restaurant name type
0 pizza_hut_city_centre choice two name choice
0 anatolia address 30_bridge_street_city_centre name address
0 anatolia area centre name area
0 anatolia food turkish name food
0 anatolia phone 01223362372 name phone
0 anatolia postcode cb21uj name postcode
0 anatolia pricerange moderate name pricerange
0 anatolia type restaurant name type
0 meze_bar address 196_mill_road_city_centre name address
0 meze_bar area centre name area
0 meze_bar food turkish name food
0 meze_bar postcode cb13nf name postcode
0 meze_bar pricerange expensive name pricerange
0 meze_bar type restaurant name type
0 meze_bar choice two name choice
0 the_missing_sock address finders_corner_newmarket_road name address
0 the_missing_sock area east name area
0 the_missing_sock food international name food
0 the_missing_sock phone 01223812660 name phone
0 the_missing_sock postcode cb259aq name postcode
0 the_missing_sock pricerange cheap name pricerange
0 the_missing_sock type restaurant name type
0 the_missing_sock choice two name choice
0 efes_restaurant address king_street_city_centre name address
0 efes_restaurant area centre name area
0 efes_restaurant food turkish name food
0 efes_restaurant phone 01223500005 name phone
0 efes_restaurant postcode cb11ln name postcode
0 efes_restaurant pricerange moderate name pricerange
0 efes_restaurant type restaurant name type
0 efes_restaurant choice two name choice
0 anatolia address 30_bridge_street_city_centre name address
0 anatolia area centre name area
0 anatolia food turkish name food
0 anatolia phone 01223362372 name phone
0 anatolia postcode cb21uj name postcode
0 anatolia pricerange moderate name pricerange
0 anatolia type restaurant name type
0 anatolia choice two name choice
[truncated: 26,813,040 more chars]
