# Supplementary material for: PluDG: enhancing task-oriented dialogue system with knowledge graph plug-in module
Source: PeerJ Comput Sci. 2023 Nov 24;9:e1707. doi: 10.7717/peerj-cs.1707 (PMC10703105; doi:10.7717/peerj-cs.1707)
Supplement: Supplemental Information 1 [file peerj-cs-09-1707-s001.zip › plugin/data/woz2.1_val.txt]

0 ugly_duckling address 12_st_._johns_street_city_centre name address
0 ugly_duckling area centre name area
0 ugly_duckling food chinese name food
0 ugly_duckling postcode cb21tw name postcode
0 ugly_duckling pricerange expensive name pricerange
0 ugly_duckling type restaurant name type
0 ugly_duckling ref ikxbxweo name ref
0 the_good_luck_chinese_food_takeaway address 82_cherry_hinton_road_cherry_hinton name address
0 the_good_luck_chinese_food_takeaway area south name area
0 the_good_luck_chinese_food_takeaway food chinese name food
0 the_good_luck_chinese_food_takeaway phone 01223244149 name phone
0 the_good_luck_chinese_food_takeaway postcode cb17ag name postcode
0 the_good_luck_chinese_food_takeaway pricerange expensive name pricerange
0 the_good_luck_chinese_food_takeaway type restaurant name type
0 the_good_luck_chinese_food_takeaway ref ikxbxweo name ref
0 hk_fusion address 21_burleigh_street_city_centre name address
0 hk_fusion area centre name area
0 hk_fusion food chinese name food
0 hk_fusion phone 01223355909 name phone
0 hk_fusion postcode cb11dg name postcode
0 hk_fusion pricerange expensive name pricerange
0 hk_fusion type restaurant name type
0 hk_fusion ref ikxbxweo name ref
0 ugly_duckling address 12_st_._johns_street_city_centre name address
0 ugly_duckling area centre name area
0 ugly_duckling food chinese name food
0 ugly_duckling postcode cb21tw name postcode
0 ugly_duckling pricerange expensive name pricerange
0 ugly_duckling type restaurant name type
0 tang_chinese address napier_street_city_centre name address
0 tang_chinese area centre name area
0 tang_chinese food chinese name food
0 tang_chinese phone 01223357187 name phone
0 tang_chinese postcode cb11hr name postcode
0 tang_chinese pricerange expensive name pricerange
0 tang_chinese type restaurant name type
0 tang_chinese ref ikxbxweo name ref
0 sesame_restaurant_and_bar address 17_hills_road_city_centre name address
0 sesame_restaurant_and_bar area centre name area
0 sesame_restaurant_and_bar food chinese name food
0 sesame_restaurant_and_bar phone 01223358899 name phone
0 sesame_restaurant_and_bar postcode cb21nw name postcode
0 sesame_restaurant_and_bar pricerange expensive name pricerange
0 sesame_restaurant_and_bar type restaurant name type
0 sesame_restaurant_and_bar ref ikxbxweo name ref
0 gourmet_burger_kitchen address regent_street_city_centre name address
0 gourmet_burger_kitchen area centre name area
0 gourmet_burger_kitchen food north_american name food
0 gourmet_burger_kitchen phone 01223312598 name phone
0 gourmet_burger_kitchen postcode cb21ab name postcode
0 gourmet_burger_kitchen pricerange expensive name pricerange
0 gourmet_burger_kitchen type restaurant name type
1 i ' m in the mood for a traditional american food restaurant tonight and looking to treat myself to some expensive fine dining . can you help me find a perfect place ?==i have gourmet_burger_kitchen , it ' s an expensive north_american food restaurant . would you like to book a table ?==['restaurant', 'expensive', 'gourmet_burger_kitchen', 'north_american']

0 ugly_duckling address 12_st_._johns_street_city_centre name address
0 ugly_duckling area centre name area
0 ugly_duckling food chinese name food
0 ugly_duckling postcode cb21tw name postcode
0 ugly_duckling pricerange expensive name pricerange
0 ugly_duckling type restaurant name type
0 ugly_duckling ref ikxbxweo name ref
0 the_good_luck_chinese_food_takeaway address 82_cherry_hinton_road_cherry_hinton name address
0 the_good_luck_chinese_food_takeaway area south name area
0 the_good_luck_chinese_food_takeaway food chinese name food
0 the_good_luck_chinese_food_takeaway phone 01223244149 name phone
0 the_good_luck_chinese_food_takeaway postcode cb17ag name postcode
0 the_good_luck_chinese_food_takeaway pricerange expensive name pricerange
0 the_good_luck_chinese_food_takeaway type restaurant name type
0 the_good_luck_chinese_food_takeaway ref ikxbxweo name ref
0 hk_fusion address 21_burleigh_street_city_centre name address
0 hk_fusion area centre name area
0 hk_fusion food chinese name food
0 hk_fusion phone 01223355909 name phone
0 hk_fusion postcode cb11dg name postcode
0 hk_fusion pricerange expensive name pricerange
0 hk_fusion type restaurant name type
0 hk_fusion ref ikxbxweo name ref
0 ugly_duckling address 12_st_._johns_street_city_centre name address
0 ugly_duckling area centre name area
0 ugly_duckling food chinese name food
0 ugly_duckling postcode cb21tw name postcode
0 ugly_duckling pricerange expensive name pricerange
0 ugly_duckling type restaurant name type
0 tang_chinese address napier_street_city_centre name address
0 tang_chinese area centre name area
0 tang_chinese food chinese name food
0 tang_chinese phone 01223357187 name phone
0 tang_chinese postcode cb11hr name postcode
0 tang_chinese pricerange expensive name pricerange
0 tang_chinese type restaurant name type
0 tang_chinese ref ikxbxweo name ref
0 sesame_restaurant_and_bar address 17_hills_road_city_centre name address
0 sesame_restaurant_and_bar area centre name area
0 sesame_restaurant_and_bar food chinese name food
0 sesame_restaurant_and_bar phone 01223358899 name phone
0 sesame_restaurant_and_bar postcode cb21nw name postcode
0 sesame_restaurant_and_bar pricerange expensive name pricerange
0 sesame_restaurant_and_bar type restaurant name type
0 sesame_restaurant_and_bar ref ikxbxweo name ref
0 gourmet_burger_kitchen address regent_street_city_centre name address
0 gourmet_burger_kitchen area centre name area
0 gourmet_burger_kitchen food north_american name food
0 gourmet_burger_kitchen phone 01223312598 name phone
0 gourmet_burger_kitchen postcode cb21ab name postcode
0 gourmet_burger_kitchen pricerange expensive name pricerange
0 gourmet_burger_kitchen type restaurant name type
1 i ' m in the mood for a traditional american food restaurant tonight and looking to treat myself to some expensive fine dining . can you help me find a perfect place ?==i have gourmet_burger_kitchen , it ' s an expensive north_american food restaurant . would you like to book a table ?==is it located in the centre of town ?==yes , gourmet_burger_kitchen is in the centre of town . would you like to book it ?==['gourmet_burger_kitchen', 'centre']

0 ugly_duckling address 12_st_._johns_street_city_centre name address
0 ugly_duckling area centre name area
0 ugly_duckling food chinese name food
0 ugly_duckling postcode cb21tw name postcode
0 ugly_duckling pricerange expensive name pricerange
0 ugly_duckling type restaurant name type
0 ugly_duckling ref ikxbxweo name ref
0 the_good_luck_chinese_food_takeaway address 82_cherry_hinton_road_cherry_hinton name address
0 the_good_luck_chinese_food_takeaway area south name area
0 the_good_luck_chinese_food_takeaway food chinese name food
0 the_good_luck_chinese_food_takeaway phone 01223244149 name phone
0 the_good_luck_chinese_food_takeaway postcode cb17ag name postcode
0 the_good_luck_chinese_food_takeaway pricerange expensive name pricerange
0 the_good_luck_chinese_food_takeaway type restaurant name type
0 the_good_luck_chinese_food_takeaway ref ikxbxweo name ref
0 hk_fusion address 21_burleigh_street_city_centre name address
0 hk_fusion area centre name area
0 hk_fusion food chinese name food
0 hk_fusion phone 01223355909 name phone
0 hk_fusion postcode cb11dg name postcode
0 hk_fusion pricerange expensive name pricerange
0 hk_fusion type restaurant name type
0 hk_fusion ref ikxbxweo name ref
0 ugly_duckling address 12_st_._johns_street_city_centre name address
0 ugly_duckling area centre name area
0 ugly_duckling food chinese name food
0 ugly_duckling postcode cb21tw name postcode
0 ugly_duckling pricerange expensive name pricerange
0 ugly_duckling type restaurant name type
0 tang_chinese address napier_street_city_centre name address
0 tang_chinese area centre name area
0 tang_chinese food chinese name food
0 tang_chinese phone 01223357187 name phone
0 tang_chinese postcode cb11hr name postcode
0 tang_chinese pricerange expensive name pricerange
0 tang_chinese type restaurant name type
0 tang_chinese ref ikxbxweo name ref
0 sesame_restaurant_and_bar address 17_hills_road_city_centre name address
0 sesame_restaurant_and_bar area centre name area
0 sesame_restaurant_and_bar food chinese name food
0 sesame_restaurant_and_bar phone 01223358899 name phone
0 sesame_restaurant_and_bar postcode cb21nw name postcode
0 sesame_restaurant_and_bar pricerange expensive name pricerange
0 sesame_restaurant_and_bar type restaurant name type
0 sesame_restaurant_and_bar ref ikxbxweo name ref
0 gourmet_burger_kitchen address regent_street_city_centre name address
0 gourmet_burger_kitchen area centre name area
0 gourmet_burger_kitchen food north_american name food
0 gourmet_burger_kitchen phone 01223312598 name phone
0 gourmet_burger_kitchen postcode cb21ab name postcode
0 gourmet_burger_kitchen pricerange expensive name pricerange
0 gourmet_burger_kitchen type restaurant name type
1 i ' m in the mood for a traditional american food restaurant tonight and looking to treat myself to some expensive fine dining . can you help me find a perfect place ?==i have gourmet_burger_kitchen , it ' s an expensive north_american food restaurant . would you like to book a table ?==is it located in the centre of town ?==yes , gourmet_burger_kitchen is in the centre of town . would you like to book it ?==no thank you . we will just head there now .==sounds great ! is there anything else i can assist you with ?==[]

0 ugly_duckling address 12_st_._johns_street_city_centre name address
0 ugly_duckling area centre name area
0 ugly_duckling food chinese name food
0 ugly_duckling postcode cb21tw name postcode
0 ugly_duckling pricerange expensive name pricerange
0 ugly_duckling type restaurant name type
0 ugly_duckling ref ikxbxweo name ref
0 the_good_luck_chinese_food_takeaway address 82_cherry_hinton_road_cherry_hinton name address
0 the_good_luck_chinese_food_takeaway area south name area
0 the_good_luck_chinese_food_takeaway food chinese name food
0 the_good_luck_chinese_food_takeaway phone 01223244149 name phone
0 the_good_luck_chinese_food_takeaway postcode cb17ag name postcode
0 the_good_luck_chinese_food_takeaway pricerange expensive name pricerange
0 the_good_luck_chinese_food_takeaway type restaurant name type
0 the_good_luck_chinese_food_takeaway ref ikxbxweo name ref
0 hk_fusion address 21_burleigh_street_city_centre name address
0 hk_fusion area centre name area
0 hk_fusion food chinese name food
0 hk_fusion phone 01223355909 name phone
0 hk_fusion postcode cb11dg name postcode
0 hk_fusion pricerange expensive name pricerange
0 hk_fusion type restaurant name type
0 hk_fusion ref ikxbxweo name ref
0 ugly_duckling address 12_st_._johns_street_city_centre name address
0 ugly_duckling area centre name area
0 ugly_duckling food chinese name food
0 ugly_duckling postcode cb21tw name postcode
0 ugly_duckling pricerange expensive name pricerange
0 ugly_duckling type restaurant name type
0 tang_chinese address napier_street_city_centre name address
0 tang_chinese area centre name area
0 tang_chinese food chinese name food
0 tang_chinese phone 01223357187 name phone
0 tang_chinese postcode cb11hr name postcode
0 tang_chinese pricerange expensive name pricerange
0 tang_chinese type restaurant name type
0 tang_chinese ref ikxbxweo name ref
0 sesame_restaurant_and_bar address 17_hills_road_city_centre name address
0 sesame_restaurant_and_bar area centre name area
0 sesame_restaurant_and_bar food chinese name food
0 sesame_restaurant_and_bar phone 01223358899 name phone
0 sesame_restaurant_and_bar postcode cb21nw name postcode
0 sesame_restaurant_and_bar pricerange expensive name pricerange
0 sesame_restaurant_and_bar type restaurant name type
0 sesame_restaurant_and_bar ref ikxbxweo name ref
0 gourmet_burger_kitchen address regent_street_city_centre name address
0 gourmet_burger_kitchen area centre name area
0 gourmet_burger_kitchen food north_american name food
0 gourmet_burger_kitchen phone 01223312598 name phone
0 gourmet_burger_kitchen postcode cb21ab name postcode
0 gourmet_burger_kitchen pricerange expensive name pricerange
0 gourmet_burger_kitchen type restaurant name type
1 i ' m in the mood for a traditional american food restaurant tonight and looking to treat myself to some expensive fine dining . can you help me find a perfect place ?==i have gourmet_burger_kitchen , it ' s an expensive north_american food restaurant . would you like to book a table ?==is it located in the centre of town ?==yes , gourmet_burger_kitchen is in the centre of town . would you like to book it ?==no thank you . we will just head there now .==sounds great ! is there anything else i can assist you with ?==that will be all , thank you .==it ' s my pleasure . have a lovely day ! bye !==[]

0 ugly_duckling address 12_st_._johns_street_city_centre name address
0 ugly_duckling area centre name area
0 ugly_duckling food chinese name food
0 ugly_duckling postcode cb21tw name postcode
0 ugly_duckling pricerange expensive name pricerange
0 ugly_duckling type restaurant name type
0 ugly_duckling ref ikxbxweo name ref
0 the_good_luck_chinese_food_takeaway address 82_cherry_hinton_road_cherry_hinton name address
0 the_good_luck_chinese_food_takeaway area south name area
0 the_good_luck_chinese_food_takeaway food chinese name food
0 the_good_luck_chinese_food_takeaway phone 01223244149 name phone
0 the_good_luck_chinese_food_takeaway postcode cb17ag name postcode
0 the_good_luck_chinese_food_takeaway pricerange expensive name pricerange
0 the_good_luck_chinese_food_takeaway type restaurant name type
0 the_good_luck_chinese_food_takeaway ref ikxbxweo name ref
0 hk_fusion address 21_burleigh_street_city_centre name address
0 hk_fusion area centre name area
0 hk_fusion food chinese name food
0 hk_fusion phone 01223355909 name phone
0 hk_fusion postcode cb11dg name postcode
0 hk_fusion pricerange expensive name pricerange
0 hk_fusion type restaurant name type
0 hk_fusion ref ikxbxweo name ref
0 ugly_duckling address 12_st_._johns_street_city_centre name address
0 ugly_duckling area centre name area
0 ugly_duckling food chinese name food
0 ugly_duckling postcode cb21tw name postcode
0 ugly_duckling pricerange expensive name pricerange
0 ugly_duckling type restaurant name type
0 tang_chinese address napier_street_city_centre name address
0 tang_chinese area centre name area
0 tang_chinese food chinese name food
0 tang_chinese phone 01223357187 name phone
0 tang_chinese postcode cb11hr name postcode
0 tang_chinese pricerange expensive name pricerange
0 tang_chinese type restaurant name type
0 tang_chinese ref ikxbxweo name ref
0 sesame_restaurant_and_bar address 17_hills_road_city_centre name address
0 sesame_restaurant_and_bar area centre name area
0 sesame_restaurant_and_bar food chinese name food
0 sesame_restaurant_and_bar phone 01223358899 name phone
0 sesame_restaurant_and_bar postcode cb21nw name postcode
0 sesame_restaurant_and_bar pricerange expensive name pricerange
0 sesame_restaurant_and_bar type restaurant name type
0 sesame_restaurant_and_bar ref ikxbxweo name ref
0 gourmet_burger_kitchen address regent_street_city_centre name address
0 gourmet_burger_kitchen area centre name area
0 gourmet_burger_kitchen food north_american name food
0 gourmet_burger_kitchen phone 01223312598 name phone
0 gourmet_burger_kitchen postcode cb21ab name postcode
0 gourmet_burger_kitchen pricerange expensive name pricerange
0 gourmet_burger_kitchen type restaurant name type
1 i ' m in the mood for a traditional american food restaurant tonight and looking to treat myself to some expensive fine dining . can you help me find a perfect place ?==i have gourmet_burger_kitchen , it ' s an expensive north_american food restaurant . would you like to book a table ?==is it located in the centre of town ?==yes , gourmet_burger_kitchen is in the centre of town . would you like to book it ?==no thank you . we will just head there now .==sounds great ! is there anything else i can assist you with ?==that will be all , thank you .==it ' s my pleasure . have a lovely day ! bye !==awesome but can you give me the reference number ?==i need to know then how big is your party and exact time ?==[]

0 ugly_duckling address 12_st_._johns_street_city_centre name address
0 ugly_duckling area centre name area
0 ugly_duckling food chinese name food
0 ugly_duckling postcode cb21tw name postcode
0 ugly_duckling pricerange expensive name pricerange
0 ugly_duckling type restaurant name type
0 ugly_duckling ref ikxbxweo name ref
0 the_good_luck_chinese_food_takeaway address 82_cherry_hinton_road_cherry_hinton name address
0 the_good_luck_chinese_food_takeaway area south name area
0 the_good_luck_chinese_food_takeaway food chinese name food
0 the_good_luck_chinese_food_takeaway phone 01223244149 name phone
0 the_good_luck_chinese_food_takeaway postcode cb17ag name postcode
0 the_good_luck_chinese_food_takeaway pricerange expensive name pricerange
0 the_good_luck_chinese_food_takeaway type restaurant name type
0 the_good_luck_chinese_food_takeaway ref ikxbxweo name ref
0 hk_fusion address 21_burleigh_street_city_centre name address
0 hk_fusion area centre name area
0 hk_fusion food chinese name food
0 hk_fusion phone 01223355909 name phone
0 hk_fusion postcode cb11dg name postcode
0 hk_fusion pricerange expensive name pricerange
0 hk_fusion type restaurant name type
0 hk_fusion ref ikxbxweo name ref
0 ugly_duckling address 12_st_._johns_street_city_centre name address
0 ugly_duckling area centre name area
0 ugly_duckling food chinese name food
0 ugly_duckling postcode cb21tw name postcode
0 ugly_duckling pricerange expensive name pricerange
0 ugly_duckling type restaurant name type
0 tang_chinese address napier_street_city_centre name address
0 tang_chinese area centre name area
0 tang_chinese food chinese name food
0 tang_chinese phone 01223357187 name phone
0 tang_chinese postcode cb11hr name postcode
0 tang_chinese pricerange expensive name pricerange
0 tang_chinese type restaurant name type
0 tang_chinese ref ikxbxweo name ref
0 sesame_restaurant_and_bar address 17_hills_road_city_centre name address
0 sesame_restaurant_and_bar area centre name area
0 sesame_restaurant_and_bar food chinese name food
0 sesame_restaurant_and_bar phone 01223358899 name phone
0 sesame_restaurant_and_bar postcode cb21nw name postcode
0 sesame_restaurant_and_bar pricerange expensive name pricerange
0 sesame_restaurant_and_bar type restaurant name type
0 sesame_restaurant_and_bar ref ikxbxweo name ref
0 gourmet_burger_kitchen address regent_street_city_centre name address
0 gourmet_burger_kitchen area centre name area
0 gourmet_burger_kitchen food north_american name food
0 gourmet_burger_kitchen phone 01223312598 name phone
0 gourmet_burger_kitchen postcode cb21ab name postcode
0 gourmet_burger_kitchen pricerange expensive name pricerange
0 gourmet_burger_kitchen type restaurant name type
1 i ' m in the mood for a traditional american food restaurant tonight and looking to treat myself to some expensive fine dining . can you help me find a perfect place ?==i have gourmet_burger_kitchen , it ' s an expensive north_american food restaurant . would you like to book a table ?==is it located in the centre of town ?==yes , gourmet_burger_kitchen is in the centre of town . would you like to book it ?==no thank you . we will just head there now .==sounds great ! is there anything else i can assist you with ?==that will be all , thank you .==it ' s my pleasure . have a lovely day ! bye !==awesome but can you give me the reference number ?==i need to know then how big is your party and exact time ?==oh yeah sure - i need table for 3 people at 19:00 on wednesday .==sorry but booking was unsuccessful , what about another time ?==[]

0 ugly_duckling address 12_st_._johns_street_city_centre name address
0 ugly_duckling area centre name area
0 ugly_duckling food chinese name food
0 ugly_duckling postcode cb21tw name postcode
0 ugly_duckling pricerange expensive name pricerange
0 ugly_duckling type restaurant name type
0 ugly_duckling ref ikxbxweo name ref
0 the_good_luck_chinese_food_takeaway address 82_cherry_hinton_road_cherry_hinton name address
0 the_good_luck_chinese_food_takeaway area south name area
0 the_good_luck_chinese_food_takeaway food chinese name food
0 the_good_luck_chinese_food_takeaway phone 01223244149 name phone
0 the_good_luck_chinese_food_takeaway postcode cb17ag name postcode
0 the_good_luck_chinese_food_takeaway pricerange expensive name pricerange
0 the_good_luck_chinese_food_takeaway type restaurant name type
0 the_good_luck_chinese_food_takeaway ref ikxbxweo name ref
0 hk_fusion address 21_burleigh_street_city_centre name address
0 hk_fusion area centre name area
0 hk_fusion food chinese name food
0 hk_fusion phone 01223355909 name phone
0 hk_fusion postcode cb11dg name postcode
0 hk_fusion pricerange expensive name pricerange
0 hk_fusion type restaurant name type
0 hk_fusion ref ikxbxweo name ref
0 ugly_duckling address 12_st_._johns_street_city_centre name address
0 ugly_duckling area centre name area
0 ugly_duckling food chinese name food
0 ugly_duckling postcode cb21tw name postcode
0 ugly_duckling pricerange expensive name pricerange
0 ugly_duckling type restaurant name type
0 tang_chinese address napier_street_city_centre name address
0 tang_chinese area centre name area
0 tang_chinese food chinese name food
0 tang_chinese phone 01223357187 name phone
0 tang_chinese postcode cb11hr name postcode
0 tang_chinese pricerange expensive name pricerange
0 tang_chinese type restaurant name type
0 tang_chinese ref ikxbxweo name ref
0 sesame_restaurant_and_bar address 17_hills_road_city_centre name address
0 sesame_restaurant_and_bar area centre name area
0 sesame_restaurant_and_bar food chinese name food
0 sesame_restaurant_and_bar phone 01223358899 name phone
0 sesame_restaurant_and_bar postcode cb21nw name postcode
0 sesame_restaurant_and_bar pricerange expensive name pricerange
0 sesame_restaurant_and_bar type restaurant name type
0 sesame_restaurant_and_bar ref ikxbxweo name ref
0 gourmet_burger_kitchen address regent_street_city_centre name address
0 gourmet_burger_kitchen area centre name area
0 gourmet_burger_kitchen food north_american name food
0 gourmet_burger_kitchen phone 01223312598 name phone
0 gourmet_burger_kitchen postcode cb21ab name postcode
0 gourmet_burger_kitchen pricerange expensive name pricerange
0 gourmet_burger_kitchen type restaurant name type
1 i ' m in the mood for a traditional american food restaurant tonight and looking to treat myself to some expensive fine dining . can you help me find a perfect place ?==i have gourmet_burger_kitchen , it ' s an expensive north_american food restaurant . would you like to book a table ?==is it located in the centre of town ?==yes , gourmet_burger_kitchen is in the centre of town . would you like to book it ?==no thank you . we will just head there now .==sounds great ! is there anything else i can assist you with ?==that will be all , thank you .==it ' s my pleasure . have a lovely day ! bye !==awesome but can you give me the reference number ?==i need to know then how big is your party and exact time ?==oh yeah sure - i need table for 3 people at 19:00 on wednesday .==sorry but booking was unsuccessful , what about another time ?==hmm find me something chinese then==hmm that was also unsuccessful , does different time work for you ?==[]

0 ugly_duckling address 12_st_._johns_street_city_centre name address
0 ugly_duckling area centre name area
0 ugly_duckling food chinese name food
0 ugly_duckling postcode cb21tw name postcode
0 ugly_duckling pricerange expensive name pricerange
0 ugly_duckling type restaurant name type
0 ugly_duckling ref ikxbxweo name ref
0 the_good_luck_chinese_food_takeaway address 82_cherry_hinton_road_cherry_hinton name address
0 the_good_luck_chinese_food_takeaway area south name area
0 the_good_luck_chinese_food_takeaway food chinese name food
0 the_good_luck_chinese_food_takeaway phone 01223244149 name phone
0 the_good_luck_chinese_food_takeaway postcode cb17ag name postcode
0 the_good_luck_chinese_food_takeaway pricerange expensive name pricerange
0 the_good_luck_chinese_food_takeaway type restaurant name type
0 the_good_luck_chinese_food_takeaway ref ikxbxweo name ref
0 hk_fusion address 21_burleigh_street_city_centre name address
0 hk_fusion area centre name area
0 hk_fusion food chinese name food
0 hk_fusion phone 01223355909 name phone
0 hk_fusion postcode cb11dg name postcode
0 hk_fusion pricerange expensive name pricerange
0 hk_fusion type restaurant name type
0 hk_fusion ref ikxbxweo name ref
0 ugly_duckling address 12_st_._johns_street_city_centre name address
0 ugly_duckling area centre name area
0 ugly_duckling food chinese name food
0 ugly_duckling postcode cb21tw name postcode
0 ugly_duckling pricerange expensive name pricerange
0 ugly_duckling type restaurant name type
0 tang_chinese address napier_street_city_centre name address
0 tang_chinese area centre name area
0 tang_chinese food chinese name food
0 tang_chinese phone 01223357187 name phone
0 tang_chinese postcode cb11hr name postcode
0 tang_chinese pricerange expensive name pricerange
0 tang_chinese type restaurant name type
0 tang_chinese ref ikxbxweo name ref
0 sesame_restaurant_and_bar address 17_hills_road_city_centre name address
0 sesame_restaurant_and_bar area centre name area
0 sesame_restaurant_and_bar food chinese name food
0 sesame_restaurant_and_bar phone 01223358899 name phone
0 sesame_restaurant_and_bar postcode cb21nw name postcode
0 sesame_restaurant_and_bar pricerange expensive name pricerange
0 sesame_restaurant_and_bar type restaurant name type
0 sesame_restaurant_and_bar ref ikxbxweo name ref
0 gourmet_burger_kitchen address regent_street_city_centre name address
0 gourmet_burger_kitchen area centre name area
0 gourmet_burger_kitchen food north_american name food
0 gourmet_burger_kitchen phone 01223312598 name phone
0 gourmet_burger_kitchen postcode cb21ab name postcode
0 gourmet_burger_kitchen pricerange expensive name pricerange
0 gourmet_burger_kitchen type restaurant name type
1 i ' m in the mood for a traditional american food restaurant tonight and looking to treat myself to some expensive fine dining . can you help me find a perfect place ?==i have gourmet_burger_kitchen , it ' s an expensive north_american food restaurant . would you like to book a table ?==is it located in the centre of town ?==yes , gourmet_burger_kitchen is in the centre of town . would you like to book it ?==no thank you . we will just head there now .==sounds great ! is there anything else i can assist you with ?==that will be all , thank you .==it ' s my pleasure . have a lovely day ! bye !==awesome but can you give me the reference number ?==i need to know then how big is your party and exact time ?==oh yeah sure - i need table for 3 people at 19:00 on wednesday .==sorry but booking was unsuccessful , what about another time ?==hmm find me something chinese then==hmm that was also unsuccessful , does different time work for you ?==yeah , actually let ' s try 18:00==i booked for you ugly_duckling at 18:00 , your ref number is ikxbxweo==['ugly_duckling', 'ikxbxweo']

0 ugly_duckling address 12_st_._johns_street_city_centre name address
0 ugly_duckling area centre name area
0 ugly_duckling food chinese name food
0 ugly_duckling postcode cb21tw name postcode
0 ugly_duckling pricerange expensive name pricerange
0 ugly_duckling type restaurant name type
0 ugly_duckling ref ikxbxweo name ref
0 the_good_luck_chinese_food_takeaway address 82_cherry_hinton_road_cherry_hinton name address
0 the_good_luck_chinese_food_takeaway area south name area
0 the_good_luck_chinese_food_takeaway food chinese name food
0 the_good_luck_chinese_food_takeaway phone 01223244149 name phone
0 the_good_luck_chinese_food_takeaway postcode cb17ag name postcode
0 the_good_luck_chinese_food_takeaway pricerange expensive name pricerange
0 the_good_luck_chinese_food_takeaway type restaurant name type
0 the_good_luck_chinese_food_takeaway ref ikxbxweo name ref
0 hk_fusion address 21_burleigh_street_city_centre name address
0 hk_fusion area centre name area
0 hk_fusion food chinese name food
0 hk_fusion phone 01223355909 name phone
0 hk_fusion postcode cb11dg name postcode
0 hk_fusion pricerange expensive name pricerange
0 hk_fusion type restaurant name type
0 hk_fusion ref ikxbxweo name ref
0 ugly_duckling address 12_st_._johns_street_city_centre name address
0 ugly_duckling area centre name area
0 ugly_duckling food chinese name food
0 ugly_duckling postcode cb21tw name postcode
0 ugly_duckling pricerange expensive name pricerange
0 ugly_duckling type restaurant name type
0 tang_chinese address napier_street_city_centre name address
0 tang_chinese area centre name area
0 tang_chinese food chinese name food
0 tang_chinese phone 01223357187 name phone
0 tang_chinese postcode cb11hr name postcode
0 tang_chinese pricerange expensive name pricerange
0 tang_chinese type restaurant name type
0 tang_chinese ref ikxbxweo name ref
0 sesame_restaurant_and_bar address 17_hills_road_city_centre name address
0 sesame_restaurant_and_bar area centre name area
0 sesame_restaurant_and_bar food chinese name food
0 sesame_restaurant_and_bar phone 01223358899 name phone
0 sesame_restaurant_and_bar postcode cb21nw name postcode
0 sesame_restaurant_and_bar pricerange expensive name pricerange
0 sesame_restaurant_and_bar type restaurant name type
0 sesame_restaurant_and_bar ref ikxbxweo name ref
0 gourmet_burger_kitchen address regent_street_city_centre name address
0 gourmet_burger_kitchen area centre name area
0 gourmet_burger_kitchen food north_american name food
0 gourmet_burger_kitchen phone 01223312598 name phone
0 gourmet_burger_kitchen postcode cb21ab name postcode
0 gourmet_burger_kitchen pricerange expensive name pricerange
0 gourmet_burger_kitchen type restaurant name type
1 i ' m in the mood for a traditional american food restaurant tonight and looking to treat myself to some expensive fine dining . can you help me find a perfect place ?==i have gourmet_burger_kitchen , it ' s an expensive north_american food restaurant . would you like to book a table ?==is it located in the centre of town ?==yes , gourmet_burger_kitchen is in the centre of town . would you like to book it ?==no thank you . we will just head there now .==sounds great ! is there anything else i can assist you with ?==that will be all , thank you .==it ' s my pleasure . have a lovely day ! bye !==awesome but can you give me the reference number ?==i need to know then how big is your party and exact time ?==oh yeah sure - i need table for 3 people at 19:00 on wednesday .==sorry but booking was unsuccessful , what about another time ?==hmm find me something chinese then==hmm that was also unsuccessful , does different time work for you ?==yeah , actually let ' s try 18:00==i booked for you ugly_duckling at 18:00 , your ref number is ikxbxweo==great to hear that , have a good day !==always there for you ! have a nice dinner !==[]

0 lan_hong_house address 12_norfolk_street_city_centre name address
0 lan_hong_house area centre name area
0 lan_hong_house food chinese name food
0 lan_hong_house phone 01223350420 name phone
0 lan_hong_house postcode cb12lf name postcode
0 lan_hong_house pricerange moderate name pricerange
0 lan_hong_house type restaurant name type
0 lan_hong_house ref v0kcn2ri name ref
0 restaurant_one_seven address de_vere_university_arms_regent_street_city_centre name address
0 restaurant_one_seven area centre name area
0 restaurant_one_seven food british name food
0 restaurant_one_seven phone 01223337766 name phone
0 restaurant_one_seven postcode cb21ab name postcode
0 restaurant_one_seven pricerange moderate name pricerange
0 restaurant_one_seven type restaurant name type
0 jinling_noodle_bar address 11_peas_hill_city_centre name address
0 jinling_noodle_bar area centre name area
0 jinling_noodle_bar food chinese name food
0 jinling_noodle_bar phone 01223566188 name phone
0 jinling_noodle_bar postcode cb23pp name postcode
0 jinling_noodle_bar pricerange moderate name pricerange
0 jinling_noodle_bar type restaurant name type
0 the_good_luck_chinese_food_takeaway address 82_cherry_hinton_road_cherry_hinton name address
0 the_good_luck_chinese_food_takeaway area south name area
0 the_good_luck_chinese_food_takeaway food chinese name food
0 the_good_luck_chinese_food_takeaway phone 01223244149 name phone
0 the_good_luck_chinese_food_takeaway postcode cb17ag name postcode
0 the_good_luck_chinese_food_takeaway pricerange expensive name pricerange
0 the_good_luck_chinese_food_takeaway type restaurant name type
0 the_good_luck_chinese_food_takeaway ref v0kcn2ri name ref
0 lan_hong_house address 12_norfolk_street_city_centre name address
0 lan_hong_house area centre name area
0 lan_hong_house food chinese name food
0 lan_hong_house phone 01223350420 name phone
0 lan_hong_house postcode cb12lf name postcode
0 lan_hong_house pricerange moderate name pricerange
0 lan_hong_house type restaurant name type
0 jinling_noodle_bar address 11_peas_hill_city_centre name address
0 jinling_noodle_bar area centre name area
0 jinling_noodle_bar food chinese name food
0 jinling_noodle_bar phone 01223566188 name phone
0 jinling_noodle_bar postcode cb23pp name postcode
0 jinling_noodle_bar pricerange moderate name pricerange
0 jinling_noodle_bar type restaurant name type
0 jinling_noodle_bar ref v0kcn2ri name ref
0 shanghai_family_restaurant address 39_burleigh_street_city_centre name address
0 shanghai_family_restaurant area centre name area
0 shanghai_family_restaurant food chinese name food
0 shanghai_family_restaurant phone 01223301761 name phone
0 shanghai_family_restaurant postcode cb11dg name postcode
0 shanghai_family_restaurant pricerange moderate name pricerange
0 shanghai_family_restaurant type restaurant name type
0 shanghai_family_restaurant ref v0kcn2ri name ref
1 i need a restaurant in the centre moderate priced==restaurant_one_seven is a good choice . which day ?==['restaurant_one_seven']

0 lan_hong_house address 12_norfolk_street_city_centre name address
0 lan_hong_house area centre name area
0 lan_hong_house food chinese name food
0 lan_hong_house phone 01223350420 name phone
0 lan_hong_house postcode cb12lf name postcode
0 lan_hong_house pricerange moderate name pricerange
0 lan_hong_house type restaurant name type
0 lan_hong_house ref v0kcn2ri name ref
0 restaurant_one_seven address de_vere_university_arms_regent_street_city_centre name address
0 restaurant_one_seven area centre name area
0 restaurant_one_seven food british name food
0 restaurant_one_seven phone 01223337766 name phone
0 restaurant_one_seven postcode cb21ab name postcode
0 restaurant_one_seven pricerange moderate name pricerange
0 restaurant_one_seven type restaurant name type
0 jinling_noodle_bar address 11_peas_hill_city_centre name address
0 jinling_noodle_bar area centre name area
0 jinling_noodle_bar food chinese name food
0 jinling_noodle_bar phone 01223566188 name phone
0 jinling_noodle_bar postcode cb23pp name postcode
0 jinling_noodle_bar pricerange moderate name pricerange
0 jinling_noodle_bar type restaurant name type
0 the_good_luck_chinese_food_takeaway address 82_cherry_hinton_road_cherry_hinton name address
0 the_good_luck_chinese_food_takeaway area south name area
0 the_good_luck_chinese_food_takeaway food chinese name food
0 the_good_luck_chinese_food_takeaway phone 01223244149 name phone
0 the_good_luck_chinese_food_takeaway postcode cb17ag name postcode
0 the_good_luck_chinese_food_takeaway pricerange expensive name pricerange
0 the_good_luck_chinese_food_takeaway type restaurant name type
0 the_good_luck_chinese_food_takeaway ref v0kcn2ri name ref
0 lan_hong_house address 12_norfolk_street_city_centre name address
0 lan_hong_house area centre name area
0 lan_hong_house food chinese name food
0 lan_hong_house phone 01223350420 name phone
0 lan_hong_house postcode cb12lf name postcode
0 lan_hong_house pricerange moderate name pricerange
0 lan_hong_house type restaurant name type
0 jinling_noodle_bar address 11_peas_hill_city_centre name address
0 jinling_noodle_bar area centre name area
0 jinling_noodle_bar food chinese name food
0 jinling_noodle_bar phone 01223566188 name phone
0 jinling_noodle_bar postcode cb23pp name postcode
0 jinling_noodle_bar pricerange moderate name pricerange
0 jinling_noodle_bar type restaurant name type
0 jinling_noodle_bar ref v0kcn2ri name ref
0 shanghai_family_restaurant address 39_burleigh_street_city_centre name address
0 shanghai_family_restaurant area centre name area
0 shanghai_family_restaurant food chinese name food
0 shanghai_family_restaurant phone 01223301761 name phone
0 shanghai_family_restaurant postcode cb11dg name postcode
0 shanghai_family_restaurant pricerange moderate name pricerange
0 shanghai_family_restaurant type restaurant name type
0 shanghai_family_restaurant ref v0kcn2ri name ref
1 i need a restaurant in the centre moderate priced==restaurant_one_seven is a good choice . which day ?==does it serve chinese food ?==no , but i have three other options for you to choose from .==[]

0 lan_hong_house address 12_norfolk_street_city_centre name address
0 lan_hong_house area centre name area
0 lan_hong_house food chinese name food
0 lan_hong_house phone 01223350420 name phone
0 lan_hong_house postcode cb12lf name postcode
0 lan_hong_house pricerange moderate name pricerange
0 lan_hong_house type restaurant name type
0 lan_hong_house ref v0kcn2ri name ref
0 restaurant_one_seven address de_vere_university_arms_regent_street_city_centre name address
0 restaurant_one_seven area centre name area
0 restaurant_one_seven food british name food
0 restaurant_one_seven phone 01223337766 name phone
0 restaurant_one_seven postcode cb21ab name postcode
0 restaurant_one_seven pricerange moderate name pricerange
0 restaurant_one_seven type restaurant name type
0 jinling_noodle_bar address 11_peas_hill_city_centre name address
0 jinling_noodle_bar area centre name area
0 jinling_noodle_bar food chinese name food
0 jinling_noodle_bar phone 01223566188 name phone
0 jinling_noodle_bar postcode cb23pp name postcode
0 jinling_noodle_bar pricerange moderate name pricerange
0 jinling_noodle_bar type restaurant name type
0 the_good_luck_chinese_food_takeaway address 82_cherry_hinton_road_cherry_hinton name address
0 the_good_luck_chinese_food_takeaway area south name area
0 the_good_luck_chinese_food_takeaway food chinese name food
0 the_good_luck_chinese_food_takeaway phone 01223244149 name phone
0 the_good_luck_chinese_food_takeaway postcode cb17ag name postcode
0 the_good_luck_chinese_food_takeaway pricerange expensive name pricerange
0 the_good_luck_chinese_food_takeaway type restaurant name type
0 the_good_luck_chinese_food_takeaway ref v0kcn2ri name ref
0 lan_hong_house address 12_norfolk_street_city_centre name address
0 lan_hong_house area centre name area
0 lan_hong_house food chinese name food
0 lan_hong_house phone 01223350420 name phone
0 lan_hong_house postcode cb12lf name postcode
0 lan_hong_house pricerange moderate name pricerange
0 lan_hong_house type restaurant name type
0 jinling_noodle_bar address 11_peas_hill_city_centre name address
0 jinling_noodle_bar area centre name area
0 jinling_noodle_bar food chinese name food
0 jinling_noodle_bar phone 01223566188 name phone
0 jinling_noodle_bar postcode cb23pp name postcode
0 jinling_noodle_bar pricerange moderate name pricerange
0 jinling_noodle_bar type restaurant name type
0 jinling_noodle_bar ref v0kcn2ri name ref
0 shanghai_family_restaurant address 39_burleigh_street_city_centre name address
0 shanghai_family_restaurant area centre name area
0 shanghai_family_restaurant food chinese name food
0 shanghai_family_restaurant phone 01223301761 name phone
0 shanghai_family_restaurant postcode cb11dg name postcode
0 shanghai_family_restaurant pricerange moderate name pricerange
0 shanghai_family_restaurant type restaurant name type
0 shanghai_family_restaurant ref v0kcn2ri name ref
1 i need a restaurant in the centre moderate priced==restaurant_one_seven is a good choice . which day ?==does it serve chinese food ?==no , but i have three other options for you to choose from .==what are they ?==i have the lan_hong_house , jinling_noodle_bar and the shanghi family restaurant that are all moderately priced and serving chinese food .==['chinese', 'jinling_noodle_bar', 'lan_hong_house', 'restaurant']

0 lan_hong_house address 12_norfolk_street_city_centre name address
0 lan_hong_house area centre name area
0 lan_hong_house food chinese name food
0 lan_hong_house phone 01223350420 name phone
0 lan_hong_house postcode cb12lf name postcode
0 lan_hong_house pricerange moderate name pricerange
0 lan_hong_house type restaurant name type
0 lan_hong_house ref v0kcn2ri name ref
0 restaurant_one_seven address de_vere_university_arms_regent_street_city_centre name address
0 restaurant_one_seven area centre name area
0 restaurant_one_seven food british name food
0 restaurant_one_seven phone 01223337766 name phone
0 restaurant_one_seven postcode cb21ab name postcode
0 restaurant_one_seven pricerange moderate name pricerange
0 restaurant_one_seven type restaurant name type
0 jinling_noodle_bar address 11_peas_hill_city_centre name address
0 jinling_noodle_bar area centre name area
0 jinling_noodle_bar food chinese name food
0 jinling_noodle_bar phone 01223566188 name phone
0 jinling_noodle_bar postcode cb23pp name postcode
0 jinling_noodle_bar pricerange moderate name pricerange
0 jinling_noodle_bar type restaurant name type
0 the_good_luck_chinese_food_takeaway address 82_cherry_hinton_road_cherry_hinton name address
0 the_good_luck_chinese_food_takeaway area south name area
0 the_good_luck_chinese_food_takeaway food chinese name food
0 the_good_luck_chinese_food_takeaway phone 01223244149 name phone
0 the_good_luck_chinese_food_takeaway postcode cb17ag name postcode
0 the_good_luck_chinese_food_takeaway pricerange expensive name pricerange
0 the_good_luck_chinese_food_takeaway type restaurant name type
0 the_good_luck_chinese_food_takeaway ref v0kcn2ri name ref
0 lan_hong_house address 12_norfolk_street_city_centre name address
0 lan_hong_house area centre name area
0 lan_hong_house food chinese name food
0 lan_hong_house phone 01223350420 name phone
0 lan_hong_house postcode cb12lf name postcode
0 lan_hong_house pricerange moderate name pricerange
0 lan_hong_house type restaurant name type
0 jinling_noodle_bar address 11_peas_hill_city_centre name address
0 jinling_noodle_bar area centre name area
0 jinling_noodle_bar food chinese name food
0 jinling_noodle_bar phone 01223566188 name phone
0 jinling_noodle_bar postcode cb23pp name postcode
0 jinling_noodle_bar pricerange moderate name pricerange
0 jinling_noodle_bar type restaurant name type
0 jinling_noodle_bar ref v0kcn2ri name ref
0 shanghai_family_restaurant address 39_burleigh_street_city_centre name address
0 shanghai_family_restaurant area centre name area
0 shanghai_family_restaurant food chinese name food
0 shanghai_family_restaurant phone 01223301761 name phone
0 shanghai_family_restaurant postcode cb11dg name postcode
0 shanghai_family_restaurant pricerange moderate name pricerange
0 shanghai_family_restaurant type restaurant name type
0 shanghai_family_restaurant ref v0kcn2ri name ref
1 i need a restaurant in the centre moderate priced==restaurant_one_seven is a good choice . which day ?==does it serve chinese food ?==no , but i have three other options for you to choose from .==what are they ?==i have the lan_hong_house , jinling_noodle_bar and the shanghi family restaurant that are all moderately priced and serving chinese food .==i would like a table for 8 at 16:30 wednesday at shanghi family restaurant please .==i was not able to book that for you at that time . is there another time that would work for you ?==[]

0 lan_hong_house address 12_norfolk_street_city_centre name address
0 lan_hong_house area centre name area
0 lan_hong_house food chinese name food
0 lan_hong_house phone 01223350420 name phone
0 lan_hong_house postcode cb12lf name postcode
0 lan_hong_house pricerange moderate name pricerange
0 lan_hong_house type restaurant name type
0 lan_hong_house ref v0kcn2ri name ref
0 restaurant_one_seven address de_vere_university_arms_regent_street_city_centre name address
0 restaurant_one_seven area centre name area
0 restaurant_one_seven food british name food
0 restaurant_one_seven phone 01223337766 name phone
0 restaurant_one_seven postcode cb21ab name postcode
0 restaurant_one_seven pricerange moderate name pricerange
0 restaurant_one_seven type restaurant name type
0 jinling_noodle_bar address 11_peas_hill_city_centre name address
0 jinling_noodle_bar area centre name area
0 jinling_noodle_bar food chinese name food
0 jinling_noodle_bar phone 01223566188 name phone
0 jinling_noodle_bar postcode cb23pp name postcode
0 jinling_noodle_bar pricerange moderate name pricerange
0 jinling_noodle_bar type restaurant name type
0 the_good_luck_chinese_food_takeaway address 82_cherry_hinton_road_cherry_hinton name address
0 the_good_luck_chinese_food_takeaway area south name area
0 the_good_luck_chinese_food_takeaway food chinese name food
0 the_good_luck_chinese_food_takeaway phone 01223244149 name phone
0 the_good_luck_chinese_food_takeaway postcode cb17ag name postcode
0 the_good_luck_chinese_food_takeaway pricerange expensive name pricerange
0 the_good_luck_chinese_food_takeaway type restaurant name type
0 the_good_luck_chinese_food_takeaway ref v0kcn2ri name ref
0 lan_hong_house address 12_norfolk_street_city_centre name address
0 lan_hong_house area centre name area
0 lan_hong_house food chinese name food
0 lan_hong_house phone 01223350420 name phone
0 lan_hong_house postcode cb12lf name postcode
0 lan_hong_house pricerange moderate name pricerange
0 lan_hong_house type restaurant name type
0 jinling_noodle_bar address 11_peas_hill_city_centre name address
0 jinling_noodle_bar area centre name area
0 jinling_noodle_bar food chinese name food
0 jinling_noodle_bar phone 01223566188 name phone
0 jinling_noodle_bar postcode cb23pp name postcode
0 jinling_noodle_bar pricerange moderate name pricerange
0 jinling_noodle_bar type restaurant name type
0 jinling_noodle_bar ref v0kcn2ri name ref
0 shanghai_family_restaurant address 39_burleigh_street_city_centre name address
0 shanghai_family_restaurant area centre name area
0 shanghai_family_restaurant food chinese name food
0 shanghai_family_restaurant phone 01223301761 name phone
0 shanghai_family_restaurant postcode cb11dg name postcode
0 shanghai_family_restaurant pricerange moderate name pricerange
0 shanghai_family_restaurant type restaurant name type
0 shanghai_family_restaurant ref v0kcn2ri name ref
1 i need a restaurant in the centre moderate priced==restaurant_one_seven is a good choice . which day ?==does it serve chinese food ?==no , but i have three other options for you to choose from .==what are they ?==i have the lan_hong_house , jinling_noodle_bar and the shanghi family restaurant that are all moderately priced and serving chinese food .==i would like a table for 8 at 16:30 wednesday at shanghi family restaurant please .==i was not able to book that for you at that time . is there another time that would work for you ?==yes . i could eat at 15:30 perhaps .==that time is available ! i have booked the reservation . the reference number is v0kcn2ri . is there anything else ?==['v0kcn2ri']

0 lan_hong_house address 12_norfolk_street_city_centre name address
0 lan_hong_house area centre name area
0 lan_hong_house food chinese name food
0 lan_hong_house phone 01223350420 name phone
0 lan_hong_house postcode cb12lf name postcode
0 lan_hong_house pricerange moderate name pricerange
0 lan_hong_house type restaurant name type
0 lan_hong_house ref v0kcn2ri name ref
0 restaurant_one_seven address de_vere_university_arms_regent_street_city_centre name address
0 restaurant_one_seven area centre name area
0 restaurant_one_seven food british name food
0 restaurant_one_seven phone 01223337766 name phone
0 restaurant_one_seven postcode cb21ab name postcode
0 restaurant_one_seven pricerange moderate name pricerange
0 restaurant_one_seven type restaurant name type
0 jinling_noodle_bar address 11_peas_hill_city_centre name address
0 jinling_noodle_bar area centre name area
0 jinling_noodle_bar food chinese name food
0 jinling_noodle_bar phone 01223566188 name phone
0 jinling_noodle_bar postcode cb23pp name postcode
0 jinling_noodle_bar pricerange moderate name pricerange
0 jinling_noodle_bar type restaurant name type
0 the_good_luck_chinese_food_takeaway address 82_cherry_hinton_road_cherry_hinton name address
0 the_good_luck_chinese_food_takeaway area south name area
0 the_good_luck_chinese_food_takeaway food chinese name food
0 the_good_luck_chinese_food_takeaway phone 01223244149 name phone
0 the_good_luck_chinese_food_takeaway postcode cb17ag name postcode
0 the_good_luck_chinese_food_takeaway pricerange expensive name pricerange
0 the_good_luck_chinese_food_takeaway type restaurant name type
0 the_good_luck_chinese_food_takeaway ref v0kcn2ri name ref
0 lan_hong_house address 12_norfolk_street_city_centre name address
0 lan_hong_house area centre name area
0 lan_hong_house food chinese name food
0 lan_hong_house phone 01223350420 name phone
0 lan_hong_house postcode cb12lf name postcode
0 lan_hong_house pricerange moderate name pricerange
0 lan_hong_house type restaurant name type
0 jinling_noodle_bar address 11_peas_hill_city_centre name address
0 jinling_noodle_bar area centre name area
0 jinling_noodle_bar food chinese name food
0 jinling_noodle_bar phone 01223566188 name phone
0 jinling_noodle_bar postcode cb23pp name postcode
0 jinling_noodle_bar pricerange moderate name pricerange
0 jinling_noodle_bar type restaurant name type
0 jinling_noodle_bar ref v0kcn2ri name ref
0 shanghai_family_restaurant address 39_burleigh_street_city_centre name address
0 shanghai_family_restaurant area centre name area
0 shanghai_family_restaurant food chinese name food
0 shanghai_family_restaurant phone 01223301761 name phone
0 shanghai_family_restaurant postcode cb11dg name postcode
0 shanghai_family_restaurant pricerange moderate name pricerange
0 shanghai_family_restaurant type restaurant name type
0 shanghai_family_restaurant ref v0kcn2ri name ref
1 i need a restaurant in the centre moderate priced==restaurant_one_seven is a good choice . which day ?==does it serve chinese food ?==no , but i have three other options for you to choose from .==what are they ?==i have the lan_hong_house , jinling_noodle_bar and the shanghi family restaurant that are all moderately priced and serving chinese food .==i would like a table for 8 at 16:30 wednesday at shanghi family restaurant please .==i was not able to book that for you at that time . is there another time that would work for you ?==yes . i could eat at 15:30 perhaps .==that time is available ! i have booked the reservation . the reference number is v0kcn2ri . is there anything else ?==no , that ' s all i need . thanks for the help .==thank you . have a great day , goodbye .==[]

0 aylesbray_lodge_guest_house address 5_mowbray_road name address
0 aylesbray_lodge_guest_house area south name area
0 aylesbray_lodge_guest_house phone 01223240089 name phone
0 aylesbray_lodge_guest_house postcode cb17sr name postcode
0 aylesbray_lodge_guest_house pricerange moderate name pricerange
0 aylesbray_lodge_guest_house stars 4_star name stars
0 aylesbray_lodge_guest_house type guesthouse name type
0 aylesbray_lodge_guest_house choice several name choice
0 aylesbray_lodge_guest_house ref ua3n0q3r name ref
0 leverton_house address 732-734_newmarket_road name address
0 leverton_house area east name area
0 leverton_house phone 01223292094 name phone
0 leverton_house postcode cb58rs name postcode
0 leverton_house pricerange cheap name pricerange
0 leverton_house stars 4_star name stars
0 leverton_house type guesthouse name type
0 leverton_house choice several name choice
0 leverton_house ref ua3n0q3r name ref
0 acorn_guest_house address 154_chesterton_road name address
0 acorn_guest_house area north name area
0 acorn_guest_house phone 01223353888 name phone
0 acorn_guest_house postcode cb41da name postcode
0 acorn_guest_house pricerange moderate name pricerange
0 acorn_guest_house stars 4_star name stars
0 acorn_guest_house type guesthouse name type
0 warkworth_house address warkworth_terrace name address
0 warkworth_house area east name area
0 warkworth_house phone 01223363682 name phone
0 warkworth_house postcode cb11ee name postcode
0 warkworth_house pricerange moderate name pricerange
0 warkworth_house stars 4_star name stars
0 warkworth_house type guesthouse name type
0 warkworth_house choice several name choice
0 warkworth_house ref ua3n0q3r name ref
0 alexander_bed_and_breakfast address 56_saint_barnabas_road name address
0 alexander_bed_and_breakfast area centre name area
0 alexander_bed_and_breakfast phone 01223525725 name phone
0 alexander_bed_and_breakfast postcode cb12de name postcode
0 alexander_bed_and_breakfast pricerange cheap name pricerange
0 alexander_bed_and_breakfast stars 4_star name stars
0 alexander_bed_and_breakfast type guesthouse name type
0 alexander_bed_and_breakfast choice several name choice
0 alexander_bed_and_breakfast ref ua3n0q3r name ref
0 arbury_lodge_guesthouse address 82_arbury_road name address
0 arbury_lodge_guesthouse area north name area
0 arbury_lodge_guesthouse phone 01223364319 name phone
0 arbury_lodge_guesthouse postcode cb42je name postcode
0 arbury_lodge_guesthouse pricerange moderate name pricerange
0 arbury_lodge_guesthouse stars 4_star name stars
0 arbury_lodge_guesthouse type guesthouse name type
0 arbury_lodge_guesthouse choice several name choice
0 arbury_lodge_guesthouse ref ua3n0q3r name ref
0 carolina_bed_and_breakfast address 138_perne_road name address
0 carolina_bed_and_breakfast area east name area
0 carolina_bed_and_breakfast phone 01223247015 name phone
0 carolina_bed_and_breakfast postcode cb13nx name postcode
0 carolina_bed_and_breakfast pricerange moderate name pricerange
0 carolina_bed_and_breakfast stars 4_star name stars
0 carolina_bed_and_breakfast type guesthouse name type
0 carolina_bed_and_breakfast choice several name choice
0 carolina_bed_and_breakfast ref ua3n0q3r name ref
1 can you find me a guesthouse with free parking ?==i certainly can look for that for you . it looks like i have several . do you prefer a certain price range ?==['several']

0 aylesbray_lodge_guest_house address 5_mowbray_road name address
0 aylesbray_lodge_guest_house area south name area
0 aylesbray_lodge_guest_house phone 01223240089 name phone
0 aylesbray_lodge_guest_house postcode cb17sr name postcode
0 aylesbray_lodge_guest_house pricerange moderate name pricerange
0 aylesbray_lodge_guest_house stars 4_star name stars
0 aylesbray_lodge_guest_house type guesthouse name type
0 aylesbray_lodge_guest_house choice several name choice
0 aylesbray_lodge_guest_house ref ua3n0q3r name ref
0 leverton_house address 732-734_newmarket_road name address
0 leverton_house area east name area
0 leverton_house phone 01223292094 name phone
0 leverton_house postcode cb58rs name postcode
0 leverton_house pricerange cheap name pricerange
0 leverton_house stars 4_star name stars
0 leverton_house type guesthouse name type
0 leverton_house choice several name choice
0 leverton_house ref ua3n0q3r name ref
0 acorn_guest_house address 154_chesterton_road name address
0 acorn_guest_house area north name area
0 acorn_guest_house phone 01223353888 name phone
0 acorn_guest_house postcode cb41da name postcode
0 acorn_guest_house pricerange moderate name pricerange
0 acorn_guest_house stars 4_star name stars
0 acorn_guest_house type guesthouse name type
0 warkworth_house address warkworth_terrace name address
0 warkworth_house area east name area
0 warkworth_house phone 01223363682 name phone
0 warkworth_house postcode cb11ee name postcode
0 warkworth_house pricerange moderate name pricerange
0 warkworth_house stars 4_star name stars
0 warkworth_house type guesthouse name type
0 warkworth_house choice several name choice
0 warkworth_house ref ua3n0q3r name ref
0 alexander_bed_and_breakfast address 56_saint_barnabas_road name address
0 alexander_bed_and_breakfast area centre name area
0 alexander_bed_and_breakfast phone 01223525725 name phone
0 alexander_bed_and_breakfast postcode cb12de name postcode
0 alexander_bed_and_breakfast pricerange cheap name pricerange
0 alexander_bed_and_breakfast stars 4_star name stars
0 alexander_bed_and_breakfast type guesthouse name type
0 alexander_bed_and_breakfast choice several name choice
0 alexander_bed_and_breakfast ref ua3n0q3r name ref
0 arbury_lodge_guesthouse address 82_arbury_road name address
0 arbury_lodge_guesthouse area north name area
0 arbury_lodge_guesthouse phone 01223364319 name phone
0 arbury_lodge_guesthouse postcode cb42je name postcode
0 arbury_lodge_guesthouse pricerange moderate name pricerange
0 arbury_lodge_guesthouse stars 4_star name stars
0 arbury_lodge_guesthouse type guesthouse name type
0 arbury_lodge_guesthouse choice several name choice
0 arbury_lodge_guesthouse ref ua3n0q3r name ref
0 carolina_bed_and_breakfast address 138_perne_road name address
0 carolina_bed_and_breakfast area east name area
0 carolina_bed_and_breakfast phone 01223247015 name phone
0 carolina_bed_and_breakfast postcode cb13nx name postcode
0 carolina_bed_and_breakfast pricerange moderate name pricerange
0 carolina_bed_and_breakfast stars 4_star name stars
0 carolina_bed_and_breakfast type guesthouse name type
0 carolina_bed_and_breakfast choice several name choice
0 carolina_bed_and_breakfast ref ua3n0q3r name ref
1 can you find me a guesthouse with free parking ?==i certainly can look for that for you . it looks like i have several . do you prefer a certain price range ?==no , but i ' m looking for something with at least 2 star .==sorry , we don ' t have anything that matches the options that you ' ve selected . would you like to search for a different option ?==[]

0 aylesbray_lodge_guest_house address 5_mowbray_road name address
0 aylesbray_lodge_guest_house area south name area
0 aylesbray_lodge_guest_house phone 01223240089 name phone
0 aylesbray_lodge_guest_house postcode cb17sr name postcode
0 aylesbray_lodge_guest_house pricerange moderate name pricerange
0 aylesbray_lodge_guest_house stars 4_star name stars
0 aylesbray_lodge_guest_house type guesthouse name type
0 aylesbray_lodge_guest_house choice several name choice
0 aylesbray_lodge_guest_house ref ua3n0q3r name ref
0 leverton_house address 732-734_newmarket_road name address
0 leverton_house area east name area
0 leverton_house phone 01223292094 name phone
0 leverton_house postcode cb58rs name postcode
0 leverton_house pricerange cheap name pricerange
0 leverton_house stars 4_star name stars
0 leverton_house type guesthouse name type
0 leverton_house choice several name choice
0 leverton_house ref ua3n0q3r name ref
0 acorn_guest_house address 154_chesterton_road name address
0 acorn_guest_house area north name area
0 acorn_guest_house phone 01223353888 name phone
0 acorn_guest_house postcode cb41da name postcode
0 acorn_guest_house pricerange moderate name pricerange
0 acorn_guest_house stars 4_star name stars
0 acorn_guest_house type guesthouse name type
0 warkworth_house address warkworth_terrace name address
0 warkworth_house area east name area
0 warkworth_house phone 01223363682 name phone
0 warkworth_house postcode cb11ee name postcode
0 warkworth_house pricerange moderate name pricerange
0 warkworth_house stars 4_star name stars
0 warkworth_house type guesthouse name type
0 warkworth_house choice several name choice
0 warkworth_house ref ua3n0q3r name ref
0 alexander_bed_and_breakfast address 56_saint_barnabas_road name address
0 alexander_bed_and_breakfast area centre name area
0 alexander_bed_and_breakfast phone 01223525725 name phone
0 alexander_bed_and_breakfast postcode cb12de name postcode
0 alexander_bed_and_breakfast pricerange cheap name pricerange
0 alexander_bed_and_breakfast stars 4_star name stars
0 alexander_bed_and_breakfast type guesthouse name type
0 alexander_bed_and_breakfast choice several name choice
0 alexander_bed_and_breakfast ref ua3n0q3r name ref
0 arbury_lodge_guesthouse address 82_arbury_road name address
0 arbury_lodge_guesthouse area north name area
0 arbury_lodge_guesthouse phone 01223364319 name phone
0 arbury_lodge_guesthouse postcode cb42je name postcode
0 arbury_lodge_guesthouse pricerange moderate name pricerange
0 arbury_lodge_guesthouse stars 4_star name stars
0 arbury_lodge_guesthouse type guesthouse name type
0 arbury_lodge_guesthouse choice several name choice
0 arbury_lodge_guesthouse ref ua3n0q3r name ref
0 carolina_bed_and_breakfast address 138_perne_road name address
0 carolina_bed_and_breakfast area east name area
0 carolina_bed_and_breakfast phone 01223247015 name phone
0 carolina_bed_and_breakfast postcode cb13nx name postcode
0 carolina_bed_and_breakfast pricerange moderate name pricerange
0 carolina_bed_and_breakfast stars 4_star name stars
0 carolina_bed_and_breakfast type guesthouse name type
0 carolina_bed_and_breakfast choice several name choice
0 carolina_bed_and_breakfast ref ua3n0q3r name ref
1 can you find me a guesthouse with free parking ?==i certainly can look for that for you . it looks like i have several . do you prefer a certain price range ?==no , but i ' m looking for something with at least 2 star .==sorry , we don ' t have anything that matches the options that you ' ve selected . would you like to search for a different option ?==do you have a hotel that is 4_star then ?==we have several ! do you wish to stay in a certain part of town ?==['several']

0 aylesbray_lodge_guest_house address 5_mowbray_road name address
0 aylesbray_lodge_guest_house area south name area
0 aylesbray_lodge_guest_house phone 01223240089 name phone
0 aylesbray_lodge_guest_house postcode cb17sr name postcode
0 aylesbray_lodge_guest_house pricerange moderate name pricerange
0 aylesbray_lodge_guest_house stars 4_star name stars
0 aylesbray_lodge_guest_house type guesthouse name type
0 aylesbray_lodge_guest_house choice several name choice
0 aylesbray_lodge_guest_house ref ua3n0q3r name ref
0 leverton_house address 732-734_newmarket_road name address
0 leverton_house area east name area
0 leverton_house phone 01223292094 name phone
0 leverton_house postcode cb58rs name postcode
0 leverton_house pricerange cheap name pricerange
0 leverton_house stars 4_star name stars
0 leverton_house type guesthouse name type
0 leverton_house choice several name choice
0 leverton_house ref ua3n0q3r name ref
0 acorn_guest_house address 154_chesterton_road name address
0 acorn_guest_house area north name area
0 acorn_guest_house phone 01223353888 name phone
0 acorn_guest_house postcode cb41da name postcode
0 acorn_guest_house pricerange moderate name pricerange
0 acorn_guest_house stars 4_star name stars
0 acorn_guest_house type guesthouse name type
0 warkworth_house address warkworth_terrace name address
0 warkworth_house area east name area
0 warkworth_house phone 01223363682 name phone
0 warkworth_house postcode cb11ee name postcode
0 warkworth_house pricerange moderate name pricerange
0 warkworth_house stars 4_star name stars
0 warkworth_house type guesthouse name type
0 warkworth_house choice several name choice
0 warkworth_house ref ua3n0q3r name ref
0 alexander_bed_and_breakfast address 56_saint_barnabas_road name address
0 alexander_bed_and_breakfast area centre name area
0 alexander_bed_and_breakfast phone 01223525725 name phone
0 alexander_bed_and_breakfast postcode cb12de name postcode
0 alexander_bed_and_breakfast pricerange cheap name pricerange
0 alexander_bed_and_breakfast stars 4_star name stars
0 alexander_bed_and_breakfast type guesthouse name type
0 alexander_bed_and_breakfast choice several name choice
0 alexander_bed_and_breakfast ref ua3n0q3r name ref
0 arbury_lodge_guesthouse address 82_arbury_road name address
0 arbury_lodge_guesthouse area north name area
0 arbury_lodge_guesthouse phone 01223364319 name phone
0 arbury_lodge_guesthouse postcode cb42je name postcode
0 arbury_lodge_guesthouse pricerange moderate name pricerange
0 arbury_lodge_guesthouse stars 4_star name stars
0 arbury_lodge_guesthouse type guesthouse name type
0 arbury_lodge_guesthouse choice several name choice
0 arbury_lodge_guesthouse ref ua3n0q3r name ref
0 carolina_bed_and_breakfast address 138_perne_road name address
0 carolina_bed_and_breakfast area east name area
0 carolina_bed_and_breakfast phone 01223247015 name phone
0 carolina_bed_and_breakfast postcode cb13nx name postcode
0 carolina_bed_and_breakfast pricerange moderate name pricerange
0 carolina_bed_and_breakfast stars 4_star name stars
0 carolina_bed_and_breakfast type guesthouse name type
0 carolina_bed_and_breakfast choice several name choice
0 carolina_bed_and_breakfast ref ua3n0q3r name ref
1 can you find me a guesthouse with free parking ?==i certainly can look for that for you . it looks like i have several . do you prefer a certain price range ?==no , but i ' m looking for something with at least 2 star .==sorry , we don ' t have anything that matches the options that you ' ve selected . would you like to search for a different option ?==do you have a hotel that is 4_star then ?==we have several ! do you wish to stay in a certain part of town ?==the location doesn ' t matter , but i would prefer a guesthouse if possible .==i would recommend the acorn_guest_house then . it has 4_star , free wifi , free parking and is moderately priced . would you like to book a room ?==['acorn_guest_house', '4_star']

0 aylesbray_lodge_guest_house address 5_mowbray_road name address
0 aylesbray_lodge_guest_house area south name area
0 aylesbray_lodge_guest_house phone 01223240089 name phone
0 aylesbray_lodge_guest_house postcode cb17sr name postcode
0 aylesbray_lodge_guest_house pricerange moderate name pricerange
0 aylesbray_lodge_guest_house stars 4_star name stars
0 aylesbray_lodge_guest_house type guesthouse name type
0 aylesbray_lodge_guest_house choice several name choice
0 aylesbray_lodge_guest_house ref ua3n0q3r name ref
0 leverton_house address 732-734_newmarket_road name address
0 leverton_house area east name area
0 leverton_house phone 01223292094 name phone
0 leverton_house postcode cb58rs name postcode
0 leverton_house pricerange cheap name pricerange
0 leverton_house stars 4_star name stars
0 leverton_house type guesthouse name type
0 leverton_house choice several name choice
0 leverton_house ref ua3n0q3r name ref
0 acorn_guest_house address 154_chesterton_road name address
0 acorn_guest_house area north name area
0 acorn_guest_house phone 01223353888 name phone
0 acorn_guest_house postcode cb41da name postcode
0 acorn_guest_house pricerange moderate name pricerange
0 acorn_guest_house stars 4_star name stars
0 acorn_guest_house type guesthouse name type
0 warkworth_house address warkworth_terrace name address
0 warkworth_house area east name area
0 warkworth_house phone 01223363682 name phone
0 warkworth_house postcode cb11ee name postcode
0 warkworth_house pricerange moderate name pricerange
0 warkworth_house stars 4_star name stars
0 warkworth_house type guesthouse name type
0 warkworth_house choice several name choice
0 warkworth_house ref ua3n0q3r name ref
0 alexander_bed_and_breakfast address 56_saint_barnabas_road name address
0 alexander_bed_and_breakfast area centre name area
0 alexander_bed_and_breakfast phone 01223525725 name phone
0 alexander_bed_and_breakfast postcode cb12de name postcode
0 alexander_bed_and_breakfast pricerange cheap name pricerange
0 alexander_bed_and_breakfast stars 4_star name stars
0 alexander_bed_and_breakfast type guesthouse name type
0 alexander_bed_and_breakfast choice several name choice
0 alexander_bed_and_breakfast ref ua3n0q3r name ref
0 arbury_lodge_guesthouse address 82_arbury_road name address
0 arbury_lodge_guesthouse area north name area
0 arbury_lodge_guesthouse phone 01223364319 name phone
0 arbury_lodge_guesthouse postcode cb42je name postcode
0 arbury_lodge_guesthouse pricerange moderate name pricerange
0 arbury_lodge_guesthouse stars 4_star name stars
0 arbury_lodge_guesthouse type guesthouse name type
0 arbury_lodge_guesthouse choice several name choice
0 arbury_lodge_guesthouse ref ua3n0q3r name ref
0 carolina_bed_and_breakfast address 138_perne_road name address
0 carolina_bed_and_breakfast area east name area
0 carolina_bed_and_breakfast phone 01223247015 name phone
0 carolina_bed_and_breakfast postcode cb13nx name postcode
0 carolina_bed_and_breakfast pricerange moderate name pricerange
0 carolina_bed_and_breakfast stars 4_star name stars
0 carolina_bed_and_breakfast type guesthouse name type
0 carolina_bed_and_breakfast choice several name choice
0 carolina_bed_and_breakfast ref ua3n0q3r name ref
1 can you find me a guesthouse with free parking ?==i certainly can look for that for you . it looks like i have several . do you prefer a certain price range ?==no , but i ' m looking for something with at least 2 star .==sorry , we don ' t have anything that matches the options that you ' ve selected . would you like to search for a different option ?==do you have a hotel that is 4_star then ?==we have several ! do you wish to stay in a certain part of town ?==the location doesn ' t matter , but i would prefer a guesthouse if possible .==i would recommend the acorn_guest_house then . it has 4_star , free wifi , free parking and is moderately priced . would you like to book a room ?==yes please . there are 8 of us and we ' ll be arriving on saturday .==can you please give me how many days you will be staying ?==[]

0 aylesbray_lodge_guest_house address 5_mowbray_road name address
0 aylesbray_lodge_guest_house area south name area
0 aylesbray_lodge_guest_house phone 01223240089 name phone
0 aylesbray_lodge_guest_house postcode cb17sr name postcode
0 aylesbray_lodge_guest_house pricerange moderate name pricerange
0 aylesbray_lodge_guest_house stars 4_star name stars
0 aylesbray_lodge_guest_house type guesthouse name type
0 aylesbray_lodge_guest_house choice several name choice
0 aylesbray_lodge_guest_house ref ua3n0q3r name ref
0 leverton_house address 732-734_newmarket_road name address
0 leverton_house area east name area
0 leverton_house phone 01223292094 name phone
0 leverton_house postcode cb58rs name postcode
0 leverton_house pricerange cheap name pricerange
0 leverton_house stars 4_star name stars
0 leverton_house type guesthouse name type
0 leverton_house choice several name choice
0 leverton_house ref ua3n0q3r name ref
0 acorn_guest_house address 154_chesterton_road name address
0 acorn_guest_house area north name area
0 acorn_guest_house phone 01223353888 name phone
0 acorn_guest_house postcode cb41da name postcode
0 acorn_guest_house pricerange moderate name pricerange
0 acorn_guest_house stars 4_star name stars
0 acorn_guest_house type guesthouse name type
0 warkworth_house address warkworth_terrace name address
0 warkworth_house area east name area
0 warkworth_house phone 01223363682 name phone
0 warkworth_house postcode cb11ee name postcode
0 warkworth_house pricerange moderate name pricerange
0 warkworth_house stars 4_star name stars
0 warkworth_house type guesthouse name type
0 warkworth_house choice several name choice
0 warkworth_house ref ua3n0q3r name ref
0 alexander_bed_and_breakfast address 56_saint_barnabas_road name address
0 alexander_bed_and_breakfast area centre name area
0 alexander_bed_and_breakfast phone 01223525725 name phone
0 alexander_bed_and_breakfast postcode cb12de name postcode
0 alexander_bed_and_breakfast pricerange cheap name pricerange
0 alexander_bed_and_breakfast stars 4_star name stars
0 alexander_bed_and_breakfast type guesthouse name type
0 alexander_bed_and_breakfast choice several name choice
0 alexander_bed_and_breakfast ref ua3n0q3r name ref
0 arbury_lodge_guesthouse address 82_arbury_road name address
0 arbury_lodge_guesthouse area north name area
0 arbury_lodge_guesthouse phone 01223364319 name phone
0 arbury_lodge_guesthouse postcode cb42je name postcode
0 arbury_lodge_guesthouse pricerange moderate name pricerange
0 arbury_lodge_guesthouse stars 4_star name stars
0 arbury_lodge_guesthouse type guesthouse name type
0 arbury_lodge_guesthouse choice several name choice
0 arbury_lodge_guesthouse ref ua3n0q3r name ref
0 carolina_bed_and_breakfast address 138_perne_road name address
0 carolina_bed_and_breakfast area east name area
0 carolina_bed_and_breakfast phone 01223247015 name phone
0 carolina_bed_and_breakfast postcode cb13nx name postcode
0 carolina_bed_and_breakfast pricerange moderate name pricerange
0 carolina_bed_and_breakfast stars 4_star name stars
0 carolina_bed_and_breakfast type guesthouse name type
0 carolina_bed_and_breakfast choice several name choice
0 carolina_bed_and_breakfast ref ua3n0q3r name ref
1 can you find me a guesthouse with free parking ?==i certainly can look for that for you . it looks like i have several . do you prefer a certain price range ?==no , but i ' m looking for something with at least 2 star .==sorry , we don ' t have anything that matches the options that you ' ve selected . would you like to search for a different option ?==do you have a hotel that is 4_star then ?==we have several ! do you wish to stay in a certain part of town ?==the location doesn ' t matter , but i would prefer a guesthouse if possible .==i would recommend the acorn_guest_house then . it has 4_star , free wifi , free parking and is moderately priced . would you like to book a room ?==yes please . there are 8 of us and we ' ll be arriving on saturday .==can you please give me how many days you will be staying ?==i ' ll be staying for 5 nights .==i have you book for that time , the reference code is ua3n0q3r .==['ua3n0q3r']

0 aylesbray_lodge_guest_house address 5_mowbray_road name address
0 aylesbray_lodge_guest_house area south name area
0 aylesbray_lodge_guest_house phone 01223240089 name phone
0 aylesbray_lodge_guest_house postcode cb17sr name postcode
0 aylesbray_lodge_guest_house pricerange moderate name pricerange
0 aylesbray_lodge_guest_house stars 4_star name stars
0 aylesbray_lodge_guest_house type guesthouse name type
0 aylesbray_lodge_guest_house choice several name choice
0 aylesbray_lodge_guest_house ref ua3n0q3r name ref
0 leverton_house address 732-734_newmarket_road name address
0 leverton_house area east name area
0 leverton_house phone 01223292094 name phone
0 leverton_house postcode cb58rs name postcode
0 leverton_house pricerange cheap name pricerange
0 leverton_house stars 4_star name stars
0 leverton_house type guesthouse name type
0 leverton_house choice several name choice
0 leverton_house ref ua3n0q3r name ref
0 acorn_guest_house address 154_chesterton_road name address
0 acorn_guest_house area north name area
0 acorn_guest_house phone 01223353888 name phone
0 acorn_guest_house postcode cb41da name postcode
0 acorn_guest_house pricerange moderate name pricerange
0 acorn_guest_house stars 4_star name stars
0 acorn_guest_house type guesthouse name type
0 warkworth_house address warkworth_terrace name address
0 warkworth_house area east name area
0 warkworth_house phone 01223363682 name phone
0 warkworth_house postcode cb11ee name postcode
0 warkworth_house pricerange moderate name pricerange
0 warkworth_house stars 4_star name stars
0 warkworth_house type guesthouse name type
0 warkworth_house choice several name choice
0 warkworth_house ref ua3n0q3r name ref
0 alexander_bed_and_breakfast address 56_saint_barnabas_road name address
0 alexander_bed_and_breakfast area centre name area
0 alexander_bed_and_breakfast phone 01223525725 name phone
0 alexander_bed_and_breakfast postcode cb12de name postcode
0 alexander_bed_and_breakfast pricerange cheap name pricerange
0 alexander_bed_and_breakfast stars 4_star name stars
0 alexander_bed_and_breakfast type guesthouse name type
0 alexander_bed_and_breakfast choice several name choice
0 alexander_bed_and_breakfast ref ua3n0q3r name ref
0 arbury_lodge_guesthouse address 82_arbury_road name address
0 arbury_lodge_guesthouse area north name area
0 arbury_lodge_guesthouse phone 01223364319 name phone
0 arbury_lodge_guesthouse postcode cb42je name postcode
0 arbury_lodge_guesthouse pricerange moderate name pricerange
0 arbury_lodge_guesthouse stars 4_star name stars
0 arbury_lodge_guesthouse type guesthouse name type
0 arbury_lodge_guesthouse choice several name choice
0 arbury_lodge_guesthouse ref ua3n0q3r name ref
0 carolina_bed_and_breakfast address 138_perne_road name address
0 carolina_bed_and_breakfast area east name area
0 carolina_bed_and_breakfast phone 01223247015 name phone
0 carolina_bed_and_breakfast postcode cb13nx name postcode
0 carolina_bed_and_breakfast pricerange moderate name pricerange
0 carolina_bed_and_breakfast stars 4_star name stars
0 carolina_bed_and_breakfast type guesthouse name type
0 carolina_bed_and_breakfast choice several name choice
0 carolina_bed_and_breakfast ref ua3n0q3r name ref
1 can you find me a guesthouse with free parking ?==i certainly can look for that for you . it looks like i have several . do you prefer a certain price range ?==no , but i ' m looking for something with at least 2 star .==sorry , we don ' t have anything that matches the options that you ' ve selected . would you like to search for a different option ?==do you have a hotel that is 4_star then ?==we have several ! do you wish to stay in a certain part of town ?==the location doesn ' t matter , but i would prefer a guesthouse if possible .==i would recommend the acorn_guest_house then . it has 4_star , free wifi , free parking and is moderately priced . would you like to book a room ?==yes please . there are 8 of us and we ' ll be arriving on saturday .==can you please give me how many days you will be staying ?==i ' ll be staying for 5 nights .==i have you book for that time , the reference code is ua3n0q3r .==i ' m happy and relieved . that ' s everything . thank you so much for your help .==i am glad , have a great day . good bye .==[]

0 de_luca_cucina_and_bar address 83_regent_street name address
0 de_luca_cucina_and_bar area centre name area
0 de_luca_cucina_and_bar food modern_european name food
0 de_luca_cucina_and_bar phone 01223356666 name phone
0 de_luca_cucina_and_bar postcode cb21aw name postcode
0 de_luca_cucina_and_bar pricerange moderate name pricerange
0 de_luca_cucina_and_bar type restaurant name type
0 riverside_brasserie address doubletree_by_hilton_cambridge_granta_place_mill_lane name address
0 riverside_brasserie area centre name area
0 riverside_brasserie food modern_european name food
0 riverside_brasserie phone 01223259988 name phone
0 riverside_brasserie postcode cb21rt name postcode
0 riverside_brasserie pricerange moderate name pricerange
0 riverside_brasserie type restaurant name type
0 riverside_brasserie choice several name choice
0 pizza_hut_city_centre address regent_street_city_centre name address
0 pizza_hut_city_centre area centre name area
0 pizza_hut_city_centre food italian name food
0 pizza_hut_city_centre phone 01223323737 name phone
0 pizza_hut_city_centre postcode cb21ab name postcode
0 pizza_hut_city_centre pricerange cheap name pricerange
0 pizza_hut_city_centre type restaurant name type
0 pizza_hut_city_centre choice several name choice
0 restaurant_alimentum address 152_-_154_hills_road name address
0 restaurant_alimentum area south name area
0 restaurant_alimentum food modern_european name food
0 restaurant_alimentum phone 01223413000 name phone
0 restaurant_alimentum postcode cb28pb name postcode
0 restaurant_alimentum pricerange moderate name pricerange
0 restaurant_alimentum type restaurant name type
0 restaurant_alimentum choice several name choice
0 the_missing_sock address finders_corner_newmarket_road name address
0 the_missing_sock area east name area
0 the_missing_sock food international name food
0 the_missing_sock phone 01223812660 name phone
0 the_missing_sock postcode cb259aq name postcode
0 the_missing_sock pricerange cheap name pricerange
0 the_missing_sock type restaurant name type
0 the_missing_sock choice several name choice
0 de_luca_cucina_and_bar address 83_regent_street name address
0 de_luca_cucina_and_bar area centre name area
0 de_luca_cucina_and_bar food modern_european name food
0 de_luca_cucina_and_bar phone 01223356666 name phone
0 de_luca_cucina_and_bar postcode cb21aw name postcode
0 de_luca_cucina_and_bar pricerange moderate name pricerange
0 de_luca_cucina_and_bar type restaurant name type
0 de_luca_cucina_and_bar choice several name choice
0 curry_garden address 106_regent_street_city_centre name address
0 curry_garden area centre name area
0 curry_garden food indian name food
0 curry_garden phone 01223302330 name phone
0 curry_garden postcode cb21dp name postcode
0 curry_garden pricerange expensive name pricerange
0 curry_garden type restaurant name type
0 curry_garden choice several name choice
1 i ' d like to find a place that i can get some northern european food .==unfortunately , i was unable to find a restaurant that serves northern european food . is there anything else i can help you with ?==['restaurant']

0 de_luca_cucina_and_bar address 83_regent_street name address
0 de_luca_cucina_and_bar area centre name area
0 de_luca_cucina_and_bar food modern_european name food
0 de_luca_cucina_and_bar phone 01223356666 name phone
0 de_luca_cucina_and_bar postcode cb21aw name postcode
0 de_luca_cucina_and_bar pricerange moderate name pricerange
0 de_luca_cucina_and_bar type restaurant name type
0 riverside_brasserie address doubletree_by_hilton_cambridge_granta_place_mill_lane name address
0 riverside_brasserie area centre name area
0 riverside_brasserie food modern_european name food
0 riverside_brasserie phone 01223259988 name phone
0 riverside_brasserie postcode cb21rt name postcode
0 riverside_brasserie pricerange moderate name pricerange
0 riverside_brasserie type restaurant name type
0 riverside_brasserie choice several name choice
0 pizza_hut_city_centre address regent_street_city_centre name address
0 pizza_hut_city_centre area centre name area
0 pizza_hut_city_centre food italian name food
0 pizza_hut_city_centre phone 01223323737 name phone
0 pizza_hut_city_centre postcode cb21ab name postcode
0 pizza_hut_city_centre pricerange cheap name pricerange
0 pizza_hut_city_centre type restaurant name type
0 pizza_hut_city_centre choice several name choice
0 restaurant_alimentum address 152_-_154_hills_road name address
0 restaurant_alimentum area south name area
0 restaurant_alimentum food modern_european name food
0 restaurant_alimentum phone 01223413000 name phone
0 restaurant_alimentum postcode cb28pb name postcode
0 restaurant_alimentum pricerange moderate name pricerange
0 restaurant_alimentum type restaurant name type
0 restaurant_alimentum choice several name choice
0 the_missing_sock address finders_corner_newmarket_road name address
0 the_missing_sock area east name area
0 the_missing_sock food international name food
0 the_missing_sock phone 01223812660 name phone
0 the_missing_sock postcode cb259aq name postcode
0 the_missing_sock pricerange cheap name pricerange
0 the_missing_sock type restaurant name type
0 the_missing_sock choice several name choice
0 de_luca_cucina_and_bar address 83_regent_street name address
0 de_luca_cucina_and_bar area centre name area
0 de_luca_cucina_and_bar food modern_european name food
0 de_luca_cucina_and_bar phone 01223356666 name phone
0 de_luca_cucina_and_bar postcode cb21aw name postcode
0 de_luca_cucina_and_bar pricerange moderate name pricerange
0 de_luca_cucina_and_bar type restaurant name type
0 de_luca_cucina_and_bar choice several name choice
0 curry_garden address 106_regent_street_city_centre name address
0 curry_garden area centre name area
0 curry_garden food indian name food
0 curry_garden phone 01223302330 name phone
0 curry_garden postcode cb21dp name postcode
0 curry_garden pricerange expensive name pricerange
0 curry_garden type restaurant name type
0 curry_garden choice several name choice
1 i ' d like to find a place that i can get some northern european food .==unfortunately , i was unable to find a restaurant that serves northern european food . is there anything else i can help you with ?==okay , what about a restaurant that serves modern_european food ?==i have several , can you be mores specific on price and area please ?==['several']

0 de_luca_cucina_and_bar address 83_regent_street name address
0 de_luca_cucina_and_bar area centre name area
0 de_luca_cucina_and_bar food modern_european name food
0 de_luca_cucina_and_bar phone 01223356666 name phone
0 de_luca_cucina_and_bar postcode cb21aw name postcode
0 de_luca_cucina_and_bar pricerange moderate name pricerange
0 de_luca_cucina_and_bar type restaurant name type
0 riverside_brasserie address doubletree_by_hilton_cambridge_granta_place_mill_lane name address
0 riverside_brasserie area centre name area
0 riverside_brasserie food modern_european name food
0 riverside_brasserie phone 01223259988 name phone
0 riverside_brasserie postcode cb21rt name postcode
0 riverside_brasserie pricerange moderate name pricerange
0 riverside_brasserie type restaurant name type
0 riverside_brasserie choice several name choice
0 pizza_hut_city_centre address regent_street_city_centre name address
0 pizza_hut_city_centre area centre name area
0 pizza_hut_city_centre food italian name food
0 pizza_hut_city_centre phone 01223323737 name phone
0 pizza_hut_city_centre postcode cb21ab name postcode
0 pizza_hut_city_centre pricerange cheap name pricerange
0 pizza_hut_city_centre type restaurant name type
0 pizza_hut_city_centre choice several name choice
0 restaurant_alimentum address 152_-_154_hills_road name address
0 restaurant_alimentum area south name area
0 restaurant_alimentum food modern_european name food
0 restaurant_alimentum phone 01223413000 name phone
0 restaurant_alimentum postcode cb28pb name postcode
0 restaurant_alimentum pricerange moderate name pricerange
0 restaurant_alimentum type restaurant name type
0 restaurant_alimentum choice several name choice
0 the_missing_sock address finders_corner_newmarket_road name address
0 the_missing_sock area east name area
0 the_missing_sock food international name food
0 the_missing_sock phone 01223812660 name phone
0 the_missing_sock postcode cb259aq name postcode
0 the_missing_sock pricerange cheap name pricerange
0 the_missing_sock type restaurant name type
0 the_missing_sock choice several name choice
0 de_luca_cucina_and_bar address 83_regent_street name address
0 de_luca_cucina_and_bar area centre name area
0 de_luca_cucina_and_bar food modern_european name food
0 de_luca_cucina_and_bar phone 01223356666 name phone
0 de_luca_cucina_and_bar postcode cb21aw name postcode
0 de_luca_cucina_and_bar pricerange moderate name pricerange
0 de_luca_cucina_and_bar type restaurant name type
0 de_luca_cucina_and_bar choice several name choice
0 curry_garden address 106_regent_street_city_centre name address
0 curry_garden area centre name area
0 curry_garden food indian name food
0 curry_garden phone 01223302330 name phone
0 curry_garden postcode cb21dp name postcode
0 curry_garden pricerange expensive name pricerange
0 curry_garden type restaurant name type
0 curry_garden choice several name choice
1 i ' d like to find a place that i can get some northern european food .==unfortunately , i was unable to find a restaurant that serves northern european food . is there anything else i can help you with ?==okay , what about a restaurant that serves modern_european food ?==i have several , can you be mores specific on price and area please ?==i am looking for the moderate price range , the area doesn ' t matter .==how about de_luca_cucina_and_bar ?==['de_luca_cucina_and_bar']

0 de_luca_cucina_and_bar address 83_regent_street name address
0 de_luca_cucina_and_bar area centre name area
0 de_luca_cucina_and_bar food modern_european name food
0 de_luca_cucina_and_bar phone 01223356666 name phone
0 de_luca_cucina_and_bar postcode cb21aw name postcode
0 de_luca_cucina_and_bar pricerange moderate name pricerange
0 de_luca_cucina_and_bar type restaurant name type
0 riverside_brasserie address doubletree_by_hilton_cambridge_granta_place_mill_lane name address
0 riverside_brasserie area centre name area
0 riverside_brasserie food modern_european name food
0 riverside_brasserie phone 01223259988 name phone
0 riverside_brasserie postcode cb21rt name postcode
0 riverside_brasserie pricerange moderate name pricerange
0 riverside_brasserie type restaurant name type
0 riverside_brasserie choice several name choice
0 pizza_hut_city_centre address regent_street_city_centre name address
0 pizza_hut_city_centre area centre name area
0 pizza_hut_city_centre food italian name food
0 pizza_hut_city_centre phone 01223323737 name phone
0 pizza_hut_city_centre postcode cb21ab name postcode
0 pizza_hut_city_centre pricerange cheap name pricerange
0 pizza_hut_city_centre type restaurant name type
0 pizza_hut_city_centre choice several name choice
0 restaurant_alimentum address 152_-_154_hills_road name address
0 restaurant_alimentum area south name area
0 restaurant_alimentum food modern_european name food
0 restaurant_alimentum phone 01223413000 name phone
0 restaurant_alimentum postcode cb28pb name postcode
0 restaurant_alimentum pricerange moderate name pricerange
0 restaurant_alimentum type restaurant name type
0 restaurant_alimentum choice several name choice
0 the_missing_sock address finders_corner_newmarket_road name address
0 the_missing_sock area east name area
0 the_missing_sock food international name food
0 the_missing_sock phone 01223812660 name phone
0 the_missing_sock postcode cb259aq name postcode
0 the_missing_sock pricerange cheap name pricerange
0 the_missing_sock type restaurant name type
0 the_missing_sock choice several name choice
0 de_luca_cucina_and_bar address 83_regent_street name address
0 de_luca_cucina_and_bar area centre name area
0 de_luca_cucina_and_bar food modern_european name food
0 de_luca_cucina_and_bar phone 01223356666 name phone
0 de_luca_cucina_and_bar postcode cb21aw name postcode
0 de_luca_cucina_and_bar pricerange moderate name pricerange
0 de_luca_cucina_and_bar type restaurant name type
0 de_luca_cucina_and_bar choice several name choice
0 curry_garden address 106_regent_street_city_centre name address
0 curry_garden area centre name area
0 curry_garden food indian name food
0 curry_garden phone 01223302330 name phone
0 curry_garden postcode cb21dp name postcode
0 curry_garden pricerange expensive name pricerange
0 curry_garden type restaurant name type
0 curry_garden choice several name choice
1 i ' d like to find a place that i can get some northern european food .==unfortunately , i was unable to find a restaurant that serves northern european food . is there anything else i can help you with ?==okay , what about a restaurant that serves modern_european food ?==i have several , can you be mores specific on price and area please ?==i am looking for the moderate price range , the area doesn ' t matter .==how about de_luca_cucina_and_bar ?==does that serve modern_european food ?==the de_luca_cucina_and_bar serves modern_european food .==['de_luca_cucina_and_bar', 'modern_european']

0 de_luca_cucina_and_bar address 83_regent_street name address
0 de_luca_cucina_and_bar area centre name area
0 de_luca_cucina_and_bar food modern_european name food
0 de_luca_cucina_and_bar phone 01223356666 name phone
0 de_luca_cucina_and_bar postcode cb21aw name postcode
0 de_luca_cucina_and_bar pricerange moderate name pricerange
0 de_luca_cucina_and_bar type restaurant name type
0 riverside_brasserie address doubletree_by_hilton_cambridge_granta_place_mill_lane name address
0 riverside_brasserie area centre name area
0 riverside_brasserie food modern_european name food
0 riverside_brasserie phone 01223259988 name phone
0 riverside_brasserie postcode cb21rt name postcode
0 riverside_brasserie pricerange moderate name pricerange
0 riverside_brasserie type restaurant name type
0 riverside_brasserie choice several name choice
0 pizza_hut_city_centre address regent_street_city_centre name address
0 pizza_hut_city_centre area centre name area
0 pizza_hut_city_centre food italian name food
0 pizza_hut_city_centre phone 01223323737 name phone
0 pizza_hut_city_centre postcode cb21ab name postcode
0 pizza_hut_city_centre pricerange cheap name pricerange
0 pizza_hut_city_centre type restaurant name type
0 pizza_hut_city_centre choice several name choice
0 restaurant_alimentum address 152_-_154_hills_road name address
0 restaurant_alimentum area south name area
0 restaurant_alimentum food modern_european name food
0 restaurant_alimentum phone 01223413000 name phone
0 restaurant_alimentum postcode cb28pb name postcode
0 restaurant_alimentum pricerange moderate name pricerange
0 restaurant_alimentum type restaurant name type
0 restaurant_alimentum choice several name choice
0 the_missing_sock address finders_corner_newmarket_road name address
0 the_missing_sock area east name area
0 the_missing_sock food international name food
0 the_missing_sock phone 01223812660 name phone
0 the_missing_sock postcode cb259aq name postcode
0 the_missing_sock pricerange cheap name pricerange
0 the_missing_sock type restaurant name type
0 the_missing_sock choice several name choice
0 de_luca_cucina_and_bar address 83_regent_street name address
0 de_luca_cucina_and_bar area centre name area
0 de_luca_cucina_and_bar food modern_european name food
0 de_luca_cucina_and_bar phone 01223356666 name phone
0 de_luca_cucina_and_bar postcode cb21aw name postcode
0 de_luca_cucina_and_bar pricerange moderate name pricerange
0 de_luca_cucina_and_bar type restaurant name type
0 de_luca_cucina_and_bar choice several name choice
0 curry_garden address 106_regent_street_city_centre name address
0 curry_garden area centre name area
0 curry_garden food indian name food
0 curry_garden phone 01223302330 name phone
0 curry_garden postcode cb21dp name postcode
0 curry_garden pricerange expensive name pricerange
0 curry_garden type restaurant name type
0 curry_garden choice several name choice
1 i ' d like to find a place that i can get some northern european food .==unfortunately , i was unable to find a restaurant that serves northern european food . is there anything else i can help you with ?==okay , what about a restaurant that serves modern_european food ?==i have several , can you be mores specific on price and area please ?==i am looking for the moderate price range , the area doesn ' t matter .==how about de_luca_cucina_and_bar ?==does that serve modern_european food ?==the de_luca_cucina_and_bar serves modern_european food .==what ' s the post code and phone number of de luca cucina ?==the post code is cb21aw and the phone number is 01223356666 . is there anything else i can do for you ?==['cb21aw', '01223356666']

0 de_luca_cucina_and_bar address 83_regent_street name address
0 de_luca_cucina_and_bar area centre name area
0 de_luca_cucina_and_bar food modern_european name food
0 de_luca_cucina_and_bar phone 01223356666 name phone
0 de_luca_cucina_and_bar postcode cb21aw name postcode
0 de_luca_cucina_and_bar pricerange moderate name pricerange
0 de_luca_cucina_and_bar type restaurant name type
0 riverside_brasserie address doubletree_by_hilton_cambridge_granta_place_mill_lane name address
0 riverside_brasserie area centre name area
0 riverside_brasserie food modern_european name food
0 riverside_brasserie phone 01223259988 name phone
0 riverside_brasserie postcode cb21rt name postcode
0 riverside_brasserie pricerange moderate name pricerange
0 riverside_brasserie type restaurant name type
0 riverside_brasserie choice several name choice
0 pizza_hut_city_centre address regent_street_city_centre name address
0 pizza_hut_city_centre area centre name area
0 pizza_hut_city_centre food italian name food
0 pizza_hut_city_centre phone 01223323737 name phone
0 pizza_hut_city_centre postcode cb21ab name postcode
0 pizza_hut_city_centre pricerange cheap name pricerange
0 pizza_hut_city_centre type restaurant name type
0 pizza_hut_city_centre choice several name choice
0 restaurant_alimentum address 152_-_154_hills_road name address
0 restaurant_alimentum area south name area
0 restaurant_alimentum food modern_european name food
0 restaurant_alimentum phone 01223413000 name phone
0 restaurant_alimentum postcode cb28pb name postcode
0 restaurant_alimentum pricerange moderate name pricerange
0 restaurant_alimentum type restaurant name type
0 restaurant_alimentum choice several name choice
0 the_missing_sock address finders_corner_newmarket_road name address
0 the_missing_sock area east name area
0 the_missing_sock food international name food
0 the_missing_sock phone 01223812660 name phone
0 the_missing_sock postcode cb259aq name postcode
0 the_missing_sock pricerange cheap name pricerange
0 the_missing_sock type restaurant name type
0 the_missing_sock choice several name choice
0 de_luca_cucina_and_bar address 83_regent_street name address
0 de_luca_cucina_and_bar area centre name area
0 de_luca_cucina_and_bar food modern_european name food
0 de_luca_cucina_and_bar phone 01223356666 name phone
0 de_luca_cucina_and_bar postcode cb21aw name postcode
0 de_luca_cucina_and_bar pricerange moderate name pricerange
0 de_luca_cucina_and_bar type restaurant name type
0 de_luca_cucina_and_bar choice several name choice
0 curry_garden address 106_regent_street_city_centre name address
0 curry_garden area centre name area
0 curry_garden food indian name food
0 curry_garden phone 01223302330 name phone
0 curry_garden postcode cb21dp name postcode
0 curry_garden pricerange expensive name pricerange
0 curry_garden type restaurant name type
0 curry_garden choice several name choice
1 i ' d like to find a place that i can get some northern european food .==unfortunately , i was unable to find a restaurant that serves northern european food . is there anything else i can help you with ?==okay , what about a restaurant that serves modern_european food ?==i have several , can you be mores specific on price and area please ?==i am looking for the moderate price range , the area doesn ' t matter .==how about de_luca_cucina_and_bar ?==does that serve modern_european food ?==the de_luca_cucina_and_bar serves modern_european food .==what ' s the post code and phone number of de luca cucina ?==the post code is cb21aw and the phone number is 01223356666 . is there anything else i can do for you ?==that is all . thanks for you help .==you are welcome . have a great day .==[]

0 city_centre_north_b_and_b address 328a_histon_road name address
0 city_centre_north_b_and_b area north name area
0 city_centre_north_b_and_b phone 01223312843 name phone
0 city_centre_north_b_and_b postcode cb43ht name postcode
0 city_centre_north_b_and_b pricerange cheap name pricerange
0 city_centre_north_b_and_b stars 0_star name stars
0 city_centre_north_b_and_b type guesthouse name type
0 city_centre_north_b_and_b choice 3 name choice
0 city_centre_north_b_and_b ref dqol6qe5 name ref
0 allenbell address 517a_coldham_lane name address
0 allenbell area east name area
0 allenbell phone 01223210353 name phone
0 allenbell postcode cb13js name postcode
0 allenbell pricerange cheap name pricerange
0 allenbell stars 4_star name stars
0 allenbell type guesthouse name type
0 allenbell address 517a_coldham_lane name address
0 allenbell area east name area
0 allenbell phone 01223210353 name phone
0 allenbell postcode cb13js name postcode
0 allenbell pricerange cheap name pricerange
0 allenbell stars 4_star name stars
0 allenbell type guesthouse name type
0 allenbell choice 3 name choice
0 allenbell ref dqol6qe5 name ref
0 leverton_house address 732-734_newmarket_road name address
0 leverton_house area east name area
0 leverton_house phone 01223292094 name phone
0 leverton_house postcode cb58rs name postcode
0 leverton_house pricerange cheap name pricerange
0 leverton_house stars 4_star name stars
0 leverton_house type guesthouse name type
0 leverton_house choice 3 name choice
0 leverton_house ref dqol6qe5 name ref
0 autumn_house address 710_newmarket_road name address
0 autumn_house area east name area
0 autumn_house phone 01223575122 name phone
0 autumn_house postcode cb58rs name postcode
0 autumn_house pricerange cheap name pricerange
0 autumn_house stars 4_star name stars
0 autumn_house type guesthouse name type
0 autumn_house choice 3 name choice
0 autumn_house ref dqol6qe5 name ref
0 alexander_bed_and_breakfast address 56_saint_barnabas_road name address
0 alexander_bed_and_breakfast area centre name area
0 alexander_bed_and_breakfast phone 01223525725 name phone
0 alexander_bed_and_breakfast postcode cb12de name postcode
0 alexander_bed_and_breakfast pricerange cheap name pricerange
0 alexander_bed_and_breakfast stars 4_star name stars
0 alexander_bed_and_breakfast type guesthouse name type
0 alexander_bed_and_breakfast choice 3 name choice
0 alexander_bed_and_breakfast ref dqol6qe5 name ref
0 el_shaddai address 41_warkworth_street name address
0 el_shaddai area centre name area
0 el_shaddai phone 01223327978 name phone
0 el_shaddai postcode cb11eg name postcode
0 el_shaddai pricerange cheap name pricerange
0 el_shaddai stars 0_star name stars
0 el_shaddai type guesthouse name type
0 el_shaddai choice 3 name choice
0 el_shaddai ref dqol6qe5 name ref
1 hi , i am looking for a cheap place to stay in the east . can you help me ?==there are 3 guesthouses in the cheap price range in the east part of town . would you like to book one ?==['east', 'cheap', '3']

0 city_centre_north_b_and_b address 328a_histon_road name address
0 city_centre_north_b_and_b area north name area
0 city_centre_north_b_and_b phone 01223312843 name phone
0 city_centre_north_b_and_b postcode cb43ht name postcode
0 city_centre_north_b_and_b pricerange cheap name pricerange
0 city_centre_north_b_and_b stars 0_star name stars
0 city_centre_north_b_and_b type guesthouse name type
0 city_centre_north_b_and_b choice 3 name choice
0 city_centre_north_b_and_b ref dqol6qe5 name ref
0 allenbell address 517a_coldham_lane name address
0 allenbell area east name area
0 allenbell phone 01223210353 name phone
0 allenbell postcode cb13js name postcode
0 allenbell pricerange cheap name pricerange
0 allenbell stars 4_star name stars
0 allenbell type guesthouse name type
0 allenbell address 517a_coldham_lane name address
0 allenbell area east name area
0 allenbell phone 01223210353 name phone
0 allenbell postcode cb13js name postcode
0 allenbell pricerange cheap name pricerange
0 allenbell stars 4_star name stars
0 allenbell type guesthouse name type
0 allenbell choice 3 name choice
0 allenbell ref dqol6qe5 name ref
0 leverton_house address 732-734_newmarket_road name address
0 leverton_house area east name area
0 leverton_house phone 01223292094 name phone
0 leverton_house postcode cb58rs name postcode
0 leverton_house pricerange cheap name pricerange
0 leverton_house stars 4_star name stars
0 leverton_house type guesthouse name type
0 leverton_house choice 3 name choice
0 leverton_house ref dqol6qe5 name ref
0 autumn_house address 710_newmarket_road name address
0 autumn_house area east name area
0 autumn_house phone 01223575122 name phone
0 autumn_house postcode cb58rs name postcode
0 autumn_house pricerange cheap name pricerange
0 autumn_house stars 4_star name stars
0 autumn_house type guesthouse name type
0 autumn_house choice 3 name choice
0 autumn_house ref dqol6qe5 name ref
0 alexander_bed_and_breakfast address 56_saint_barnabas_road name address
0 alexander_bed_and_breakfast area centre name area
0 alexander_bed_and_breakfast phone 01223525725 name phone
0 alexander_bed_and_breakfast postcode cb12de name postcode
0 alexander_bed_and_breakfast pricerange cheap name pricerange
0 alexander_bed_and_breakfast stars 4_star name stars
0 alexander_bed_and_breakfast type guesthouse name type
0 alexander_bed_and_breakfast choice 3 name choice
0 alexander_bed_and_breakfast ref dqol6qe5 name ref
0 el_shaddai address 41_warkworth_street name address
0 el_shaddai area centre name area
0 el_shaddai phone 01223327978 name phone
0 el_shaddai postcode cb11eg name postcode
0 el_shaddai pricerange cheap name pricerange
0 el_shaddai stars 0_star name stars
0 el_shaddai type guesthouse name type
0 el_shaddai choice 3 name choice
0 el_shaddai ref dqol6qe5 name ref
1 hi , i am looking for a cheap place to stay in the east . can you help me ?==there are 3 guesthouses in the cheap price range in the east part of town . would you like to book one ?==do any of those include free parking ?==yes , all of them do .==[]

0 city_centre_north_b_and_b address 328a_histon_road name address
0 city_centre_north_b_and_b area north name area
0 city_centre_north_b_and_b phone 01223312843 name phone
0 city_centre_north_b_and_b postcode cb43ht name postcode
0 city_centre_north_b_and_b pricerange cheap name pricerange
0 city_centre_north_b_and_b stars 0_star name stars
0 city_centre_north_b_and_b type guesthouse name type
0 city_centre_north_b_and_b choice 3 name choice
0 city_centre_north_b_and_b ref dqol6qe5 name ref
0 allenbell address 517a_coldham_lane name address
0 allenbell area east name area
0 allenbell phone 01223210353 name phone
0 allenbell postcode cb13js name postcode
0 allenbell pricerange cheap name pricerange
0 allenbell stars 4_star name stars
0 allenbell type guesthouse name type
0 allenbell address 517a_coldham_lane name address
0 allenbell area east name area
0 allenbell phone 01223210353 name phone
0 allenbell postcode cb13js name postcode
0 allenbell pricerange cheap name pricerange
0 allenbell stars 4_star name stars
0 allenbell type guesthouse name type
0 allenbell choice 3 name choice
0 allenbell ref dqol6qe5 name ref
0 leverton_house address 732-734_newmarket_road name address
0 leverton_house area east name area
0 leverton_house phone 01223292094 name phone
0 leverton_house postcode cb58rs name postcode
0 leverton_house pricerange cheap name pricerange
0 leverton_house stars 4_star name stars
0 leverton_house type guesthouse name type
0 leverton_house choice 3 name choice
0 leverton_house ref dqol6qe5 name ref
0 autumn_house address 710_newmarket_road name address
0 autumn_house area east name area
0 autumn_house phone 01223575122 name phone
0 autumn_house postcode cb58rs name postcode
0 autumn_house pricerange cheap name pricerange
0 autumn_house stars 4_star name stars
0 autumn_house type guesthouse name type
0 autumn_house choice 3 name choice
0 autumn_house ref dqol6qe5 name ref
0 alexander_bed_and_breakfast address 56_saint_barnabas_road name address
0 alexander_bed_and_breakfast area centre name area
0 alexander_bed_and_breakfast phone 01223525725 name phone
0 alexander_bed_and_breakfast postcode cb12de name postcode
0 alexander_bed_and_breakfast pricerange cheap name pricerange
0 alexander_bed_and_breakfast stars 4_star name stars
0 alexander_bed_and_breakfast type guesthouse name type
0 alexander_bed_and_breakfast choice 3 name choice
0 alexander_bed_and_breakfast ref dqol6qe5 name ref
0 el_shaddai address 41_warkworth_street name address
0 el_shaddai area centre name area
0 el_shaddai phone 01223327978 name phone
0 el_shaddai postcode cb11eg name postcode
0 el_shaddai pricerange cheap name pricerange
0 el_shaddai stars 0_star name stars
0 el_shaddai type guesthouse name type
0 el_shaddai choice 3 name choice
0 el_shaddai ref dqol6qe5 name ref
1 hi , i am looking for a cheap place to stay in the east . can you help me ?==there are 3 guesthouses in the cheap price range in the east part of town . would you like to book one ?==do any of those include free parking ?==yes , all of them do .==i would need a hotel for 6 people , starting from thursday and lasting 4 nights . is there anything available ?==allenbell is available and fits all of your requirements . i have made a reservation for you . your reference number is dqol6qe5 .==['dqol6qe5', 'allenbell']

0 city_centre_north_b_and_b address 328a_histon_road name address
0 city_centre_north_b_and_b area north name area
0 city_centre_north_b_and_b phone 01223312843 name phone
0 city_centre_north_b_and_b postcode cb43ht name postcode
0 city_centre_north_b_and_b pricerange cheap name pricerange
0 city_centre_north_b_and_b stars 0_star name stars
0 city_centre_north_b_and_b type guesthouse name type
0 city_centre_north_b_and_b choice 3 name choice
0 city_centre_north_b_and_b ref dqol6qe5 name ref
0 allenbell address 517a_coldham_lane name address
0 allenbell area east name area
0 allenbell phone 01223210353 name phone
0 allenbell postcode cb13js name postcode
0 allenbell pricerange cheap name pricerange
0 allenbell stars 4_star name stars
0 allenbell type guesthouse name type
0 allenbell address 517a_coldham_lane name address
0 allenbell area east name area
0 allenbell phone 01223210353 name phone
0 allenbell postcode cb13js name postcode
0 allenbell pricerange cheap name pricerange
0 allenbell stars 4_star name stars
0 allenbell type guesthouse name type
0 allenbell choice 3 name choice
0 allenbell ref dqol6qe5 name ref
0 leverton_house address 732-734_newmarket_road name address
0 leverton_house area east name area
0 leverton_house phone 01223292094 name phone
0 leverton_house postcode cb58rs name postcode
0 leverton_house pricerange cheap name pricerange
0 leverton_house stars 4_star name stars
0 leverton_house type guesthouse name type
0 leverton_house choice 3 name choice
0 leverton_house ref dqol6qe5 name ref
0 autumn_house address 710_newmarket_road name address
0 autumn_house area east name area
0 autumn_house phone 01223575122 name phone
0 autumn_house postcode cb58rs name postcode
0 autumn_house pricerange cheap name pricerange
0 autumn_house stars 4_star name stars
0 autumn_house type guesthouse name type
0 autumn_house choice 3 name choice
0 autumn_house ref dqol6qe5 name ref
0 alexander_bed_and_breakfast address 56_saint_barnabas_road name address
0 alexander_bed_and_breakfast area centre name area
0 alexander_bed_and_breakfast phone 01223525725 name phone
0 alexander_bed_and_breakfast postcode cb12de name postcode
0 alexander_bed_and_breakfast pricerange cheap name pricerange
0 alexander_bed_and_breakfast stars 4_star name stars
0 alexander_bed_and_breakfast type guesthouse name type
0 alexander_bed_and_breakfast choice 3 name choice
0 alexander_bed_and_breakfast ref dqol6qe5 name ref
0 el_shaddai address 41_warkworth_street name address
0 el_shaddai area centre name area
0 el_shaddai phone 01223327978 name phone
0 el_shaddai postcode cb11eg name postcode
0 el_shaddai pricerange cheap name pricerange
0 el_shaddai stars 0_star name stars
0 el_shaddai type guesthouse name type
0 el_shaddai choice 3 name choice
0 el_shaddai ref dqol6qe5 name ref
1 hi , i am looking for a cheap place to stay in the east . can you help me ?==there are 3 guesthouses in the cheap price range in the east part of town . would you like to book one ?==do any of those include free parking ?==yes , all of them do .==i would need a hotel for 6 people , starting from thursday and lasting 4 nights . is there anything available ?==allenbell is available and fits all of your requirements . i have made a reservation for you . your reference number is dqol6qe5 .==great , that ' s all i need today . thank you !==you are welcome . have a nice stay . bye .==[]

0 holy_trinity_church address market_street name address
0 holy_trinity_church area centre name area
0 holy_trinity_church phone 01223355397 name phone
0 holy_trinity_church postcode cb23nz name postcode
0 holy_trinity_church pricerange free name pricerange
0 holy_trinity_church type architecture name type
0 holy_trinity_church choice 5 name choice
0 little_saint_mary_'_s_church address little_saint_mary_'_s_lane name address
0 little_saint_mary_'_s_church area centre name area
0 little_saint_mary_'_s_church phone 01223366202 name phone
0 little_saint_mary_'_s_church postcode cb21qy name postcode
0 little_saint_mary_'_s_church pricerange free name pricerange
0 little_saint_mary_'_s_church type architecture name type
0 little_saint_mary_'_s_church choice 5 name choice
0 abbey_pool_and_astroturf_pitch address pool_way_,_whitehill_road_,_off_newmarket_road name address
0 abbey_pool_and_astroturf_pitch area east name area
0 abbey_pool_and_astroturf_pitch phone 01223902088 name phone
0 abbey_pool_and_astroturf_pitch postcode cb58nt name postcode
0 abbey_pool_and_astroturf_pitch pricerange <dontknow> name pricerange
0 abbey_pool_and_astroturf_pitch type swimmingpool name type
0 abbey_pool_and_astroturf_pitch choice 5 name choice
0 old_schools address trinity_lane name address
0 old_schools area centre name area
0 old_schools phone 01223332320 name phone
0 old_schools postcode cb21tt name postcode
0 old_schools pricerange free name pricerange
0 old_schools type architecture name type
0 old_schools address trinity_lane name address
0 old_schools area centre name area
0 old_schools phone 01223332320 name phone
0 old_schools postcode cb21tt name postcode
0 old_schools pricerange free name pricerange
0 old_schools type architecture name type
0 old_schools choice 5 name choice
0 great_saint_mary_'_s_church address market_square name address
0 great_saint_mary_'_s_church area centre name area
0 great_saint_mary_'_s_church phone 01223350914 name phone
0 great_saint_mary_'_s_church postcode cb23pq name postcode
0 great_saint_mary_'_s_church pricerange cheap name pricerange
0 great_saint_mary_'_s_church type architecture name type
0 great_saint_mary_'_s_church choice 5 name choice
0 all_saints_church address jesus_lane name address
0 all_saints_church area centre name area
0 all_saints_church phone 01223452587 name phone
0 all_saints_church postcode cb58bs name postcode
0 all_saints_church pricerange free name pricerange
0 all_saints_church type architecture name type
0 all_saints_church choice 5 name choice
1 could you help me find a place to go ? i ' d like to find some architecture .==yes i have 5 architecture sites in the centre 4 are churches and one is old_schools . would you like information on any of them ?==['architecture', 'old_schools', '5', 'centre']

0 holy_trinity_church address market_street name address
0 holy_trinity_church area centre name area
0 holy_trinity_church phone 01223355397 name phone
0 holy_trinity_church postcode cb23nz name postcode
0 holy_trinity_church pricerange free name pricerange
0 holy_trinity_church type architecture name type
0 holy_trinity_church choice 5 name choice
0 little_saint_mary_'_s_church address little_saint_mary_'_s_lane name address
0 little_saint_mary_'_s_church area centre name area
0 little_saint_mary_'_s_church phone 01223366202 name phone
0 little_saint_mary_'_s_church postcode cb21qy name postcode
0 little_saint_mary_'_s_church pricerange free name pricerange
0 little_saint_mary_'_s_church type architecture name type
0 little_saint_mary_'_s_church choice 5 name choice
0 abbey_pool_and_astroturf_pitch address pool_way_,_whitehill_road_,_off_newmarket_road name address
0 abbey_pool_and_astroturf_pitch area east name area
0 abbey_pool_and_astroturf_pitch phone 01223902088 name phone
0 abbey_pool_and_astroturf_pitch postcode cb58nt name postcode
0 abbey_pool_and_astroturf_pitch pricerange <dontknow> name pricerange
0 abbey_pool_and_astroturf_pitch type swimmingpool name type
0 abbey_pool_and_astroturf_pitch choice 5 name choice
0 old_schools address trinity_lane name address
0 old_schools area centre name area
0 old_schools phone 01223332320 name phone
0 old_schools postcode cb21tt name postcode
0 old_schools pricerange free name pricerange
0 old_schools type architecture name type
0 old_schools address trinity_lane name address
0 old_schools area centre name area
0 old_schools phone 01223332320 name phone
0 old_schools postcode cb21tt name postcode
0 old_schools pricerange free name pricerange
0 old_schools type architecture name type
0 old_schools choice 5 name choice
0 great_saint_mary_'_s_church address market_square name address
0 great_saint_mary_'_s_church area centre name area
0 great_saint_mary_'_s_church phone 01223350914 name phone
0 great_saint_mary_'_s_church postcode cb23pq name postcode
0 great_saint_mary_'_s_church pricerange cheap name pricerange
0 great_saint_mary_'_s_church type architecture name type
0 great_saint_mary_'_s_church choice 5 name choice
0 all_saints_church address jesus_lane name address
0 all_saints_church area centre name area
0 all_saints_church phone 01223452587 name phone
0 all_saints_church postcode cb58bs name postcode
0 all_saints_church pricerange free name pricerange
0 all_saints_church type architecture name type
0 all_saints_church choice 5 name choice
1 could you help me find a place to go ? i ' d like to find some architecture .==yes i have 5 architecture sites in the centre 4 are churches and one is old_schools . would you like information on any of them ?==what is the postcode for your recommended one ? you choose .==old_schools is a great place for architecture . it ' s free to get in . it ' s located on trinity_lane and their postcode is cb21tt .==['cb21tt', 'free', 'trinity_lane', 'old_schools', 'architecture']

0 holy_trinity_church address market_street name address
0 holy_trinity_church area centre name area
0 holy_trinity_church phone 01223355397 name phone
0 holy_trinity_church postcode cb23nz name postcode
0 holy_trinity_church pricerange free name pricerange
0 holy_trinity_church type architecture name type
0 holy_trinity_church choice 5 name choice
0 little_saint_mary_'_s_church address little_saint_mary_'_s_lane name address
0 little_saint_mary_'_s_church area centre name area
0 little_saint_mary_'_s_church phone 01223366202 name phone
0 little_saint_mary_'_s_church postcode cb21qy name postcode
0 little_saint_mary_'_s_church pricerange free name pricerange
0 little_saint_mary_'_s_church type architecture name type
0 little_saint_mary_'_s_church choice 5 name choice
0 abbey_pool_and_astroturf_pitch address pool_way_,_whitehill_road_,_off_newmarket_road name address
0 abbey_pool_and_astroturf_pitch area east name area
0 abbey_pool_and_astroturf_pitch phone 01223902088 name phone
0 abbey_pool_and_astroturf_pitch postcode cb58nt name postcode
0 abbey_pool_and_astroturf_pitch pricerange <dontknow> name pricerange
0 abbey_pool_and_astroturf_pitch type swimmingpool name type
0 abbey_pool_and_astroturf_pitch choice 5 name choice
0 old_schools address trinity_lane name address
0 old_schools area centre name area
0 old_schools phone 01223332320 name phone
0 old_schools postcode cb21tt name postcode
0 old_schools pricerange free name pricerange
0 old_schools type architecture name type
0 old_schools address trinity_lane name address
0 old_schools area centre name area
0 old_schools phone 01223332320 name phone
0 old_schools postcode cb21tt name postcode
0 old_schools pricerange free name pricerange
0 old_schools type architecture name type
0 old_schools choice 5 name choice
0 great_saint_mary_'_s_church address market_square name address
0 great_saint_mary_'_s_church area centre name area
0 great_saint_mary_'_s_church phone 01223350914 name phone
0 great_saint_mary_'_s_church postcode cb23pq name postcode
0 great_saint_mary_'_s_church pricerange cheap name pricerange
0 great_saint_mary_'_s_church type architecture name type
0 great_saint_mary_'_s_church choice 5 name choice
0 all_saints_church address jesus_lane name address
0 all_saints_church area centre name area
0 all_saints_church phone 01223452587 name phone
0 all_saints_church postcode cb58bs name postcode
0 all_saints_church pricerange free name pricerange
0 all_saints_church type architecture name type
0 all_saints_church choice 5 name choice
1 could you help me find a place to go ? i ' d like to find some architecture .==yes i have 5 architecture sites in the centre 4 are churches and one is old_schools . would you like information on any of them ?==what is the postcode for your recommended one ? you choose .==old_schools is a great place for architecture . it ' s free to get in . it ' s located on trinity_lane and their postcode is cb21tt .==that sounds perfect . thank you very much !==is there anything else i could help you with today ?==[]

0 holy_trinity_church address market_street name address
0 holy_trinity_church area centre name area
0 holy_trinity_church phone 01223355397 name phone
0 holy_trinity_church postcode cb23nz name postcode
0 holy_trinity_church pricerange free name pricerange
0 holy_trinity_church type architecture name type
0 holy_trinity_church choice 5 name choice
0 little_saint_mary_'_s_church address little_saint_mary_'_s_lane name address
0 little_saint_mary_'_s_church area centre name area
0 little_saint_mary_'_s_church phone 01223366202 name phone
0 little_saint_mary_'_s_church postcode cb21qy name postcode
0 little_saint_mary_'_s_church pricerange free name pricerange
0 little_saint_mary_'_s_church type architecture name type
0 little_saint_mary_'_s_church choice 5 name choice
0 abbey_pool_and_astroturf_pitch address pool_way_,_whitehill_road_,_off_newmarket_road name address
0 abbey_pool_and_astroturf_pitch area east name area
0 abbey_pool_and_astroturf_pitch phone 01223902088 name phone
0 abbey_pool_and_astroturf_pitch postcode cb58nt name postcode
0 abbey_pool_and_astroturf_pitch pricerange <dontknow> name pricerange
0 abbey_pool_and_astroturf_pitch type swimmingpool name type
0 abbey_pool_and_astroturf_pitch choice 5 name choice
0 old_schools address trinity_lane name address
0 old_schools area centre name area
0 old_schools phone 01223332320 name phone
0 old_schools postcode cb21tt name postcode
0 old_schools pricerange free name pricerange
0 old_schools type architecture name type
0 old_schools address trinity_lane name address
0 old_schools area centre name area
0 old_schools phone 01223332320 name phone
0 old_schools postcode cb21tt name postcode
0 old_schools pricerange free name pricerange
0 old_schools type architecture name type
0 old_schools choice 5 name choice
0 great_saint_mary_'_s_church address market_square name address
0 great_saint_mary_'_s_church area centre name area
0 great_saint_mary_'_s_church phone 01223350914 name phone
0 great_saint_mary_'_s_church postcode cb23pq name postcode
0 great_saint_mary_'_s_church pricerange cheap name pricerange
0 great_saint_mary_'_s_church type architecture name type
0 great_saint_mary_'_s_church choice 5 name choice
0 all_saints_church address jesus_lane name address
0 all_saints_church area centre name area
0 all_saints_church phone 01223452587 name phone
0 all_saints_church postcode cb58bs name postcode
0 all_saints_church pricerange free name pricerange
0 all_saints_church type architecture name type
0 all_saints_church choice 5 name choice
1 could you help me find a place to go ? i ' d like to find some architecture .==yes i have 5 architecture sites in the centre 4 are churches and one is old_schools . would you like information on any of them ?==what is the postcode for your recommended one ? you choose .==old_schools is a great place for architecture . it ' s free to get in . it ' s located on trinity_lane and their postcode is cb21tt .==that sounds perfect . thank you very much !==is there anything else i could help you with today ?==no that will be all for now .==no problem . glad to help .==[]

0 holy_trinity_church address market_street name address
0 holy_trinity_church area centre name area
0 holy_trinity_church phone 01223355397 name phone
0 holy_trinity_church postcode cb23nz name postcode
0 holy_trinity_church pricerange free name pricerange
0 holy_trinity_church type architecture name type
0 holy_trinity_church choice 5 name choice
0 little_saint_mary_'_s_church address little_saint_mary_'_s_lane name address
0 little_saint_mary_'_s_church area centre name area
0 little_saint_mary_'_s_church phone 01223366202 name phone
0 little_saint_mary_'_s_church postcode cb21qy name postcode
0 little_saint_mary_'_s_church pricerange free name pricerange
0 little_saint_mary_'_s_church type architecture name type
0 little_saint_mary_'_s_church choice 5 name choice
0 abbey_pool_and_astroturf_pitch address pool_way_,_whitehill_road_,_off_newmarket_road name address
0 abbey_pool_and_astroturf_pitch area east name area
0 abbey_pool_and_astroturf_pitch phone 01223902088 name phone
0 abbey_pool_and_astroturf_pitch postcode cb58nt name postcode
0 abbey_pool_and_astroturf_pitch pricerange <dontknow> name pricerange
0 abbey_pool_and_astroturf_pitch type swimmingpool name type
0 abbey_pool_and_astroturf_pitch choice 5 name choice
0 old_schools address trinity_lane name address
0 old_schools area centre name area
0 old_schools phone 01223332320 name phone
0 old_schools postcode cb21tt name postcode
0 old_schools pricerange free name pricerange
0 old_schools type architecture name type
0 old_schools address trinity_lane name address
0 old_schools area centre name area
0 old_schools phone 01223332320 name phone
0 old_schools postcode cb21tt name postcode
0 old_schools pricerange free name pricerange
0 old_schools type architecture name type
0 old_schools choice 5 name choice
0 great_saint_mary_'_s_church address market_square name address
0 great_saint_mary_'_s_church area centre name area
0 great_saint_mary_'_s_church phone 01223350914 name phone
0 great_saint_mary_'_s_church postcode cb23pq name postcode
0 great_saint_mary_'_s_church pricerange cheap name pricerange
0 great_saint_mary_'_s_church type architecture name type
0 great_saint_mary_'_s_church choice 5 name choice
0 all_saints_church address jesus_lane name address
0 all_saints_church area centre name area
0 all_saints_church phone 01223452587 name phone
0 all_saints_church postcode cb58bs name postcode
0 all_saints_church pricerange free name pricerange
0 all_saints_church type architecture name type
0 all_saints_church choice 5 name choice
1 could you help me find a place to go ? i ' d like to find some architecture .==yes i have 5 architecture sites in the centre 4 are churches and one is old_schools . would you like information on any of them ?==what is the postcode for your recommended one ? you choose .==old_schools is a great place for architecture . it ' s free to get in . it ' s located on trinity_lane and their postcode is cb21tt .==that sounds perfect . thank you very much !==is there anything else i could help you with today ?==no that will be all for now .==no problem . glad to help .==thank you very much .==thank you , goodbye .==[]

0 acorn_guest_house address 154_chesterton_road name address
0 acorn_guest_house area north name area
0 acorn_guest_house phone 01223353888 name phone
0 acorn_guest_house postcode cb41da name postcode
0 acorn_guest_house pricerange moderate name pricerange
0 acorn_guest_house stars 4_star name stars
0 acorn_guest_house type guesthouse name type
0 acorn_guest_house choice two name choice
0 acorn_guest_house ref e7r5knp0 name ref
0 finches_bed_and_breakfast address 144_thornton_road name address
0 finches_bed_and_breakfast area west name area
0 finches_bed_and_breakfast phone 01223276653 name phone
0 finches_bed_and_breakfast postcode cb30nd name postcode
0 finches_bed_and_breakfast pricerange cheap name pricerange
0 finches_bed_and_breakfast stars 4_star name stars
0 finches_bed_and_breakfast type guesthouse name type
0 finches_bed_and_breakfast choice two name choice
0 finches_bed_and_breakfast ref e7r5knp0 name ref
0 arbury_lodge_guesthouse address 82_arbury_road name address
0 arbury_lodge_guesthouse area north name area
0 arbury_lodge_guesthouse phone 01223364319 name phone
0 arbury_lodge_guesthouse postcode cb42je name postcode
0 arbury_lodge_guesthouse pricerange moderate name pricerange
0 arbury_lodge_guesthouse stars 4_star name stars
0 arbury_lodge_guesthouse type guesthouse name type
0 arbury_lodge_guesthouse choice two name choice
0 arbury_lodge_guesthouse ref e7r5knp0 name ref
0 hobsons_house address 96_barton_road name address
0 hobsons_house area west name area
0 hobsons_house phone 01223304906 name phone
0 hobsons_house postcode cb39lh name postcode
0 hobsons_house pricerange moderate name pricerange
0 hobsons_house stars 3_star name stars
0 hobsons_house type guesthouse name type
0 hobsons_house choice two name choice
0 hobsons_house ref e7r5knp0 name ref
0 allenbell address 517a_coldham_lane name address
0 allenbell area east name area
0 allenbell phone 01223210353 name phone
0 allenbell postcode cb13js name postcode
0 allenbell pricerange cheap name pricerange
0 allenbell stars 4_star name stars
0 allenbell type guesthouse name type
0 allenbell choice two name choice
0 allenbell ref e7r5knp0 name ref
0 hobsons_house address 96_barton_road name address
0 hobsons_house area west name area
0 hobsons_house phone 01223304906 name phone
0 hobsons_house postcode cb39lh name postcode
0 hobsons_house pricerange moderate name pricerange
0 hobsons_house stars 3_star name stars
0 hobsons_house type guesthouse name type
0 alexander_bed_and_breakfast address 56_saint_barnabas_road name address
0 alexander_bed_and_breakfast area centre name area
0 alexander_bed_and_breakfast phone 01223525725 name phone
0 alexander_bed_and_breakfast postcode cb12de name postcode
0 alexander_bed_and_breakfast pricerange cheap name pricerange
0 alexander_bed_and_breakfast stars 4_star name stars
0 alexander_bed_and_breakfast type guesthouse name type
0 alexander_bed_and_breakfast choice two name choice
0 alexander_bed_and_breakfast ref e7r5knp0 name ref
1 could you help me find a guesthouse on the west side ?==there are two guesthouses on the west side , one cheap and one moderately priced .==['west', 'two', 'cheap']

0 acorn_guest_house address 154_chesterton_road name address
0 acorn_guest_house area north name area
0 acorn_guest_house phone 01223353888 name phone
0 acorn_guest_house postcode cb41da name postcode
0 acorn_guest_house pricerange moderate name pricerange
0 acorn_guest_house stars 4_star name stars
0 acorn_guest_house type guesthouse name type
0 acorn_guest_house choice two name choice
0 acorn_guest_house ref e7r5knp0 name ref
0 finches_bed_and_breakfast address 144_thornton_road name address
0 finches_bed_and_breakfast area west name area
0 finches_bed_and_breakfast phone 01223276653 name phone
0 finches_bed_and_breakfast postcode cb30nd name postcode
0 finches_bed_and_breakfast pricerange cheap name pricerange
0 finches_bed_and_breakfast stars 4_star name stars
0 finches_bed_and_breakfast type guesthouse name type
0 finches_bed_and_breakfast choice two name choice
0 finches_bed_and_breakfast ref e7r5knp0 name ref
0 arbury_lodge_guesthouse address 82_arbury_road name address
0 arbury_lodge_guesthouse area north name area
0 arbury_lodge_guesthouse phone 01223364319 name phone
0 arbury_lodge_guesthouse postcode cb42je name postcode
0 arbury_lodge_guesthouse pricerange moderate name pricerange
0 arbury_lodge_guesthouse stars 4_star name stars
0 arbury_lodge_guesthouse type guesthouse name type
0 arbury_lodge_guesthouse choice two name choice
0 arbury_lodge_guesthouse ref e7r5knp0 name ref
0 hobsons_house address 96_barton_road name address
0 hobsons_house area west name area
0 hobsons_house phone 01223304906 name phone
0 hobsons_house postcode cb39lh name postcode
0 hobsons_house pricerange moderate name pricerange
0 hobsons_house stars 3_star name stars
0 hobsons_house type guesthouse name type
0 hobsons_house choice two name choice
0 hobsons_house ref e7r5knp0 name ref
0 allenbell address 517a_coldham_lane name address
0 allenbell area east name area
0 allenbell phone 01223210353 name phone
0 allenbell postcode cb13js name postcode
0 allenbell pricerange cheap name pricerange
0 allenbell stars 4_star name stars
0 allenbell type guesthouse name type
0 allenbell choice two name choice
0 allenbell ref e7r5knp0 name ref
0 hobsons_house address 96_barton_road name address
0 hobsons_house area west name area
0 hobsons_house phone 01223304906 name phone
0 hobsons_house postcode cb39lh name postcode
0 hobsons_house pricerange moderate name pricerange
0 hobsons_house stars 3_star name stars
0 hobsons_house type guesthouse name type
0 alexander_bed_and_breakfast address 56_saint_barnabas_road name address
0 alexander_bed_and_breakfast area centre name area
0 alexander_bed_and_breakfast phone 01223525725 name phone
0 alexander_bed_and_breakfast postcode cb12de name postcode
0 alexander_bed_and_breakfast pricerange cheap name pricerange
0 alexander_bed_and_breakfast stars 4_star name stars
0 alexander_bed_and_breakfast type guesthouse name type
0 alexander_bed_and_breakfast choice two name choice
0 alexander_bed_and_breakfast ref e7r5knp0 name ref
1 could you help me find a guesthouse on the west side ?==there are two guesthouses on the west side , one cheap and one moderately priced .==does either of those offer free parking ?==actually , they both offer free wifi and free parking . finches b & b is cheaper , and the hobsons_house is more moderately priced . which do you prefer ?==['hobsons_house']

0 acorn_guest_house address 154_chesterton_road name address
0 acorn_guest_house area north name area
0 acorn_guest_house phone 01223353888 name phone
0 acorn_guest_house postcode cb41da name postcode
0 acorn_guest_house pricerange moderate name pricerange
0 acorn_guest_house stars 4_star name stars
0 acorn_guest_house type guesthouse name type
0 acorn_guest_house choice two name choice
0 acorn_guest_house ref e7r5knp0 name ref
0 finches_bed_and_breakfast address 144_thornton_road name address
0 finches_bed_and_breakfast area west name area
0 finches_bed_and_breakfast phone 01223276653 name phone
0 finches_bed_and_breakfast postcode cb30nd name postcode
0 finches_bed_and_breakfast pricerange cheap name pricerange
0 finches_bed_and_breakfast stars 4_star name stars
0 finches_bed_and_breakfast type guesthouse name type
0 finches_bed_and_breakfast choice two name choice
0 finches_bed_and_breakfast ref e7r5knp0 name ref
0 arbury_lodge_guesthouse address 82_arbury_road name address
0 arbury_lodge_guesthouse area north name area
0 arbury_lodge_guesthouse phone 01223364319 name phone
0 arbury_lodge_guesthouse postcode cb42je name postcode
0 arbury_lodge_guesthouse pricerange moderate name pricerange
0 arbury_lodge_guesthouse stars 4_star name stars
0 arbury_lodge_guesthouse type guesthouse name type
0 arbury_lodge_guesthouse choice two name choice
0 arbury_lodge_guesthouse ref e7r5knp0 name ref
0 hobsons_house address 96_barton_road name address
0 hobsons_house area west name area
0 hobsons_house phone 01223304906 name phone
0 hobsons_house postcode cb39lh name postcode
0 hobsons_house pricerange moderate name pricerange
0 hobsons_house stars 3_star name stars
0 hobsons_house type guesthouse name type
0 hobsons_house choice two name choice
0 hobsons_house ref e7r5knp0 name ref
0 allenbell address 517a_coldham_lane name address
0 allenbell area east name area
0 allenbell phone 01223210353 name phone
0 allenbell postcode cb13js name postcode
0 allenbell pricerange cheap name pricerange
0 allenbell stars 4_star name stars
0 allenbell type guesthouse name type
0 allenbell choice two name choice
0 allenbell ref e7r5knp0 name ref
0 hobsons_house address 96_barton_road name address
0 hobsons_house area west name area
0 hobsons_house phone 01223304906 name phone
0 hobsons_house postcode cb39lh name postcode
0 hobsons_house pricerange moderate name pricerange
0 hobsons_house stars 3_star name stars
0 hobsons_house type guesthouse name type
0 alexander_bed_and_breakfast address 56_saint_barnabas_road name address
0 alexander_bed_and_breakfast area centre name area
0 alexander_bed_and_breakfast phone 01223525725 name phone
0 alexander_bed_and_breakfast postcode cb12de name postcode
0 alexander_bed_and_breakfast pricerange cheap name pricerange
0 alexander_bed_and_breakfast stars 4_star name stars
0 alexander_bed_and_breakfast type guesthouse name type
0 alexander_bed_and_breakfast choice two name choice
0 alexander_bed_and_breakfast ref e7r5knp0 name ref
1 could you help me find a guesthouse on the west side ?==there are two guesthouses on the west side , one cheap and one moderately priced .==does either of those offer free parking ?==actually , they both offer free wifi and free parking . finches b & b is cheaper , and the hobsons_house is more moderately priced . which do you prefer ?==let ' s go with finches . can you book me a room for 2 people on saturday ? we ' d like to stat for 4 nights .==i ' ve booked your stay . do you need anything else ?==[]

0 acorn_guest_house address 154_chesterton_road name address
0 acorn_guest_house area north name area
0 acorn_guest_house phone 01223353888 name phone
0 acorn_guest_house postcode cb41da name postcode
0 acorn_guest_house pricerange moderate name pricerange
0 acorn_guest_house stars 4_star name stars
0 acorn_guest_house type guesthouse name type
0 acorn_guest_house choice two name choice
0 acorn_guest_house ref e7r5knp0 name ref
0 finches_bed_and_breakfast address 144_thornton_road name address
0 finches_bed_and_breakfast area west name area
0 finches_bed_and_breakfast phone 01223276653 name phone
0 finches_bed_and_breakfast postcode cb30nd name postcode
0 finches_bed_and_breakfast pricerange cheap name pricerange
0 finches_bed_and_breakfast stars 4_star name stars
0 finches_bed_and_breakfast type guesthouse name type
0 finches_bed_and_breakfast choice two name choice
0 finches_bed_and_breakfast ref e7r5knp0 name ref
0 arbury_lodge_guesthouse address 82_arbury_road name address
0 arbury_lodge_guesthouse area north name area
0 arbury_lodge_guesthouse phone 01223364319 name phone
0 arbury_lodge_guesthouse postcode cb42je name postcode
0 arbury_lodge_guesthouse pricerange moderate name pricerange
0 arbury_lodge_guesthouse stars 4_star name stars
0 arbury_lodge_guesthouse type guesthouse name type
0 arbury_lodge_guesthouse choice two name choice
0 arbury_lodge_guesthouse ref e7r5knp0 name ref
0 hobsons_house address 96_barton_road name address
0 hobsons_house area west name area
0 hobsons_house phone 01223304906 name phone
0 hobsons_house postcode cb39lh name postcode
0 hobsons_house pricerange moderate name pricerange
0 hobsons_house stars 3_star name stars
0 hobsons_house type guesthouse name type
0 hobsons_house choice two name choice
0 hobsons_house ref e7r5knp0 name ref
0 allenbell address 517a_coldham_lane name address
0 allenbell area east name area
0 allenbell phone 01223210353 name phone
0 allenbell postcode cb13js name postcode
0 allenbell pricerange cheap name pricerange
0 allenbell stars 4_star name stars
0 allenbell type guesthouse name type
0 allenbell choice two name choice
0 allenbell ref e7r5knp0 name ref
0 hobsons_house address 96_barton_road name address
0 hobsons_house area west name area
0 hobsons_house phone 01223304906 name phone
0 hobsons_house postcode cb39lh name postcode
0 hobsons_house pricerange moderate name pricerange
0 hobsons_house stars 3_star name stars
0 hobsons_house type guesthouse name type
0 alexander_bed_and_breakfast address 56_saint_barnabas_road name address
0 alexander_bed_and_breakfast area centre name area
0 alexander_bed_and_breakfast phone 01223525725 name phone
0 alexander_bed_and_breakfast postcode cb12de name postcode
0 alexander_bed_and_breakfast pricerange cheap name pricerange
0 alexander_bed_and_breakfast stars 4_star name stars
0 alexander_bed_and_breakfast type guesthouse name type
0 alexander_bed_and_breakfast choice two name choice
0 alexander_bed_and_breakfast ref e7r5knp0 name ref
1 could you help me find a guesthouse on the west side ?==there are two guesthouses on the west side , one cheap and one moderately priced .==does either of those offer free parking ?==actually , they both offer free wifi and free parking . finches b & b is cheaper , and the hobsons_house is more moderately priced . which do you prefer ?==let ' s go with finches . can you book me a room for 2 people on saturday ? we ' d like to stat for 4 nights .==i ' ve booked your stay . do you need anything else ?==just the reference number thanks==sure thing , your reference number is e7r5knp0 . would you like me to help you find anything else today ?==['e7r5knp0']

0 acorn_guest_house address 154_chesterton_road name address
0 acorn_guest_house area north name area
0 acorn_guest_house phone 01223353888 name phone
0 acorn_guest_house postcode cb41da name postcode
0 acorn_guest_house pricerange moderate name pricerange
0 acorn_guest_house stars 4_star name stars
0 acorn_guest_house type guesthouse name type
0 acorn_guest_house choice two name choice
0 acorn_guest_house ref e7r5knp0 name ref
0 finches_bed_and_breakfast address 144_thornton_road name address
0 finches_bed_and_breakfast area west name area
0 finches_bed_and_breakfast phone 01223276653 name phone
0 finches_bed_and_breakfast postcode cb30nd name postcode
0 finches_bed_and_breakfast pricerange cheap name pricerange
0 finches_bed_and_breakfast stars 4_star name stars
0 finches_bed_and_breakfast type guesthouse name type
0 finches_bed_and_breakfast choice two name choice
0 finches_bed_and_breakfast ref e7r5knp0 name ref
0 arbury_lodge_guesthouse address 82_arbury_road name address
0 arbury_lodge_guesthouse area north name area
0 arbury_lodge_guesthouse phone 01223364319 name phone
0 arbury_lodge_guesthouse postcode cb42je name postcode
0 arbury_lodge_guesthouse pricerange moderate name pricerange
0 arbury_lodge_guesthouse stars 4_star name stars
0 arbury_lodge_guesthouse type guesthouse name type
0 arbury_lodge_guesthouse choice two name choice
0 arbury_lodge_guesthouse ref e7r5knp0 name ref
0 hobsons_house address 96_barton_road name address
0 hobsons_house area west name area
0 hobsons_house phone 01223304906 name phone
0 hobsons_house postcode cb39lh name postcode
0 hobsons_house pricerange moderate name pricerange
0 hobsons_house stars 3_star name stars
0 hobsons_house type guesthouse name type
0 hobsons_house choice two name choice
0 hobsons_house ref e7r5knp0 name ref
0 allenbell address 517a_coldham_lane name address
0 allenbell area east name area
0 allenbell phone 01223210353 name phone
0 allenbell postcode cb13js name postcode
0 allenbell pricerange cheap name pricerange
0 allenbell stars 4_star name stars
0 allenbell type guesthouse name type
0 allenbell choice two name choice
0 allenbell ref e7r5knp0 name ref
0 hobsons_house address 96_barton_road name address
0 hobsons_house area west name area
0 hobsons_house phone 01223304906 name phone
0 hobsons_house postcode cb39lh name postcode
0 hobsons_house pricerange moderate name pricerange
0 hobsons_house stars 3_star name stars
0 hobsons_house type guesthouse name type
0 alexander_bed_and_breakfast address 56_saint_barnabas_road name address
0 alexander_bed_and_breakfast area centre name area
0 alexander_bed_and_breakfast phone 01223525725 name phone
0 alexander_bed_and_breakfast postcode cb12de name postcode
0 alexander_bed_and_breakfast pricerange cheap name pricerange
0 alexander_bed_and_breakfast stars 4_star name stars
0 alexander_bed_and_breakfast type guesthouse name type
0 alexander_bed_and_breakfast choice two name choice
0 alexander_bed_and_breakfast ref e7r5knp0 name ref
1 could you help me find a guesthouse on the west side ?==there are two guesthouses on the west side , one cheap and one moderately priced .==does either of those offer free parking ?==actually , they both offer free wifi and free parking . finches b & b is cheaper , and the hobsons_house is more moderately priced . which do you prefer ?==let ' s go with finches . can you book me a room for 2 people on saturday ? we ' d like to stat for 4 nights .==i ' ve booked your stay . do you need anything else ?==just the reference number thanks==sure thing , your reference number is e7r5knp0 . would you like me to help you find anything else today ?==that is all ! thank you !==thank you for using cambridge towninfo centre . have a wonderful day !==['centre']

0 hamilton_lodge address 156_chesterton_road name address
0 hamilton_lodge area north name area
0 hamilton_lodge phone 01223365664 name phone
0 hamilton_lodge postcode cb41da name postcode
0 hamilton_lodge pricerange moderate name pricerange
0 hamilton_lodge stars 3_star name stars
0 hamilton_lodge type guesthouse name type
0 limehouse address 78-80_milton_road name address
0 limehouse area north name area
0 limehouse phone 01223300552 name phone
0 limehouse postcode cb42je name postcode
0 limehouse pricerange moderate name pricerange
0 limehouse stars 4_star name stars
0 limehouse type guesthouse name type
0 kirkwood_house address 172_chesterton_road name address
0 kirkwood_house area north name area
0 kirkwood_house phone 01223306283 name phone
0 kirkwood_house postcode cb41da name postcode
0 kirkwood_house pricerange moderate name pricerange
0 kirkwood_house stars 4_star name stars
0 kirkwood_house type guesthouse name type
0 home_from_home address 78-80_milton_road name address
0 home_from_home area north name area
0 home_from_home phone 01223323555 name phone
0 home_from_home postcode cb41la name postcode
0 home_from_home pricerange moderate name pricerange
0 home_from_home stars 4_star name stars
0 home_from_home type guesthouse name type
0 acorn_guest_house address 154_chesterton_road name address
0 acorn_guest_house area north name area
0 acorn_guest_house phone 01223353888 name phone
0 acorn_guest_house postcode cb41da name postcode
0 acorn_guest_house pricerange moderate name pricerange
0 acorn_guest_house stars 4_star name stars
0 acorn_guest_house type guesthouse name type
0 warkworth_house address warkworth_terrace name address
0 warkworth_house area east name area
0 warkworth_house phone 01223363682 name phone
0 warkworth_house postcode cb11ee name postcode
0 warkworth_house pricerange moderate name pricerange
0 warkworth_house stars 4_star name stars
0 warkworth_house type guesthouse name type
0 alexander_bed_and_breakfast address 56_saint_barnabas_road name address
0 alexander_bed_and_breakfast area centre name area
0 alexander_bed_and_breakfast phone 01223525725 name phone
0 alexander_bed_and_breakfast postcode cb12de name postcode
0 alexander_bed_and_breakfast pricerange cheap name pricerange
0 alexander_bed_and_breakfast stars 4_star name stars
0 alexander_bed_and_breakfast type guesthouse name type
1 i am looking for a guest house that i can stay in . free parking is also an added advantage .==acorn_guest_house is nearby and provides free parking . what are the days of your stay ?==['acorn_guest_house']

0 hamilton_lodge address 156_chesterton_road name address
0 hamilton_lodge area north name area
0 hamilton_lodge phone 01223365664 name phone
0 hamilton_lodge postcode cb41da name postcode
0 hamilton_lodge pricerange moderate name pricerange
0 hamilton_lodge stars 3_star name stars
0 hamilton_lodge type guesthouse name type
0 limehouse address 78-80_milton_road name address
0 limehouse area north name area
0 limehouse phone 01223300552 name phone
0 limehouse postcode cb42je name postcode
0 limehouse pricerange moderate name pricerange
0 limehouse stars 4_star name stars
0 limehouse type guesthouse name type
0 kirkwood_house address 172_chesterton_road name address
0 kirkwood_house area north name area
0 kirkwood_house phone 01223306283 name phone
0 kirkwood_house postcode cb41da name postcode
0 kirkwood_house pricerange moderate name pricerange
0 kirkwood_house stars 4_star name stars
0 kirkwood_house type guesthouse name type
0 home_from_home address 78-80_milton_road name address
0 home_from_home area north name area
0 home_from_home phone 01223323555 name phone
0 home_from_home postcode cb41la name postcode
0 home_from_home pricerange moderate name pricerange
0 home_from_home stars 4_star name stars
0 home_from_home type guesthouse name type
0 acorn_guest_house address 154_chesterton_road name address
0 acorn_guest_house area north name area
0 acorn_guest_house phone 01223353888 name phone
0 acorn_guest_house postcode cb41da name postcode
0 acorn_guest_house pricerange moderate name pricerange
0 acorn_guest_house stars 4_star name stars
0 acorn_guest_house type guesthouse name type
0 warkworth_house address warkworth_terrace name address
0 warkworth_house area east name area
0 warkworth_house phone 01223363682 name phone
0 warkworth_house postcode cb11ee name postcode
0 warkworth_house pricerange moderate name pricerange
0 warkworth_house stars 4_star name stars
0 warkworth_house type guesthouse name type
0 alexander_bed_and_breakfast address 56_saint_barnabas_road name address
0 alexander_bed_and_breakfast area centre name area
0 alexander_bed_and_breakfast phone 01223525725 name phone
0 alexander_bed_and_breakfast postcode cb12de name postcode
0 alexander_bed_and_breakfast pricerange cheap name pricerange
0 alexander_bed_and_breakfast stars 4_star name stars
0 alexander_bed_and_breakfast type guesthouse name type
1 i am looking for a guest house that i can stay in . free parking is also an added advantage .==acorn_guest_house is nearby and provides free parking . what are the days of your stay ?==4/5/2018 - 4/10/2018==acorn_guest_house seems to be a good option . alexander_bed_and_breakfast also has parking but is in the town centre . would you prefer one of those ?==['acorn_guest_house', 'alexander_bed_and_breakfast', 'centre']

0 hamilton_lodge address 156_chesterton_road name address
0 hamilton_lodge area north name area
0 hamilton_lodge phone 01223365664 name phone
0 hamilton_lodge postcode cb41da name postcode
0 hamilton_lodge pricerange moderate name pricerange
0 hamilton_lodge stars 3_star name stars
0 hamilton_lodge type guesthouse name type
0 limehouse address 78-80_milton_road name address
0 limehouse area north name area
0 limehouse phone 01223300552 name phone
0 limehouse postcode cb42je name postcode
0 limehouse pricerange moderate name pricerange
0 limehouse stars 4_star name stars
0 limehouse type guesthouse name type
0 kirkwood_house address 172_chesterton_road name address
0 kirkwood_house area north name area
0 kirkwood_house phone 01223306283 name phone
0 kirkwood_house postcode cb41da name postcode
0 kirkwood_house pricerange moderate name pricerange
0 kirkwood_house stars 4_star name stars
0 kirkwood_house type guesthouse name type
0 home_from_home address 78-80_milton_road name address
0 home_from_home area north name area
0 home_from_home phone 01223323555 name phone
0 home_from_home postcode cb41la name postcode
0 home_from_home pricerange moderate name pricerange
0 home_from_home stars 4_star name stars
0 home_from_home type guesthouse name type
0 acorn_guest_house address 154_chesterton_road name address
0 acorn_guest_house area north name area
0 acorn_guest_house phone 01223353888 name phone
0 acorn_guest_house postcode cb41da name postcode
0 acorn_guest_house pricerange moderate name pricerange
0 acorn_guest_house stars 4_star name stars
0 acorn_guest_house type guesthouse name type
0 warkworth_house address warkworth_terrace name address
0 warkworth_house area east name area
0 warkworth_house phone 01223363682 name phone
0 warkworth_house postcode cb11ee name postcode
0 warkworth_house pricerange moderate name pricerange
0 warkworth_house stars 4_star name stars
0 warkworth_house type guesthouse name type
0 alexander_bed_and_breakfast address 56_saint_barnabas_road name address
0 alexander_bed_and_breakfast area centre name area
0 alexander_bed_and_breakfast phone 01223525725 name phone
0 alexander_bed_and_breakfast postcode cb12de name postcode
0 alexander_bed_and_breakfast pricerange cheap name pricerange
0 alexander_bed_and_breakfast stars 4_star name stars
0 alexander_bed_and_breakfast type guesthouse name type
1 i am looking for a guest house that i can stay in . free parking is also an added advantage .==acorn_guest_house is nearby and provides free parking . what are the days of your stay ?==4/5/2018 - 4/10/2018==acorn_guest_house seems to be a good option . alexander_bed_and_breakfast also has parking but is in the town centre . would you prefer one of those ?==i am looking for something in the moderate price range and free internet , please .==i think acorn_guest_house is a good match for you !==['acorn_guest_house']

0 hamilton_lodge address 156_chesterton_road name address
0 hamilton_lodge area north name area
0 hamilton_lodge phone 01223365664 name phone
0 hamilton_lodge postcode cb41da name postcode
0 hamilton_lodge pricerange moderate name pricerange
0 hamilton_lodge stars 3_star name stars
0 hamilton_lodge type guesthouse name type
0 limehouse address 78-80_milton_road name address
0 limehouse area north name area
0 limehouse phone 01223300552 name phone
0 limehouse postcode cb42je name postcode
0 limehouse pricerange moderate name pricerange
0 limehouse stars 4_star name stars
0 limehouse type guesthouse name type
0 kirkwood_house address 172_chesterton_road name address
0 kirkwood_house area north name area
0 kirkwood_house phone 01223306283 name phone
0 kirkwood_house postcode cb41da name postcode
0 kirkwood_house pricerange moderate name pricerange
0 kirkwood_house stars 4_star name stars
0 kirkwood_house type guesthouse name type
0 home_from_home address 78-80_milton_road name address
0 home_from_home area north name area
0 home_from_home phone 01223323555 name phone
0 home_from_home postcode cb41la name postcode
0 home_from_home pricerange moderate name pricerange
0 home_from_home stars 4_star name stars
0 home_from_home type guesthouse name type
0 acorn_guest_house address 154_chesterton_road name address
0 acorn_guest_house area north name area
0 acorn_guest_house phone 01223353888 name phone
0 acorn_guest_house postcode cb41da name postcode
0 acorn_guest_house pricerange moderate name pricerange
0 acorn_guest_house stars 4_star name stars
0 acorn_guest_house type guesthouse name type
0 warkworth_house address warkworth_terrace name address
0 warkworth_house area east name area
0 warkworth_house phone 01223363682 name phone
0 warkworth_house postcode cb11ee name postcode
0 warkworth_house pricerange moderate name pricerange
0 warkworth_house stars 4_star name stars
0 warkworth_house type guesthouse name type
0 alexander_bed_and_breakfast address 56_saint_barnabas_road name address
0 alexander_bed_and_breakfast area centre name area
0 alexander_bed_and_breakfast phone 01223525725 name phone
0 alexander_bed_and_breakfast postcode cb12de name postcode
0 alexander_bed_and_breakfast pricerange cheap name pricerange
0 alexander_bed_and_breakfast stars 4_star name stars
0 alexander_bed_and_breakfast type guesthouse name type
1 i am looking for a guest house that i can stay in . free parking is also an added advantage .==acorn_guest_house is nearby and provides free parking . what are the days of your stay ?==4/5/2018 - 4/10/2018==acorn_guest_house seems to be a good option . alexander_bed_and_breakfast also has parking but is in the town centre . would you prefer one of those ?==i am looking for something in the moderate price range and free internet , please .==i think acorn_guest_house is a good match for you !==perfect . what is the star and area of the hotel ?==acorn_guest_house has a 4_star rating and is in the north . do you want me too book it for you ?==['north', 'acorn_guest_house', '4_star']

0 hamilton_lodge address 156_chesterton_road name address
0 hamilton_lodge area north name area
0 hamilton_lodge phone 01223365664 name phone
0 hamilton_lodge postcode cb41da name postcode
0 hamilton_lodge pricerange moderate name pricerange
0 hamilton_lodge stars 3_star name stars
0 hamilton_lodge type guesthouse name type
0 limehouse address 78-80_milton_road name address
0 limehouse area north name area
0 limehouse phone 01223300552 name phone
0 limehouse postcode cb42je name postcode
0 limehouse pricerange moderate name pricerange
0 limehouse stars 4_star name stars
0 limehouse type guesthouse name type
0 kirkwood_house address 172_chesterton_road name address
0 kirkwood_house area north name area
0 kirkwood_house phone 01223306283 name phone
0 kirkwood_house postcode cb41da name postcode
0 kirkwood_house pricerange moderate name pricerange
0 kirkwood_house stars 4_star name stars
0 kirkwood_house type guesthouse name type
0 home_from_home address 78-80_milton_road name address
0 home_from_home area north name area
0 home_from_home phone 01223323555 name phone
0 home_from_home postcode cb41la name postcode
0 home_from_home pricerange moderate name pricerange
0 home_from_home stars 4_star name stars
0 home_from_home type guesthouse name type
0 acorn_guest_house address 154_chesterton_road name address
0 acorn_guest_house area north name area
0 acorn_guest_house phone 01223353888 name phone
0 acorn_guest_house postcode cb41da name postcode
0 acorn_guest_house pricerange moderate name pricerange
0 acorn_guest_house stars 4_star name stars
0 acorn_guest_house type guesthouse name type
0 warkworth_house address warkworth_terrace name address
0 warkworth_house area east name area
0 warkworth_house phone 01223363682 name phone
0 warkworth_house postcode cb11ee name postcode
0 warkworth_house pricerange moderate name pricerange
0 warkworth_house stars 4_star name stars
0 warkworth_house type guesthouse name type
0 alexander_bed_and_breakfast address 56_saint_barnabas_road name address
0 alexander_bed_and_breakfast area centre name area
0 alexander_bed_and_breakfast phone 01223525725 name phone
0 alexander_bed_and_breakfast postcode cb12de name postcode
0 alexander_bed_and_breakfast pricerange cheap name pricerange
0 alexander_bed_and_breakfast stars 4_star name stars
0 alexander_bed_and_breakfast type guesthouse name type
1 i am looking for a guest house that i can stay in . free parking is also an added advantage .==acorn_guest_house is nearby and provides free parking . what are the days of your stay ?==4/5/2018 - 4/10/2018==acorn_guest_house seems to be a good option . alexander_bed_and_breakfast also has parking but is in the town centre . would you prefer one of those ?==i am looking for something in the moderate price range and free internet , please .==i think acorn_guest_house is a good match for you !==perfect . what is the star and area of the hotel ?==acorn_guest_house has a 4_star rating and is in the north . do you want me too book it for you ?==no that won ' t be necessary . i have all of the information i need for now . thanks==you are welcome . please call back if you need any more help or if you want me to book it for you .==[]

0 hamilton_lodge address 156_chesterton_road name address
0 hamilton_lodge area north name area
0 hamilton_lodge phone 01223365664 name phone
0 hamilton_lodge postcode cb41da name postcode
0 hamilton_lodge pricerange moderate name pricerange
0 hamilton_lodge stars 3_star name stars
0 hamilton_lodge type guesthouse name type
0 limehouse address 78-80_milton_road name address
0 limehouse area north name area
0 limehouse phone 01223300552 name phone
0 limehouse postcode cb42je name postcode
0 limehouse pricerange moderate name pricerange
0 limehouse stars 4_star name stars
0 limehouse type guesthouse name type
0 kirkwood_house address 172_chesterton_road name address
0 kirkwood_house area north name area
0 kirkwood_house phone 01223306283 name phone
0 kirkwood_house postcode cb41da name postcode
0 kirkwood_house pricerange moderate name pricerange
0 kirkwood_house stars 4_star name stars
0 kirkwood_house type guesthouse name type
0 home_from_home address 78-80_milton_road name address
0 home_from_home area north name area
0 home_from_home phone 01223323555 name phone
0 home_from_home postcode cb41la name postcode
0 home_from_home pricerange moderate name pricerange
0 home_from_home stars 4_star name stars
0 home_from_home type guesthouse name type
0 acorn_guest_house address 154_chesterton_road name address
0 acorn_guest_house area north name area
0 acorn_guest_house phone 01223353888 name phone
0 acorn_guest_house postcode cb41da name postcode
0 acorn_guest_house pricerange moderate name pricerange
0 acorn_guest_house stars 4_star name stars
0 acorn_guest_house type guesthouse name type
0 warkworth_house address warkworth_terrace name address
0 warkworth_house area east name area
0 warkworth_house phone 01223363682 name phone
0 warkworth_house postcode cb11ee name postcode
0 warkworth_house pricerange moderate name pricerange
0 warkworth_house stars 4_star name stars
0 warkworth_house type guesthouse name type
0 alexander_bed_and_breakfast address 56_saint_barnabas_road name address
0 alexander_bed_and_breakfast area centre name area
0 alexander_bed_and_breakfast phone 01223525725 name phone
0 alexander_bed_and_breakfast postcode cb12de name postcode
0 alexander_bed_and_breakfast pricerange cheap name pricerange
0 alexander_bed_and_breakfast stars 4_star name stars
0 alexander_bed_and_breakfast type guesthouse name type
1 i am looking for a guest house that i can stay in . free parking is also an added advantage .==acorn_guest_house is nearby and provides free parking . what are the days of your stay ?==4/5/2018 - 4/10/2018==acorn_guest_house seems to be a good option . alexander_bed_and_breakfast also has parking but is in the town centre . would you prefer one of those ?==i am looking for something in the moderate price range and free internet , please .==i think acorn_guest_house is a good match for you !==perfect . what is the star and area of the hotel ?==acorn_guest_house has a 4_star rating and is in the north . do you want me too book it for you ?==no that won ' t be necessary . i have all of the information i need for now . thanks==you are welcome . please call back if you need any more help or if you want me to book it for you .==thank you goodbye==glad i could help . please let us know if you need help in the future .==[]

0 the_missing_sock address finders_corner_newmarket_road name address
0 the_missing_sock area east name area
0 the_missing_sock food international name food
0 the_missing_sock phone 01223812660 name phone
0 the_missing_sock postcode cb259aq name postcode
0 the_missing_sock pricerange cheap name pricerange
0 the_missing_sock type restaurant name type
0 the_missing_sock ref 6lzypifz name ref
0 pizza_hut_cherry_hinton address g4_cambridge_leisure_park_clifton_way_cherry_hinton name address
0 pizza_hut_cherry_hinton area south name area
0 pizza_hut_cherry_hinton food italian name food
0 pizza_hut_cherry_hinton phone 01223323737 name phone
0 pizza_hut_cherry_hinton postcode cb17dy name postcode
0 pizza_hut_cherry_hinton pricerange moderate name pricerange
0 pizza_hut_cherry_hinton type restaurant name type
0 pizza_hut_cherry_hinton ref 6lzypifz name ref
0 the_good_luck_chinese_food_takeaway address 82_cherry_hinton_road_cherry_hinton name address
0 the_good_luck_chinese_food_takeaway area south name area
0 the_good_luck_chinese_food_takeaway food chinese name food
0 the_good_luck_chinese_food_takeaway phone 01223244149 name phone
0 the_good_luck_chinese_food_takeaway postcode cb17ag name postcode
0 the_good_luck_chinese_food_takeaway pricerange expensive name pricerange
0 the_good_luck_chinese_food_takeaway type restaurant name type
0 the_good_luck_chinese_food_takeaway ref 6lzypifz name ref
0 pizza_hut_city_centre address regent_street_city_centre name address
0 pizza_hut_city_centre area centre name area
0 pizza_hut_city_centre food italian name food
0 pizza_hut_city_centre phone 01223323737 name phone
0 pizza_hut_city_centre postcode cb21ab name postcode
0 pizza_hut_city_centre pricerange cheap name pricerange
0 pizza_hut_city_centre type restaurant name type
0 pizza_hut_city_centre ref 6lzypifz name ref
0 curry_garden address 106_regent_street_city_centre name address
0 curry_garden area centre name area
0 curry_garden food indian name food
0 curry_garden phone 01223302330 name phone
0 curry_garden postcode cb21dp name postcode
0 curry_garden pricerange expensive name pricerange
0 curry_garden type restaurant name type
0 curry_garden ref 6lzypifz name ref
0 efes_restaurant address king_street_city_centre name address
0 efes_restaurant area centre name area
0 efes_restaurant food turkish name food
0 efes_restaurant phone 01223500005 name phone
0 efes_restaurant postcode cb11ln name postcode
0 efes_restaurant pricerange moderate name pricerange
0 efes_restaurant type restaurant name type
0 efes_restaurant address king_street_city_centre name address
0 efes_restaurant area centre name area
0 efes_restaurant food turkish name food
0 efes_restaurant phone 01223500005 name phone
0 efes_restaurant postcode cb11ln name postcode
0 efes_restaurant pricerange moderate name pricerange
0 efes_restaurant type restaurant name type
0 efes_restaurant ref 6lzypifz name ref
1 i am looking for a particular restaurant . it ' s efes_restaurant .==i was able to find efes_restaurant for you . this is a turkish restaurant in the centre of town with a moderate price range . would you like a booking ?==['efes_restaurant', 'restaurant', 'centre', 'turkish', 'moderate']

0 the_missing_sock address finders_corner_newmarket_road name address
0 the_missing_sock area east name area
0 the_missing_sock food international name food
0 the_missing_sock phone 01223812660 name phone
0 the_missing_sock postcode cb259aq name postcode
0 the_missing_sock pricerange cheap name pricerange
0 the_missing_sock type restaurant name type
0 the_missing_sock ref 6lzypifz name ref
0 pizza_hut_cherry_hinton address g4_cambridge_leisure_park_clifton_way_cherry_hinton name address
0 pizza_hut_cherry_hinton area south name area
0 pizza_hut_cherry_hinton food italian name food
0 pizza_hut_cherry_hinton phone 01223323737 name phone
0 pizza_hut_cherry_hinton postcode cb17dy name postcode
0 pizza_hut_cherry_hinton pricerange moderate name pricerange
0 pizza_hut_cherry_hinton type restaurant name type
0 pizza_hut_cherry_hinton ref 6lzypifz name ref
0 the_good_luck_chinese_food_takeaway address 82_cherry_hinton_road_cherry_hinton name address
0 the_good_luck_chinese_food_takeaway area south name area
0 the_good_luck_chinese_food_takeaway food chinese name food
0 the_good_luck_chinese_food_takeaway phone 01223244149 name phone
0 the_good_luck_chinese_food_takeaway postcode cb17ag name postcode
0 the_good_luck_chinese_food_takeaway pricerange expensive name pricerange
0 the_good_luck_chinese_food_takeaway type restaurant name type
0 the_good_luck_chinese_food_takeaway ref 6lzypifz name ref
0 pizza_hut_city_centre address regent_street_city_centre name address
0 pizza_hut_city_centre area centre name area
0 pizza_hut_city_centre food italian name food
0 pizza_hut_city_centre phone 01223323737 name phone
0 pizza_hut_city_centre postcode cb21ab name postcode
0 pizza_hut_city_centre pricerange cheap name pricerange
0 pizza_hut_city_centre type restaurant name type
0 pizza_hut_city_centre ref 6lzypifz name ref
0 curry_garden address 106_regent_street_city_centre name address
0 curry_garden area centre name area
0 curry_garden food indian name food
0 curry_garden phone 01223302330 name phone
0 curry_garden postcode cb21dp name postcode
0 curry_garden pricerange expensive name pricerange
0 curry_garden type restaurant name type
0 curry_garden ref 6lzypifz name ref
0 efes_restaurant address king_street_city_centre name address
0 efes_restaurant area centre name area
0 efes_restaurant food turkish name food
0 efes_restaurant phone 01223500005 name phone
0 efes_restaurant postcode cb11ln name postcode
0 efes_restaurant pricerange moderate name pricerange
0 efes_restaurant type restaurant name type
0 efes_restaurant address king_street_city_centre name address
0 efes_restaurant area centre name area
0 efes_restaurant food turkish name food
0 efes_restaurant phone 01223500005 name phone
0 efes_restaurant postcode cb11ln name postcode
0 efes_restaurant pricerange moderate name pricerange
0 efes_restaurant type restaurant name type
0 efes_restaurant ref 6lzypifz name ref
1 i am looking for a particular restaurant . it ' s efes_restaurant .==i was able to find efes_restaurant for you . this is a turkish restaurant in the centre of town with a moderate price range . would you like a booking ?==yes i would , for 3 people wednesday at 18:15 .==unfortunately , the restaurant is full at this time . is there another time or day i can reserve for you ?==['restaurant']

0 the_missing_sock address finders_corner_newmarket_road name address
0 the_missing_sock area east name area
0 the_missing_sock food international name food
0 the_missing_sock phone 01223812660 name phone
0 the_missing_sock postcode cb259aq name postcode
0 the_missing_sock pricerange cheap name pricerange
0 the_missing_sock type restaurant name type
0 the_missing_sock ref 6lzypifz name ref
0 pizza_hut_cherry_hinton address g4_cambridge_leisure_park_clifton_way_cherry_hinton name address
0 pizza_hut_cherry_hinton area south name area
0 pizza_hut_cherry_hinton food italian name food
0 pizza_hut_cherry_hinton phone 01223323737 name phone
0 pizza_hut_cherry_hinton postcode cb17dy name postcode
0 pizza_hut_cherry_hinton pricerange moderate name pricerange
0 pizza_hut_cherry_hinton type restaurant name type
0 pizza_hut_cherry_hinton ref 6lzypifz name ref
0 the_good_luck_chinese_food_takeaway address 82_cherry_hinton_road_cherry_hinton name address
0 the_good_luck_chinese_food_takeaway area south name area
0 the_good_luck_chinese_food_takeaway food chinese name food
0 the_good_luck_chinese_food_takeaway phone 01223244149 name phone
0 the_good_luck_chinese_food_takeaway postcode cb17ag name postcode
0 the_good_luck_chinese_food_takeaway pricerange expensive name pricerange
0 the_good_luck_chinese_food_takeaway type restaurant name type
0 the_good_luck_chinese_food_takeaway ref 6lzypifz name ref
0 pizza_hut_city_centre address regent_street_city_centre name address
0 pizza_hut_city_centre area centre name area
0 pizza_hut_city_centre food italian name food
0 pizza_hut_city_centre phone 01223323737 name phone
0 pizza_hut_city_centre postcode cb21ab name postcode
0 pizza_hut_city_centre pricerange cheap name pricerange
0 pizza_hut_city_centre type restaurant name type
0 pizza_hut_city_centre ref 6lzypifz name ref
0 curry_garden address 106_regent_street_city_centre name address
0 curry_garden area centre name area
0 curry_garden food indian name food
0 curry_garden phone 01223302330 name phone
0 curry_garden postcode cb21dp name postcode
0 curry_garden pricerange expensive name pricerange
0 curry_garden type restaurant name type
0 curry_garden ref 6lzypifz name ref
0 efes_restaurant address king_street_city_centre name address
0 efes_restaurant area centre name area
0 efes_restaurant food turkish name food
0 efes_restaurant phone 01223500005 name phone
0 efes_restaurant postcode cb11ln name postcode
0 efes_restaurant pricerange moderate name pricerange
0 efes_restaurant type restaurant name type
0 efes_restaurant address king_street_city_centre name address
0 efes_restaurant area centre name area
0 efes_restaurant food turkish name food
0 efes_restaurant phone 01223500005 name phone
0 efes_restaurant postcode cb11ln name postcode
0 efes_restaurant pricerange moderate name pricerange
0 efes_restaurant type restaurant name type
0 efes_restaurant ref 6lzypifz name ref
1 i am looking for a particular restaurant . it ' s efes_restaurant .==i was able to find efes_restaurant for you . this is a turkish restaurant in the centre of town with a moderate price range . would you like a booking ?==yes i would , for 3 people wednesday at 18:15 .==unfortunately , the restaurant is full at this time . is there another time or day i can reserve for you ?==can you check for 17:15 on the same day ?==sure , you ' re all set for 17:15 with reference number 6lzypifz . the table will be reserved for 15 minutes . would you like assistance with anything else ?==['6lzypifz']

0 the_missing_sock address finders_corner_newmarket_road name address
0 the_missing_sock area east name area
0 the_missing_sock food international name food
0 the_missing_sock phone 01223812660 name phone
0 the_missing_sock postcode cb259aq name postcode
0 the_missing_sock pricerange cheap name pricerange
0 the_missing_sock type restaurant name type
0 the_missing_sock ref 6lzypifz name ref
0 pizza_hut_cherry_hinton address g4_cambridge_leisure_park_clifton_way_cherry_hinton name address
0 pizza_hut_cherry_hinton area south name area
0 pizza_hut_cherry_hinton food italian name food
0 pizza_hut_cherry_hinton phone 01223323737 name phone
0 pizza_hut_cherry_hinton postcode cb17dy name postcode
0 pizza_hut_cherry_hinton pricerange moderate name pricerange
0 pizza_hut_cherry_hinton type restaurant name type
0 pizza_hut_cherry_hinton ref 6lzypifz name ref
0 the_good_luck_chinese_food_takeaway address 82_cherry_hinton_road_cherry_hinton name address
0 the_good_luck_chinese_food_takeaway area south name area
0 the_good_luck_chinese_food_takeaway food chinese name food
0 the_good_luck_chinese_food_takeaway phone 01223244149 name phone
0 the_good_luck_chinese_food_takeaway postcode cb17ag name postcode
0 the_good_luck_chinese_food_takeaway pricerange expensive name pricerange
0 the_good_luck_chinese_food_takeaway type restaurant name type
0 the_good_luck_chinese_food_takeaway ref 6lzypifz name ref
0 pizza_hut_city_centre address regent_street_city_centre name address
0 pizza_hut_city_centre area centre name area
0 pizza_hut_city_centre food italian name food
0 pizza_hut_city_centre phone 01223323737 name phone
0 pizza_hut_city_centre postcode cb21ab name postcode
0 pizza_hut_city_centre pricerange cheap name pricerange
0 pizza_hut_city_centre type restaurant name type
0 pizza_hut_city_centre ref 6lzypifz name ref
0 curry_garden address 106_regent_street_city_centre name address
0 curry_garden area centre name area
0 curry_garden food indian name food
0 curry_garden phone 01223302330 name phone
0 curry_garden postcode cb21dp name postcode
0 curry_garden pricerange expensive name pricerange
0 curry_garden type restaurant name type
0 curry_garden ref 6lzypifz name ref
0 efes_restaurant address king_street_city_centre name address
0 efes_restaurant area centre name area
0 efes_restaurant food turkish name food
0 efes_restaurant phone 01223500005 name phone
0 efes_restaurant postcode cb11ln name postcode
0 efes_restaurant pricerange moderate name pricerange
0 efes_restaurant type restaurant name type
0 efes_restaurant address king_street_city_centre name address
0 efes_restaurant area centre name area
0 efes_restaurant food turkish name food
0 efes_restaurant phone 01223500005 name phone
0 efes_restaurant postcode cb11ln name postcode
0 efes_restaurant pricerange moderate name pricerange
0 efes_restaurant type restaurant name type
0 efes_restaurant ref 6lzypifz name ref
1 i am looking for a particular restaurant . it ' s efes_restaurant .==i was able to find efes_restaurant for you . this is a turkish restaurant in the centre of town with a moderate price range . would you like a booking ?==yes i would , for 3 people wednesday at 18:15 .==unfortunately , the restaurant is full at this time . is there another time or day i can reserve for you ?==can you check for 17:15 on the same day ?==sure , you ' re all set for 17:15 with reference number 6lzypifz . the table will be reserved for 15 minutes . would you like assistance with anything else ?==no , that ' s all i need today . i appreciate your help - goodbye !==thank you for using this system !==[]

0 hk_fusion address 21_burleigh_street_city_centre name address
0 hk_fusion area centre name area
0 hk_fusion food chinese name food
0 hk_fusion phone 01223355909 name phone
0 hk_fusion postcode cb11dg name postcode
0 hk_fusion pricerange expensive name pricerange
0 hk_fusion type restaurant name type
0 hk_fusion choice several name choice
0 hk_fusion ref 47eljdk0 name ref
0 yu_garden address 529_newmarket_road_fen_ditton name address
0 yu_garden area east name area
0 yu_garden food chinese name food
0 yu_garden phone 01223248882 name phone
0 yu_garden postcode cb58pa name postcode
0 yu_garden pricerange expensive name pricerange
0 yu_garden type restaurant name type
0 yu_garden choice several name choice
0 yu_garden ref 47eljdk0 name ref
0 ugly_duckling address 12_st_._johns_street_city_centre name address
0 ugly_duckling area centre name area
0 ugly_duckling food chinese name food
0 ugly_duckling postcode cb21tw name postcode
0 ugly_duckling pricerange expensive name pricerange
0 ugly_duckling type restaurant name type
0 ugly_duckling choice several name choice
0 ugly_duckling ref 47eljdk0 name ref
0 the_hotpot address 66_chesterton_road_chesterton name address
0 the_hotpot area north name area
0 the_hotpot food chinese name food
0 the_hotpot phone 01223366552 name phone
0 the_hotpot postcode cb41ep name postcode
0 the_hotpot pricerange expensive name pricerange
0 the_hotpot type restaurant name type
0 the_hotpot choice several name choice
0 the_hotpot ref 47eljdk0 name ref
0 peking_restaurant address 10_homerton_street_city_centre name address
0 peking_restaurant area south name area
0 peking_restaurant food chinese name food
0 peking_restaurant phone 01223354755 name phone
0 peking_restaurant postcode cb28nx name postcode
0 peking_restaurant pricerange expensive name pricerange
0 peking_restaurant type restaurant name type
0 peking_restaurant choice several name choice
0 peking_restaurant ref 47eljdk0 name ref
0 hakka address milton_road_chesterton name address
0 hakka area north name area
0 hakka food chinese name food
0 hakka phone 01223568988 name phone
0 hakka postcode cb41jy name postcode
0 hakka pricerange expensive name pricerange
0 hakka type restaurant name type
0 hakka choice several name choice
0 hakka ref 47eljdk0 name ref
0 yu_garden address 529_newmarket_road_fen_ditton name address
0 yu_garden area east name area
0 yu_garden food chinese name food
0 yu_garden phone 01223248882 name phone
0 yu_garden postcode cb58pa name postcode
0 yu_garden pricerange expensive name pricerange
0 yu_garden type restaurant name type
1 hello can i find a place that serves chinese food and has expensive price range for my family==i ' ve found several restaurants meeting your criteria . is there a specific area of town you ' re looking for ?==['several']

0 hk_fusion address 21_burleigh_street_city_centre name address
0 hk_fusion area centre name area
0 hk_fusion food chinese name food
0 hk_fusion phone 01223355909 name phone
0 hk_fusion postcode cb11dg name postcode
0 hk_fusion pricerange expensive name pricerange
0 hk_fusion type restaurant name type
0 hk_fusion choice several name choice
0 hk_fusion ref 47eljdk0 name ref
0 yu_garden address 529_newmarket_road_fen_ditton name address
0 yu_garden area east name area
0 yu_garden food chinese name food
0 yu_garden phone 01223248882 name phone
0 yu_garden postcode cb58pa name postcode
0 yu_garden pricerange expensive name pricerange
0 yu_garden type restaurant name type
0 yu_garden choice several name choice
0 yu_garden ref 47eljdk0 name ref
0 ugly_duckling address 12_st_._johns_street_city_centre name address
0 ugly_duckling area centre name area
0 ugly_duckling food chinese name food
0 ugly_duckling postcode cb21tw name postcode
0 ugly_duckling pricerange expensive name pricerange
0 ugly_duckling type restaurant name type
0 ugly_duckling choice several name choice
0 ugly_duckling ref 47eljdk0 name ref
0 the_hotpot address 66_chesterton_road_chesterton name address
0 the_hotpot area north name area
0 the_hotpot food chinese name food
0 the_hotpot phone 01223366552 name phone
0 the_hotpot postcode cb41ep name postcode
0 the_hotpot pricerange expensive name pricerange
0 the_hotpot type restaurant name type
0 the_hotpot choice several name choice
0 the_hotpot ref 47eljdk0 name ref
0 peking_restaurant address 10_homerton_street_city_centre name address
0 peking_restaurant area south name area
0 peking_restaurant food chinese name food
0 peking_restaurant phone 01223354755 name phone
0 peking_restaurant postcode cb28nx name postcode
0 peking_restaurant pricerange expensive name pricerange
0 peking_restaurant type restaurant name type
0 peking_restaurant choice several name choice
0 peking_restaurant ref 47eljdk0 name ref
0 hakka address milton_road_chesterton name address
0 hakka area north name area
0 hakka food chinese name food
0 hakka phone 01223568988 name phone
0 hakka postcode cb41jy name postcode
0 hakka pricerange expensive name pricerange
0 hakka type restaurant name type
0 hakka choice several name choice
0 hakka ref 47eljdk0 name ref
0 yu_garden address 529_newmarket_road_fen_ditton name address
0 yu_garden area east name area
0 yu_garden food chinese name food
0 yu_garden phone 01223248882 name phone
0 yu_garden postcode cb58pa name postcode
0 yu_garden pricerange expensive name pricerange
0 yu_garden type restaurant name type
1 hello can i find a place that serves chinese food and has expensive price range for my family==i ' ve found several restaurants meeting your criteria . is there a specific area of town you ' re looking for ?==i want a restuarant that i can book a table for four people on monday 1300hrs==i have found yu_garden in the east . would you like me to go ahead and book that ?==['east', 'yu_garden']

0 hk_fusion address 21_burleigh_street_city_centre name address
0 hk_fusion area centre name area
0 hk_fusion food chinese name food
0 hk_fusion phone 01223355909 name phone
0 hk_fusion postcode cb11dg name postcode
0 hk_fusion pricerange expensive name pricerange
0 hk_fusion type restaurant name type
0 hk_fusion choice several name choice
0 hk_fusion ref 47eljdk0 name ref
0 yu_garden address 529_newmarket_road_fen_ditton name address
0 yu_garden area east name area
0 yu_garden food chinese name food
0 yu_garden phone 01223248882 name phone
0 yu_garden postcode cb58pa name postcode
0 yu_garden pricerange expensive name pricerange
0 yu_garden type restaurant name type
0 yu_garden choice several name choice
0 yu_garden ref 47eljdk0 name ref
0 ugly_duckling address 12_st_._johns_street_city_centre name address
0 ugly_duckling area centre name area
0 ugly_duckling food chinese name food
0 ugly_duckling postcode cb21tw name postcode
0 ugly_duckling pricerange expensive name pricerange
0 ugly_duckling type restaurant name type
0 ugly_duckling choice several name choice
0 ugly_duckling ref 47eljdk0 name ref
0 the_hotpot address 66_chesterton_road_chesterton name address
0 the_hotpot area north name area
0 the_hotpot food chinese name food
0 the_hotpot phone 01223366552 name phone
0 the_hotpot postcode cb41ep name postcode
0 the_hotpot pricerange expensive name pricerange
0 the_hotpot type restaurant name type
0 the_hotpot choice several name choice
0 the_hotpot ref 47eljdk0 name ref
0 peking_restaurant address 10_homerton_street_city_centre name address
0 peking_restaurant area south name area
0 peking_restaurant food chinese name food
0 peking_restaurant phone 01223354755 name phone
0 peking_restaurant postcode cb28nx name postcode
0 peking_restaurant pricerange expensive name pricerange
0 peking_restaurant type restaurant name type
0 peking_restaurant choice several name choice
0 peking_restaurant ref 47eljdk0 name ref
0 hakka address milton_road_chesterton name address
0 hakka area north name area
0 hakka food chinese name food
0 hakka phone 01223568988 name phone
0 hakka postcode cb41jy name postcode
0 hakka pricerange expensive name pricerange
0 hakka type restaurant name type
0 hakka choice several name choice
0 hakka ref 47eljdk0 name ref
0 yu_garden address 529_newmarket_road_fen_ditton name address
0 yu_garden area east name area
0 yu_garden food chinese name food
0 yu_garden phone 01223248882 name phone
0 yu_garden postcode cb58pa name postcode
0 yu_garden pricerange expensive name pricerange
0 yu_garden type restaurant name type
1 hello can i find a place that serves chinese food and has expensive price range for my family==i ' ve found several restaurants meeting your criteria . is there a specific area of town you ' re looking for ?==i want a restuarant that i can book a table for four people on monday 1300hrs==i have found yu_garden in the east . would you like me to go ahead and book that ?==yes , please . for 4 people at 13:00 on monday .==i was unable to book there , shall i try another time or place ?==[]

0 hk_fusion address 21_burleigh_street_city_centre name address
0 hk_fusion area centre name area
0 hk_fusion food chinese name food
0 hk_fusion phone 01223355909 name phone
0 hk_fusion postcode cb11dg name postcode
0 hk_fusion pricerange expensive name pricerange
0 hk_fusion type restaurant name type
0 hk_fusion choice several name choice
0 hk_fusion ref 47eljdk0 name ref
0 yu_garden address 529_newmarket_road_fen_ditton name address
0 yu_garden area east name area
0 yu_garden food chinese name food
0 yu_garden phone 01223248882 name phone
0 yu_garden postcode cb58pa name postcode
0 yu_garden pricerange expensive name pricerange
0 yu_garden type restaurant name type
0 yu_garden choice several name choice
0 yu_garden ref 47eljdk0 name ref
0 ugly_duckling address 12_st_._johns_street_city_centre name address
0 ugly_duckling area centre name area
0 ugly_duckling food chinese name food
0 ugly_duckling postcode cb21tw name postcode
0 ugly_duckling pricerange expensive name pricerange
0 ugly_duckling type restaurant name type
0 ugly_duckling choice several name choice
0 ugly_duckling ref 47eljdk0 name ref
0 the_hotpot address 66_chesterton_road_chesterton name address
0 the_hotpot area north name area
0 the_hotpot food chinese name food
0 the_hotpot phone 01223366552 name phone
0 the_hotpot postcode cb41ep name postcode
0 the_hotpot pricerange expensive name pricerange
0 the_hotpot type restaurant name type
0 the_hotpot choice several name choice
0 the_hotpot ref 47eljdk0 name ref
0 peking_restaurant address 10_homerton_street_city_centre name address
0 peking_restaurant area south name area
0 peking_restaurant food chinese name food
0 peking_restaurant phone 01223354755 name phone
0 peking_restaurant postcode cb28nx name postcode
0 peking_restaurant pricerange expensive name pricerange
0 peking_restaurant type restaurant name type
0 peking_restaurant choice several name choice
0 peking_restaurant ref 47eljdk0 name ref
0 hakka address milton_road_chesterton name address
0 hakka area north name area
0 hakka food chinese name food
0 hakka phone 01223568988 name phone
0 hakka postcode cb41jy name postcode
0 hakka pricerange expensive name pricerange
0 hakka type restaurant name type
0 hakka choice several name choice
0 hakka ref 47eljdk0 name ref
0 yu_garden address 529_newmarket_road_fen_ditton name address
0 yu_garden area east name area
0 yu_garden food chinese name food
0 yu_garden phone 01223248882 name phone
0 yu_garden postcode cb58pa name postcode
0 yu_garden pricerange expensive name pricerange
0 yu_garden type restaurant name type
1 hello can i find a place that serves chinese food and has expensive price range for my family==i ' ve found several restaurants meeting your criteria . is there a specific area of town you ' re looking for ?==i want a restuarant that i can book a table for four people on monday 1300hrs==i have found yu_garden in the east . would you like me to go ahead and book that ?==yes , please . for 4 people at 13:00 on monday .==i was unable to book there , shall i try another time or place ?==how about tuesday , same time .==your table is booked for tuesday and will be reserved for 15 minutes . your reference number is 47eljdk0 . anything else ?==['47eljdk0']

0 hk_fusion address 21_burleigh_street_city_centre name address
0 hk_fusion area centre name area
0 hk_fusion food chinese name food
0 hk_fusion phone 01223355909 name phone
0 hk_fusion postcode cb11dg name postcode
0 hk_fusion pricerange expensive name pricerange
0 hk_fusion type restaurant name type
0 hk_fusion choice several name choice
0 hk_fusion ref 47eljdk0 name ref
0 yu_garden address 529_newmarket_road_fen_ditton name address
0 yu_garden area east name area
0 yu_garden food chinese name food
0 yu_garden phone 01223248882 name phone
0 yu_garden postcode cb58pa name postcode
0 yu_garden pricerange expensive name pricerange
0 yu_garden type restaurant name type
0 yu_garden choice several name choice
0 yu_garden ref 47eljdk0 name ref
0 ugly_duckling address 12_st_._johns_street_city_centre name address
0 ugly_duckling area centre name area
0 ugly_duckling food chinese name food
0 ugly_duckling postcode cb21tw name postcode
0 ugly_duckling pricerange expensive name pricerange
0 ugly_duckling type restaurant name type
0 ugly_duckling choice several name choice
0 ugly_duckling ref 47eljdk0 name ref
0 the_hotpot address 66_chesterton_road_chesterton name address
0 the_hotpot area north name area
0 the_hotpot food chinese name food
0 the_hotpot phone 01223366552 name phone
0 the_hotpot postcode cb41ep name postcode
0 the_hotpot pricerange expensive name pricerange
0 the_hotpot type restaurant name type
0 the_hotpot choice several name choice
0 the_hotpot ref 47eljdk0 name ref
0 peking_restaurant address 10_homerton_street_city_centre name address
0 peking_restaurant area south name area
0 peking_restaurant food chinese name food
0 peking_restaurant phone 01223354755 name phone
0 peking_restaurant postcode cb28nx name postcode
0 peking_restaurant pricerange expensive name pricerange
0 peking_restaurant type restaurant name type
0 peking_restaurant choice several name choice
0 peking_restaurant ref 47eljdk0 name ref
0 hakka address milton_road_chesterton name address
0 hakka area north name area
0 hakka food chinese name food
0 hakka phone 01223568988 name phone
0 hakka postcode cb41jy name postcode
0 hakka pricerange expensive name pricerange
0 hakka type restaurant name type
0 hakka choice several name choice
0 hakka ref 47eljdk0 name ref
0 yu_garden address 529_newmarket_road_fen_ditton name address
0 yu_garden area east name area
0 yu_garden food chinese name food
0 yu_garden phone 01223248882 name phone
0 yu_garden postcode cb58pa name postcode
0 yu_garden pricerange expensive name pricerange
0 yu_garden type restaurant name type
1 hello can i find a place that serves chinese food and has expensive price range for my family==i ' ve found several restaurants meeting your criteria . is there a specific area of town you ' re looking for ?==i want a restuarant that i can book a table for four people on monday 1300hrs==i have found yu_garden in the east . would you like me to go ahead and book that ?==yes , please . for 4 people at 13:00 on monday .==i was unable to book there , shall i try another time or place ?==how about tuesday , same time .==your table is booked for tuesday and will be reserved for 15 minutes . your reference number is 47eljdk0 . anything else ?==no , that ' s all i need . thank you !==thank you , enjoy your stay in cambridge .==[]

0 huntingdon_marriott_hotel address kingfisher_way,_hinchinbrook_business_park,_huntingdon name address
0 huntingdon_marriott_hotel area west name area
0 huntingdon_marriott_hotel phone 01480446000 name phone
0 huntingdon_marriott_hotel postcode pe296fl name postcode
0 huntingdon_marriott_hotel pricerange expensive name pricerange
0 huntingdon_marriott_hotel stars 4_star name stars
0 huntingdon_marriott_hotel type hotel name type
0 huntingdon_marriott_hotel choice variety name choice
0 cityroomz address sleeperz_hotel,_station_road name address
0 cityroomz area centre name area
0 cityroomz phone 01223304050 name phone
0 cityroomz postcode cb12tz name postcode
0 cityroomz pricerange moderate name pricerange
0 cityroomz stars 0_star name stars
0 cityroomz type hotel name type
0 cityroomz choice variety name choice
0 university_arms_hotel address regent_street name address
0 university_arms_hotel area centre name area
0 university_arms_hotel phone 01223351241 name phone
0 university_arms_hotel postcode cb21ad name postcode
0 university_arms_hotel pricerange expensive name pricerange
0 university_arms_hotel stars 4_star name stars
0 university_arms_hotel type hotel name type
0 university_arms_hotel choice variety name choice
0 huntingdon_marriott_hotel address kingfisher_way,_hinchinbrook_business_park,_huntingdon name address
0 huntingdon_marriott_hotel area west name area
0 huntingdon_marriott_hotel phone 01480446000 name phone
0 huntingdon_marriott_hotel postcode pe296fl name postcode
0 huntingdon_marriott_hotel pricerange expensive name pricerange
0 huntingdon_marriott_hotel stars 4_star name stars
0 huntingdon_marriott_hotel type hotel name type
0 the_cambridge_belfry address back_lane,_cambourne name address
0 the_cambridge_belfry area west name area
0 the_cambridge_belfry phone 01954714600 name phone
0 the_cambridge_belfry postcode cb236bw name postcode
0 the_cambridge_belfry pricerange cheap name pricerange
0 the_cambridge_belfry stars 4_star name stars
0 the_cambridge_belfry type hotel name type
0 the_cambridge_belfry choice variety name choice
0 express_by_holiday_inn_cambridge address 15-17_norman_way,_coldhams_business_park name address
0 express_by_holiday_inn_cambridge area east name area
0 express_by_holiday_inn_cambridge phone 01223866800 name phone
0 express_by_holiday_inn_cambridge postcode cb13lh name postcode
0 express_by_holiday_inn_cambridge pricerange expensive name pricerange
0 express_by_holiday_inn_cambridge stars 2_star name stars
0 express_by_holiday_inn_cambridge type hotel name type
0 express_by_holiday_inn_cambridge choice variety name choice
0 ashley_hotel address 74_chesterton_road name address
0 ashley_hotel area north name area
0 ashley_hotel phone 01223350059 name phone
0 ashley_hotel postcode cb41er name postcode
0 ashley_hotel pricerange moderate name pricerange
0 ashley_hotel stars 2_star name stars
0 ashley_hotel type hotel name type
0 ashley_hotel choice variety name choice
1 yes i am looking for a hotel to stay at with free parking please==i have a variety of options located all over town . would you have a preference on the area or maybe a certain price range you prefer ?==['variety']

0 huntingdon_marriott_hotel address kingfisher_way,_hinchinbrook_business_park,_huntingdon name address
0 huntingdon_marriott_hotel area west name area
0 huntingdon_marriott_hotel phone 01480446000 name phone
0 huntingdon_marriott_hotel postcode pe296fl name postcode
0 huntingdon_marriott_hotel pricerange expensive name pricerange
0 huntingdon_marriott_hotel stars 4_star name stars
0 huntingdon_marriott_hotel type hotel name type
0 huntingdon_marriott_hotel choice variety name choice
0 cityroomz address sleeperz_hotel,_station_road name address
0 cityroomz area centre name area
0 cityroomz phone 01223304050 name phone
0 cityroomz postcode cb12tz name postcode
0 cityroomz pricerange moderate name pricerange
0 cityroomz stars 0_star name stars
0 cityroomz type hotel name type
0 cityroomz choice variety name choice
0 university_arms_hotel address regent_street name address
0 university_arms_hotel area centre name area
0 university_arms_hotel phone 01223351241 name phone
0 university_arms_hotel postcode cb21ad name postcode
0 university_arms_hotel pricerange expensive name pricerange
0 university_arms_hotel stars 4_star name stars
0 university_arms_hotel type hotel name type
0 university_arms_hotel choice variety name choice
0 huntingdon_marriott_hotel address kingfisher_way,_hinchinbrook_business_park,_huntingdon name address
0 huntingdon_marriott_hotel area west name area
0 huntingdon_marriott_hotel phone 01480446000 name phone
0 huntingdon_marriott_hotel postcode pe296fl name postcode
0 huntingdon_marriott_hotel pricerange expensive name pricerange
0 huntingdon_marriott_hotel stars 4_star name stars
0 huntingdon_marriott_hotel type hotel name type
0 the_cambridge_belfry address back_lane,_cambourne name address
0 the_cambridge_belfry area west name area
0 the_cambridge_belfry phone 01954714600 name phone
0 the_cambridge_belfry postcode cb236bw name postcode
0 the_cambridge_belfry pricerange cheap name pricerange
0 the_cambridge_belfry stars 4_star name stars
0 the_cambridge_belfry type hotel name type
0 the_cambridge_belfry choice variety name choice
0 express_by_holiday_inn_cambridge address 15-17_norman_way,_coldhams_business_park name address
0 express_by_holiday_inn_cambridge area east name area
0 express_by_holiday_inn_cambridge phone 01223866800 name phone
0 express_by_holiday_inn_cambridge postcode cb13lh name postcode
0 express_by_holiday_inn_cambridge pricerange expensive name pricerange
0 express_by_holiday_inn_cambridge stars 2_star name stars
0 express_by_holiday_inn_cambridge type hotel name type
0 express_by_holiday_inn_cambridge choice variety name choice
0 ashley_hotel address 74_chesterton_road name address
0 ashley_hotel area north name area
0 ashley_hotel phone 01223350059 name phone
0 ashley_hotel postcode cb41er name postcode
0 ashley_hotel pricerange moderate name pricerange
0 ashley_hotel stars 2_star name stars
0 ashley_hotel type hotel name type
0 ashley_hotel choice variety name choice
1 yes i am looking for a hotel to stay at with free parking please==i have a variety of options located all over town . would you have a preference on the area or maybe a certain price range you prefer ?==no , i really only care that it is 4_star and an actual hotel .==would you care to try the huntingdon marriott ?==[]

0 huntingdon_marriott_hotel address kingfisher_way,_hinchinbrook_business_park,_huntingdon name address
0 huntingdon_marriott_hotel area west name area
0 huntingdon_marriott_hotel phone 01480446000 name phone
0 huntingdon_marriott_hotel postcode pe296fl name postcode
0 huntingdon_marriott_hotel pricerange expensive name pricerange
0 huntingdon_marriott_hotel stars 4_star name stars
0 huntingdon_marriott_hotel type hotel name type
0 huntingdon_marriott_hotel choice variety name choice
0 cityroomz address sleeperz_hotel,_station_road name address
0 cityroomz area centre name area
0 cityroomz phone 01223304050 name phone
0 cityroomz postcode cb12tz name postcode
0 cityroomz pricerange moderate name pricerange
0 cityroomz stars 0_star name stars
0 cityroomz type hotel name type
0 cityroomz choice variety name choice
0 university_arms_hotel address regent_street name address
0 university_arms_hotel area centre name area
0 university_arms_hotel phone 01223351241 name phone
0 university_arms_hotel postcode cb21ad name postcode
0 university_arms_hotel pricerange expensive name pricerange
0 university_arms_hotel stars 4_star name stars
0 university_arms_hotel type hotel name type
0 university_arms_hotel choice variety name choice
0 huntingdon_marriott_hotel address kingfisher_way,_hinchinbrook_business_park,_huntingdon name address
0 huntingdon_marriott_hotel area west name area
0 huntingdon_marriott_hotel phone 01480446000 name phone
0 huntingdon_marriott_hotel postcode pe296fl name postcode
0 huntingdon_marriott_hotel pricerange expensive name pricerange
0 huntingdon_marriott_hotel stars 4_star name stars
0 huntingdon_marriott_hotel type hotel name type
0 the_cambridge_belfry address back_lane,_cambourne name address
0 the_cambridge_belfry area west name area
0 the_cambridge_belfry phone 01954714600 name phone
0 the_cambridge_belfry postcode cb236bw name postcode
0 the_cambridge_belfry pricerange cheap name pricerange
0 the_cambridge_belfry stars 4_star name stars
0 the_cambridge_belfry type hotel name type
0 the_cambridge_belfry choice variety name choice
0 express_by_holiday_inn_cambridge address 15-17_norman_way,_coldhams_business_park name address
0 express_by_holiday_inn_cambridge area east name area
0 express_by_holiday_inn_cambridge phone 01223866800 name phone
0 express_by_holiday_inn_cambridge postcode cb13lh name postcode
0 express_by_holiday_inn_cambridge pricerange expensive name pricerange
0 express_by_holiday_inn_cambridge stars 2_star name stars
0 express_by_holiday_inn_cambridge type hotel name type
0 express_by_holiday_inn_cambridge choice variety name choice
0 ashley_hotel address 74_chesterton_road name address
0 ashley_hotel area north name area
0 ashley_hotel phone 01223350059 name phone
0 ashley_hotel postcode cb41er name postcode
0 ashley_hotel pricerange moderate name pricerange
0 ashley_hotel stars 2_star name stars
0 ashley_hotel type hotel name type
0 ashley_hotel choice variety name choice
1 yes i am looking for a hotel to stay at with free parking please==i have a variety of options located all over town . would you have a preference on the area or maybe a certain price range you prefer ?==no , i really only care that it is 4_star and an actual hotel .==would you care to try the huntingdon marriott ?==perhaps . what ' s their postcode ?==the postcode fot eh huntingdon_marriott_hotel is pe296fl . would you like for any other information ?==['huntingdon_marriott_hotel', 'pe296fl']

0 huntingdon_marriott_hotel address kingfisher_way,_hinchinbrook_business_park,_huntingdon name address
0 huntingdon_marriott_hotel area west name area
0 huntingdon_marriott_hotel phone 01480446000 name phone
0 huntingdon_marriott_hotel postcode pe296fl name postcode
0 huntingdon_marriott_hotel pricerange expensive name pricerange
0 huntingdon_marriott_hotel stars 4_star name stars
0 huntingdon_marriott_hotel type hotel name type
0 huntingdon_marriott_hotel choice variety name choice
0 cityroomz address sleeperz_hotel,_station_road name address
0 cityroomz area centre name area
0 cityroomz phone 01223304050 name phone
0 cityroomz postcode cb12tz name postcode
0 cityroomz pricerange moderate name pricerange
0 cityroomz stars 0_star name stars
0 cityroomz type hotel name type
0 cityroomz choice variety name choice
0 university_arms_hotel address regent_street name address
0 university_arms_hotel area centre name area
0 university_arms_hotel phone 01223351241 name phone
0 university_arms_hotel postcode cb21ad name postcode
0 university_arms_hotel pricerange expensive name pricerange
0 university_arms_hotel stars 4_star name stars
0 university_arms_hotel type hotel name type
0 university_arms_hotel choice variety name choice
0 huntingdon_marriott_hotel address kingfisher_way,_hinchinbrook_business_park,_huntingdon name address
0 huntingdon_marriott_hotel area west name area
0 huntingdon_marriott_hotel phone 01480446000 name phone
0 huntingdon_marriott_hotel postcode pe296fl name postcode
0 huntingdon_marriott_hotel pricerange expensive name pricerange
0 huntingdon_marriott_hotel stars 4_star name stars
0 huntingdon_marriott_hotel type hotel name type
0 the_cambridge_belfry address back_lane,_cambourne name address
0 the_cambridge_belfry area west name area
0 the_cambridge_belfry phone 01954714600 name phone
0 the_cambridge_belfry postcode cb236bw name postcode
0 the_cambridge_belfry pricerange cheap name pricerange
0 the_cambridge_belfry stars 4_star name stars
0 the_cambridge_belfry type hotel name type
0 the_cambridge_belfry choice variety name choice
0 express_by_holiday_inn_cambridge address 15-17_norman_way,_coldhams_business_park name address
0 express_by_holiday_inn_cambridge area east name area
0 express_by_holiday_inn_cambridge phone 01223866800 name phone
0 express_by_holiday_inn_cambridge postcode cb13lh name postcode
0 express_by_holiday_inn_cambridge pricerange expensive name pricerange
0 express_by_holiday_inn_cambridge stars 2_star name stars
0 express_by_holiday_inn_cambridge type hotel name type
0 express_by_holiday_inn_cambridge choice variety name choice
0 ashley_hotel address 74_chesterton_road name address
0 ashley_hotel area north name area
0 ashley_hotel phone 01223350059 name phone
0 ashley_hotel postcode cb41er name postcode
0 ashley_hotel pricerange moderate name pricerange
0 ashley_hotel stars 2_star name stars
0 ashley_hotel type hotel name type
0 ashley_hotel choice variety name choice
1 yes i am looking for a hotel to stay at with free parking please==i have a variety of options located all over town . would you have a preference on the area or maybe a certain price range you prefer ?==no , i really only care that it is 4_star and an actual hotel .==would you care to try the huntingdon marriott ?==perhaps . what ' s their postcode ?==the postcode fot eh huntingdon_marriott_hotel is pe296fl . would you like for any other information ?==as long as the huntingdon marriott has 4_star , i ' m good to go , thanks .==indeed it does . enjoy your stay .==[]

0 finches_bed_and_breakfast address 144_thornton_road name address
0 finches_bed_and_breakfast area west name area
0 finches_bed_and_breakfast phone 01223276653 name phone
0 finches_bed_and_breakfast postcode cb30nd name postcode
0 finches_bed_and_breakfast pricerange cheap name pricerange
0 finches_bed_and_breakfast stars 4_star name stars
0 finches_bed_and_breakfast type guesthouse name type
0 finches_bed_and_breakfast choice few name choice
0 autumn_house address 710_newmarket_road name address
0 autumn_house area east name area
0 autumn_house phone 01223575122 name phone
0 autumn_house postcode cb58rs name postcode
0 autumn_house pricerange cheap name pricerange
0 autumn_house stars 4_star name stars
0 autumn_house type guesthouse name type
0 leverton_house address 732-734_newmarket_road name address
0 leverton_house area east name area
0 leverton_house phone 01223292094 name phone
0 leverton_house postcode cb58rs name postcode
0 leverton_house pricerange cheap name pricerange
0 leverton_house stars 4_star name stars
0 leverton_house type guesthouse name type
0 leverton_house choice few name choice
0 alexander_bed_and_breakfast address 56_saint_barnabas_road name address
0 alexander_bed_and_breakfast area centre name area
0 alexander_bed_and_breakfast phone 01223525725 name phone
0 alexander_bed_and_breakfast postcode cb12de name postcode
0 alexander_bed_and_breakfast pricerange cheap name pricerange
0 alexander_bed_and_breakfast stars 4_star name stars
0 alexander_bed_and_breakfast type guesthouse name type
0 alexander_bed_and_breakfast choice few name choice
0 rosa_'_s_bed_and_breakfast address 53_roseford_road name address
0 rosa_'_s_bed_and_breakfast area south name area
0 rosa_'_s_bed_and_breakfast phone 01223512596 name phone
0 rosa_'_s_bed_and_breakfast postcode cb22ha name postcode
0 rosa_'_s_bed_and_breakfast pricerange cheap name pricerange
0 rosa_'_s_bed_and_breakfast stars 4_star name stars
0 rosa_'_s_bed_and_breakfast type guesthouse name type
0 rosa_'_s_bed_and_breakfast choice few name choice
0 allenbell address 517a_coldham_lane name address
0 allenbell area east name area
0 allenbell phone 01223210353 name phone
0 allenbell postcode cb13js name postcode
0 allenbell pricerange cheap name pricerange
0 allenbell stars 4_star name stars
0 allenbell type guesthouse name type
0 allenbell choice few name choice
0 autumn_house address 710_newmarket_road name address
0 autumn_house area east name area
0 autumn_house phone 01223575122 name phone
0 autumn_house postcode cb58rs name postcode
0 autumn_house pricerange cheap name pricerange
0 autumn_house stars 4_star name stars
0 autumn_house type guesthouse name type
0 autumn_house choice few name choice
1 hello . i am needing some help finding a cheap room .==i can absolutely help with that . do you have any additional preferences ?==[]

0 finches_bed_and_breakfast address 144_thornton_road name address
0 finches_bed_and_breakfast area west name area
0 finches_bed_and_breakfast phone 01223276653 name phone
0 finches_bed_and_breakfast postcode cb30nd name postcode
0 finches_bed_and_breakfast pricerange cheap name pricerange
0 finches_bed_and_breakfast stars 4_star name stars
0 finches_bed_and_breakfast type guesthouse name type
0 finches_bed_and_breakfast choice few name choice
0 autumn_house address 710_newmarket_road name address
0 autumn_house area east name area
0 autumn_house phone 01223575122 name phone
0 autumn_house postcode cb58rs name postcode
0 autumn_house pricerange cheap name pricerange
0 autumn_house stars 4_star name stars
0 autumn_house type guesthouse name type
0 leverton_house address 732-734_newmarket_road name address
0 leverton_house area east name area
0 leverton_house phone 01223292094 name phone
0 leverton_house postcode cb58rs name postcode
0 leverton_house pricerange cheap name pricerange
0 leverton_house stars 4_star name stars
0 leverton_house type guesthouse name type
0 leverton_house choice few name choice
0 alexander_bed_and_breakfast address 56_saint_barnabas_road name address
0 alexander_bed_and_breakfast area centre name area
0 alexander_bed_and_breakfast phone 01223525725 name phone
0 alexander_bed_and_breakfast postcode cb12de name postcode
0 alexander_bed_and_breakfast pricerange cheap name pricerange
0 alexander_bed_and_breakfast stars 4_star name stars
0 alexander_bed_and_breakfast type guesthouse name type
0 alexander_bed_and_breakfast choice few name choice
0 rosa_'_s_bed_and_breakfast address 53_roseford_road name address
0 rosa_'_s_bed_and_breakfast area south name area
0 rosa_'_s_bed_and_breakfast phone 01223512596 name phone
0 rosa_'_s_bed_and_breakfast postcode cb22ha name postcode
0 rosa_'_s_bed_and_breakfast pricerange cheap name pricerange
0 rosa_'_s_bed_and_breakfast stars 4_star name stars
0 rosa_'_s_bed_and_breakfast type guesthouse name type
0 rosa_'_s_bed_and_breakfast choice few name choice
0 allenbell address 517a_coldham_lane name address
0 allenbell area east name area
0 allenbell phone 01223210353 name phone
0 allenbell postcode cb13js name postcode
0 allenbell pricerange cheap name pricerange
0 allenbell stars 4_star name stars
0 allenbell type guesthouse name type
0 allenbell choice few name choice
0 autumn_house address 710_newmarket_road name address
0 autumn_house area east name area
0 autumn_house phone 01223575122 name phone
0 autumn_house postcode cb58rs name postcode
0 autumn_house pricerange cheap name pricerange
0 autumn_house stars 4_star name stars
0 autumn_house type guesthouse name type
0 autumn_house choice few name choice
1 hello . i am needing some help finding a cheap room .==i can absolutely help with that . do you have any additional preferences ?==yes , i would like it to be a guesthouse and i need free wifi !==i see a few choices here . do you have any other requirements ?==['few']

0 finches_bed_and_breakfast address 144_thornton_road name address
0 finches_bed_and_breakfast area west name area
0 finches_bed_and_breakfast phone 01223276653 name phone
0 finches_bed_and_breakfast postcode cb30nd name postcode
0 finches_bed_and_breakfast pricerange cheap name pricerange
0 finches_bed_and_breakfast stars 4_star name stars
0 finches_bed_and_breakfast type guesthouse name type
0 finches_bed_and_breakfast choice few name choice
0 autumn_house address 710_newmarket_road name address
0 autumn_house area east name area
0 autumn_house phone 01223575122 name phone
0 autumn_house postcode cb58rs name postcode
0 autumn_house pricerange cheap name pricerange
0 autumn_house stars 4_star name stars
0 autumn_house type guesthouse name type
0 leverton_house address 732-734_newmarket_road name address
0 leverton_house area east name area
0 leverton_house phone 01223292094 name phone
0 leverton_house postcode cb58rs name postcode
0 leverton_house pricerange cheap name pricerange
0 leverton_house stars 4_star name stars
0 leverton_house type guesthouse name type
0 leverton_house choice few name choice
0 alexander_bed_and_breakfast address 56_saint_barnabas_road name address
0 alexander_bed_and_breakfast area centre name area
0 alexander_bed_and_breakfast phone 01223525725 name phone
0 alexander_bed_and_breakfast postcode cb12de name postcode
0 alexander_bed_and_breakfast pricerange cheap name pricerange
0 alexander_bed_and_breakfast stars 4_star name stars
0 alexander_bed_and_breakfast type guesthouse name type
0 alexander_bed_and_breakfast choice few name choice
0 rosa_'_s_bed_and_breakfast address 53_roseford_road name address
0 rosa_'_s_bed_and_breakfast area south name area
0 rosa_'_s_bed_and_breakfast phone 01223512596 name phone
0 rosa_'_s_bed_and_breakfast postcode cb22ha name postcode
0 rosa_'_s_bed_and_breakfast pricerange cheap name pricerange
0 rosa_'_s_bed_and_breakfast stars 4_star name stars
0 rosa_'_s_bed_and_breakfast type guesthouse name type
0 rosa_'_s_bed_and_breakfast choice few name choice
0 allenbell address 517a_coldham_lane name address
0 allenbell area east name area
0 allenbell phone 01223210353 name phone
0 allenbell postcode cb13js name postcode
0 allenbell pricerange cheap name pricerange
0 allenbell stars 4_star name stars
0 allenbell type guesthouse name type
0 allenbell choice few name choice
0 autumn_house address 710_newmarket_road name address
0 autumn_house area east name area
0 autumn_house phone 01223575122 name phone
0 autumn_house postcode cb58rs name postcode
0 autumn_house pricerange cheap name pricerange
0 autumn_house stars 4_star name stars
0 autumn_house type guesthouse name type
0 autumn_house choice few name choice
1 hello . i am needing some help finding a cheap room .==i can absolutely help with that . do you have any additional preferences ?==yes , i would like it to be a guesthouse and i need free wifi !==i see a few choices here . do you have any other requirements ?==how about something that is 4_star rated ?==there are 7 gueshouses that meet your requirements . is there an area of town that you prefer ?==[]

0 finches_bed_and_breakfast address 144_thornton_road name address
0 finches_bed_and_breakfast area west name area
0 finches_bed_and_breakfast phone 01223276653 name phone
0 finches_bed_and_breakfast postcode cb30nd name postcode
0 finches_bed_and_breakfast pricerange cheap name pricerange
0 finches_bed_and_breakfast stars 4_star name stars
0 finches_bed_and_breakfast type guesthouse name type
0 finches_bed_and_breakfast choice few name choice
0 autumn_house address 710_newmarket_road name address
0 autumn_house area east name area
0 autumn_house phone 01223575122 name phone
0 autumn_house postcode cb58rs name postcode
0 autumn_house pricerange cheap name pricerange
0 autumn_house stars 4_star name stars
0 autumn_house type guesthouse name type
0 leverton_house address 732-734_newmarket_road name address
0 leverton_house area east name area
0 leverton_house phone 01223292094 name phone
0 leverton_house postcode cb58rs name postcode
0 leverton_house pricerange cheap name pricerange
0 leverton_house stars 4_star name stars
0 leverton_house type guesthouse name type
0 leverton_house choice few name choice
0 alexander_bed_and_breakfast address 56_saint_barnabas_road name address
0 alexander_bed_and_breakfast area centre name area
0 alexander_bed_and_breakfast phone 01223525725 name phone
0 alexander_bed_and_breakfast postcode cb12de name postcode
0 alexander_bed_and_breakfast pricerange cheap name pricerange
0 alexander_bed_and_breakfast stars 4_star name stars
0 alexander_bed_and_breakfast type guesthouse name type
0 alexander_bed_and_breakfast choice few name choice
0 rosa_'_s_bed_and_breakfast address 53_roseford_road name address
0 rosa_'_s_bed_and_breakfast area south name area
0 rosa_'_s_bed_and_breakfast phone 01223512596 name phone
0 rosa_'_s_bed_and_breakfast postcode cb22ha name postcode
0 rosa_'_s_bed_and_breakfast pricerange cheap name pricerange
0 rosa_'_s_bed_and_breakfast stars 4_star name stars
0 rosa_'_s_bed_and_breakfast type guesthouse name type
0 rosa_'_s_bed_and_breakfast choice few name choice
0 allenbell address 517a_coldham_lane name address
0 allenbell area east name area
0 allenbell phone 01223210353 name phone
0 allenbell postcode cb13js name postcode
0 allenbell pricerange cheap name pricerange
0 allenbell stars 4_star name stars
0 allenbell type guesthouse name type
0 allenbell choice few name choice
0 autumn_house address 710_newmarket_road name address
0 autumn_house area east name area
0 autumn_house phone 01223575122 name phone
0 autumn_house postcode cb58rs name postcode
0 autumn_house pricerange cheap name pricerange
0 autumn_house stars 4_star name stars
0 autumn_house type guesthouse name type
0 autumn_house choice few name choice
1 hello . i am needing some help finding a cheap room .==i can absolutely help with that . do you have any additional preferences ?==yes , i would like it to be a guesthouse and i need free wifi !==i see a few choices here . do you have any other requirements ?==how about something that is 4_star rated ?==there are 7 gueshouses that meet your requirements . is there an area of town that you prefer ?==not really . anywhere will do .==would you like me to make a booking for you .==[]

0 finches_bed_and_breakfast address 144_thornton_road name address
0 finches_bed_and_breakfast area west name area
0 finches_bed_and_breakfast phone 01223276653 name phone
0 finches_bed_and_breakfast postcode cb30nd name postcode
0 finches_bed_and_breakfast pricerange cheap name pricerange
0 finches_bed_and_breakfast stars 4_star name stars
0 finches_bed_and_breakfast type guesthouse name type
0 finches_bed_and_breakfast choice few name choice
0 autumn_house address 710_newmarket_road name address
0 autumn_house area east name area
0 autumn_house phone 01223575122 name phone
0 autumn_house postcode cb58rs name postcode
0 autumn_house pricerange cheap name pricerange
0 autumn_house stars 4_star name stars
0 autumn_house type guesthouse name type
0 leverton_house address 732-734_newmarket_road name address
0 leverton_house area east name area
0 leverton_house phone 01223292094 name phone
0 leverton_house postcode cb58rs name postcode
0 leverton_house pricerange cheap name pricerange
0 leverton_house stars 4_star name stars
0 leverton_house type guesthouse name type
0 leverton_house choice few name choice
0 alexander_bed_and_breakfast address 56_saint_barnabas_road name address
0 alexander_bed_and_breakfast area centre name area
0 alexander_bed_and_breakfast phone 01223525725 name phone
0 alexander_bed_and_breakfast postcode cb12de name postcode
0 alexander_bed_and_breakfast pricerange cheap name pricerange
0 alexander_bed_and_breakfast stars 4_star name stars
0 alexander_bed_and_breakfast type guesthouse name type
0 alexander_bed_and_breakfast choice few name choice
0 rosa_'_s_bed_and_breakfast address 53_roseford_road name address
0 rosa_'_s_bed_and_breakfast area south name area
0 rosa_'_s_bed_and_breakfast phone 01223512596 name phone
0 rosa_'_s_bed_and_breakfast postcode cb22ha name postcode
0 rosa_'_s_bed_and_breakfast pricerange cheap name pricerange
0 rosa_'_s_bed_and_breakfast stars 4_star name stars
0 rosa_'_s_bed_and_breakfast type guesthouse name type
0 rosa_'_s_bed_and_breakfast choice few name choice
0 allenbell address 517a_coldham_lane name address
0 allenbell area east name area
0 allenbell phone 01223210353 name phone
0 allenbell postcode cb13js name postcode
0 allenbell pricerange cheap name pricerange
0 allenbell stars 4_star name stars
0 allenbell type guesthouse name type
0 allenbell choice few name choice
0 autumn_house address 710_newmarket_road name address
0 autumn_house area east name area
0 autumn_house phone 01223575122 name phone
0 autumn_house postcode cb58rs name postcode
0 autumn_house pricerange cheap name pricerange
0 autumn_house stars 4_star name stars
0 autumn_house type guesthouse name type
0 autumn_house choice few name choice
1 hello . i am needing some help finding a cheap room .==i can absolutely help with that . do you have any additional preferences ?==yes , i would like it to be a guesthouse and i need free wifi !==i see a few choices here . do you have any other requirements ?==how about something that is 4_star rated ?==there are 7 gueshouses that meet your requirements . is there an area of town that you prefer ?==not really . anywhere will do .==would you like me to make a booking for you .==no , that ' s not needed . just give me the name address and phone number of one of these hotels .==can i recommend autumn_house located at 710_newmarket_road , the phone number is 01223575122 .==['autumn_house', '01223575122', '710_newmarket_road']

0 finches_bed_and_breakfast address 144_thornton_road name address
0 finches_bed_and_breakfast area west name area
0 finches_bed_and_breakfast phone 01223276653 name phone
0 finches_bed_and_breakfast postcode cb30nd name postcode
0 finches_bed_and_breakfast pricerange cheap name pricerange
0 finches_bed_and_breakfast stars 4_star name stars
0 finches_bed_and_breakfast type guesthouse name type
0 finches_bed_and_breakfast choice few name choice
0 autumn_house address 710_newmarket_road name address
0 autumn_house area east name area
0 autumn_house phone 01223575122 name phone
0 autumn_house postcode cb58rs name postcode
0 autumn_house pricerange cheap name pricerange
0 autumn_house stars 4_star name stars
0 autumn_house type guesthouse name type
0 leverton_house address 732-734_newmarket_road name address
0 leverton_house area east name area
0 leverton_house phone 01223292094 name phone
0 leverton_house postcode cb58rs name postcode
0 leverton_house pricerange cheap name pricerange
0 leverton_house stars 4_star name stars
0 leverton_house type guesthouse name type
0 leverton_house choice few name choice
0 alexander_bed_and_breakfast address 56_saint_barnabas_road name address
0 alexander_bed_and_breakfast area centre name area
0 alexander_bed_and_breakfast phone 01223525725 name phone
0 alexander_bed_and_breakfast postcode cb12de name postcode
0 alexander_bed_and_breakfast pricerange cheap name pricerange
0 alexander_bed_and_breakfast stars 4_star name stars
0 alexander_bed_and_breakfast type guesthouse name type
0 alexander_bed_and_breakfast choice few name choice
0 rosa_'_s_bed_and_breakfast address 53_roseford_road name address
0 rosa_'_s_bed_and_breakfast area south name area
0 rosa_'_s_bed_and_breakfast phone 01223512596 name phone
0 rosa_'_s_bed_and_breakfast postcode cb22ha name postcode
0 rosa_'_s_bed_and_breakfast pricerange cheap name pricerange
0 rosa_'_s_bed_and_breakfast stars 4_star name stars
0 rosa_'_s_bed_and_breakfast type guesthouse name type
0 rosa_'_s_bed_and_breakfast choice few name choice
0 allenbell address 517a_coldham_lane name address
0 allenbell area east name area
0 allenbell phone 01223210353 name phone
0 allenbell postcode cb13js name postcode
0 allenbell pricerange cheap name pricerange
0 allenbell stars 4_star name stars
0 allenbell type guesthouse name type
0 allenbell choice few name choice
0 autumn_house address 710_newmarket_road name address
0 autumn_house area east name area
0 autumn_house phone 01223575122 name phone
0 autumn_house postcode cb58rs name postcode
0 autumn_house pricerange cheap name pricerange
0 autumn_house stars 4_star name stars
0 autumn_house type guesthouse name type
0 autumn_house choice few name choice
1 hello . i am needing some help finding a cheap room .==i can absolutely help with that . do you have any additional preferences ?==yes , i would like it to be a guesthouse and i need free wifi !==i see a few choices here . do you have any other requirements ?==how about something that is 4_star rated ?==there are 7 gueshouses that meet your requirements . is there an area of town that you prefer ?==not really . anywhere will do .==would you like me to make a booking for you .==no , that ' s not needed . just give me the name address and phone number of one of these hotels .==can i recommend autumn_house located at 710_newmarket_road , the phone number is 01223575122 .==awesome , thanks for assistance !==always there for help , enjoy your stay !==[]

0 lovell_lodge address 365_milton_road name address
0 lovell_lodge area north name area
0 lovell_lodge phone 01223425478 name phone
0 lovell_lodge postcode cb41sr name postcode
0 lovell_lodge pricerange moderate name pricerange
0 lovell_lodge stars 2_star name stars
0 lovell_lodge type hotel name type
0 lovell_lodge choice 10 name choice
0 lovell_lodge ref 5na21jwo name ref
0 a_and_b_guest_house address 124_tenison_road name address
0 a_and_b_guest_house area east name area
0 a_and_b_guest_house phone 01223315702 name phone
0 a_and_b_guest_house postcode cb12dp name postcode
0 a_and_b_guest_house pricerange moderate name pricerange
0 a_and_b_guest_house stars 4_star name stars
0 a_and_b_guest_house type guesthouse name type
0 a_and_b_guest_house choice 10 name choice
0 a_and_b_guest_house ref 5na21jwo name ref
0 lovell_lodge address 365_milton_road name address
0 lovell_lodge area north name area
0 lovell_lodge phone 01223425478 name phone
0 lovell_lodge postcode cb41sr name postcode
0 lovell_lodge pricerange moderate name pricerange
0 lovell_lodge stars 2_star name stars
0 lovell_lodge type hotel name type
0 ashley_hotel address 74_chesterton_road name address
0 ashley_hotel area north name area
0 ashley_hotel phone 01223350059 name phone
0 ashley_hotel postcode cb41er name postcode
0 ashley_hotel pricerange moderate name pricerange
0 ashley_hotel stars 2_star name stars
0 ashley_hotel type hotel name type
0 ashley_hotel choice 10 name choice
0 ashley_hotel ref 5na21jwo name ref
0 acorn_guest_house address 154_chesterton_road name address
0 acorn_guest_house area north name area
0 acorn_guest_house phone 01223353888 name phone
0 acorn_guest_house postcode cb41da name postcode
0 acorn_guest_house pricerange moderate name pricerange
0 acorn_guest_house stars 4_star name stars
0 acorn_guest_house type guesthouse name type
0 acorn_guest_house choice 10 name choice
0 acorn_guest_house ref 5na21jwo name ref
0 alpha-milton_guest_house address 63_milton_road name address
0 alpha-milton_guest_house area north name area
0 alpha-milton_guest_house phone 01223311625 name phone
0 alpha-milton_guest_house postcode cb41xa name postcode
0 alpha-milton_guest_house pricerange moderate name pricerange
0 alpha-milton_guest_house stars 3_star name stars
0 alpha-milton_guest_house type guesthouse name type
0 alpha-milton_guest_house choice 10 name choice
0 alpha-milton_guest_house ref 5na21jwo name ref
0 arbury_lodge_guesthouse address 82_arbury_road name address
0 arbury_lodge_guesthouse area north name area
0 arbury_lodge_guesthouse phone 01223364319 name phone
0 arbury_lodge_guesthouse postcode cb42je name postcode
0 arbury_lodge_guesthouse pricerange moderate name pricerange
0 arbury_lodge_guesthouse stars 4_star name stars
0 arbury_lodge_guesthouse type guesthouse name type
0 arbury_lodge_guesthouse choice 10 name choice
0 arbury_lodge_guesthouse ref 5na21jwo name ref
1 i ' m looking for a cheap place to stay with free wifi .==we have 10 possibilities for you . do you have any additional preferences ?==['10']

0 lovell_lodge address 365_milton_road name address
0 lovell_lodge area north name area
0 lovell_lodge phone 01223425478 name phone
0 lovell_lodge postcode cb41sr name postcode
0 lovell_lodge pricerange moderate name pricerange
0 lovell_lodge stars 2_star name stars
0 lovell_lodge type hotel name type
0 lovell_lodge choice 10 name choice
0 lovell_lodge ref 5na21jwo name ref
0 a_and_b_guest_house address 124_tenison_road name address
0 a_and_b_guest_house area east name area
0 a_and_b_guest_house phone 01223315702 name phone
0 a_and_b_guest_house postcode cb12dp name postcode
0 a_and_b_guest_house pricerange moderate name pricerange
0 a_and_b_guest_house stars 4_star name stars
0 a_and_b_guest_house type guesthouse name type
0 a_and_b_guest_house choice 10 name choice
0 a_and_b_guest_house ref 5na21jwo name ref
0 lovell_lodge address 365_milton_road name address
0 lovell_lodge area north name area
0 lovell_lodge phone 01223425478 name phone
0 lovell_lodge postcode cb41sr name postcode
0 lovell_lodge pricerange moderate name pricerange
0 lovell_lodge stars 2_star name stars
0 lovell_lodge type hotel name type
0 ashley_hotel address 74_chesterton_road name address
0 ashley_hotel area north name area
0 ashley_hotel phone 01223350059 name phone
0 ashley_hotel postcode cb41er name postcode
0 ashley_hotel pricerange moderate name pricerange
0 ashley_hotel stars 2_star name stars
0 ashley_hotel type hotel name type
0 ashley_hotel choice 10 name choice
0 ashley_hotel ref 5na21jwo name ref
0 acorn_guest_house address 154_chesterton_road name address
0 acorn_guest_house area north name area
0 acorn_guest_house phone 01223353888 name phone
0 acorn_guest_house postcode cb41da name postcode
0 acorn_guest_house pricerange moderate name pricerange
0 acorn_guest_house stars 4_star name stars
0 acorn_guest_house type guesthouse name type
0 acorn_guest_house choice 10 name choice
0 acorn_guest_house ref 5na21jwo name ref
0 alpha-milton_guest_house address 63_milton_road name address
0 alpha-milton_guest_house area north name area
0 alpha-milton_guest_house phone 01223311625 name phone
0 alpha-milton_guest_house postcode cb41xa name postcode
0 alpha-milton_guest_house pricerange moderate name pricerange
0 alpha-milton_guest_house stars 3_star name stars
0 alpha-milton_guest_house type guesthouse name type
0 alpha-milton_guest_house choice 10 name choice
0 alpha-milton_guest_house ref 5na21jwo name ref
0 arbury_lodge_guesthouse address 82_arbury_road name address
0 arbury_lodge_guesthouse area north name area
0 arbury_lodge_guesthouse phone 01223364319 name phone
0 arbury_lodge_guesthouse postcode cb42je name postcode
0 arbury_lodge_guesthouse pricerange moderate name pricerange
0 arbury_lodge_guesthouse stars 4_star name stars
0 arbury_lodge_guesthouse type guesthouse name type
0 arbury_lodge_guesthouse choice 10 name choice
0 arbury_lodge_guesthouse ref 5na21jwo name ref
1 i ' m looking for a cheap place to stay with free wifi .==we have 10 possibilities for you . do you have any additional preferences ?==yes , i am looking for a hotel with a 2_star rating .==i don ' t have anything with 2_star , free wifi , and in the cheap range . would you like to try a different number of stars ?==['2_star']

0 lovell_lodge address 365_milton_road name address
0 lovell_lodge area north name area
0 lovell_lodge phone 01223425478 name phone
0 lovell_lodge postcode cb41sr name postcode
0 lovell_lodge pricerange moderate name pricerange
0 lovell_lodge stars 2_star name stars
0 lovell_lodge type hotel name type
0 lovell_lodge choice 10 name choice
0 lovell_lodge ref 5na21jwo name ref
0 a_and_b_guest_house address 124_tenison_road name address
0 a_and_b_guest_house area east name area
0 a_and_b_guest_house phone 01223315702 name phone
0 a_and_b_guest_house postcode cb12dp name postcode
0 a_and_b_guest_house pricerange moderate name pricerange
0 a_and_b_guest_house stars 4_star name stars
0 a_and_b_guest_house type guesthouse name type
0 a_and_b_guest_house choice 10 name choice
0 a_and_b_guest_house ref 5na21jwo name ref
0 lovell_lodge address 365_milton_road name address
0 lovell_lodge area north name area
0 lovell_lodge phone 01223425478 name phone
0 lovell_lodge postcode cb41sr name postcode
0 lovell_lodge pricerange moderate name pricerange
0 lovell_lodge stars 2_star name stars
0 lovell_lodge type hotel name type
0 ashley_hotel address 74_chesterton_road name address
0 ashley_hotel area north name area
0 ashley_hotel phone 01223350059 name phone
0 ashley_hotel postcode cb41er name postcode
0 ashley_hotel pricerange moderate name pricerange
0 ashley_hotel stars 2_star name stars
0 ashley_hotel type hotel name type
0 ashley_hotel choice 10 name choice
0 ashley_hotel ref 5na21jwo name ref
0 acorn_guest_house address 154_chesterton_road name address
0 acorn_guest_house area north name area
0 acorn_guest_house phone 01223353888 name phone
0 acorn_guest_house postcode cb41da name postcode
0 acorn_guest_house pricerange moderate name pricerange
0 acorn_guest_house stars 4_star name stars
0 acorn_guest_house type guesthouse name type
0 acorn_guest_house choice 10 name choice
0 acorn_guest_house ref 5na21jwo name ref
0 alpha-milton_guest_house address 63_milton_road name address
0 alpha-milton_guest_house area north name area
0 alpha-milton_guest_house phone 01223311625 name phone
0 alpha-milton_guest_house postcode cb41xa name postcode
0 alpha-milton_guest_house pricerange moderate name pricerange
0 alpha-milton_guest_house stars 3_star name stars
0 alpha-milton_guest_house type guesthouse name type
0 alpha-milton_guest_house choice 10 name choice
0 alpha-milton_guest_house ref 5na21jwo name ref
0 arbury_lodge_guesthouse address 82_arbury_road name address
0 arbury_lodge_guesthouse area north name area
0 arbury_lodge_guesthouse phone 01223364319 name phone
0 arbury_lodge_guesthouse postcode cb42je name postcode
0 arbury_lodge_guesthouse pricerange moderate name pricerange
0 arbury_lodge_guesthouse stars 4_star name stars
0 arbury_lodge_guesthouse type guesthouse name type
0 arbury_lodge_guesthouse choice 10 name choice
0 arbury_lodge_guesthouse ref 5na21jwo name ref
1 i ' m looking for a cheap place to stay with free wifi .==we have 10 possibilities for you . do you have any additional preferences ?==yes , i am looking for a hotel with a 2_star rating .==i don ' t have anything with 2_star , free wifi , and in the cheap range . would you like to try a different number of stars ?==let ' s try something in the moderate price range with 2_star and free wifi please .==i have two options in the moderate price range . the ashley house and lovell_lodge . would you like to try one of these ?==['moderate', 'lovell_lodge']

0 lovell_lodge address 365_milton_road name address
0 lovell_lodge area north name area
0 lovell_lodge phone 01223425478 name phone
0 lovell_lodge postcode cb41sr name postcode
0 lovell_lodge pricerange moderate name pricerange
0 lovell_lodge stars 2_star name stars
0 lovell_lodge type hotel name type
0 lovell_lodge choice 10 name choice
0 lovell_lodge ref 5na21jwo name ref
0 a_and_b_guest_house address 124_tenison_road name address
0 a_and_b_guest_house area east name area
0 a_and_b_guest_house phone 01223315702 name phone
0 a_and_b_guest_house postcode cb12dp name postcode
0 a_and_b_guest_house pricerange moderate name pricerange
0 a_and_b_guest_house stars 4_star name stars
0 a_and_b_guest_house type guesthouse name type
0 a_and_b_guest_house choice 10 name choice
0 a_and_b_guest_house ref 5na21jwo name ref
0 lovell_lodge address 365_milton_road name address
0 lovell_lodge area north name area
0 lovell_lodge phone 01223425478 name phone
0 lovell_lodge postcode cb41sr name postcode
0 lovell_lodge pricerange moderate name pricerange
0 lovell_lodge stars 2_star name stars
0 lovell_lodge type hotel name type
0 ashley_hotel address 74_chesterton_road name address
0 ashley_hotel area north name area
0 ashley_hotel phone 01223350059 name phone
0 ashley_hotel postcode cb41er name postcode
0 ashley_hotel pricerange moderate name pricerange
0 ashley_hotel stars 2_star name stars
0 ashley_hotel type hotel name type
0 ashley_hotel choice 10 name choice
0 ashley_hotel ref 5na21jwo name ref
0 acorn_guest_house address 154_chesterton_road name address
0 acorn_guest_house area north name area
0 acorn_guest_house phone 01223353888 name phone
0 acorn_guest_house postcode cb41da name postcode
0 acorn_guest_house pricerange moderate name pricerange
0 acorn_guest_house stars 4_star name stars
0 acorn_guest_house type guesthouse name type
0 acorn_guest_house choice 10 name choice
0 acorn_guest_house ref 5na21jwo name ref
0 alpha-milton_guest_house address 63_milton_road name address
0 alpha-milton_guest_house area north name area
0 alpha-milton_guest_house phone 01223311625 name phone
0 alpha-milton_guest_house postcode cb41xa name postcode
0 alpha-milton_guest_house pricerange moderate name pricerange
0 alpha-milton_guest_house stars 3_star name stars
0 alpha-milton_guest_house type guesthouse name type
0 alpha-milton_guest_house choice 10 name choice
0 alpha-milton_guest_house ref 5na21jwo name ref
0 arbury_lodge_guesthouse address 82_arbury_road name address
0 arbury_lodge_guesthouse area north name area
0 arbury_lodge_guesthouse phone 01223364319 name phone
0 arbury_lodge_guesthouse postcode cb42je name postcode
0 arbury_lodge_guesthouse pricerange moderate name pricerange
0 arbury_lodge_guesthouse stars 4_star name stars
0 arbury_lodge_guesthouse type guesthouse name type
0 arbury_lodge_guesthouse choice 10 name choice
0 arbury_lodge_guesthouse ref 5na21jwo name ref
1 i ' m looking for a cheap place to stay with free wifi .==we have 10 possibilities for you . do you have any additional preferences ?==yes , i am looking for a hotel with a 2_star rating .==i don ' t have anything with 2_star , free wifi , and in the cheap range . would you like to try a different number of stars ?==let ' s try something in the moderate price range with 2_star and free wifi please .==i have two options in the moderate price range . the ashley house and lovell_lodge . would you like to try one of these ?==lets try the ashley house please .==when will your stay be ?==[]

0 lovell_lodge address 365_milton_road name address
0 lovell_lodge area north name area
0 lovell_lodge phone 01223425478 name phone
0 lovell_lodge postcode cb41sr name postcode
0 lovell_lodge pricerange moderate name pricerange
0 lovell_lodge stars 2_star name stars
0 lovell_lodge type hotel name type
0 lovell_lodge choice 10 name choice
0 lovell_lodge ref 5na21jwo name ref
0 a_and_b_guest_house address 124_tenison_road name address
0 a_and_b_guest_house area east name area
0 a_and_b_guest_house phone 01223315702 name phone
0 a_and_b_guest_house postcode cb12dp name postcode
0 a_and_b_guest_house pricerange moderate name pricerange
0 a_and_b_guest_house stars 4_star name stars
0 a_and_b_guest_house type guesthouse name type
0 a_and_b_guest_house choice 10 name choice
0 a_and_b_guest_house ref 5na21jwo name ref
0 lovell_lodge address 365_milton_road name address
0 lovell_lodge area north name area
0 lovell_lodge phone 01223425478 name phone
0 lovell_lodge postcode cb41sr name postcode
0 lovell_lodge pricerange moderate name pricerange
0 lovell_lodge stars 2_star name stars
0 lovell_lodge type hotel name type
0 ashley_hotel address 74_chesterton_road name address
0 ashley_hotel area north name area
0 ashley_hotel phone 01223350059 name phone
0 ashley_hotel postcode cb41er name postcode
0 ashley_hotel pricerange moderate name pricerange
0 ashley_hotel stars 2_star name stars
0 ashley_hotel type hotel name type
0 ashley_hotel choice 10 name choice
0 ashley_hotel ref 5na21jwo name ref
0 acorn_guest_house address 154_chesterton_road name address
0 acorn_guest_house area north name area
0 acorn_guest_house phone 01223353888 name phone
0 acorn_guest_house postcode cb41da name postcode
0 acorn_guest_house pricerange moderate name pricerange
0 acorn_guest_house stars 4_star name stars
0 acorn_guest_house type guesthouse name type
0 acorn_guest_house choice 10 name choice
0 acorn_guest_house ref 5na21jwo name ref
0 alpha-milton_guest_house address 63_milton_road name address
0 alpha-milton_guest_house area north name area
0 alpha-milton_guest_house phone 01223311625 name phone
0 alpha-milton_guest_house postcode cb41xa name postcode
0 alpha-milton_guest_house pricerange moderate name pricerange
0 alpha-milton_guest_house stars 3_star name stars
0 alpha-milton_guest_house type guesthouse name type
0 alpha-milton_guest_house choice 10 name choice
0 alpha-milton_guest_house ref 5na21jwo name ref
0 arbury_lodge_guesthouse address 82_arbury_road name address
0 arbury_lodge_guesthouse area north name area
0 arbury_lodge_guesthouse phone 01223364319 name phone
0 arbury_lodge_guesthouse postcode cb42je name postcode
0 arbury_lodge_guesthouse pricerange moderate name pricerange
0 arbury_lodge_guesthouse stars 4_star name stars
0 arbury_lodge_guesthouse type guesthouse name type
0 arbury_lodge_guesthouse choice 10 name choice
0 arbury_lodge_guesthouse ref 5na21jwo name ref
1 i ' m looking for a cheap place to stay with free wifi .==we have 10 possibilities for you . do you have any additional preferences ?==yes , i am looking for a hotel with a 2_star rating .==i don ' t have anything with 2_star , free wifi , and in the cheap range . would you like to try a different number of stars ?==let ' s try something in the moderate price range with 2_star and free wifi please .==i have two options in the moderate price range . the ashley house and lovell_lodge . would you like to try one of these ?==lets try the ashley house please .==when will your stay be ?==we ' ll arrive on wednesday and stay 3 nights . there will be 2 of us .==i ' ve made your reservation , and the reference number is 5na21jwo . what else can i help you with ?==['5na21jwo']

0 lovell_lodge address 365_milton_road name address
0 lovell_lodge area north name area
0 lovell_lodge phone 01223425478 name phone
0 lovell_lodge postcode cb41sr name postcode
0 lovell_lodge pricerange moderate name pricerange
0 lovell_lodge stars 2_star name stars
0 lovell_lodge type hotel name type
0 lovell_lodge choice 10 name choice
0 lovell_lodge ref 5na21jwo name ref
0 a_and_b_guest_house address 124_tenison_road name address
0 a_and_b_guest_house area east name area
0 a_and_b_guest_house phone 01223315702 name phone
0 a_and_b_guest_house postcode cb12dp name postcode
0 a_and_b_guest_house pricerange moderate name pricerange
0 a_and_b_guest_house stars 4_star name stars
0 a_and_b_guest_house type guesthouse name type
0 a_and_b_guest_house choice 10 name choice
0 a_and_b_guest_house ref 5na21jwo name ref
0 lovell_lodge address 365_milton_road name address
0 lovell_lodge area north name area
0 lovell_lodge phone 01223425478 name phone
0 lovell_lodge postcode cb41sr name postcode
0 lovell_lodge pricerange moderate name pricerange
0 lovell_lodge stars 2_star name stars
0 lovell_lodge type hotel name type
0 ashley_hotel address 74_chesterton_road name address
0 ashley_hotel area north name area
0 ashley_hotel phone 01223350059 name phone
0 ashley_hotel postcode cb41er name postcode
0 ashley_hotel pricerange moderate name pricerange
0 ashley_hotel stars 2_star name stars
0 ashley_hotel type hotel name type
0 ashley_hotel choice 10 name choice
0 ashley_hotel ref 5na21jwo name ref
0 acorn_guest_house address 154_chesterton_road name address
0 acorn_guest_house area north name area
0 acorn_guest_house phone 01223353888 name phone
0 acorn_guest_house postcode cb41da name postcode
0 acorn_guest_house pricerange moderate name pricerange
0 acorn_guest_house stars 4_star name stars
0 acorn_guest_house type guesthouse name type
0 acorn_guest_house choice 10 name choice
0 acorn_guest_house ref 5na21jwo name ref
0 alpha-milton_guest_house address 63_milton_road name address
0 alpha-milton_guest_house area north name area
0 alpha-milton_guest_house phone 01223311625 name phone
0 alpha-milton_guest_house postcode cb41xa name postcode
0 alpha-milton_guest_house pricerange moderate name pricerange
0 alpha-milton_guest_house stars 3_star name stars
0 alpha-milton_guest_house type guesthouse name type
0 alpha-milton_guest_house choice 10 name choice
0 alpha-milton_guest_house ref 5na21jwo name ref
0 arbury_lodge_guesthouse address 82_arbury_road name address
0 arbury_lodge_guesthouse area north name area
0 arbury_lodge_guesthouse phone 01223364319 name phone
0 arbury_lodge_guesthouse postcode cb42je name postcode
0 arbury_lodge_guesthouse pricerange moderate name pricerange
0 arbury_lodge_guesthouse stars 4_star name stars
0 arbury_lodge_guesthouse type guesthouse name type
0 arbury_lodge_guesthouse choice 10 name choice
0 arbury_lodge_guesthouse ref 5na21jwo name ref
1 i ' m looking for a cheap place to stay with free wifi .==we have 10 possibilities for you . do you have any additional preferences ?==yes , i am looking for a hotel with a 2_star rating .==i don ' t have anything with 2_star , free wifi , and in the cheap range . would you like to try a different number of stars ?==let ' s try something in the moderate price range with 2_star and free wifi please .==i have two options in the moderate price range . the ashley house and lovell_lodge . would you like to try one of these ?==lets try the ashley house please .==when will your stay be ?==we ' ll arrive on wednesday and stay 3 nights . there will be 2 of us .==i ' ve made your reservation , and the reference number is 5na21jwo . what else can i help you with ?==that is all i need for now . thank you for finding the hotel .==you ' re very welcome . thanks for contacting the cambridge towninfo centre . i hope you have a great day !==[]

0 primavera address 10_king_s_parade name address
0 primavera area centre name area
0 primavera phone 01223357708 name phone
0 primavera postcode cb21sj name postcode
0 primavera pricerange free name pricerange
0 primavera type museum name type
0 primavera choice 44 name choice
0 vue_cinema address the_grafton_centre_,_east_road name address
0 vue_cinema area centre name area
0 vue_cinema phone 08712240240 name phone
0 vue_cinema postcode cb11ps name postcode
0 vue_cinema pricerange <dontknow> name pricerange
0 vue_cinema type cinema name type
0 vue_cinema choice 44 name choice
0 pembroke_college address trumpington_street name address
0 pembroke_college area centre name area
0 pembroke_college phone 01223338100 name phone
0 pembroke_college postcode cb21rf name postcode
0 pembroke_college pricerange free name pricerange
0 pembroke_college type college name type
0 pembroke_college choice 44 name choice
0 sidney_sussex_college address sidney_street name address
0 sidney_sussex_college area centre name area
0 sidney_sussex_college phone 01223338800 name phone
0 sidney_sussex_college postcode cb23hu name postcode
0 sidney_sussex_college pricerange free name pricerange
0 sidney_sussex_college type college name type
0 sidney_sussex_college choice 44 name choice
0 christ_'_s_college address saint_andrew_'_s_street name address
0 christ_'_s_college area centre name area
0 christ_'_s_college phone 01223334900 name phone
0 christ_'_s_college postcode cb23bu name postcode
0 christ_'_s_college pricerange free name pricerange
0 christ_'_s_college type college name type
0 soul_tree_nightclub address 1-6_corn_exchange_street name address
0 soul_tree_nightclub area centre name area
0 soul_tree_nightclub phone 01223477900 name phone
0 soul_tree_nightclub postcode cb23qf name postcode
0 soul_tree_nightclub pricerange cheap name pricerange
0 soul_tree_nightclub type nightclub name type
0 soul_tree_nightclub choice 44 name choice
0 scudamores_punting_co address granta_place_,_mill_lane name address
0 scudamores_punting_co area centre name area
0 scudamores_punting_co phone 01223359750 name phone
0 scudamores_punting_co postcode cb21rs name postcode
0 scudamores_punting_co pricerange <dontknow> name pricerange
0 scudamores_punting_co type boat name type
0 scudamores_punting_co choice 44 name choice
1 what attractions do you have in town , preferably near the centre ?==we have 44 attractions in the centre , colleges , architecture , museums==['44', 'centre']

0 primavera address 10_king_s_parade name address
0 primavera area centre name area
0 primavera phone 01223357708 name phone
0 primavera postcode cb21sj name postcode
0 primavera pricerange free name pricerange
0 primavera type museum name type
0 primavera choice 44 name choice
0 vue_cinema address the_grafton_centre_,_east_road name address
0 vue_cinema area centre name area
0 vue_cinema phone 08712240240 name phone
0 vue_cinema postcode cb11ps name postcode
0 vue_cinema pricerange <dontknow> name pricerange
0 vue_cinema type cinema name type
0 vue_cinema choice 44 name choice
0 pembroke_college address trumpington_street name address
0 pembroke_college area centre name area
0 pembroke_college phone 01223338100 name phone
0 pembroke_college postcode cb21rf name postcode
0 pembroke_college pricerange free name pricerange
0 pembroke_college type college name type
0 pembroke_college choice 44 name choice
0 sidney_sussex_college address sidney_street name address
0 sidney_sussex_college area centre name area
0 sidney_sussex_college phone 01223338800 name phone
0 sidney_sussex_college postcode cb23hu name postcode
0 sidney_sussex_college pricerange free name pricerange
0 sidney_sussex_college type college name type
0 sidney_sussex_college choice 44 name choice
0 christ_'_s_college address saint_andrew_'_s_street name address
0 christ_'_s_college area centre name area
0 christ_'_s_college phone 01223334900 name phone
0 christ_'_s_college postcode cb23bu name postcode
0 christ_'_s_college pricerange free name pricerange
0 christ_'_s_college type college name type
0 soul_tree_nightclub address 1-6_corn_exchange_street name address
0 soul_tree_nightclub area centre name area
0 soul_tree_nightclub phone 01223477900 name phone
0 soul_tree_nightclub postcode cb23qf name postcode
0 soul_tree_nightclub pricerange cheap name pricerange
0 soul_tree_nightclub type nightclub name type
0 soul_tree_nightclub choice 44 name choice
0 scudamores_punting_co address granta_place_,_mill_lane name address
0 scudamores_punting_co area centre name area
0 scudamores_punting_co phone 01223359750 name phone
0 scudamores_punting_co postcode cb21rs name postcode
0 scudamores_punting_co pricerange <dontknow> name pricerange
0 scudamores_punting_co type boat name type
0 scudamores_punting_co choice 44 name choice
1 what attractions do you have in town , preferably near the centre ?==we have 44 attractions in the centre , colleges , architecture , museums==can you recommend a college in the centre and tell me the entrance fee ?==there are 13 colleges in the centre of town with entrance fees ranging from free to 2 pounds 50 . do you have a preference on entry price ?==['free', 'centre']

0 primavera address 10_king_s_parade name address
0 primavera area centre name area
0 primavera phone 01223357708 name phone
0 primavera postcode cb21sj name postcode
0 primavera pricerange free name pricerange
0 primavera type museum name type
0 primavera choice 44 name choice
0 vue_cinema address the_grafton_centre_,_east_road name address
0 vue_cinema area centre name area
0 vue_cinema phone 08712240240 name phone
0 vue_cinema postcode cb11ps name postcode
0 vue_cinema pricerange <dontknow> name pricerange
0 vue_cinema type cinema name type
0 vue_cinema choice 44 name choice
0 pembroke_college address trumpington_street name address
0 pembroke_college area centre name area
0 pembroke_college phone 01223338100 name phone
0 pembroke_college postcode cb21rf name postcode
0 pembroke_college pricerange free name pricerange
0 pembroke_college type college name type
0 pembroke_college choice 44 name choice
0 sidney_sussex_college address sidney_street name address
0 sidney_sussex_college area centre name area
0 sidney_sussex_college phone 01223338800 name phone
0 sidney_sussex_college postcode cb23hu name postcode
0 sidney_sussex_college pricerange free name pricerange
0 sidney_sussex_college type college name type
0 sidney_sussex_college choice 44 name choice
0 christ_'_s_college address saint_andrew_'_s_street name address
0 christ_'_s_college area centre name area
0 christ_'_s_college phone 01223334900 name phone
0 christ_'_s_college postcode cb23bu name postcode
0 christ_'_s_college pricerange free name pricerange
0 christ_'_s_college type college name type
0 soul_tree_nightclub address 1-6_corn_exchange_street name address
0 soul_tree_nightclub area centre name area
0 soul_tree_nightclub phone 01223477900 name phone
0 soul_tree_nightclub postcode cb23qf name postcode
0 soul_tree_nightclub pricerange cheap name pricerange
0 soul_tree_nightclub type nightclub name type
0 soul_tree_nightclub choice 44 name choice
0 scudamores_punting_co address granta_place_,_mill_lane name address
0 scudamores_punting_co area centre name area
0 scudamores_punting_co phone 01223359750 name phone
0 scudamores_punting_co postcode cb21rs name postcode
0 scudamores_punting_co pricerange <dontknow> name pricerange
0 scudamores_punting_co type boat name type
0 scudamores_punting_co choice 44 name choice
1 what attractions do you have in town , preferably near the centre ?==we have 44 attractions in the centre , colleges , architecture , museums==can you recommend a college in the centre and tell me the entrance fee ?==there are 13 colleges in the centre of town with entrance fees ranging from free to 2 pounds 50 . do you have a preference on entry price ?==which is your favorite ? and what is its entrance fee ?==my favorite is christ_'_s_college and there is no entrance fee .==["christ_'_s_college"]

0 primavera address 10_king_s_parade name address
0 primavera area centre name area
0 primavera phone 01223357708 name phone
0 primavera postcode cb21sj name postcode
0 primavera pricerange free name pricerange
0 primavera type museum name type
0 primavera choice 44 name choice
0 vue_cinema address the_grafton_centre_,_east_road name address
0 vue_cinema area centre name area
0 vue_cinema phone 08712240240 name phone
0 vue_cinema postcode cb11ps name postcode
0 vue_cinema pricerange <dontknow> name pricerange
0 vue_cinema type cinema name type
0 vue_cinema choice 44 name choice
0 pembroke_college address trumpington_street name address
0 pembroke_college area centre name area
0 pembroke_college phone 01223338100 name phone
0 pembroke_college postcode cb21rf name postcode
0 pembroke_college pricerange free name pricerange
0 pembroke_college type college name type
0 pembroke_college choice 44 name choice
0 sidney_sussex_college address sidney_street name address
0 sidney_sussex_college area centre name area
0 sidney_sussex_college phone 01223338800 name phone
0 sidney_sussex_college postcode cb23hu name postcode
0 sidney_sussex_college pricerange free name pricerange
0 sidney_sussex_college type college name type
0 sidney_sussex_college choice 44 name choice
0 christ_'_s_college address saint_andrew_'_s_street name address
0 christ_'_s_college area centre name area
0 christ_'_s_college phone 01223334900 name phone
0 christ_'_s_college postcode cb23bu name postcode
0 christ_'_s_college pricerange free name pricerange
0 christ_'_s_college type college name type
0 soul_tree_nightclub address 1-6_corn_exchange_street name address
0 soul_tree_nightclub area centre name area
0 soul_tree_nightclub phone 01223477900 name phone
0 soul_tree_nightclub postcode cb23qf name postcode
0 soul_tree_nightclub pricerange cheap name pricerange
0 soul_tree_nightclub type nightclub name type
0 soul_tree_nightclub choice 44 name choice
0 scudamores_punting_co address granta_place_,_mill_lane name address
0 scudamores_punting_co area centre name area
0 scudamores_punting_co phone 01223359750 name phone
0 scudamores_punting_co postcode cb21rs name postcode
0 scudamores_punting_co pricerange <dontknow> name pricerange
0 scudamores_punting_co type boat name type
0 scudamores_punting_co choice 44 name choice
1 what attractions do you have in town , preferably near the centre ?==we have 44 attractions in the centre , colleges , architecture , museums==can you recommend a college in the centre and tell me the entrance fee ?==there are 13 colleges in the centre of town with entrance fees ranging from free to 2 pounds 50 . do you have a preference on entry price ?==which is your favorite ? and what is its entrance fee ?==my favorite is christ_'_s_college and there is no entrance fee .==great , that ' s all i need . thank you !==thank you , goodbye .==[]

0 acorn_guest_house address 154_chesterton_road name address
0 acorn_guest_house area north name area
0 acorn_guest_house phone 01223353888 name phone
0 acorn_guest_house postcode cb41da name postcode
0 acorn_guest_house pricerange moderate name pricerange
0 acorn_guest_house stars 4_star name stars
0 acorn_guest_house type guesthouse name type
0 arbury_lodge_guesthouse address 82_arbury_road name address
0 arbury_lodge_guesthouse area north name area
0 arbury_lodge_guesthouse phone 01223364319 name phone
0 arbury_lodge_guesthouse postcode cb42je name postcode
0 arbury_lodge_guesthouse pricerange moderate name pricerange
0 arbury_lodge_guesthouse stars 4_star name stars
0 arbury_lodge_guesthouse type guesthouse name type
0 alpha-milton_guest_house address 63_milton_road name address
0 alpha-milton_guest_house area north name area
0 alpha-milton_guest_house phone 01223311625 name phone
0 alpha-milton_guest_house postcode cb41xa name postcode
0 alpha-milton_guest_house pricerange moderate name pricerange
0 alpha-milton_guest_house stars 3_star name stars
0 alpha-milton_guest_house type guesthouse name type
0 alexander_bed_and_breakfast address 56_saint_barnabas_road name address
0 alexander_bed_and_breakfast area centre name area
0 alexander_bed_and_breakfast phone 01223525725 name phone
0 alexander_bed_and_breakfast postcode cb12de name postcode
0 alexander_bed_and_breakfast pricerange cheap name pricerange
0 alexander_bed_and_breakfast stars 4_star name stars
0 alexander_bed_and_breakfast type guesthouse name type
0 limehouse address 78-80_milton_road name address
0 limehouse area north name area
0 limehouse phone 01223300552 name phone
0 limehouse postcode cb42je name postcode
0 limehouse pricerange moderate name pricerange
0 limehouse stars 4_star name stars
0 limehouse type guesthouse name type
0 allenbell address 517a_coldham_lane name address
0 allenbell area east name area
0 allenbell phone 01223210353 name phone
0 allenbell postcode cb13js name postcode
0 allenbell pricerange cheap name pricerange
0 allenbell stars 4_star name stars
0 allenbell type guesthouse name type
0 a_and_b_guest_house address 124_tenison_road name address
0 a_and_b_guest_house area east name area
0 a_and_b_guest_house phone 01223315702 name phone
0 a_and_b_guest_house postcode cb12dp name postcode
0 a_and_b_guest_house pricerange moderate name pricerange
0 a_and_b_guest_house stars 4_star name stars
0 a_and_b_guest_house type guesthouse name type
1 hi , i ' d like to find out about the limehouse hotel .==yes , the limehouse is a moderately priced guesthouse on the north side . what other information can i get for you ?==['north', 'limehouse', 'guesthouse']

0 acorn_guest_house address 154_chesterton_road name address
0 acorn_guest_house area north name area
0 acorn_guest_house phone 01223353888 name phone
0 acorn_guest_house postcode cb41da name postcode
0 acorn_guest_house pricerange moderate name pricerange
0 acorn_guest_house stars 4_star name stars
0 acorn_guest_house type guesthouse name type
0 arbury_lodge_guesthouse address 82_arbury_road name address
0 arbury_lodge_guesthouse area north name area
0 arbury_lodge_guesthouse phone 01223364319 name phone
0 arbury_lodge_guesthouse postcode cb42je name postcode
0 arbury_lodge_guesthouse pricerange moderate name pricerange
0 arbury_lodge_guesthouse stars 4_star name stars
0 arbury_lodge_guesthouse type guesthouse name type
0 alpha-milton_guest_house address 63_milton_road name address
0 alpha-milton_guest_house area north name area
0 alpha-milton_guest_house phone 01223311625 name phone
0 alpha-milton_guest_house postcode cb41xa name postcode
0 alpha-milton_guest_house pricerange moderate name pricerange
0 alpha-milton_guest_house stars 3_star name stars
0 alpha-milton_guest_house type guesthouse name type
0 alexander_bed_and_breakfast address 56_saint_barnabas_road name address
0 alexander_bed_and_breakfast area centre name area
0 alexander_bed_and_breakfast phone 01223525725 name phone
0 alexander_bed_and_breakfast postcode cb12de name postcode
0 alexander_bed_and_breakfast pricerange cheap name pricerange
0 alexander_bed_and_breakfast stars 4_star name stars
0 alexander_bed_and_breakfast type guesthouse name type
0 limehouse address 78-80_milton_road name address
0 limehouse area north name area
0 limehouse phone 01223300552 name phone
0 limehouse postcode cb42je name postcode
0 limehouse pricerange moderate name pricerange
0 limehouse stars 4_star name stars
0 limehouse type guesthouse name type
0 allenbell address 517a_coldham_lane name address
0 allenbell area east name area
0 allenbell phone 01223210353 name phone
0 allenbell postcode cb13js name postcode
0 allenbell pricerange cheap name pricerange
0 allenbell stars 4_star name stars
0 allenbell type guesthouse name type
0 a_and_b_guest_house address 124_tenison_road name address
0 a_and_b_guest_house area east name area
0 a_and_b_guest_house phone 01223315702 name phone
0 a_and_b_guest_house postcode cb12dp name postcode
0 a_and_b_guest_house pricerange moderate name pricerange
0 a_and_b_guest_house stars 4_star name stars
0 a_and_b_guest_house type guesthouse name type
1 hi , i ' d like to find out about the limehouse hotel .==yes , the limehouse is a moderately priced guesthouse on the north side . what other information can i get for you ?==actually , you answered all of my questions . thanks so much . goodbye .==i ' m glad i could help .==[]

0 alexander_bed_and_breakfast address 56_saint_barnabas_road name address
0 alexander_bed_and_breakfast area centre name area
0 alexander_bed_and_breakfast phone 01223525725 name phone
0 alexander_bed_and_breakfast postcode cb12de name postcode
0 alexander_bed_and_breakfast pricerange cheap name pricerange
0 alexander_bed_and_breakfast stars 4_star name stars
0 alexander_bed_and_breakfast type guesthouse name type
0 alexander_bed_and_breakfast choice 2 name choice
0 alexander_bed_and_breakfast ref y113fev7 name ref
0 rosa_'_s_bed_and_breakfast address 53_roseford_road name address
0 rosa_'_s_bed_and_breakfast area south name area
0 rosa_'_s_bed_and_breakfast phone 01223512596 name phone
0 rosa_'_s_bed_and_breakfast postcode cb22ha name postcode
0 rosa_'_s_bed_and_breakfast pricerange cheap name pricerange
0 rosa_'_s_bed_and_breakfast stars 4_star name stars
0 rosa_'_s_bed_and_breakfast type guesthouse name type
0 rosa_'_s_bed_and_breakfast address 53_roseford_road name address
0 rosa_'_s_bed_and_breakfast area south name area
0 rosa_'_s_bed_and_breakfast phone 01223512596 name phone
0 rosa_'_s_bed_and_breakfast postcode cb22ha name postcode
0 rosa_'_s_bed_and_breakfast pricerange cheap name pricerange
0 rosa_'_s_bed_and_breakfast stars 4_star name stars
0 rosa_'_s_bed_and_breakfast type guesthouse name type
0 rosa_'_s_bed_and_breakfast choice 2 name choice
0 rosa_'_s_bed_and_breakfast ref y113fev7 name ref
0 allenbell address 517a_coldham_lane name address
0 allenbell area east name area
0 allenbell phone 01223210353 name phone
0 allenbell postcode cb13js name postcode
0 allenbell pricerange cheap name pricerange
0 allenbell stars 4_star name stars
0 allenbell type guesthouse name type
0 allenbell choice 2 name choice
0 allenbell ref y113fev7 name ref
0 leverton_house address 732-734_newmarket_road name address
0 leverton_house area east name area
0 leverton_house phone 01223292094 name phone
0 leverton_house postcode cb58rs name postcode
0 leverton_house pricerange cheap name pricerange
0 leverton_house stars 4_star name stars
0 leverton_house type guesthouse name type
0 leverton_house choice 2 name choice
0 leverton_house ref y113fev7 name ref
0 autumn_house address 710_newmarket_road name address
0 autumn_house area east name area
0 autumn_house phone 01223575122 name phone
0 autumn_house postcode cb58rs name postcode
0 autumn_house pricerange cheap name pricerange
0 autumn_house stars 4_star name stars
0 autumn_house type guesthouse name type
0 autumn_house choice 2 name choice
0 autumn_house ref y113fev7 name ref
0 finches_bed_and_breakfast address 144_thornton_road name address
0 finches_bed_and_breakfast area west name area
0 finches_bed_and_breakfast phone 01223276653 name phone
0 finches_bed_and_breakfast postcode cb30nd name postcode
0 finches_bed_and_breakfast pricerange cheap name pricerange
0 finches_bed_and_breakfast stars 4_star name stars
0 finches_bed_and_breakfast type guesthouse name type
0 finches_bed_and_breakfast choice 2 name choice
0 finches_bed_and_breakfast ref y113fev7 name ref
1 i need a hotel in the south with free wifi .==i have a cheap guesthouse , 2 moderately priced guesthouses , and 1 expensive hotel - do you have a preference ?==['2', 'cheap', 'guesthouse']

0 alexander_bed_and_breakfast address 56_saint_barnabas_road name address
0 alexander_bed_and_breakfast area centre name area
0 alexander_bed_and_breakfast phone 01223525725 name phone
0 alexander_bed_and_breakfast postcode cb12de name postcode
0 alexander_bed_and_breakfast pricerange cheap name pricerange
0 alexander_bed_and_breakfast stars 4_star name stars
0 alexander_bed_and_breakfast type guesthouse name type
0 alexander_bed_and_breakfast choice 2 name choice
0 alexander_bed_and_breakfast ref y113fev7 name ref
0 rosa_'_s_bed_and_breakfast address 53_roseford_road name address
0 rosa_'_s_bed_and_breakfast area south name area
0 rosa_'_s_bed_and_breakfast phone 01223512596 name phone
0 rosa_'_s_bed_and_breakfast postcode cb22ha name postcode
0 rosa_'_s_bed_and_breakfast pricerange cheap name pricerange
0 rosa_'_s_bed_and_breakfast stars 4_star name stars
0 rosa_'_s_bed_and_breakfast type guesthouse name type
0 rosa_'_s_bed_and_breakfast address 53_roseford_road name address
0 rosa_'_s_bed_and_breakfast area south name area
0 rosa_'_s_bed_and_breakfast phone 01223512596 name phone
0 rosa_'_s_bed_and_breakfast postcode cb22ha name postcode
0 rosa_'_s_bed_and_breakfast pricerange cheap name pricerange
0 rosa_'_s_bed_and_breakfast stars 4_star name stars
0 rosa_'_s_bed_and_breakfast type guesthouse name type
0 rosa_'_s_bed_and_breakfast choice 2 name choice
0 rosa_'_s_bed_and_breakfast ref y113fev7 name ref
0 allenbell address 517a_coldham_lane name address
0 allenbell area east name area
0 allenbell phone 01223210353 name phone
0 allenbell postcode cb13js name postcode
0 allenbell pricerange cheap name pricerange
0 allenbell stars 4_star name stars
0 allenbell type guesthouse name type
0 allenbell choice 2 name choice
0 allenbell ref y113fev7 name ref
0 leverton_house address 732-734_newmarket_road name address
0 leverton_house area east name area
0 leverton_house phone 01223292094 name phone
0 leverton_house postcode cb58rs name postcode
0 leverton_house pricerange cheap name pricerange
0 leverton_house stars 4_star name stars
0 leverton_house type guesthouse name type
0 leverton_house choice 2 name choice
0 leverton_house ref y113fev7 name ref
0 autumn_house address 710_newmarket_road name address
0 autumn_house area east name area
0 autumn_house phone 01223575122 name phone
0 autumn_house postcode cb58rs name postcode
0 autumn_house pricerange cheap name pricerange
0 autumn_house stars 4_star name stars
0 autumn_house type guesthouse name type
0 autumn_house choice 2 name choice
0 autumn_house ref y113fev7 name ref
0 finches_bed_and_breakfast address 144_thornton_road name address
0 finches_bed_and_breakfast area west name area
0 finches_bed_and_breakfast phone 01223276653 name phone
0 finches_bed_and_breakfast postcode cb30nd name postcode
0 finches_bed_and_breakfast pricerange cheap name pricerange
0 finches_bed_and_breakfast stars 4_star name stars
0 finches_bed_and_breakfast type guesthouse name type
0 finches_bed_and_breakfast choice 2 name choice
0 finches_bed_and_breakfast ref y113fev7 name ref
1 i need a hotel in the south with free wifi .==i have a cheap guesthouse , 2 moderately priced guesthouses , and 1 expensive hotel - do you have a preference ?==can you tell me if the cheap one has a star rating ?==yes , that would be rosa_'_s_bed_and_breakfast . it has a 4_star rating and offers free wifi and parking . would you like me to book you a room ?==["rosa_'_s_bed_and_breakfast", '4_star']

0 alexander_bed_and_breakfast address 56_saint_barnabas_road name address
0 alexander_bed_and_breakfast area centre name area
0 alexander_bed_and_breakfast phone 01223525725 name phone
0 alexander_bed_and_breakfast postcode cb12de name postcode
0 alexander_bed_and_breakfast pricerange cheap name pricerange
0 alexander_bed_and_breakfast stars 4_star name stars
0 alexander_bed_and_breakfast type guesthouse name type
0 alexander_bed_and_breakfast choice 2 name choice
0 alexander_bed_and_breakfast ref y113fev7 name ref
0 rosa_'_s_bed_and_breakfast address 53_roseford_road name address
0 rosa_'_s_bed_and_breakfast area south name area
0 rosa_'_s_bed_and_breakfast phone 01223512596 name phone
0 rosa_'_s_bed_and_breakfast postcode cb22ha name postcode
0 rosa_'_s_bed_and_breakfast pricerange cheap name pricerange
0 rosa_'_s_bed_and_breakfast stars 4_star name stars
0 rosa_'_s_bed_and_breakfast type guesthouse name type
0 rosa_'_s_bed_and_breakfast address 53_roseford_road name address
0 rosa_'_s_bed_and_breakfast area south name area
0 rosa_'_s_bed_and_breakfast phone 01223512596 name phone
0 rosa_'_s_bed_and_breakfast postcode cb22ha name postcode
0 rosa_'_s_bed_and_breakfast pricerange cheap name pricerange
0 rosa_'_s_bed_and_breakfast stars 4_star name stars
0 rosa_'_s_bed_and_breakfast type guesthouse name type
0 rosa_'_s_bed_and_breakfast choice 2 name choice
0 rosa_'_s_bed_and_breakfast ref y113fev7 name ref
0 allenbell address 517a_coldham_lane name address
0 allenbell area east name area
0 allenbell phone 01223210353 name phone
0 allenbell postcode cb13js name postcode
0 allenbell pricerange cheap name pricerange
0 allenbell stars 4_star name stars
0 allenbell type guesthouse name type
0 allenbell choice 2 name choice
0 allenbell ref y113fev7 name ref
0 leverton_house address 732-734_newmarket_road name address
0 leverton_house area east name area
0 leverton_house phone 01223292094 name phone
0 leverton_house postcode cb58rs name postcode
0 leverton_house pricerange cheap name pricerange
0 leverton_house stars 4_star name stars
0 leverton_house type guesthouse name type
0 leverton_house choice 2 name choice
0 leverton_house ref y113fev7 name ref
0 autumn_house address 710_newmarket_road name address
0 autumn_house area east name area
0 autumn_house phone 01223575122 name phone
0 autumn_house postcode cb58rs name postcode
0 autumn_house pricerange cheap name pricerange
0 autumn_house stars 4_star name stars
0 autumn_house type guesthouse name type
0 autumn_house choice 2 name choice
0 autumn_house ref y113fev7 name ref
0 finches_bed_and_breakfast address 144_thornton_road name address
0 finches_bed_and_breakfast area west name area
0 finches_bed_and_breakfast phone 01223276653 name phone
0 finches_bed_and_breakfast postcode cb30nd name postcode
0 finches_bed_and_breakfast pricerange cheap name pricerange
0 finches_bed_and_breakfast stars 4_star name stars
0 finches_bed_and_breakfast type guesthouse name type
0 finches_bed_and_breakfast choice 2 name choice
0 finches_bed_and_breakfast ref y113fev7 name ref
1 i need a hotel in the south with free wifi .==i have a cheap guesthouse , 2 moderately priced guesthouses , and 1 expensive hotel - do you have a preference ?==can you tell me if the cheap one has a star rating ?==yes , that would be rosa_'_s_bed_and_breakfast . it has a 4_star rating and offers free wifi and parking . would you like me to book you a room ?==yes , please book a room for 5 people .==what day and how long should i book this for ?==[]

0 alexander_bed_and_breakfast address 56_saint_barnabas_road name address
0 alexander_bed_and_breakfast area centre name area
0 alexander_bed_and_breakfast phone 01223525725 name phone
0 alexander_bed_and_breakfast postcode cb12de name postcode
0 alexander_bed_and_breakfast pricerange cheap name pricerange
0 alexander_bed_and_breakfast stars 4_star name stars
0 alexander_bed_and_breakfast type guesthouse name type
0 alexander_bed_and_breakfast choice 2 name choice
0 alexander_bed_and_breakfast ref y113fev7 name ref
0 rosa_'_s_bed_and_breakfast address 53_roseford_road name address
0 rosa_'_s_bed_and_breakfast area south name area
0 rosa_'_s_bed_and_breakfast phone 01223512596 name phone
0 rosa_'_s_bed_and_breakfast postcode cb22ha name postcode
0 rosa_'_s_bed_and_breakfast pricerange cheap name pricerange
0 rosa_'_s_bed_and_breakfast stars 4_star name stars
0 rosa_'_s_bed_and_breakfast type guesthouse name type
0 rosa_'_s_bed_and_breakfast address 53_roseford_road name address
0 rosa_'_s_bed_and_breakfast area south name area
0 rosa_'_s_bed_and_breakfast phone 01223512596 name phone
0 rosa_'_s_bed_and_breakfast postcode cb22ha name postcode
0 rosa_'_s_bed_and_breakfast pricerange cheap name pricerange
0 rosa_'_s_bed_and_breakfast stars 4_star name stars
0 rosa_'_s_bed_and_breakfast type guesthouse name type
0 rosa_'_s_bed_and_breakfast choice 2 name choice
0 rosa_'_s_bed_and_breakfast ref y113fev7 name ref
0 allenbell address 517a_coldham_lane name address
0 allenbell area east name area
0 allenbell phone 01223210353 name phone
0 allenbell postcode cb13js name postcode
0 allenbell pricerange cheap name pricerange
0 allenbell stars 4_star name stars
0 allenbell type guesthouse name type
0 allenbell choice 2 name choice
0 allenbell ref y113fev7 name ref
0 leverton_house address 732-734_newmarket_road name address
0 leverton_house area east name area
0 leverton_house phone 01223292094 name phone
0 leverton_house postcode cb58rs name postcode
0 leverton_house pricerange cheap name pricerange
0 leverton_house stars 4_star name stars
0 leverton_house type guesthouse name type
0 leverton_house choice 2 name choice
0 leverton_house ref y113fev7 name ref
0 autumn_house address 710_newmarket_road name address
0 autumn_house area east name area
0 autumn_house phone 01223575122 name phone
0 autumn_house postcode cb58rs name postcode
0 autumn_house pricerange cheap name pricerange
0 autumn_house stars 4_star name stars
0 autumn_house type guesthouse name type
0 autumn_house choice 2 name choice
0 autumn_house ref y113fev7 name ref
0 finches_bed_and_breakfast address 144_thornton_road name address
0 finches_bed_and_breakfast area west name area
0 finches_bed_and_breakfast phone 01223276653 name phone
0 finches_bed_and_breakfast postcode cb30nd name postcode
0 finches_bed_and_breakfast pricerange cheap name pricerange
0 finches_bed_and_breakfast stars 4_star name stars
0 finches_bed_and_breakfast type guesthouse name type
0 finches_bed_and_breakfast choice 2 name choice
0 finches_bed_and_breakfast ref y113fev7 name ref
1 i need a hotel in the south with free wifi .==i have a cheap guesthouse , 2 moderately priced guesthouses , and 1 expensive hotel - do you have a preference ?==can you tell me if the cheap one has a star rating ?==yes , that would be rosa_'_s_bed_and_breakfast . it has a 4_star rating and offers free wifi and parking . would you like me to book you a room ?==yes , please book a room for 5 people .==what day and how long should i book this for ?==please book it on thursday , for 5 people , and 3 days .==your booking was successful . reference numbr is y113fev7 . can i assist you with anything else today ?==['y113fev7']

0 alexander_bed_and_breakfast address 56_saint_barnabas_road name address
0 alexander_bed_and_breakfast area centre name area
0 alexander_bed_and_breakfast phone 01223525725 name phone
0 alexander_bed_and_breakfast postcode cb12de name postcode
0 alexander_bed_and_breakfast pricerange cheap name pricerange
0 alexander_bed_and_breakfast stars 4_star name stars
0 alexander_bed_and_breakfast type guesthouse name type
0 alexander_bed_and_breakfast choice 2 name choice
0 alexander_bed_and_breakfast ref y113fev7 name ref
0 rosa_'_s_bed_and_breakfast address 53_roseford_road name address
0 rosa_'_s_bed_and_breakfast area south name area
0 rosa_'_s_bed_and_breakfast phone 01223512596 name phone
0 rosa_'_s_bed_and_breakfast postcode cb22ha name postcode
0 rosa_'_s_bed_and_breakfast pricerange cheap name pricerange
0 rosa_'_s_bed_and_breakfast stars 4_star name stars
0 rosa_'_s_bed_and_breakfast type guesthouse name type
0 rosa_'_s_bed_and_breakfast address 53_roseford_road name address
0 rosa_'_s_bed_and_breakfast area south name area
0 rosa_'_s_bed_and_breakfast phone 01223512596 name phone
0 rosa_'_s_bed_and_breakfast postcode cb22ha name postcode
0 rosa_'_s_bed_and_breakfast pricerange cheap name pricerange
0 rosa_'_s_bed_and_breakfast stars 4_star name stars
0 rosa_'_s_bed_and_breakfast type guesthouse name type
0 rosa_'_s_bed_and_breakfast choice 2 name choice
0 rosa_'_s_bed_and_breakfast ref y113fev7 name ref
0 allenbell address 517a_coldham_lane name address
0 allenbell area east name area
0 allenbell phone 01223210353 name phone
0 allenbell postcode cb13js name postcode
0 allenbell pricerange cheap name pricerange
0 allenbell stars 4_star name stars
0 allenbell type guesthouse name type
0 allenbell choice 2 name choice
0 allenbell ref y113fev7 name ref
0 leverton_house address 732-734_newmarket_road name address
0 leverton_house area east name area
0 leverton_house phone 01223292094 name phone
0 leverton_house postcode cb58rs name postcode
0 leverton_house pricerange cheap name pricerange
0 leverton_house stars 4_star name stars
0 leverton_house type guesthouse name type
0 leverton_house choice 2 name choice
0 leverton_house ref y113fev7 name ref
0 autumn_house address 710_newmarket_road name address
0 autumn_house area east name area
0 autumn_house phone 01223575122 name phone
0 autumn_house postcode cb58rs name postcode
0 autumn_house pricerange cheap name pricerange
0 autumn_house stars 4_star name stars
0 autumn_house type guesthouse name type
0 autumn_house choice 2 name choice
0 autumn_house ref y113fev7 name ref
0 finches_bed_and_breakfast address 144_thornton_road name address
0 finches_bed_and_breakfast area west name area
0 finches_bed_and_breakfast phone 01223276653 name phone
0 finches_bed_and_breakfast postcode cb30nd name postcode
0 finches_bed_and_breakfast pricerange cheap name pricerange
0 finches_bed_and_breakfast stars 4_star name stars
0 finches_bed_and_breakfast type guesthouse name type
0 finches_bed_and_breakfast choice 2 name choice
0 finches_bed_and_breakfast ref y113fev7 name ref
1 i need a hotel in the south with free wifi .==i have a cheap guesthouse , 2 moderately priced guesthouses , and 1 expensive hotel - do you have a preference ?==can you tell me if the cheap one has a star rating ?==yes , that would be rosa_'_s_bed_and_breakfast . it has a 4_star rating and offers free wifi and parking . would you like me to book you a room ?==yes , please book a room for 5 people .==what day and how long should i book this for ?==please book it on thursday , for 5 people , and 3 days .==your booking was successful . reference numbr is y113fev7 . can i assist you with anything else today ?==that will be all , thank you .==you ' re welcome . enjoy your time in cambridge !==[]

0 allenbell address 517a_coldham_lane name address
0 allenbell area east name area
0 allenbell phone 01223210353 name phone
0 allenbell postcode cb13js name postcode
0 allenbell pricerange cheap name pricerange
0 allenbell stars 4_star name stars
0 allenbell type guesthouse name type
0 the_lensfield_hotel address 53-57_lensfield_road name address
0 the_lensfield_hotel area south name area
0 the_lensfield_hotel phone 01223355017 name phone
0 the_lensfield_hotel postcode cb21en name postcode
0 the_lensfield_hotel pricerange expensive name pricerange
0 the_lensfield_hotel stars 3_star name stars
0 the_lensfield_hotel type hotel name type
0 alexander_bed_and_breakfast address 56_saint_barnabas_road name address
0 alexander_bed_and_breakfast area centre name area
0 alexander_bed_and_breakfast phone 01223525725 name phone
0 alexander_bed_and_breakfast postcode cb12de name postcode
0 alexander_bed_and_breakfast pricerange cheap name pricerange
0 alexander_bed_and_breakfast stars 4_star name stars
0 alexander_bed_and_breakfast type guesthouse name type
0 acorn_guest_house address 154_chesterton_road name address
0 acorn_guest_house area north name area
0 acorn_guest_house phone 01223353888 name phone
0 acorn_guest_house postcode cb41da name postcode
0 acorn_guest_house pricerange moderate name pricerange
0 acorn_guest_house stars 4_star name stars
0 acorn_guest_house type guesthouse name type
0 bridge_guest_house address 151_hills_road name address
0 bridge_guest_house area south name area
0 bridge_guest_house phone 01223247942 name phone
0 bridge_guest_house postcode cb28rj name postcode
0 bridge_guest_house pricerange moderate name pricerange
0 bridge_guest_house stars 3_star name stars
0 bridge_guest_house type guesthouse name type
0 alpha-milton_guest_house address 63_milton_road name address
0 alpha-milton_guest_house area north name area
0 alpha-milton_guest_house phone 01223311625 name phone
0 alpha-milton_guest_house postcode cb41xa name postcode
0 alpha-milton_guest_house pricerange moderate name pricerange
0 alpha-milton_guest_house stars 3_star name stars
0 alpha-milton_guest_house type guesthouse name type
0 a_and_b_guest_house address 124_tenison_road name address
0 a_and_b_guest_house area east name area
0 a_and_b_guest_house phone 01223315702 name phone
0 a_and_b_guest_house postcode cb12dp name postcode
0 a_and_b_guest_house pricerange moderate name pricerange
0 a_and_b_guest_house stars 4_star name stars
0 a_and_b_guest_house type guesthouse name type
1 i am looking for a 3_star hotel on the south side of town please .==the_lensfield_hotel is available if you would like to book there just let me know .==['the_lensfield_hotel']

0 allenbell address 517a_coldham_lane name address
0 allenbell area east name area
0 allenbell phone 01223210353 name phone
0 allenbell postcode cb13js name postcode
0 allenbell pricerange cheap name pricerange
0 allenbell stars 4_star name stars
0 allenbell type guesthouse name type
0 the_lensfield_hotel address 53-57_lensfield_road name address
0 the_lensfield_hotel area south name area
0 the_lensfield_hotel phone 01223355017 name phone
0 the_lensfield_hotel postcode cb21en name postcode
0 the_lensfield_hotel pricerange expensive name pricerange
0 the_lensfield_hotel stars 3_star name stars
0 the_lensfield_hotel type hotel name type
0 alexander_bed_and_breakfast address 56_saint_barnabas_road name address
0 alexander_bed_and_breakfast area centre name area
0 alexander_bed_and_breakfast phone 01223525725 name phone
0 alexander_bed_and_breakfast postcode cb12de name postcode
0 alexander_bed_and_breakfast pricerange cheap name pricerange
0 alexander_bed_and_breakfast stars 4_star name stars
0 alexander_bed_and_breakfast type guesthouse name type
0 acorn_guest_house address 154_chesterton_road name address
0 acorn_guest_house area north name area
0 acorn_guest_house phone 01223353888 name phone
0 acorn_guest_house postcode cb41da name postcode
0 acorn_guest_house pricerange moderate name pricerange
0 acorn_guest_house stars 4_star name stars
0 acorn_guest_house type guesthouse name type
0 bridge_guest_house address 151_hills_road name address
0 bridge_guest_house area south name area
0 bridge_guest_house phone 01223247942 name phone
0 bridge_guest_house postcode cb28rj name postcode
0 bridge_guest_house pricerange moderate name pricerange
0 bridge_guest_house stars 3_star name stars
0 bridge_guest_house type guesthouse name type
0 alpha-milton_guest_house address 63_milton_road name address
0 alpha-milton_guest_house area north name area
0 alpha-milton_guest_house phone 01223311625 name phone
0 alpha-milton_guest_house postcode cb41xa name postcode
0 alpha-milton_guest_house pricerange moderate name pricerange
0 alpha-milton_guest_house stars 3_star name stars
0 alpha-milton_guest_house type guesthouse name type
0 a_and_b_guest_house address 124_tenison_road name address
0 a_and_b_guest_house area east name area
0 a_and_b_guest_house phone 01223315702 name phone
0 a_and_b_guest_house postcode cb12dp name postcode
0 a_and_b_guest_house pricerange moderate name pricerange
0 a_and_b_guest_house stars 4_star name stars
0 a_and_b_guest_house type guesthouse name type
1 i am looking for a 3_star hotel on the south side of town please .==the_lensfield_hotel is available if you would like to book there just let me know .==is it in the cheap price range ?==i can get you into the bridge_guest_house . it is rated with 3_star and has both internet and parking amenitites .==['3_star', 'bridge_guest_house']

0 allenbell address 517a_coldham_lane name address
0 allenbell area east name area
0 allenbell phone 01223210353 name phone
0 allenbell postcode cb13js name postcode
0 allenbell pricerange cheap name pricerange
0 allenbell stars 4_star name stars
0 allenbell type guesthouse name type
0 the_lensfield_hotel address 53-57_lensfield_road name address
0 the_lensfield_hotel area south name area
0 the_lensfield_hotel phone 01223355017 name phone
0 the_lensfield_hotel postcode cb21en name postcode
0 the_lensfield_hotel pricerange expensive name pricerange
0 the_lensfield_hotel stars 3_star name stars
0 the_lensfield_hotel type hotel name type
0 alexander_bed_and_breakfast address 56_saint_barnabas_road name address
0 alexander_bed_and_breakfast area centre name area
0 alexander_bed_and_breakfast phone 01223525725 name phone
0 alexander_bed_and_breakfast postcode cb12de name postcode
0 alexander_bed_and_breakfast pricerange cheap name pricerange
0 alexander_bed_and_breakfast stars 4_star name stars
0 alexander_bed_and_breakfast type guesthouse name type
0 acorn_guest_house address 154_chesterton_road name address
0 acorn_guest_house area north name area
0 acorn_guest_house phone 01223353888 name phone
0 acorn_guest_house postcode cb41da name postcode
0 acorn_guest_house pricerange moderate name pricerange
0 acorn_guest_house stars 4_star name stars
0 acorn_guest_house type guesthouse name type
0 bridge_guest_house address 151_hills_road name address
0 bridge_guest_house area south name area
0 bridge_guest_house phone 01223247942 name phone
0 bridge_guest_house postcode cb28rj name postcode
0 bridge_guest_house pricerange moderate name pricerange
0 bridge_guest_house stars 3_star name stars
0 bridge_guest_house type guesthouse name type
0 alpha-milton_guest_house address 63_milton_road name address
0 alpha-milton_guest_house area north name area
0 alpha-milton_guest_house phone 01223311625 name phone
0 alpha-milton_guest_house postcode cb41xa name postcode
0 alpha-milton_guest_house pricerange moderate name pricerange
0 alpha-milton_guest_house stars 3_star name stars
0 alpha-milton_guest_house type guesthouse name type
0 a_and_b_guest_house address 124_tenison_road name address
0 a_and_b_guest_house area east name area
0 a_and_b_guest_house phone 01223315702 name phone
0 a_and_b_guest_house postcode cb12dp name postcode
0 a_and_b_guest_house pricerange moderate name pricerange
0 a_and_b_guest_house stars 4_star name stars
0 a_and_b_guest_house type guesthouse name type
1 i am looking for a 3_star hotel on the south side of town please .==the_lensfield_hotel is available if you would like to book there just let me know .==is it in the cheap price range ?==i can get you into the bridge_guest_house . it is rated with 3_star and has both internet and parking amenitites .==is that in the cheap price range ?==unfortunately no . would you be willing to expand your price range ?==[]

0 allenbell address 517a_coldham_lane name address
0 allenbell area east name area
0 allenbell phone 01223210353 name phone
0 allenbell postcode cb13js name postcode
0 allenbell pricerange cheap name pricerange
0 allenbell stars 4_star name stars
0 allenbell type guesthouse name type
0 the_lensfield_hotel address 53-57_lensfield_road name address
0 the_lensfield_hotel area south name area
0 the_lensfield_hotel phone 01223355017 name phone
0 the_lensfield_hotel postcode cb21en name postcode
0 the_lensfield_hotel pricerange expensive name pricerange
0 the_lensfield_hotel stars 3_star name stars
0 the_lensfield_hotel type hotel name type
0 alexander_bed_and_breakfast address 56_saint_barnabas_road name address
0 alexander_bed_and_breakfast area centre name area
0 alexander_bed_and_breakfast phone 01223525725 name phone
0 alexander_bed_and_breakfast postcode cb12de name postcode
0 alexander_bed_and_breakfast pricerange cheap name pricerange
0 alexander_bed_and_breakfast stars 4_star name stars
0 alexander_bed_and_breakfast type guesthouse name type
0 acorn_guest_house address 154_chesterton_road name address
0 acorn_guest_house area north name area
0 acorn_guest_house phone 01223353888 name phone
0 acorn_guest_house postcode cb41da name postcode
0 acorn_guest_house pricerange moderate name pricerange
0 acorn_guest_house stars 4_star name stars
0 acorn_guest_house type guesthouse name type
0 bridge_guest_house address 151_hills_road name address
0 bridge_guest_house area south name area
0 bridge_guest_house phone 01223247942 name phone
0 bridge_guest_house postcode cb28rj name postcode
0 bridge_guest_house pricerange moderate name pricerange
0 bridge_guest_house stars 3_star name stars
0 bridge_guest_house type guesthouse name type
0 alpha-milton_guest_house address 63_milton_road name address
0 alpha-milton_guest_house area north name area
0 alpha-milton_guest_house phone 01223311625 name phone
0 alpha-milton_guest_house postcode cb41xa name postcode
0 alpha-milton_guest_house pricerange moderate name pricerange
0 alpha-milton_guest_house stars 3_star name stars
0 alpha-milton_guest_house type guesthouse name type
0 a_and_b_guest_house address 124_tenison_road name address
0 a_and_b_guest_house area east name area
0 a_and_b_guest_house phone 01223315702 name phone
0 a_and_b_guest_house postcode cb12dp name postcode
0 a_and_b_guest_house pricerange moderate name pricerange
0 a_and_b_guest_house stars 4_star name stars
0 a_and_b_guest_house type guesthouse name type
1 i am looking for a 3_star hotel on the south side of town please .==the_lensfield_hotel is available if you would like to book there just let me know .==is it in the cheap price range ?==i can get you into the bridge_guest_house . it is rated with 3_star and has both internet and parking amenitites .==is that in the cheap price range ?==unfortunately no . would you be willing to expand your price range ?==sure , how about one in the expensive range ?==certainly i have the_lensfield_hotel and it is considered expensive . shall i book that for you ?==['expensive', 'the_lensfield_hotel']

0 allenbell address 517a_coldham_lane name address
0 allenbell area east name area
0 allenbell phone 01223210353 name phone
0 allenbell postcode cb13js name postcode
0 allenbell pricerange cheap name pricerange
0 allenbell stars 4_star name stars
0 allenbell type guesthouse name type
0 the_lensfield_hotel address 53-57_lensfield_road name address
0 the_lensfield_hotel area south name area
0 the_lensfield_hotel phone 01223355017 name phone
0 the_lensfield_hotel postcode cb21en name postcode
0 the_lensfield_hotel pricerange expensive name pricerange
0 the_lensfield_hotel stars 3_star name stars
0 the_lensfield_hotel type hotel name type
0 alexander_bed_and_breakfast address 56_saint_barnabas_road name address
0 alexander_bed_and_breakfast area centre name area
0 alexander_bed_and_breakfast phone 01223525725 name phone
0 alexander_bed_and_breakfast postcode cb12de name postcode
0 alexander_bed_and_breakfast pricerange cheap name pricerange
0 alexander_bed_and_breakfast stars 4_star name stars
0 alexander_bed_and_breakfast type guesthouse name type
0 acorn_guest_house address 154_chesterton_road name address
0 acorn_guest_house area north name area
0 acorn_guest_house phone 01223353888 name phone
0 acorn_guest_house postcode cb41da name postcode
0 acorn_guest_house pricerange moderate name pricerange
0 acorn_guest_house stars 4_star name stars
0 acorn_guest_house type guesthouse name type
0 bridge_guest_house address 151_hills_road name address
0 bridge_guest_house area south name area
0 bridge_guest_house phone 01223247942 name phone
0 bridge_guest_house postcode cb28rj name postcode
0 bridge_guest_house pricerange moderate name pricerange
0 bridge_guest_house stars 3_star name stars
0 bridge_guest_house type guesthouse name type
0 alpha-milton_guest_house address 63_milton_road name address
0 alpha-milton_guest_house area north name area
0 alpha-milton_guest_house phone 01223311625 name phone
0 alpha-milton_guest_house postcode cb41xa name postcode
0 alpha-milton_guest_house pricerange moderate name pricerange
0 alpha-milton_guest_house stars 3_star name stars
0 alpha-milton_guest_house type guesthouse name type
0 a_and_b_guest_house address 124_tenison_road name address
0 a_and_b_guest_house area east name area
0 a_and_b_guest_house phone 01223315702 name phone
0 a_and_b_guest_house postcode cb12dp name postcode
0 a_and_b_guest_house pricerange moderate name pricerange
0 a_and_b_guest_house stars 4_star name stars
0 a_and_b_guest_house type guesthouse name type
1 i am looking for a 3_star hotel on the south side of town please .==the_lensfield_hotel is available if you would like to book there just let me know .==is it in the cheap price range ?==i can get you into the bridge_guest_house . it is rated with 3_star and has both internet and parking amenitites .==is that in the cheap price range ?==unfortunately no . would you be willing to expand your price range ?==sure , how about one in the expensive range ?==certainly i have the_lensfield_hotel and it is considered expensive . shall i book that for you ?==can you tell me what type of accommodation this is ?==the type of hotel is a regular hotel that is rated 3_star and has both free parking and internet connectivity amenities . could i help you with booking ?==['3_star', 'hotel']

0 allenbell address 517a_coldham_lane name address
0 allenbell area east name area
0 allenbell phone 01223210353 name phone
0 allenbell postcode cb13js name postcode
0 allenbell pricerange cheap name pricerange
0 allenbell stars 4_star name stars
0 allenbell type guesthouse name type
0 the_lensfield_hotel address 53-57_lensfield_road name address
0 the_lensfield_hotel area south name area
0 the_lensfield_hotel phone 01223355017 name phone
0 the_lensfield_hotel postcode cb21en name postcode
0 the_lensfield_hotel pricerange expensive name pricerange
0 the_lensfield_hotel stars 3_star name stars
0 the_lensfield_hotel type hotel name type
0 alexander_bed_and_breakfast address 56_saint_barnabas_road name address
0 alexander_bed_and_breakfast area centre name area
0 alexander_bed_and_breakfast phone 01223525725 name phone
0 alexander_bed_and_breakfast postcode cb12de name postcode
0 alexander_bed_and_breakfast pricerange cheap name pricerange
0 alexander_bed_and_breakfast stars 4_star name stars
0 alexander_bed_and_breakfast type guesthouse name type
0 acorn_guest_house address 154_chesterton_road name address
0 acorn_guest_house area north name area
0 acorn_guest_house phone 01223353888 name phone
0 acorn_guest_house postcode cb41da name postcode
0 acorn_guest_house pricerange moderate name pricerange
0 acorn_guest_house stars 4_star name stars
0 acorn_guest_house type guesthouse name type
0 bridge_guest_house address 151_hills_road name address
0 bridge_guest_house area south name area
0 bridge_guest_house phone 01223247942 name phone
0 bridge_guest_house postcode cb28rj name postcode
0 bridge_guest_house pricerange moderate name pricerange
0 bridge_guest_house stars 3_star name stars
0 bridge_guest_house type guesthouse name type
0 alpha-milton_guest_house address 63_milton_road name address
0 alpha-milton_guest_house area north name area
0 alpha-milton_guest_house phone 01223311625 name phone
0 alpha-milton_guest_house postcode cb41xa name postcode
0 alpha-milton_guest_house pricerange moderate name pricerange
0 alpha-milton_guest_house stars 3_star name stars
0 alpha-milton_guest_house type guesthouse name type
0 a_and_b_guest_house address 124_tenison_road name address
0 a_and_b_guest_house area east name area
0 a_and_b_guest_house phone 01223315702 name phone
0 a_and_b_guest_house postcode cb12dp name postcode
0 a_and_b_guest_house pricerange moderate name pricerange
0 a_and_b_guest_house stars 4_star name stars
0 a_and_b_guest_house type guesthouse name type
1 i am looking for a 3_star hotel on the south side of town please .==the_lensfield_hotel is available if you would like to book there just let me know .==is it in the cheap price range ?==i can get you into the bridge_guest_house . it is rated with 3_star and has both internet and parking amenitites .==is that in the cheap price range ?==unfortunately no . would you be willing to expand your price range ?==sure , how about one in the expensive range ?==certainly i have the_lensfield_hotel and it is considered expensive . shall i book that for you ?==can you tell me what type of accommodation this is ?==the type of hotel is a regular hotel that is rated 3_star and has both free parking and internet connectivity amenities . could i help you with booking ?==yes please . i need to book a room for three days starting on tuesday .==how many people am i making the reservation for ?==[]

0 allenbell address 517a_coldham_lane name address
0 allenbell area east name area
0 allenbell phone 01223210353 name phone
0 allenbell postcode cb13js name postcode
0 allenbell pricerange cheap name pricerange
0 allenbell stars 4_star name stars
0 allenbell type guesthouse name type
0 the_lensfield_hotel address 53-57_lensfield_road name address
0 the_lensfield_hotel area south name area
0 the_lensfield_hotel phone 01223355017 name phone
0 the_lensfield_hotel postcode cb21en name postcode
0 the_lensfield_hotel pricerange expensive name pricerange
0 the_lensfield_hotel stars 3_star name stars
0 the_lensfield_hotel type hotel name type
0 alexander_bed_and_breakfast address 56_saint_barnabas_road name address
0 alexander_bed_and_breakfast area centre name area
0 alexander_bed_and_breakfast phone 01223525725 name phone
0 alexander_bed_and_breakfast postcode cb12de name postcode
0 alexander_bed_and_breakfast pricerange cheap name pricerange
0 alexander_bed_and_breakfast stars 4_star name stars
0 alexander_bed_and_breakfast type guesthouse name type
0 acorn_guest_house address 154_chesterton_road name address
0 acorn_guest_house area north name area
0 acorn_guest_house phone 01223353888 name phone
0 acorn_guest_house postcode cb41da name postcode
0 acorn_guest_house pricerange moderate name pricerange
0 acorn_guest_house stars 4_star name stars
0 acorn_guest_house type guesthouse name type
0 bridge_guest_house address 151_hills_road name address
0 bridge_guest_house area south name area
0 bridge_guest_house phone 01223247942 name phone
0 bridge_guest_house postcode cb28rj name postcode
0 bridge_guest_house pricerange moderate name pricerange
0 bridge_guest_house stars 3_star name stars
0 bridge_guest_house type guesthouse name type
0 alpha-milton_guest_house address 63_milton_road name address
0 alpha-milton_guest_house area north name area
0 alpha-milton_guest_house phone 01223311625 name phone
0 alpha-milton_guest_house postcode cb41xa name postcode
0 alpha-milton_guest_house pricerange moderate name pricerange
0 alpha-milton_guest_house stars 3_star name stars
0 alpha-milton_guest_house type guesthouse name type
0 a_and_b_guest_house address 124_tenison_road name address
0 a_and_b_guest_house area east name area
0 a_and_b_guest_house phone 01223315702 name phone
0 a_and_b_guest_house postcode cb12dp name postcode
0 a_and_b_guest_house pricerange moderate name pricerange
0 a_and_b_guest_house stars 4_star name stars
0 a_and_b_guest_house type guesthouse name type
1 i am looking for a 3_star hotel on the south side of town please .==the_lensfield_hotel is available if you would like to book there just let me know .==is it in the cheap price range ?==i can get you into the bridge_guest_house . it is rated with 3_star and has both internet and parking amenitites .==is that in the cheap price range ?==unfortunately no . would you be willing to expand your price range ?==sure , how about one in the expensive range ?==certainly i have the_lensfield_hotel and it is considered expensive . shall i book that for you ?==can you tell me what type of accommodation this is ?==the type of hotel is a regular hotel that is rated 3_star and has both free parking and internet connectivity amenities . could i help you with booking ?==yes please . i need to book a room for three days starting on tuesday .==how many people am i making the reservation for ?==make a reservation for one .==just to verify , you wanted a room at the_lensfield_hotel for tuesday with one guest and a 3 night stay ? is that correct ?==['the_lensfield_hotel']

0 allenbell address 517a_coldham_lane name address
0 allenbell area east name area
0 allenbell phone 01223210353 name phone
0 allenbell postcode cb13js name postcode
0 allenbell pricerange cheap name pricerange
0 allenbell stars 4_star name stars
0 allenbell type guesthouse name type
0 the_lensfield_hotel address 53-57_lensfield_road name address
0 the_lensfield_hotel area south name area
0 the_lensfield_hotel phone 01223355017 name phone
0 the_lensfield_hotel postcode cb21en name postcode
0 the_lensfield_hotel pricerange expensive name pricerange
0 the_lensfield_hotel stars 3_star name stars
0 the_lensfield_hotel type hotel name type
0 alexander_bed_and_breakfast address 56_saint_barnabas_road name address
0 alexander_bed_and_breakfast area centre name area
0 alexander_bed_and_breakfast phone 01223525725 name phone
0 alexander_bed_and_breakfast postcode cb12de name postcode
0 alexander_bed_and_breakfast pricerange cheap name pricerange
0 alexander_bed_and_breakfast stars 4_star name stars
0 alexander_bed_and_breakfast type guesthouse name type
0 acorn_guest_house address 154_chesterton_road name address
0 acorn_guest_house area north name area
0 acorn_guest_house phone 01223353888 name phone
0 acorn_guest_house postcode cb41da name postcode
0 acorn_guest_house pricerange moderate name pricerange
0 acorn_guest_house stars 4_star name stars
0 acorn_guest_house type guesthouse name type
0 bridge_guest_house address 151_hills_road name address
0 bridge_guest_house area south name area
0 bridge_guest_house phone 01223247942 name phone
0 bridge_guest_house postcode cb28rj name postcode
0 bridge_guest_house pricerange moderate name pricerange
0 bridge_guest_house stars 3_star name stars
0 bridge_guest_house type guesthouse name type
0 alpha-milton_guest_house address 63_milton_road name address
0 alpha-milton_guest_house area north name area
0 alpha-milton_guest_house phone 01223311625 name phone
0 alpha-milton_guest_house postcode cb41xa name postcode
0 alpha-milton_guest_house pricerange moderate name pricerange
0 alpha-milton_guest_house stars 3_star name stars
0 alpha-milton_guest_house type guesthouse name type
0 a_and_b_guest_house address 124_tenison_road name address
0 a_and_b_guest_house area east name area
0 a_and_b_guest_house phone 01223315702 name phone
0 a_and_b_guest_house postcode cb12dp name postcode
0 a_and_b_guest_house pricerange moderate name pricerange
0 a_and_b_guest_house stars 4_star name stars
0 a_and_b_guest_house type guesthouse name type
1 i am looking for a 3_star hotel on the south side of town please .==the_lensfield_hotel is available if you would like to book there just let me know .==is it in the cheap price range ?==i can get you into the bridge_guest_house . it is rated with 3_star and has both internet and parking amenitites .==is that in the cheap price range ?==unfortunately no . would you be willing to expand your price range ?==sure , how about one in the expensive range ?==certainly i have the_lensfield_hotel and it is considered expensive . shall i book that for you ?==can you tell me what type of accommodation this is ?==the type of hotel is a regular hotel that is rated 3_star and has both free parking and internet connectivity amenities . could i help you with booking ?==yes please . i need to book a room for three days starting on tuesday .==how many people am i making the reservation for ?==make a reservation for one .==just to verify , you wanted a room at the_lensfield_hotel for tuesday with one guest and a 3 night stay ? is that correct ?==actually nevermind , i don ' t need to make a reservation right now . thanks anyway .==alright , is there anything else i can do for you today ?==[]

0 allenbell address 517a_coldham_lane name address
0 allenbell area east name area
0 allenbell phone 01223210353 name phone
0 allenbell postcode cb13js name postcode
0 allenbell pricerange cheap name pricerange
0 allenbell stars 4_star name stars
0 allenbell type guesthouse name type
0 the_lensfield_hotel address 53-57_lensfield_road name address
0 the_lensfield_hotel area south name area
0 the_lensfield_hotel phone 01223355017 name phone
0 the_lensfield_hotel postcode cb21en name postcode
0 the_lensfield_hotel pricerange expensive name pricerange
0 the_lensfield_hotel stars 3_star name stars
0 the_lensfield_hotel type hotel name type
0 alexander_bed_and_breakfast address 56_saint_barnabas_road name address
0 alexander_bed_and_breakfast area centre name area
0 alexander_bed_and_breakfast phone 01223525725 name phone
0 alexander_bed_and_breakfast postcode cb12de name postcode
0 alexander_bed_and_breakfast pricerange cheap name pricerange
0 alexander_bed_and_breakfast stars 4_star name stars
0 alexander_bed_and_breakfast type guesthouse name type
0 acorn_guest_house address 154_chesterton_road name address
0 acorn_guest_house area north name area
0 acorn_guest_house phone 01223353888 name phone
0 acorn_guest_house postcode cb41da name postcode
0 acorn_guest_house pricerange moderate name pricerange
0 acorn_guest_house stars 4_star name stars
0 acorn_guest_house type guesthouse name type
0 bridge_guest_house address 151_hills_road name address
0 bridge_guest_house area south name area
0 bridge_guest_house phone 01223247942 name phone
0 bridge_guest_house postcode cb28rj name postcode
0 bridge_guest_house pricerange moderate name pricerange
0 bridge_guest_house stars 3_star name stars
0 bridge_guest_house type guesthouse name type
0 alpha-milton_guest_house address 63_milton_road name address
0 alpha-milton_guest_house area north name area
0 alpha-milton_guest_house phone 01223311625 name phone
0 alpha-milton_guest_house postcode cb41xa name postcode
0 alpha-milton_guest_house pricerange moderate name pricerange
0 alpha-milton_guest_house stars 3_star name stars
0 alpha-milton_guest_house type guesthouse name type
0 a_and_b_guest_house address 124_tenison_road name address
0 a_and_b_guest_house area east name area
0 a_and_b_guest_house phone 01223315702 name phone
0 a_and_b_guest_house postcode cb12dp name postcode
0 a_and_b_guest_house pricerange moderate name pricerange
0 a_and_b_guest_house stars 4_star name stars
0 a_and_b_guest_house type guesthouse name type
1 i am looking for a 3_star hotel on the south side of town please .==the_lensfield_hotel is available if you would like to book there just let me know .==is it in the cheap price range ?==i can get you into the bridge_guest_house . it is rated with 3_star and has both internet and parking amenitites .==is that in the cheap price range ?==unfortunately no . would you be willing to expand your price range ?==sure , how about one in the expensive range ?==certainly i have the_lensfield_hotel and it is considered expensive . shall i book that for you ?==can you tell me what type of accommodation this is ?==the type of hotel is a regular hotel that is rated 3_star and has both free parking and internet connectivity amenities . could i help you with booking ?==yes please . i need to book a room for three days starting on tuesday .==how many people am i making the reservation for ?==make a reservation for one .==just to verify , you wanted a room at the_lensfield_hotel for tuesday with one guest and a 3 night stay ? is that correct ?==actually nevermind , i don ' t need to make a reservation right now . thanks anyway .==alright , is there anything else i can do for you today ?==no , that ' s all i need . thank you !==very well , have a great day and feel free to call us back when you are ready to book .==[]

0 mumford_theatre address anglia_ruskin_enterprise_,_east_road name address
0 mumford_theatre area centre name area
0 mumford_theatre phone 08451962320 name phone
0 mumford_theatre postcode cb11pt name postcode
0 mumford_theatre pricerange <dontknow> name pricerange
0 mumford_theatre type theatre name type
0 mumford_theatre choice 4 name choice
0 cambridge_arts_theatre address 6_saint_edward_'_s_passage name address
0 cambridge_arts_theatre area centre name area
0 cambridge_arts_theatre phone 01223503333 name phone
0 cambridge_arts_theatre postcode cb23pj name postcode
0 cambridge_arts_theatre pricerange <dontknow> name pricerange
0 cambridge_arts_theatre type theatre name type
0 cambridge_arts_theatre choice 4 name choice
0 abbey_pool_and_astroturf_pitch address pool_way_,_whitehill_road_,_off_newmarket_road name address
0 abbey_pool_and_astroturf_pitch area east name area
0 abbey_pool_and_astroturf_pitch phone 01223902088 name phone
0 abbey_pool_and_astroturf_pitch postcode cb58nt name postcode
0 abbey_pool_and_astroturf_pitch pricerange <dontknow> name pricerange
0 abbey_pool_and_astroturf_pitch type swimmingpool name type
0 abbey_pool_and_astroturf_pitch choice 4 name choice
0 cambridge_arts_theatre address 6_saint_edward_'_s_passage name address
0 cambridge_arts_theatre area centre name area
0 cambridge_arts_theatre phone 01223503333 name phone
0 cambridge_arts_theatre postcode cb23pj name postcode
0 cambridge_arts_theatre pricerange <dontknow> name pricerange
0 cambridge_arts_theatre type theatre name type
0 adc_theatre address park_street name address
0 adc_theatre area centre name area
0 adc_theatre phone 01223300085 name phone
0 adc_theatre postcode cb58as name postcode
0 adc_theatre pricerange <dontknow> name pricerange
0 adc_theatre type theatre name type
0 adc_theatre choice 4 name choice
0 all_saints_church address jesus_lane name address
0 all_saints_church area centre name area
0 all_saints_church phone 01223452587 name phone
0 all_saints_church postcode cb58bs name postcode
0 all_saints_church pricerange free name pricerange
0 all_saints_church type architecture name type
0 all_saints_church choice 4 name choice
0 the_cambridge_corn_exchange address wheeler_street name address
0 the_cambridge_corn_exchange area centre name area
0 the_cambridge_corn_exchange phone 01223357851 name phone
0 the_cambridge_corn_exchange postcode cb23qe name postcode
0 the_cambridge_corn_exchange pricerange <dontknow> name pricerange
0 the_cambridge_corn_exchange type theatre name type
0 the_cambridge_corn_exchange choice 4 name choice
1 i ' m looking for some entertainment in the center of town .==i am very sorry there are no results for entertainment in the centre area , would you like to try another area or different attraction ?==['centre']

0 mumford_theatre address anglia_ruskin_enterprise_,_east_road name address
0 mumford_theatre area centre name area
0 mumford_theatre phone 08451962320 name phone
0 mumford_theatre postcode cb11pt name postcode
0 mumford_theatre pricerange <dontknow> name pricerange
0 mumford_theatre type theatre name type
0 mumford_theatre choice 4 name choice
0 cambridge_arts_theatre address 6_saint_edward_'_s_passage name address
0 cambridge_arts_theatre area centre name area
0 cambridge_arts_theatre phone 01223503333 name phone
0 cambridge_arts_theatre postcode cb23pj name postcode
0 cambridge_arts_theatre pricerange <dontknow> name pricerange
0 cambridge_arts_theatre type theatre name type
0 cambridge_arts_theatre choice 4 name choice
0 abbey_pool_and_astroturf_pitch address pool_way_,_whitehill_road_,_off_newmarket_road name address
0 abbey_pool_and_astroturf_pitch area east name area
0 abbey_pool_and_astroturf_pitch phone 01223902088 name phone
0 abbey_pool_and_astroturf_pitch postcode cb58nt name postcode
0 abbey_pool_and_astroturf_pitch pricerange <dontknow> name pricerange
0 abbey_pool_and_astroturf_pitch type swimmingpool name type
0 abbey_pool_and_astroturf_pitch choice 4 name choice
0 cambridge_arts_theatre address 6_saint_edward_'_s_passage name address
0 cambridge_arts_theatre area centre name area
0 cambridge_arts_theatre phone 01223503333 name phone
0 cambridge_arts_theatre postcode cb23pj name postcode
0 cambridge_arts_theatre pricerange <dontknow> name pricerange
0 cambridge_arts_theatre type theatre name type
0 adc_theatre address park_street name address
0 adc_theatre area centre name area
0 adc_theatre phone 01223300085 name phone
0 adc_theatre postcode cb58as name postcode
0 adc_theatre pricerange <dontknow> name pricerange
0 adc_theatre type theatre name type
0 adc_theatre choice 4 name choice
0 all_saints_church address jesus_lane name address
0 all_saints_church area centre name area
0 all_saints_church phone 01223452587 name phone
0 all_saints_church postcode cb58bs name postcode
0 all_saints_church pricerange free name pricerange
0 all_saints_church type architecture name type
0 all_saints_church choice 4 name choice
0 the_cambridge_corn_exchange address wheeler_street name address
0 the_cambridge_corn_exchange area centre name area
0 the_cambridge_corn_exchange phone 01223357851 name phone
0 the_cambridge_corn_exchange postcode cb23qe name postcode
0 the_cambridge_corn_exchange pricerange <dontknow> name pricerange
0 the_cambridge_corn_exchange type theatre name type
0 the_cambridge_corn_exchange choice 4 name choice
1 i ' m looking for some entertainment in the center of town .==i am very sorry there are no results for entertainment in the centre area , would you like to try another area or different attraction ?==how about a theatre ?==there are 4 theatres located in the centre of town . how does cambridge_arts_theatre sound ?==['cambridge_arts_theatre', '4', 'centre']

0 mumford_theatre address anglia_ruskin_enterprise_,_east_road name address
0 mumford_theatre area centre name area
0 mumford_theatre phone 08451962320 name phone
0 mumford_theatre postcode cb11pt name postcode
0 mumford_theatre pricerange <dontknow> name pricerange
0 mumford_theatre type theatre name type
0 mumford_theatre choice 4 name choice
0 cambridge_arts_theatre address 6_saint_edward_'_s_passage name address
0 cambridge_arts_theatre area centre name area
0 cambridge_arts_theatre phone 01223503333 name phone
0 cambridge_arts_theatre postcode cb23pj name postcode
0 cambridge_arts_theatre pricerange <dontknow> name pricerange
0 cambridge_arts_theatre type theatre name type
0 cambridge_arts_theatre choice 4 name choice
0 abbey_pool_and_astroturf_pitch address pool_way_,_whitehill_road_,_off_newmarket_road name address
0 abbey_pool_and_astroturf_pitch area east name area
0 abbey_pool_and_astroturf_pitch phone 01223902088 name phone
0 abbey_pool_and_astroturf_pitch postcode cb58nt name postcode
0 abbey_pool_and_astroturf_pitch pricerange <dontknow> name pricerange
0 abbey_pool_and_astroturf_pitch type swimmingpool name type
0 abbey_pool_and_astroturf_pitch choice 4 name choice
0 cambridge_arts_theatre address 6_saint_edward_'_s_passage name address
0 cambridge_arts_theatre area centre name area
0 cambridge_arts_theatre phone 01223503333 name phone
0 cambridge_arts_theatre postcode cb23pj name postcode
0 cambridge_arts_theatre pricerange <dontknow> name pricerange
0 cambridge_arts_theatre type theatre name type
0 adc_theatre address park_street name address
0 adc_theatre area centre name area
0 adc_theatre phone 01223300085 name phone
0 adc_theatre postcode cb58as name postcode
0 adc_theatre pricerange <dontknow> name pricerange
0 adc_theatre type theatre name type
0 adc_theatre choice 4 name choice
0 all_saints_church address jesus_lane name address
0 all_saints_church area centre name area
0 all_saints_church phone 01223452587 name phone
0 all_saints_church postcode cb58bs name postcode
0 all_saints_church pricerange free name pricerange
0 all_saints_church type architecture name type
0 all_saints_church choice 4 name choice
0 the_cambridge_corn_exchange address wheeler_street name address
0 the_cambridge_corn_exchange area centre name area
0 the_cambridge_corn_exchange phone 01223357851 name phone
0 the_cambridge_corn_exchange postcode cb23qe name postcode
0 the_cambridge_corn_exchange pricerange <dontknow> name pricerange
0 the_cambridge_corn_exchange type theatre name type
0 the_cambridge_corn_exchange choice 4 name choice
1 i ' m looking for some entertainment in the center of town .==i am very sorry there are no results for entertainment in the centre area , would you like to try another area or different attraction ?==how about a theatre ?==there are 4 theatres located in the centre of town . how does cambridge_arts_theatre sound ?==that sounds good , what ' s the phone number ?==the phone number for the cambridge_arts_theatre is 01223503333 . can i offer you any other information today ?==['cambridge_arts_theatre', '01223503333']

0 mumford_theatre address anglia_ruskin_enterprise_,_east_road name address
0 mumford_theatre area centre name area
0 mumford_theatre phone 08451962320 name phone
0 mumford_theatre postcode cb11pt name postcode
0 mumford_theatre pricerange <dontknow> name pricerange
0 mumford_theatre type theatre name type
0 mumford_theatre choice 4 name choice
0 cambridge_arts_theatre address 6_saint_edward_'_s_passage name address
0 cambridge_arts_theatre area centre name area
0 cambridge_arts_theatre phone 01223503333 name phone
0 cambridge_arts_theatre postcode cb23pj name postcode
0 cambridge_arts_theatre pricerange <dontknow> name pricerange
0 cambridge_arts_theatre type theatre name type
0 cambridge_arts_theatre choice 4 name choice
0 abbey_pool_and_astroturf_pitch address pool_way_,_whitehill_road_,_off_newmarket_road name address
0 abbey_pool_and_astroturf_pitch area east name area
0 abbey_pool_and_astroturf_pitch phone 01223902088 name phone
0 abbey_pool_and_astroturf_pitch postcode cb58nt name postcode
0 abbey_pool_and_astroturf_pitch pricerange <dontknow> name pricerange
0 abbey_pool_and_astroturf_pitch type swimmingpool name type
0 abbey_pool_and_astroturf_pitch choice 4 name choice
0 cambridge_arts_theatre address 6_saint_edward_'_s_passage name address
0 cambridge_arts_theatre area centre name area
0 cambridge_arts_theatre phone 01223503333 name phone
0 cambridge_arts_theatre postcode cb23pj name postcode
0 cambridge_arts_theatre pricerange <dontknow> name pricerange
0 cambridge_arts_theatre type theatre name type
0 adc_theatre address park_street name address
0 adc_theatre area centre name area
0 adc_theatre phone 01223300085 name phone
0 adc_theatre postcode cb58as name postcode
0 adc_theatre pricerange <dontknow> name pricerange
0 adc_theatre type theatre name type
0 adc_theatre choice 4 name choice
0 all_saints_church address jesus_lane name address
0 all_saints_church area centre name area
0 all_saints_church phone 01223452587 name phone
0 all_saints_church postcode cb58bs name postcode
0 all_saints_church pricerange free name pricerange
0 all_saints_church type architecture name type
0 all_saints_church choice 4 name choice
0 the_cambridge_corn_exchange address wheeler_street name address
0 the_cambridge_corn_exchange area centre name area
0 the_cambridge_corn_exchange phone 01223357851 name phone
0 the_cambridge_corn_exchange postcode cb23qe name postcode
0 the_cambridge_corn_exchange pricerange <dontknow> name pricerange
0 the_cambridge_corn_exchange type theatre name type
0 the_cambridge_corn_exchange choice 4 name choice
1 i ' m looking for some entertainment in the center of town .==i am very sorry there are no results for entertainment in the centre area , would you like to try another area or different attraction ?==how about a theatre ?==there are 4 theatres located in the centre of town . how does cambridge_arts_theatre sound ?==that sounds good , what ' s the phone number ?==the phone number for the cambridge_arts_theatre is 01223503333 . can i offer you any other information today ?==thank you , that ' s all i need right now . bye .==you ' re very welcome . goodbye .==[]

0 alexander_bed_and_breakfast address 56_saint_barnabas_road name address
0 alexander_bed_and_breakfast area centre name area
0 alexander_bed_and_breakfast phone 01223525725 name phone
0 alexander_bed_and_breakfast postcode cb12de name postcode
0 alexander_bed_and_breakfast pricerange cheap name pricerange
0 alexander_bed_and_breakfast stars 4_star name stars
0 alexander_bed_and_breakfast type guesthouse name type
0 alexander_bed_and_breakfast ref n3cvyhhj name ref
0 acorn_guest_house address 154_chesterton_road name address
0 acorn_guest_house area north name area
0 acorn_guest_house phone 01223353888 name phone
0 acorn_guest_house postcode cb41da name postcode
0 acorn_guest_house pricerange moderate name pricerange
0 acorn_guest_house stars 4_star name stars
0 acorn_guest_house type guesthouse name type
0 acorn_guest_house ref n3cvyhhj name ref
0 arbury_lodge_guesthouse address 82_arbury_road name address
0 arbury_lodge_guesthouse area north name area
0 arbury_lodge_guesthouse phone 01223364319 name phone
0 arbury_lodge_guesthouse postcode cb42je name postcode
0 arbury_lodge_guesthouse pricerange moderate name pricerange
0 arbury_lodge_guesthouse stars 4_star name stars
0 arbury_lodge_guesthouse type guesthouse name type
0 arbury_lodge_guesthouse address 82_arbury_road name address
0 arbury_lodge_guesthouse area north name area
0 arbury_lodge_guesthouse phone 01223364319 name phone
0 arbury_lodge_guesthouse postcode cb42je name postcode
0 arbury_lodge_guesthouse pricerange moderate name pricerange
0 arbury_lodge_guesthouse stars 4_star name stars
0 arbury_lodge_guesthouse type guesthouse name type
0 arbury_lodge_guesthouse ref n3cvyhhj name ref
0 a_and_b_guest_house address 124_tenison_road name address
0 a_and_b_guest_house area east name area
0 a_and_b_guest_house phone 01223315702 name phone
0 a_and_b_guest_house postcode cb12dp name postcode
0 a_and_b_guest_house pricerange moderate name pricerange
0 a_and_b_guest_house stars 4_star name stars
0 a_and_b_guest_house type guesthouse name type
0 a_and_b_guest_house ref n3cvyhhj name ref
0 allenbell address 517a_coldham_lane name address
0 allenbell area east name area
0 allenbell phone 01223210353 name phone
0 allenbell postcode cb13js name postcode
0 allenbell pricerange cheap name pricerange
0 allenbell stars 4_star name stars
0 allenbell type guesthouse name type
0 allenbell ref n3cvyhhj name ref
0 alpha-milton_guest_house address 63_milton_road name address
0 alpha-milton_guest_house area north name area
0 alpha-milton_guest_house phone 01223311625 name phone
0 alpha-milton_guest_house postcode cb41xa name postcode
0 alpha-milton_guest_house pricerange moderate name pricerange
0 alpha-milton_guest_house stars 3_star name stars
0 alpha-milton_guest_house type guesthouse name type
0 alpha-milton_guest_house ref n3cvyhhj name ref
1 i ' m looking for a hotel called the arbury_lodge_guesthouse . do you have a listing for this ?==i am sorry , but this hotel is not in my records . there is another hotel that is very nice it calls super 5 .==[]

0 alexander_bed_and_breakfast address 56_saint_barnabas_road name address
0 alexander_bed_and_breakfast area centre name area
0 alexander_bed_and_breakfast phone 01223525725 name phone
0 alexander_bed_and_breakfast postcode cb12de name postcode
0 alexander_bed_and_breakfast pricerange cheap name pricerange
0 alexander_bed_and_breakfast stars 4_star name stars
0 alexander_bed_and_breakfast type guesthouse name type
0 alexander_bed_and_breakfast ref n3cvyhhj name ref
0 acorn_guest_house address 154_chesterton_road name address
0 acorn_guest_house area north name area
0 acorn_guest_house phone 01223353888 name phone
0 acorn_guest_house postcode cb41da name postcode
0 acorn_guest_house pricerange moderate name pricerange
0 acorn_guest_house stars 4_star name stars
0 acorn_guest_house type guesthouse name type
0 acorn_guest_house ref n3cvyhhj name ref
0 arbury_lodge_guesthouse address 82_arbury_road name address
0 arbury_lodge_guesthouse area north name area
0 arbury_lodge_guesthouse phone 01223364319 name phone
0 arbury_lodge_guesthouse postcode cb42je name postcode
0 arbury_lodge_guesthouse pricerange moderate name pricerange
0 arbury_lodge_guesthouse stars 4_star name stars
0 arbury_lodge_guesthouse type guesthouse name type
0 arbury_lodge_guesthouse address 82_arbury_road name address
0 arbury_lodge_guesthouse area north name area
0 arbury_lodge_guesthouse phone 01223364319 name phone
0 arbury_lodge_guesthouse postcode cb42je name postcode
0 arbury_lodge_guesthouse pricerange moderate name pricerange
0 arbury_lodge_guesthouse stars 4_star name stars
0 arbury_lodge_guesthouse type guesthouse name type
0 arbury_lodge_guesthouse ref n3cvyhhj name ref
0 a_and_b_guest_house address 124_tenison_road name address
0 a_and_b_guest_house area east name area
0 a_and_b_guest_house phone 01223315702 name phone
0 a_and_b_guest_house postcode cb12dp name postcode
0 a_and_b_guest_house pricerange moderate name pricerange
0 a_and_b_guest_house stars 4_star name stars
0 a_and_b_guest_house type guesthouse name type
0 a_and_b_guest_house ref n3cvyhhj name ref
0 allenbell address 517a_coldham_lane name address
0 allenbell area east name area
0 allenbell phone 01223210353 name phone
0 allenbell postcode cb13js name postcode
0 allenbell pricerange cheap name pricerange
0 allenbell stars 4_star name stars
0 allenbell type guesthouse name type
0 allenbell ref n3cvyhhj name ref
0 alpha-milton_guest_house address 63_milton_road name address
0 alpha-milton_guest_house area north name area
0 alpha-milton_guest_house phone 01223311625 name phone
0 alpha-milton_guest_house postcode cb41xa name postcode
0 alpha-milton_guest_house pricerange moderate name pricerange
0 alpha-milton_guest_house stars 3_star name stars
0 alpha-milton_guest_house type guesthouse name type
0 alpha-milton_guest_house ref n3cvyhhj name ref
1 i ' m looking for a hotel called the arbury_lodge_guesthouse . do you have a listing for this ?==i am sorry , but this hotel is not in my records . there is another hotel that is very nice it calls super 5 .==are you sure , but if not , book the super 5 for 8 people for 5 nights starting monday . i will need the reference number .==sorry about that - the arbury_lodge_guesthouse is , in fact , in my database . your room is reserved , reference #n3cvyhhj . can i help with anything else today ?==['arbury_lodge_guesthouse']

0 alexander_bed_and_breakfast address 56_saint_barnabas_road name address
0 alexander_bed_and_breakfast area centre name area
0 alexander_bed_and_breakfast phone 01223525725 name phone
0 alexander_bed_and_breakfast postcode cb12de name postcode
0 alexander_bed_and_breakfast pricerange cheap name pricerange
0 alexander_bed_and_breakfast stars 4_star name stars
0 alexander_bed_and_breakfast type guesthouse name type
0 alexander_bed_and_breakfast ref n3cvyhhj name ref
0 acorn_guest_house address 154_chesterton_road name address
0 acorn_guest_house area north name area
0 acorn_guest_house phone 01223353888 name phone
0 acorn_guest_house postcode cb41da name postcode
0 acorn_guest_house pricerange moderate name pricerange
0 acorn_guest_house stars 4_star name stars
0 acorn_guest_house type guesthouse name type
0 acorn_guest_house ref n3cvyhhj name ref
0 arbury_lodge_guesthouse address 82_arbury_road name address
0 arbury_lodge_guesthouse area north name area
0 arbury_lodge_guesthouse phone 01223364319 name phone
0 arbury_lodge_guesthouse postcode cb42je name postcode
0 arbury_lodge_guesthouse pricerange moderate name pricerange
0 arbury_lodge_guesthouse stars 4_star name stars
0 arbury_lodge_guesthouse type guesthouse name type
0 arbury_lodge_guesthouse address 82_arbury_road name address
0 arbury_lodge_guesthouse area north name area
0 arbury_lodge_guesthouse phone 01223364319 name phone
0 arbury_lodge_guesthouse postcode cb42je name postcode
0 arbury_lodge_guesthouse pricerange moderate name pricerange
0 arbury_lodge_guesthouse stars 4_star name stars
0 arbury_lodge_guesthouse type guesthouse name type
0 arbury_lodge_guesthouse ref n3cvyhhj name ref
0 a_and_b_guest_house address 124_tenison_road name address
0 a_and_b_guest_house area east name area
0 a_and_b_guest_house phone 01223315702 name phone
0 a_and_b_guest_house postcode cb12dp name postcode
0 a_and_b_guest_house pricerange moderate name pricerange
0 a_and_b_guest_house stars 4_star name stars
0 a_and_b_guest_house type guesthouse name type
0 a_and_b_guest_house ref n3cvyhhj name ref
0 allenbell address 517a_coldham_lane name address
0 allenbell area east name area
0 allenbell phone 01223210353 name phone
0 allenbell postcode cb13js name postcode
0 allenbell pricerange cheap name pricerange
0 allenbell stars 4_star name stars
0 allenbell type guesthouse name type
0 allenbell ref n3cvyhhj name ref
0 alpha-milton_guest_house address 63_milton_road name address
0 alpha-milton_guest_house area north name area
0 alpha-milton_guest_house phone 01223311625 name phone
0 alpha-milton_guest_house postcode cb41xa name postcode
0 alpha-milton_guest_house pricerange moderate name pricerange
0 alpha-milton_guest_house stars 3_star name stars
0 alpha-milton_guest_house type guesthouse name type
0 alpha-milton_guest_house ref n3cvyhhj name ref
1 i ' m looking for a hotel called the arbury_lodge_guesthouse . do you have a listing for this ?==i am sorry , but this hotel is not in my records . there is another hotel that is very nice it calls super 5 .==are you sure , but if not , book the super 5 for 8 people for 5 nights starting monday . i will need the reference number .==sorry about that - the arbury_lodge_guesthouse is , in fact , in my database . your room is reserved , reference #n3cvyhhj . can i help with anything else today ?==that ' s great ! thanks , i think that ' s all i need today .==i ' m glad we could help . thank you for using the cambridge towninfo centre .==['centre']

0 hughes_hall address wollaston_road name address
0 hughes_hall area centre name area
0 hughes_hall phone 01223334898 name phone
0 hughes_hall postcode cb12ew name postcode
0 hughes_hall pricerange free name pricerange
0 hughes_hall type college name type
0 hughes_hall choice several name choice
0 corpus_christi address king_'_s_parade name address
0 corpus_christi area centre name area
0 corpus_christi phone 01223338000 name phone
0 corpus_christi postcode cb21rh name postcode
0 corpus_christi pricerange cheap name pricerange
0 corpus_christi type college name type
0 corpus_christi choice several name choice
0 christ_'_s_college address saint_andrew_'_s_street name address
0 christ_'_s_college area centre name area
0 christ_'_s_college phone 01223334900 name phone
0 christ_'_s_college postcode cb23bu name postcode
0 christ_'_s_college pricerange free name pricerange
0 christ_'_s_college type college name type
0 the_fitzwilliam_museum address trumpington_street name address
0 the_fitzwilliam_museum area centre name area
0 the_fitzwilliam_museum phone 01223332900 name phone
0 the_fitzwilliam_museum postcode cb21rb name postcode
0 the_fitzwilliam_museum pricerange free name pricerange
0 the_fitzwilliam_museum type museum name type
0 the_fitzwilliam_museum choice several name choice
0 pembroke_college address trumpington_street name address
0 pembroke_college area centre name area
0 pembroke_college phone 01223338100 name phone
0 pembroke_college postcode cb21rf name postcode
0 pembroke_college pricerange free name pricerange
0 pembroke_college type college name type
0 pembroke_college choice several name choice
0 castle_galleries address unit_su43_,_grande_arcade_,_saint_andrews_street name address
0 castle_galleries area centre name area
0 castle_galleries phone 01223307402 name phone
0 castle_galleries postcode cb23bj name postcode
0 castle_galleries pricerange free name pricerange
0 castle_galleries type museum name type
0 castle_galleries choice several name choice
0 scudamores_punting_co address granta_place_,_mill_lane name address
0 scudamores_punting_co area centre name area
0 scudamores_punting_co phone 01223359750 name phone
0 scudamores_punting_co postcode cb21rs name postcode
0 scudamores_punting_co pricerange <dontknow> name pricerange
0 scudamores_punting_co type boat name type
0 scudamores_punting_co choice several name choice
1 i want to tour a college in the centre of town . what ' s available ?==i have several different options available . did you want one with free entrance ?==['several', 'free']

0 hughes_hall address wollaston_road name address
0 hughes_hall area centre name area
0 hughes_hall phone 01223334898 name phone
0 hughes_hall postcode cb12ew name postcode
0 hughes_hall pricerange free name pricerange
0 hughes_hall type college name type
0 hughes_hall choice several name choice
0 corpus_christi address king_'_s_parade name address
0 corpus_christi area centre name area
0 corpus_christi phone 01223338000 name phone
0 corpus_christi postcode cb21rh name postcode
0 corpus_christi pricerange cheap name pricerange
0 corpus_christi type college name type
0 corpus_christi choice several name choice
0 christ_'_s_college address saint_andrew_'_s_street name address
0 christ_'_s_college area centre name area
0 christ_'_s_college phone 01223334900 name phone
0 christ_'_s_college postcode cb23bu name postcode
0 christ_'_s_college pricerange free name pricerange
0 christ_'_s_college type college name type
0 the_fitzwilliam_museum address trumpington_street name address
0 the_fitzwilliam_museum area centre name area
0 the_fitzwilliam_museum phone 01223332900 name phone
0 the_fitzwilliam_museum postcode cb21rb name postcode
0 the_fitzwilliam_museum pricerange free name pricerange
0 the_fitzwilliam_museum type museum name type
0 the_fitzwilliam_museum choice several name choice
0 pembroke_college address trumpington_street name address
0 pembroke_college area centre name area
0 pembroke_college phone 01223338100 name phone
0 pembroke_college postcode cb21rf name postcode
0 pembroke_college pricerange free name pricerange
0 pembroke_college type college name type
0 pembroke_college choice several name choice
0 castle_galleries address unit_su43_,_grande_arcade_,_saint_andrews_street name address
0 castle_galleries area centre name area
0 castle_galleries phone 01223307402 name phone
0 castle_galleries postcode cb23bj name postcode
0 castle_galleries pricerange free name pricerange
0 castle_galleries type museum name type
0 castle_galleries choice several name choice
0 scudamores_punting_co address granta_place_,_mill_lane name address
0 scudamores_punting_co area centre name area
0 scudamores_punting_co phone 01223359750 name phone
0 scudamores_punting_co postcode cb21rs name postcode
0 scudamores_punting_co pricerange <dontknow> name pricerange
0 scudamores_punting_co type boat name type
0 scudamores_punting_co choice several name choice
1 i want to tour a college in the centre of town . what ' s available ?==i have several different options available . did you want one with free entrance ?==entrance fee is not an issue .==christ_'_s_college is free to enter==['free', "christ_'_s_college"]

0 hughes_hall address wollaston_road name address
0 hughes_hall area centre name area
0 hughes_hall phone 01223334898 name phone
0 hughes_hall postcode cb12ew name postcode
0 hughes_hall pricerange free name pricerange
0 hughes_hall type college name type
0 hughes_hall choice several name choice
0 corpus_christi address king_'_s_parade name address
0 corpus_christi area centre name area
0 corpus_christi phone 01223338000 name phone
0 corpus_christi postcode cb21rh name postcode
0 corpus_christi pricerange cheap name pricerange
0 corpus_christi type college name type
0 corpus_christi choice several name choice
0 christ_'_s_college address saint_andrew_'_s_street name address
0 christ_'_s_college area centre name area
0 christ_'_s_college phone 01223334900 name phone
0 christ_'_s_college postcode cb23bu name postcode
0 christ_'_s_college pricerange free name pricerange
0 christ_'_s_college type college name type
0 the_fitzwilliam_museum address trumpington_street name address
0 the_fitzwilliam_museum area centre name area
0 the_fitzwilliam_museum phone 01223332900 name phone
0 the_fitzwilliam_museum postcode cb21rb name postcode
0 the_fitzwilliam_museum pricerange free name pricerange
0 the_fitzwilliam_museum type museum name type
0 the_fitzwilliam_museum choice several name choice
0 pembroke_college address trumpington_street name address
0 pembroke_college area centre name area
0 pembroke_college phone 01223338100 name phone
0 pembroke_college postcode cb21rf name postcode
0 pembroke_college pricerange free name pricerange
0 pembroke_college type college name type
0 pembroke_college choice several name choice
0 castle_galleries address unit_su43_,_grande_arcade_,_saint_andrews_street name address
0 castle_galleries area centre name area
0 castle_galleries phone 01223307402 name phone
0 castle_galleries postcode cb23bj name postcode
0 castle_galleries pricerange free name pricerange
0 castle_galleries type museum name type
0 castle_galleries choice several name choice
0 scudamores_punting_co address granta_place_,_mill_lane name address
0 scudamores_punting_co area centre name area
0 scudamores_punting_co phone 01223359750 name phone
0 scudamores_punting_co postcode cb21rs name postcode
0 scudamores_punting_co pricerange <dontknow> name pricerange
0 scudamores_punting_co type boat name type
0 scudamores_punting_co choice several name choice
1 i want to tour a college in the centre of town . what ' s available ?==i have several different options available . did you want one with free entrance ?==entrance fee is not an issue .==christ_'_s_college is free to enter==can i have the postcode and address for that college ?==yes , it ' s located at saint_andrew_'_s_street , postcode cb23bu . is there any other information you need ?==["saint_andrew_'_s_street", 'cb23bu']

0 hughes_hall address wollaston_road name address
0 hughes_hall area centre name area
0 hughes_hall phone 01223334898 name phone
0 hughes_hall postcode cb12ew name postcode
0 hughes_hall pricerange free name pricerange
0 hughes_hall type college name type
0 hughes_hall choice several name choice
0 corpus_christi address king_'_s_parade name address
0 corpus_christi area centre name area
0 corpus_christi phone 01223338000 name phone
0 corpus_christi postcode cb21rh name postcode
0 corpus_christi pricerange cheap name pricerange
0 corpus_christi type college name type
0 corpus_christi choice several name choice
0 christ_'_s_college address saint_andrew_'_s_street name address
0 christ_'_s_college area centre name area
0 christ_'_s_college phone 01223334900 name phone
0 christ_'_s_college postcode cb23bu name postcode
0 christ_'_s_college pricerange free name pricerange
0 christ_'_s_college type college name type
0 the_fitzwilliam_museum address trumpington_street name address
0 the_fitzwilliam_museum area centre name area
0 the_fitzwilliam_museum phone 01223332900 name phone
0 the_fitzwilliam_museum postcode cb21rb name postcode
0 the_fitzwilliam_museum pricerange free name pricerange
0 the_fitzwilliam_museum type museum name type
0 the_fitzwilliam_museum choice several name choice
0 pembroke_college address trumpington_street name address
0 pembroke_college area centre name area
0 pembroke_college phone 01223338100 name phone
0 pembroke_college postcode cb21rf name postcode
0 pembroke_college pricerange free name pricerange
0 pembroke_college type college name type
0 pembroke_college choice several name choice
0 castle_galleries address unit_su43_,_grande_arcade_,_saint_andrews_street name address
0 castle_galleries area centre name area
0 castle_galleries phone 01223307402 name phone
0 castle_galleries postcode cb23bj name postcode
0 castle_galleries pricerange free name pricerange
0 castle_galleries type museum name type
0 castle_galleries choice several name choice
0 scudamores_punting_co address granta_place_,_mill_lane name address
0 scudamores_punting_co area centre name area
0 scudamores_punting_co phone 01223359750 name phone
0 scudamores_punting_co postcode cb21rs name postcode
0 scudamores_punting_co pricerange <dontknow> name pricerange
0 scudamores_punting_co type boat name type
0 scudamores_punting_co choice several name choice
1 i want to tour a college in the centre of town . what ' s available ?==i have several different options available . did you want one with free entrance ?==entrance fee is not an issue .==christ_'_s_college is free to enter==can i have the postcode and address for that college ?==yes , it ' s located at saint_andrew_'_s_street , postcode cb23bu . is there any other information you need ?==no , that ' s it . thanks .==thank you , goodbye .==[]

0 panahar address 8_norfolk_street_city_centre name address
0 panahar area centre name area
0 panahar food indian name food
0 panahar phone 01223355012 name phone
0 panahar postcode cb12lf name postcode
0 panahar pricerange expensive name pricerange
0 panahar type restaurant name type
0 panahar choice many name choice
0 panahar ref xlwrecbf name ref
0 curry_garden address 106_regent_street_city_centre name address
0 curry_garden area centre name area
0 curry_garden food indian name food
0 curry_garden phone 01223302330 name phone
0 curry_garden postcode cb21dp name postcode
0 curry_garden pricerange expensive name pricerange
0 curry_garden type restaurant name type
0 curry_garden choice many name choice
0 curry_garden ref xlwrecbf name ref
0 panahar address 8_norfolk_street_city_centre name address
0 panahar area centre name area
0 panahar food indian name food
0 panahar phone 01223355012 name phone
0 panahar postcode cb12lf name postcode
0 panahar pricerange expensive name pricerange
0 panahar type restaurant name type
0 curry_king address 5_jordans_yard_bridge_street_city_centre name address
0 curry_king area centre name area
0 curry_king food indian name food
0 curry_king phone 01223324351 name phone
0 curry_king postcode cb21ug name postcode
0 curry_king pricerange expensive name pricerange
0 curry_king type restaurant name type
0 curry_king choice many name choice
0 curry_king ref xlwrecbf name ref
0 saffron_brasserie address hills_road_city_centre name address
0 saffron_brasserie area centre name area
0 saffron_brasserie food indian name food
0 saffron_brasserie phone 01223354679 name phone
0 saffron_brasserie postcode cb21la name postcode
0 saffron_brasserie pricerange expensive name pricerange
0 saffron_brasserie type restaurant name type
0 saffron_brasserie choice many name choice
0 saffron_brasserie ref xlwrecbf name ref
0 the_golden_curry address mill_road_city_centre name address
0 the_golden_curry area centre name area
0 the_golden_curry food indian name food
0 the_golden_curry phone 01223329432 name phone
0 the_golden_curry postcode cb12az name postcode
0 the_golden_curry pricerange expensive name pricerange
0 the_golden_curry type restaurant name type
0 the_golden_curry choice many name choice
0 the_golden_curry ref xlwrecbf name ref
0 curry_queen address 106_mill_road_city_centre name address
0 curry_queen area centre name area
0 curry_queen food indian name food
0 curry_queen phone 01223351027 name phone
0 curry_queen postcode cb12bd name postcode
0 curry_queen pricerange expensive name pricerange
0 curry_queen type restaurant name type
0 curry_queen choice many name choice
0 curry_queen ref xlwrecbf name ref
1 i ' m looking for an expensive place to eat located in centre of town . can you help ?==yes i have many to choose from . could we narrow it down by cuisine ? what type of food sounds good to you ?==['many']

0 panahar address 8_norfolk_street_city_centre name address
0 panahar area centre name area
0 panahar food indian name food
0 panahar phone 01223355012 name phone
0 panahar postcode cb12lf name postcode
0 panahar pricerange expensive name pricerange
0 panahar type restaurant name type
0 panahar choice many name choice
0 panahar ref xlwrecbf name ref
0 curry_garden address 106_regent_street_city_centre name address
0 curry_garden area centre name area
0 curry_garden food indian name food
0 curry_garden phone 01223302330 name phone
0 curry_garden postcode cb21dp name postcode
0 curry_garden pricerange expensive name pricerange
0 curry_garden type restaurant name type
0 curry_garden choice many name choice
0 curry_garden ref xlwrecbf name ref
0 panahar address 8_norfolk_street_city_centre name address
0 panahar area centre name area
0 panahar food indian name food
0 panahar phone 01223355012 name phone
0 panahar postcode cb12lf name postcode
0 panahar pricerange expensive name pricerange
0 panahar type restaurant name type
0 curry_king address 5_jordans_yard_bridge_street_city_centre name address
0 curry_king area centre name area
0 curry_king food indian name food
0 curry_king phone 01223324351 name phone
0 curry_king postcode cb21ug name postcode
0 curry_king pricerange expensive name pricerange
0 curry_king type restaurant name type
0 curry_king choice many name choice
0 curry_king ref xlwrecbf name ref
0 saffron_brasserie address hills_road_city_centre name address
0 saffron_brasserie area centre name area
0 saffron_brasserie food indian name food
0 saffron_brasserie phone 01223354679 name phone
0 saffron_brasserie postcode cb21la name postcode
0 saffron_brasserie pricerange expensive name pricerange
0 saffron_brasserie type restaurant name type
0 saffron_brasserie choice many name choice
0 saffron_brasserie ref xlwrecbf name ref
0 the_golden_curry address mill_road_city_centre name address
0 the_golden_curry area centre name area
0 the_golden_curry food indian name food
0 the_golden_curry phone 01223329432 name phone
0 the_golden_curry postcode cb12az name postcode
0 the_golden_curry pricerange expensive name pricerange
0 the_golden_curry type restaurant name type
0 the_golden_curry choice many name choice
0 the_golden_curry ref xlwrecbf name ref
0 curry_queen address 106_mill_road_city_centre name address
0 curry_queen area centre name area
0 curry_queen food indian name food
0 curry_queen phone 01223351027 name phone
0 curry_queen postcode cb12bd name postcode
0 curry_queen pricerange expensive name pricerange
0 curry_queen type restaurant name type
0 curry_queen choice many name choice
0 curry_queen ref xlwrecbf name ref
1 i ' m looking for an expensive place to eat located in centre of town . can you help ?==yes i have many to choose from . could we narrow it down by cuisine ? what type of food sounds good to you ?==you know , i ' d really love some latin american food . how about that ?==while we have lots of expensive restaurants in the center of town , none of them serve latin american food . would you like another cuisine ?==['expensive']

0 panahar address 8_norfolk_street_city_centre name address
0 panahar area centre name area
0 panahar food indian name food
0 panahar phone 01223355012 name phone
0 panahar postcode cb12lf name postcode
0 panahar pricerange expensive name pricerange
0 panahar type restaurant name type
0 panahar choice many name choice
0 panahar ref xlwrecbf name ref
0 curry_garden address 106_regent_street_city_centre name address
0 curry_garden area centre name area
0 curry_garden food indian name food
0 curry_garden phone 01223302330 name phone
0 curry_garden postcode cb21dp name postcode
0 curry_garden pricerange expensive name pricerange
0 curry_garden type restaurant name type
0 curry_garden choice many name choice
0 curry_garden ref xlwrecbf name ref
0 panahar address 8_norfolk_street_city_centre name address
0 panahar area centre name area
0 panahar food indian name food
0 panahar phone 01223355012 name phone
0 panahar postcode cb12lf name postcode
0 panahar pricerange expensive name pricerange
0 panahar type restaurant name type
0 curry_king address 5_jordans_yard_bridge_street_city_centre name address
0 curry_king area centre name area
0 curry_king food indian name food
0 curry_king phone 01223324351 name phone
0 curry_king postcode cb21ug name postcode
0 curry_king pricerange expensive name pricerange
0 curry_king type restaurant name type
0 curry_king choice many name choice
0 curry_king ref xlwrecbf name ref
0 saffron_brasserie address hills_road_city_centre name address
0 saffron_brasserie area centre name area
0 saffron_brasserie food indian name food
0 saffron_brasserie phone 01223354679 name phone
0 saffron_brasserie postcode cb21la name postcode
0 saffron_brasserie pricerange expensive name pricerange
0 saffron_brasserie type restaurant name type
0 saffron_brasserie choice many name choice
0 saffron_brasserie ref xlwrecbf name ref
0 the_golden_curry address mill_road_city_centre name address
0 the_golden_curry area centre name area
0 the_golden_curry food indian name food
0 the_golden_curry phone 01223329432 name phone
0 the_golden_curry postcode cb12az name postcode
0 the_golden_curry pricerange expensive name pricerange
0 the_golden_curry type restaurant name type
0 the_golden_curry choice many name choice
0 the_golden_curry ref xlwrecbf name ref
0 curry_queen address 106_mill_road_city_centre name address
0 curry_queen area centre name area
0 curry_queen food indian name food
0 curry_queen phone 01223351027 name phone
0 curry_queen postcode cb12bd name postcode
0 curry_queen pricerange expensive name pricerange
0 curry_queen type restaurant name type
0 curry_queen choice many name choice
0 curry_queen ref xlwrecbf name ref
1 i ' m looking for an expensive place to eat located in centre of town . can you help ?==yes i have many to choose from . could we narrow it down by cuisine ? what type of food sounds good to you ?==you know , i ' d really love some latin american food . how about that ?==while we have lots of expensive restaurants in the center of town , none of them serve latin american food . would you like another cuisine ?==sure , i like indian food .==oh yes , we have several indian restaurants ! i recommend panahar , located at 8_norfolk_street_city_centre . would you like a table there ?==['panahar', 'indian', '8_norfolk_street_city_centre']

0 panahar address 8_norfolk_street_city_centre name address
0 panahar area centre name area
0 panahar food indian name food
0 panahar phone 01223355012 name phone
0 panahar postcode cb12lf name postcode
0 panahar pricerange expensive name pricerange
0 panahar type restaurant name type
0 panahar choice many name choice
0 panahar ref xlwrecbf name ref
0 curry_garden address 106_regent_street_city_centre name address
0 curry_garden area centre name area
0 curry_garden food indian name food
0 curry_garden phone 01223302330 name phone
0 curry_garden postcode cb21dp name postcode
0 curry_garden pricerange expensive name pricerange
0 curry_garden type restaurant name type
0 curry_garden choice many name choice
0 curry_garden ref xlwrecbf name ref
0 panahar address 8_norfolk_street_city_centre name address
0 panahar area centre name area
0 panahar food indian name food
0 panahar phone 01223355012 name phone
0 panahar postcode cb12lf name postcode
0 panahar pricerange expensive name pricerange
0 panahar type restaurant name type
0 curry_king address 5_jordans_yard_bridge_street_city_centre name address
0 curry_king area centre name area
0 curry_king food indian name food
0 curry_king phone 01223324351 name phone
0 curry_king postcode cb21ug name postcode
0 curry_king pricerange expensive name pricerange
0 curry_king type restaurant name type
0 curry_king choice many name choice
0 curry_king ref xlwrecbf name ref
0 saffron_brasserie address hills_road_city_centre name address
0 saffron_brasserie area centre name area
0 saffron_brasserie food indian name food
0 saffron_brasserie phone 01223354679 name phone
0 saffron_brasserie postcode cb21la name postcode
0 saffron_brasserie pricerange expensive name pricerange
0 saffron_brasserie type restaurant name type
0 saffron_brasserie choice many name choice
0 saffron_brasserie ref xlwrecbf name ref
0 the_golden_curry address mill_road_city_centre name address
0 the_golden_curry area centre name area
0 the_golden_curry food indian name food
0 the_golden_curry phone 01223329432 name phone
0 the_golden_curry postcode cb12az name postcode
0 the_golden_curry pricerange expensive name pricerange
0 the_golden_curry type restaurant name type
0 the_golden_curry choice many name choice
0 the_golden_curry ref xlwrecbf name ref
0 curry_queen address 106_mill_road_city_centre name address
0 curry_queen area centre name area
0 curry_queen food indian name food
0 curry_queen phone 01223351027 name phone
0 curry_queen postcode cb12bd name postcode
0 curry_queen pricerange expensive name pricerange
0 curry_queen type restaurant name type
0 curry_queen choice many name choice
0 curry_queen ref xlwrecbf name ref
1 i ' m looking for an expensive place to eat located in centre of town . can you help ?==yes i have many to choose from . could we narrow it down by cuisine ? what type of food sounds good to you ?==you know , i ' d really love some latin american food . how about that ?==while we have lots of expensive restaurants in the center of town , none of them serve latin american food . would you like another cuisine ?==sure , i like indian food .==oh yes , we have several indian restaurants ! i recommend panahar , located at 8_norfolk_street_city_centre . would you like a table there ?==yes please . book one for saturday at 19:45 . there will be 3 people .==there doesn ' t seem to be any availability for saturday at 19:45 . is there another time slot , or possibly another day , that would work for you ?==[]

0 panahar address 8_norfolk_street_city_centre name address
0 panahar area centre name area
0 panahar food indian name food
0 panahar phone 01223355012 name phone
0 panahar postcode cb12lf name postcode
0 panahar pricerange expensive name pricerange
0 panahar type restaurant name type
0 panahar choice many name choice
0 panahar ref xlwrecbf name ref
0 curry_garden address 106_regent_street_city_centre name address
0 curry_garden area centre name area
0 curry_garden food indian name food
0 curry_garden phone 01223302330 name phone
0 curry_garden postcode cb21dp name postcode
0 curry_garden pricerange expensive name pricerange
0 curry_garden type restaurant name type
0 curry_garden choice many name choice
0 curry_garden ref xlwrecbf name ref
0 panahar address 8_norfolk_street_city_centre name address
0 panahar area centre name area
0 panahar food indian name food
0 panahar phone 01223355012 name phone
0 panahar postcode cb12lf name postcode
0 panahar pricerange expensive name pricerange
0 panahar type restaurant name type
0 curry_king address 5_jordans_yard_bridge_street_city_centre name address
0 curry_king area centre name area
0 curry_king food indian name food
0 curry_king phone 01223324351 name phone
0 curry_king postcode cb21ug name postcode
0 curry_king pricerange expensive name pricerange
0 curry_king type restaurant name type
0 curry_king choice many name choice
0 curry_king ref xlwrecbf name ref
0 saffron_brasserie address hills_road_city_centre name address
0 saffron_brasserie area centre name area
0 saffron_brasserie food indian name food
0 saffron_brasserie phone 01223354679 name phone
0 saffron_brasserie postcode cb21la name postcode
0 saffron_brasserie pricerange expensive name pricerange
0 saffron_brasserie type restaurant name type
0 saffron_brasserie choice many name choice
0 saffron_brasserie ref xlwrecbf name ref
0 the_golden_curry address mill_road_city_centre name address
0 the_golden_curry area centre name area
0 the_golden_curry food indian name food
0 the_golden_curry phone 01223329432 name phone
0 the_golden_curry postcode cb12az name postcode
0 the_golden_curry pricerange expensive name pricerange
0 the_golden_curry type restaurant name type
0 the_golden_curry choice many name choice
0 the_golden_curry ref xlwrecbf name ref
0 curry_queen address 106_mill_road_city_centre name address
0 curry_queen area centre name area
0 curry_queen food indian name food
0 curry_queen phone 01223351027 name phone
0 curry_queen postcode cb12bd name postcode
0 curry_queen pricerange expensive name pricerange
0 curry_queen type restaurant name type
0 curry_queen choice many name choice
0 curry_queen ref xlwrecbf name ref
1 i ' m looking for an expensive place to eat located in centre of town . can you help ?==yes i have many to choose from . could we narrow it down by cuisine ? what type of food sounds good to you ?==you know , i ' d really love some latin american food . how about that ?==while we have lots of expensive restaurants in the center of town , none of them serve latin american food . would you like another cuisine ?==sure , i like indian food .==oh yes , we have several indian restaurants ! i recommend panahar , located at 8_norfolk_street_city_centre . would you like a table there ?==yes please . book one for saturday at 19:45 . there will be 3 people .==there doesn ' t seem to be any availability for saturday at 19:45 . is there another time slot , or possibly another day , that would work for you ?==let ' s try an hour earlier .==the booking was successful at 18:45 . your reference number is : xlwrecbf . is there anything else that i can do for you ?==['xlwrecbf']

0 panahar address 8_norfolk_street_city_centre name address
0 panahar area centre name area
0 panahar food indian name food
0 panahar phone 01223355012 name phone
0 panahar postcode cb12lf name postcode
0 panahar pricerange expensive name pricerange
0 panahar type restaurant name type
0 panahar choice many name choice
0 panahar ref xlwrecbf name ref
0 curry_garden address 106_regent_street_city_centre name address
0 curry_garden area centre name area
0 curry_garden food indian name food
0 curry_garden phone 01223302330 name phone
0 curry_garden postcode cb21dp name postcode
0 curry_garden pricerange expensive name pricerange
0 curry_garden type restaurant name type
0 curry_garden choice many name choice
0 curry_garden ref xlwrecbf name ref
0 panahar address 8_norfolk_street_city_centre name address
0 panahar area centre name area
0 panahar food indian name food
0 panahar phone 01223355012 name phone
0 panahar postcode cb12lf name postcode
0 panahar pricerange expensive name pricerange
0 panahar type restaurant name type
0 curry_king address 5_jordans_yard_bridge_street_city_centre name address
0 curry_king area centre name area
0 curry_king food indian name food
0 curry_king phone 01223324351 name phone
0 curry_king postcode cb21ug name postcode
0 curry_king pricerange expensive name pricerange
0 curry_king type restaurant name type
0 curry_king choice many name choice
0 curry_king ref xlwrecbf name ref
0 saffron_brasserie address hills_road_city_centre name address
0 saffron_brasserie area centre name area
0 saffron_brasserie food indian name food
0 saffron_brasserie phone 01223354679 name phone
0 saffron_brasserie postcode cb21la name postcode
0 saffron_brasserie pricerange expensive name pricerange
0 saffron_brasserie type restaurant name type
0 saffron_brasserie choice many name choice
0 saffron_brasserie ref xlwrecbf name ref
0 the_golden_curry address mill_road_city_centre name address
0 the_golden_curry area centre name area
0 the_golden_curry food indian name food
0 the_golden_curry phone 01223329432 name phone
0 the_golden_curry postcode cb12az name postcode
0 the_golden_curry pricerange expensive name pricerange
0 the_golden_curry type restaurant name type
0 the_golden_curry choice many name choice
0 the_golden_curry ref xlwrecbf name ref
0 curry_queen address 106_mill_road_city_centre name address
0 curry_queen area centre name area
0 curry_queen food indian name food
0 curry_queen phone 01223351027 name phone
0 curry_queen postcode cb12bd name postcode
0 curry_queen pricerange expensive name pricerange
0 curry_queen type restaurant name type
0 curry_queen choice many name choice
0 curry_queen ref xlwrecbf name ref
1 i ' m looking for an expensive place to eat located in centre of town . can you help ?==yes i have many to choose from . could we narrow it down by cuisine ? what type of food sounds good to you ?==you know , i ' d really love some latin american food . how about that ?==while we have lots of expensive restaurants in the center of town , none of them serve latin american food . would you like another cuisine ?==sure , i like indian food .==oh yes , we have several indian restaurants ! i recommend panahar , located at 8_norfolk_street_city_centre . would you like a table there ?==yes please . book one for saturday at 19:45 . there will be 3 people .==there doesn ' t seem to be any availability for saturday at 19:45 . is there another time slot , or possibly another day , that would work for you ?==let ' s try an hour earlier .==the booking was successful at 18:45 . your reference number is : xlwrecbf . is there anything else that i can do for you ?==no that ' s all i needed . thank you !==thank you for calling , enjoy !==[]

0 bloomsbury_restaurant address crowne_plaza_hotel_20_downing_street name address
0 bloomsbury_restaurant area centre name area
0 bloomsbury_restaurant food international name food
0 bloomsbury_restaurant phone 08719429180 name phone
0 bloomsbury_restaurant postcode cb23dt name postcode
0 bloomsbury_restaurant pricerange moderate name pricerange
0 bloomsbury_restaurant type restaurant name type
0 bloomsbury_restaurant choice two name choice
0 the_missing_sock address finders_corner_newmarket_road name address
0 the_missing_sock area east name area
0 the_missing_sock food international name food
0 the_missing_sock phone 01223812660 name phone
0 the_missing_sock postcode cb259aq name postcode
0 the_missing_sock pricerange cheap name pricerange
0 the_missing_sock type restaurant name type
0 the_missing_sock choice two name choice
0 curry_garden address 106_regent_street_city_centre name address
0 curry_garden area centre name area
0 curry_garden food indian name food
0 curry_garden phone 01223302330 name phone
0 curry_garden postcode cb21dp name postcode
0 curry_garden pricerange expensive name pricerange
0 curry_garden type restaurant name type
0 curry_garden choice two name choice
0 the_varsity_restaurant address 35_saint_andrews_street_city_centre name address
0 the_varsity_restaurant area centre name area
0 the_varsity_restaurant food international name food
0 the_varsity_restaurant phone 01223356060 name phone
0 the_varsity_restaurant postcode cb23ar name postcode
0 the_varsity_restaurant pricerange moderate name pricerange
0 the_varsity_restaurant type restaurant name type
0 bloomsbury_restaurant address crowne_plaza_hotel_20_downing_street name address
0 bloomsbury_restaurant area centre name area
0 bloomsbury_restaurant food international name food
0 bloomsbury_restaurant phone 08719429180 name phone
0 bloomsbury_restaurant postcode cb23dt name postcode
0 bloomsbury_restaurant pricerange moderate name pricerange
0 bloomsbury_restaurant type restaurant name type
0 pizza_hut_city_centre address regent_street_city_centre name address
0 pizza_hut_city_centre area centre name area
0 pizza_hut_city_centre food italian name food
0 pizza_hut_city_centre phone 01223323737 name phone
0 pizza_hut_city_centre postcode cb21ab name postcode
0 pizza_hut_city_centre pricerange cheap name pricerange
0 pizza_hut_city_centre type restaurant name type
0 pizza_hut_city_centre choice two name choice
0 the_varsity_restaurant address 35_saint_andrews_street_city_centre name address
0 the_varsity_restaurant area centre name area
0 the_varsity_restaurant food international name food
0 the_varsity_restaurant phone 01223356060 name phone
0 the_varsity_restaurant postcode cb23ar name postcode
0 the_varsity_restaurant pricerange moderate name pricerange
0 the_varsity_restaurant type restaurant name type
0 the_varsity_restaurant choice two name choice
1 are there any moderately priced restaurants serving international food ?==yes , there are two in the centre of town . the_varsity_restaurant and the bloomsbury_restaurant . would you like more information ?==['the_varsity_restaurant', 'two', 'bloomsbury_restaurant', 'centre']

0 bloomsbury_restaurant address crowne_plaza_hotel_20_downing_street name address
0 bloomsbury_restaurant area centre name area
0 bloomsbury_restaurant food international name food
0 bloomsbury_restaurant phone 08719429180 name phone
0 bloomsbury_restaurant postcode cb23dt name postcode
0 bloomsbury_restaurant pricerange moderate name pricerange
0 bloomsbury_restaurant type restaurant name type
0 bloomsbury_restaurant choice two name choice
0 the_missing_sock address finders_corner_newmarket_road name address
0 the_missing_sock area east name area
0 the_missing_sock food international name food
0 the_missing_sock phone 01223812660 name phone
0 the_missing_sock postcode cb259aq name postcode
0 the_missing_sock pricerange cheap name pricerange
0 the_missing_sock type restaurant name type
0 the_missing_sock choice two name choice
0 curry_garden address 106_regent_street_city_centre name address
0 curry_garden area centre name area
0 curry_garden food indian name food
0 curry_garden phone 01223302330 name phone
0 curry_garden postcode cb21dp name postcode
0 curry_garden pricerange expensive name pricerange
0 curry_garden type restaurant name type
0 curry_garden choice two name choice
0 the_varsity_restaurant address 35_saint_andrews_street_city_centre name address
0 the_varsity_restaurant area centre name area
0 the_varsity_restaurant food international name food
0 the_varsity_restaurant phone 01223356060 name phone
0 the_varsity_restaurant postcode cb23ar name postcode
0 the_varsity_restaurant pricerange moderate name pricerange
0 the_varsity_restaurant type restaurant name type
0 bloomsbury_restaurant address crowne_plaza_hotel_20_downing_street name address
0 bloomsbury_restaurant area centre name area
0 bloomsbury_restaurant food international name food
0 bloomsbury_restaurant phone 08719429180 name phone
0 bloomsbury_restaurant postcode cb23dt name postcode
0 bloomsbury_restaurant pricerange moderate name pricerange
0 bloomsbury_restaurant type restaurant name type
0 pizza_hut_city_centre address regent_street_city_centre name address
0 pizza_hut_city_centre area centre name area
0 pizza_hut_city_centre food italian name food
0 pizza_hut_city_centre phone 01223323737 name phone
0 pizza_hut_city_centre postcode cb21ab name postcode
0 pizza_hut_city_centre pricerange cheap name pricerange
0 pizza_hut_city_centre type restaurant name type
0 pizza_hut_city_centre choice two name choice
0 the_varsity_restaurant address 35_saint_andrews_street_city_centre name address
0 the_varsity_restaurant area centre name area
0 the_varsity_restaurant food international name food
0 the_varsity_restaurant phone 01223356060 name phone
0 the_varsity_restaurant postcode cb23ar name postcode
0 the_varsity_restaurant pricerange moderate name pricerange
0 the_varsity_restaurant type restaurant name type
0 the_varsity_restaurant choice two name choice
1 are there any moderately priced restaurants serving international food ?==yes , there are two in the centre of town . the_varsity_restaurant and the bloomsbury_restaurant . would you like more information ?==what is the address of the bloomsbury ?==they are located at crowne_plaza_hotel_20_downing_street==['crowne_plaza_hotel_20_downing_street']

0 bloomsbury_restaurant address crowne_plaza_hotel_20_downing_street name address
0 bloomsbury_restaurant area centre name area
0 bloomsbury_restaurant food international name food
0 bloomsbury_restaurant phone 08719429180 name phone
0 bloomsbury_restaurant postcode cb23dt name postcode
0 bloomsbury_restaurant pricerange moderate name pricerange
0 bloomsbury_restaurant type restaurant name type
0 bloomsbury_restaurant choice two name choice
0 the_missing_sock address finders_corner_newmarket_road name address
0 the_missing_sock area east name area
0 the_missing_sock food international name food
0 the_missing_sock phone 01223812660 name phone
0 the_missing_sock postcode cb259aq name postcode
0 the_missing_sock pricerange cheap name pricerange
0 the_missing_sock type restaurant name type
0 the_missing_sock choice two name choice
0 curry_garden address 106_regent_street_city_centre name address
0 curry_garden area centre name area
0 curry_garden food indian name food
0 curry_garden phone 01223302330 name phone
0 curry_garden postcode cb21dp name postcode
0 curry_garden pricerange expensive name pricerange
0 curry_garden type restaurant name type
0 curry_garden choice two name choice
0 the_varsity_restaurant address 35_saint_andrews_street_city_centre name address
0 the_varsity_restaurant area centre name area
0 the_varsity_restaurant food international name food
0 the_varsity_restaurant phone 01223356060 name phone
0 the_varsity_restaurant postcode cb23ar name postcode
0 the_varsity_restaurant pricerange moderate name pricerange
0 the_varsity_restaurant type restaurant name type
0 bloomsbury_restaurant address crowne_plaza_hotel_20_downing_street name address
0 bloomsbury_restaurant area centre name area
0 bloomsbury_restaurant food international name food
0 bloomsbury_restaurant phone 08719429180 name phone
0 bloomsbury_restaurant postcode cb23dt name postcode
0 bloomsbury_restaurant pricerange moderate name pricerange
0 bloomsbury_restaurant type restaurant name type
0 pizza_hut_city_centre address regent_street_city_centre name address
0 pizza_hut_city_centre area centre name area
0 pizza_hut_city_centre food italian name food
0 pizza_hut_city_centre phone 01223323737 name phone
0 pizza_hut_city_centre postcode cb21ab name postcode
0 pizza_hut_city_centre pricerange cheap name pricerange
0 pizza_hut_city_centre type restaurant name type
0 pizza_hut_city_centre choice two name choice
0 the_varsity_restaurant address 35_saint_andrews_street_city_centre name address
0 the_varsity_restaurant area centre name area
0 the_varsity_restaurant food international name food
0 the_varsity_restaurant phone 01223356060 name phone
0 the_varsity_restaurant postcode cb23ar name postcode
0 the_varsity_restaurant pricerange moderate name pricerange
0 the_varsity_restaurant type restaurant name type
0 the_varsity_restaurant choice two name choice
1 are there any moderately priced restaurants serving international food ?==yes , there are two in the centre of town . the_varsity_restaurant and the bloomsbury_restaurant . would you like more information ?==what is the address of the bloomsbury ?==they are located at crowne_plaza_hotel_20_downing_street==what is their phone number ?==the phone number for the bloomsbury_restaurant is 08719429180 . can i help you in arranging a reservation ?==['08719429180', 'bloomsbury_restaurant']

0 bloomsbury_restaurant address crowne_plaza_hotel_20_downing_street name address
0 bloomsbury_restaurant area centre name area
0 bloomsbury_restaurant food international name food
0 bloomsbury_restaurant phone 08719429180 name phone
0 bloomsbury_restaurant postcode cb23dt name postcode
0 bloomsbury_restaurant pricerange moderate name pricerange
0 bloomsbury_restaurant type restaurant name type
0 bloomsbury_restaurant choice two name choice
0 the_missing_sock address finders_corner_newmarket_road name address
0 the_missing_sock area east name area
0 the_missing_sock food international name food
0 the_missing_sock phone 01223812660 name phone
0 the_missing_sock postcode cb259aq name postcode
0 the_missing_sock pricerange cheap name pricerange
0 the_missing_sock type restaurant name type
0 the_missing_sock choice two name choice
0 curry_garden address 106_regent_street_city_centre name address
0 curry_garden area centre name area
0 curry_garden food indian name food
0 curry_garden phone 01223302330 name phone
0 curry_garden postcode cb21dp name postcode
0 curry_garden pricerange expensive name pricerange
0 curry_garden type restaurant name type
0 curry_garden choice two name choice
0 the_varsity_restaurant address 35_saint_andrews_street_city_centre name address
0 the_varsity_restaurant area centre name area
0 the_varsity_restaurant food international name food
0 the_varsity_restaurant phone 01223356060 name phone
0 the_varsity_restaurant postcode cb23ar name postcode
0 the_varsity_restaurant pricerange moderate name pricerange
0 the_varsity_restaurant type restaurant name type
0 bloomsbury_restaurant address crowne_plaza_hotel_20_downing_street name address
0 bloomsbury_restaurant area centre name area
0 bloomsbury_restaurant food international name food
0 bloomsbury_restaurant phone 08719429180 name phone
0 bloomsbury_restaurant postcode cb23dt name postcode
0 bloomsbury_restaurant pricerange moderate name pricerange
0 bloomsbury_restaurant type restaurant name type
0 pizza_hut_city_centre address regent_street_city_centre name address
0 pizza_hut_city_centre area centre name area
0 pizza_hut_city_centre food italian name food
0 pizza_hut_city_centre phone 01223323737 name phone
0 pizza_hut_city_centre postcode cb21ab name postcode
0 pizza_hut_city_centre pricerange cheap name pricerange
0 pizza_hut_city_centre type restaurant name type
0 pizza_hut_city_centre choice two name choice
0 the_varsity_restaurant address 35_saint_andrews_street_city_centre name address
0 the_varsity_restaurant area centre name area
0 the_varsity_restaurant food international name food
0 the_varsity_restaurant phone 01223356060 name phone
0 the_varsity_restaurant postcode cb23ar name postcode
0 the_varsity_restaurant pricerange moderate name pricerange
0 the_varsity_restaurant type restaurant name type
0 the_varsity_restaurant choice two name choice
1 are there any moderately priced restaurants serving international food ?==yes , there are two in the centre of town . the_varsity_restaurant and the bloomsbury_restaurant . would you like more information ?==what is the address of the bloomsbury ?==they are located at crowne_plaza_hotel_20_downing_street==what is their phone number ?==the phone number for the bloomsbury_restaurant is 08719429180 . can i help you in arranging a reservation ?==not at the moment but i would also like their address and postcode .==the bloomsbury_restaurant can be found at crowne_plaza_hotel_20_downing_street with a postcode of cb23dt .==['cb23dt', 'crowne_plaza_hotel_20_downing_street', 'bloomsbury_restaurant']

0 bloomsbury_restaurant address crowne_plaza_hotel_20_downing_street name address
0 bloomsbury_restaurant area centre name area
0 bloomsbury_restaurant food international name food
0 bloomsbury_restaurant phone 08719429180 name phone
0 bloomsbury_restaurant postcode cb23dt name postcode
0 bloomsbury_restaurant pricerange moderate name pricerange
0 bloomsbury_restaurant type restaurant name type
0 bloomsbury_restaurant choice two name choice
0 the_missing_sock address finders_corner_newmarket_road name address
0 the_missing_sock area east name area
0 the_missing_sock food international name food
0 the_missing_sock phone 01223812660 name phone
0 the_missing_sock postcode cb259aq name postcode
0 the_missing_sock pricerange cheap name pricerange
0 the_missing_sock type restaurant name type
0 the_missing_sock choice two name choice
0 curry_garden address 106_regent_street_city_centre name address
0 curry_garden area centre name area
0 curry_garden food indian name food
0 curry_garden phone 01223302330 name phone
0 curry_garden postcode cb21dp name postcode
0 curry_garden pricerange expensive name pricerange
0 curry_garden type restaurant name type
0 curry_garden choice two name choice
0 the_varsity_restaurant address 35_saint_andrews_street_city_centre name address
0 the_varsity_restaurant area centre name area
0 the_varsity_restaurant food international name food
0 the_varsity_restaurant phone 01223356060 name phone
0 the_varsity_restaurant postcode cb23ar name postcode
0 the_varsity_restaurant pricerange moderate name pricerange
0 the_varsity_restaurant type restaurant name type
0 bloomsbury_restaurant address crowne_plaza_hotel_20_downing_street name address
0 bloomsbury_restaurant area centre name area
0 bloomsbury_restaurant food international name food
0 bloomsbury_restaurant phone 08719429180 name phone
0 bloomsbury_restaurant postcode cb23dt name postcode
0 bloomsbury_restaurant pricerange moderate name pricerange
0 bloomsbury_restaurant type restaurant name type
0 pizza_hut_city_centre address regent_street_city_centre name address
0 pizza_hut_city_centre area centre name area
0 pizza_hut_city_centre food italian name food
0 pizza_hut_city_centre phone 01223323737 name phone
0 pizza_hut_city_centre postcode cb21ab name postcode
0 pizza_hut_city_centre pricerange cheap name pricerange
0 pizza_hut_city_centre type restaurant name type
0 pizza_hut_city_centre choice two name choice
0 the_varsity_restaurant address 35_saint_andrews_street_city_centre name address
0 the_varsity_restaurant area centre name area
0 the_varsity_restaurant food international name food
0 the_varsity_restaurant phone 01223356060 name phone
0 the_varsity_restaurant postcode cb23ar name postcode
0 the_varsity_restaurant pricerange moderate name pricerange
0 the_varsity_restaurant type restaurant name type
0 the_varsity_restaurant choice two name choice
1 are there any moderately priced restaurants serving international food ?==yes , there are two in the centre of town . the_varsity_restaurant and the bloomsbury_restaurant . would you like more information ?==what is the address of the bloomsbury ?==they are located at crowne_plaza_hotel_20_downing_street==what is their phone number ?==the phone number for the bloomsbury_restaurant is 08719429180 . can i help you in arranging a reservation ?==not at the moment but i would also like their address and postcode .==the bloomsbury_restaurant can be found at crowne_plaza_hotel_20_downing_street with a postcode of cb23dt .==great , thanks very much !==you are welcome . do you need anything else ?==[]

0 bloomsbury_restaurant address crowne_plaza_hotel_20_downing_street name address
0 bloomsbury_restaurant area centre name area
0 bloomsbury_restaurant food international name food
0 bloomsbury_restaurant phone 08719429180 name phone
0 bloomsbury_restaurant postcode cb23dt name postcode
0 bloomsbury_restaurant pricerange moderate name pricerange
0 bloomsbury_restaurant type restaurant name type
0 bloomsbury_restaurant choice two name choice
0 the_missing_sock address finders_corner_newmarket_road name address
0 the_missing_sock area east name area
0 the_missing_sock food international name food
0 the_missing_sock phone 01223812660 name phone
0 the_missing_sock postcode cb259aq name postcode
0 the_missing_sock pricerange cheap name pricerange
0 the_missing_sock type restaurant name type
0 the_missing_sock choice two name choice
0 curry_garden address 106_regent_street_city_centre name address
0 curry_garden area centre name area
0 curry_garden food indian name food
0 curry_garden phone 01223302330 name phone
0 curry_garden postcode cb21dp name postcode
0 curry_garden pricerange expensive name pricerange
0 curry_garden type restaurant name type
0 curry_garden choice two name choice
0 the_varsity_restaurant address 35_saint_andrews_street_city_centre name address
0 the_varsity_restaurant area centre name area
0 the_varsity_restaurant food international name food
0 the_varsity_restaurant phone 01223356060 name phone
0 the_varsity_restaurant postcode cb23ar name postcode
0 the_varsity_restaurant pricerange moderate name pricerange
0 the_varsity_restaurant type restaurant name type
0 bloomsbury_restaurant address crowne_plaza_hotel_20_downing_street name address
0 bloomsbury_restaurant area centre name area
0 bloomsbury_restaurant food international name food
0 bloomsbury_restaurant phone 08719429180 name phone
0 bloomsbury_restaurant postcode cb23dt name postcode
0 bloomsbury_restaurant pricerange moderate name pricerange
0 bloomsbury_restaurant type restaurant name type
0 pizza_hut_city_centre address regent_street_city_centre name address
0 pizza_hut_city_centre area centre name area
0 pizza_hut_city_centre food italian name food
0 pizza_hut_city_centre phone 01223323737 name phone
0 pizza_hut_city_centre postcode cb21ab name postcode
0 pizza_hut_city_centre pricerange cheap name pricerange
0 pizza_hut_city_centre type restaurant name type
0 pizza_hut_city_centre choice two name choice
0 the_varsity_restaurant address 35_saint_andrews_street_city_centre name address
0 the_varsity_restaurant area centre name area
0 the_varsity_restaurant food international name food
0 the_varsity_restaurant phone 01223356060 name phone
0 the_varsity_restaurant postcode cb23ar name postcode
0 the_varsity_restaurant pricerange moderate name pricerange
0 the_varsity_restaurant type restaurant name type
0 the_varsity_restaurant choice two name choice
1 are there any moderately priced restaurants serving international food ?==yes , there are two in the centre of town . the_varsity_restaurant and the bloomsbury_restaurant . would you like more information ?==what is the address of the bloomsbury ?==they are located at crowne_plaza_hotel_20_downing_street==what is their phone number ?==the phone number for the bloomsbury_restaurant is 08719429180 . can i help you in arranging a reservation ?==not at the moment but i would also like their address and postcode .==the bloomsbury_restaurant can be found at crowne_plaza_hotel_20_downing_street with a postcode of cb23dt .==great , thanks very much !==you are welcome . do you need anything else ?==no , thank you . that is all .==thank you . goodbye .==[]

0 city_stop_restaurant address cambridge_city_football_club_milton_road_chesterton name address
0 city_stop_restaurant area north name area
0 city_stop_restaurant phone 01223363270 name phone
0 city_stop_restaurant postcode cb41uy name postcode
0 city_stop_restaurant pricerange expensive name pricerange
0 city_stop_restaurant food european name food
0 city_stop_restaurant type restaurant name type
0 city_stop_restaurant choice five name choice
0 city_stop_restaurant ref j8igns09 name ref
0 curry_garden address 106_regent_street_city_centre name address
0 curry_garden area centre name area
0 curry_garden food indian name food
0 curry_garden phone 01223302330 name phone
0 curry_garden postcode cb21dp name postcode
0 curry_garden pricerange expensive name pricerange
0 curry_garden type restaurant name type
0 curry_garden choice five name choice
0 curry_garden ref j8igns09 name ref
0 hakka address milton_road_chesterton name address
0 hakka area north name area
0 hakka food chinese name food
0 hakka phone 01223568988 name phone
0 hakka postcode cb41jy name postcode
0 hakka pricerange expensive name pricerange
0 hakka type restaurant name type
0 hakka choice five name choice
0 hakka ref j8igns09 name ref
0 saigon_city address 169_high_street_chesterton_chesterton name address
0 saigon_city area north name area
0 saigon_city food asian_oriental name food
0 saigon_city phone 01223356555 name phone
0 saigon_city postcode cb41nl name postcode
0 saigon_city pricerange expensive name pricerange
0 saigon_city type restaurant name type
0 the_hotpot address 66_chesterton_road_chesterton name address
0 the_hotpot area north name area
0 the_hotpot food chinese name food
0 the_hotpot phone 01223366552 name phone
0 the_hotpot postcode cb41ep name postcode
0 the_hotpot pricerange expensive name pricerange
0 the_hotpot type restaurant name type
0 the_hotpot choice five name choice
0 the_hotpot ref j8igns09 name ref
0 saigon_city address 169_high_street_chesterton_chesterton name address
0 saigon_city area north name area
0 saigon_city food asian_oriental name food
0 saigon_city phone 01223356555 name phone
0 saigon_city postcode cb41nl name postcode
0 saigon_city pricerange expensive name pricerange
0 saigon_city type restaurant name type
0 saigon_city choice five name choice
0 saigon_city ref j8igns09 name ref
0 restaurant_two_two address 22_chesterton_road_chesterton name address
0 restaurant_two_two area north name area
0 restaurant_two_two food french name food
0 restaurant_two_two phone 01223351880 name phone
0 restaurant_two_two postcode cb43ax name postcode
0 restaurant_two_two pricerange expensive name pricerange
0 restaurant_two_two type restaurant name type
0 restaurant_two_two choice five name choice
0 restaurant_two_two ref j8igns09 name ref
1 i ' d like a restuarant in the north with expensive food .==there are five places , which type of food do you prefer ?==['five']

0 city_stop_restaurant address cambridge_city_football_club_milton_road_chesterton name address
0 city_stop_restaurant area north name area
0 city_stop_restaurant phone 01223363270 name phone
0 city_stop_restaurant postcode cb41uy name postcode
0 city_stop_restaurant pricerange expensive name pricerange
0 city_stop_restaurant food european name food
0 city_stop_restaurant type restaurant name type
0 city_stop_restaurant choice five name choice
0 city_stop_restaurant ref j8igns09 name ref
0 curry_garden address 106_regent_street_city_centre name address
0 curry_garden area centre name area
0 curry_garden food indian name food
0 curry_garden phone 01223302330 name phone
0 curry_garden postcode cb21dp name postcode
0 curry_garden pricerange expensive name pricerange
0 curry_garden type restaurant name type
0 curry_garden choice five name choice
0 curry_garden ref j8igns09 name ref
0 hakka address milton_road_chesterton name address
0 hakka area north name area
0 hakka food chinese name food
0 hakka phone 01223568988 name phone
0 hakka postcode cb41jy name postcode
0 hakka pricerange expensive name pricerange
0 hakka type restaurant name type
0 hakka choice five name choice
0 hakka ref j8igns09 name ref
0 saigon_city address 169_high_street_chesterton_chesterton name address
0 saigon_city area north name area
0 saigon_city food asian_oriental name food
0 saigon_city phone 01223356555 name phone
0 saigon_city postcode cb41nl name postcode
0 saigon_city pricerange expensive name pricerange
0 saigon_city type restaurant name type
0 the_hotpot address 66_chesterton_road_chesterton name address
0 the_hotpot area north name area
0 the_hotpot food chinese name food
0 the_hotpot phone 01223366552 name phone
0 the_hotpot postcode cb41ep name postcode
0 the_hotpot pricerange expensive name pricerange
0 the_hotpot type restaurant name type
0 the_hotpot choice five name choice
0 the_hotpot ref j8igns09 name ref
0 saigon_city address 169_high_street_chesterton_chesterton name address
0 saigon_city area north name area
0 saigon_city food asian_oriental name food
0 saigon_city phone 01223356555 name phone
0 saigon_city postcode cb41nl name postcode
0 saigon_city pricerange expensive name pricerange
0 saigon_city type restaurant name type
0 saigon_city choice five name choice
0 saigon_city ref j8igns09 name ref
0 restaurant_two_two address 22_chesterton_road_chesterton name address
0 restaurant_two_two area north name area
0 restaurant_two_two food french name food
0 restaurant_two_two phone 01223351880 name phone
0 restaurant_two_two postcode cb43ax name postcode
0 restaurant_two_two pricerange expensive name pricerange
0 restaurant_two_two type restaurant name type
0 restaurant_two_two choice five name choice
0 restaurant_two_two ref j8igns09 name ref
1 i ' d like a restuarant in the north with expensive food .==there are five places , which type of food do you prefer ?==surprise me , i just want something pricey to impress my friends . it ' ll be a party of seven .==i found five restaurants , what day and time would you like to go ?==['five']

0 city_stop_restaurant address cambridge_city_football_club_milton_road_chesterton name address
0 city_stop_restaurant area north name area
0 city_stop_restaurant phone 01223363270 name phone
0 city_stop_restaurant postcode cb41uy name postcode
0 city_stop_restaurant pricerange expensive name pricerange
0 city_stop_restaurant food european name food
0 city_stop_restaurant type restaurant name type
0 city_stop_restaurant choice five name choice
0 city_stop_restaurant ref j8igns09 name ref
0 curry_garden address 106_regent_street_city_centre name address
0 curry_garden area centre name area
0 curry_garden food indian name food
0 curry_garden phone 01223302330 name phone
0 curry_garden postcode cb21dp name postcode
0 curry_garden pricerange expensive name pricerange
0 curry_garden type restaurant name type
0 curry_garden choice five name choice
0 curry_garden ref j8igns09 name ref
0 hakka address milton_road_chesterton name address
0 hakka area north name area
0 hakka food chinese name food
0 hakka phone 01223568988 name phone
0 hakka postcode cb41jy name postcode
0 hakka pricerange expensive name pricerange
0 hakka type restaurant name type
0 hakka choice five name choice
0 hakka ref j8igns09 name ref
0 saigon_city address 169_high_street_chesterton_chesterton name address
0 saigon_city area north name area
0 saigon_city food asian_oriental name food
0 saigon_city phone 01223356555 name phone
0 saigon_city postcode cb41nl name postcode
0 saigon_city pricerange expensive name pricerange
0 saigon_city type restaurant name type
0 the_hotpot address 66_chesterton_road_chesterton name address
0 the_hotpot area north name area
0 the_hotpot food chinese name food
0 the_hotpot phone 01223366552 name phone
0 the_hotpot postcode cb41ep name postcode
0 the_hotpot pricerange expensive name pricerange
0 the_hotpot type restaurant name type
0 the_hotpot choice five name choice
0 the_hotpot ref j8igns09 name ref
0 saigon_city address 169_high_street_chesterton_chesterton name address
0 saigon_city area north name area
0 saigon_city food asian_oriental name food
0 saigon_city phone 01223356555 name phone
0 saigon_city postcode cb41nl name postcode
0 saigon_city pricerange expensive name pricerange
0 saigon_city type restaurant name type
0 saigon_city choice five name choice
0 saigon_city ref j8igns09 name ref
0 restaurant_two_two address 22_chesterton_road_chesterton name address
0 restaurant_two_two area north name area
0 restaurant_two_two food french name food
0 restaurant_two_two phone 01223351880 name phone
0 restaurant_two_two postcode cb43ax name postcode
0 restaurant_two_two pricerange expensive name pricerange
0 restaurant_two_two type restaurant name type
0 restaurant_two_two choice five name choice
0 restaurant_two_two ref j8igns09 name ref
1 i ' d like a restuarant in the north with expensive food .==there are five places , which type of food do you prefer ?==surprise me , i just want something pricey to impress my friends . it ' ll be a party of seven .==i found five restaurants , what day and time would you like to go ?==how about monday at 19:15 .==okay . i have booked you at saigon_city that is quite elegant and serves asian cuisine . your reference number is j8igns09 .==['saigon_city', 'j8igns09']

0 city_stop_restaurant address cambridge_city_football_club_milton_road_chesterton name address
0 city_stop_restaurant area north name area
0 city_stop_restaurant phone 01223363270 name phone
0 city_stop_restaurant postcode cb41uy name postcode
0 city_stop_restaurant pricerange expensive name pricerange
0 city_stop_restaurant food european name food
0 city_stop_restaurant type restaurant name type
0 city_stop_restaurant choice five name choice
0 city_stop_restaurant ref j8igns09 name ref
0 curry_garden address 106_regent_street_city_centre name address
0 curry_garden area centre name area
0 curry_garden food indian name food
0 curry_garden phone 01223302330 name phone
0 curry_garden postcode cb21dp name postcode
0 curry_garden pricerange expensive name pricerange
0 curry_garden type restaurant name type
0 curry_garden choice five name choice
0 curry_garden ref j8igns09 name ref
0 hakka address milton_road_chesterton name address
0 hakka area north name area
0 hakka food chinese name food
0 hakka phone 01223568988 name phone
0 hakka postcode cb41jy name postcode
0 hakka pricerange expensive name pricerange
0 hakka type restaurant name type
0 hakka choice five name choice
0 hakka ref j8igns09 name ref
0 saigon_city address 169_high_street_chesterton_chesterton name address
0 saigon_city area north name area
0 saigon_city food asian_oriental name food
0 saigon_city phone 01223356555 name phone
0 saigon_city postcode cb41nl name postcode
0 saigon_city pricerange expensive name pricerange
0 saigon_city type restaurant name type
0 the_hotpot address 66_chesterton_road_chesterton name address
0 the_hotpot area north name area
0 the_hotpot food chinese name food
0 the_hotpot phone 01223366552 name phone
0 the_hotpot postcode cb41ep name postcode
0 the_hotpot pricerange expensive name pricerange
0 the_hotpot type restaurant name type
0 the_hotpot choice five name choice
0 the_hotpot ref j8igns09 name ref
0 saigon_city address 169_high_street_chesterton_chesterton name address
0 saigon_city area north name area
0 saigon_city food asian_oriental name food
0 saigon_city phone 01223356555 name phone
0 saigon_city postcode cb41nl name postcode
0 saigon_city pricerange expensive name pricerange
0 saigon_city type restaurant name type
0 saigon_city choice five name choice
0 saigon_city ref j8igns09 name ref
0 restaurant_two_two address 22_chesterton_road_chesterton name address
0 restaurant_two_two area north name area
0 restaurant_two_two food french name food
0 restaurant_two_two phone 01223351880 name phone
0 restaurant_two_two postcode cb43ax name postcode
0 restaurant_two_two pricerange expensive name pricerange
0 restaurant_two_two type restaurant name type
0 restaurant_two_two choice five name choice
0 restaurant_two_two ref j8igns09 name ref
1 i ' d like a restuarant in the north with expensive food .==there are five places , which type of food do you prefer ?==surprise me , i just want something pricey to impress my friends . it ' ll be a party of seven .==i found five restaurants , what day and time would you like to go ?==how about monday at 19:15 .==okay . i have booked you at saigon_city that is quite elegant and serves asian cuisine . your reference number is j8igns09 .==thank you so much . that is all i will be needing today . have a nice evening .==thank you , and would you like the address for the restaurant ?==['restaurant']

0 city_stop_restaurant address cambridge_city_football_club_milton_road_chesterton name address
0 city_stop_restaurant area north name area
0 city_stop_restaurant phone 01223363270 name phone
0 city_stop_restaurant postcode cb41uy name postcode
0 city_stop_restaurant pricerange expensive name pricerange
0 city_stop_restaurant food european name food
0 city_stop_restaurant type restaurant name type
0 city_stop_restaurant choice five name choice
0 city_stop_restaurant ref j8igns09 name ref
0 curry_garden address 106_regent_street_city_centre name address
0 curry_garden area centre name area
0 curry_garden food indian name food
0 curry_garden phone 01223302330 name phone
0 curry_garden postcode cb21dp name postcode
0 curry_garden pricerange expensive name pricerange
0 curry_garden type restaurant name type
0 curry_garden choice five name choice
0 curry_garden ref j8igns09 name ref
0 hakka address milton_road_chesterton name address
0 hakka area north name area
0 hakka food chinese name food
0 hakka phone 01223568988 name phone
0 hakka postcode cb41jy name postcode
0 hakka pricerange expensive name pricerange
0 hakka type restaurant name type
0 hakka choice five name choice
0 hakka ref j8igns09 name ref
0 saigon_city address 169_high_street_chesterton_chesterton name address
0 saigon_city area north name area
0 saigon_city food asian_oriental name food
0 saigon_city phone 01223356555 name phone
0 saigon_city postcode cb41nl name postcode
0 saigon_city pricerange expensive name pricerange
0 saigon_city type restaurant name type
0 the_hotpot address 66_chesterton_road_chesterton name address
0 the_hotpot area north name area
0 the_hotpot food chinese name food
0 the_hotpot phone 01223366552 name phone
0 the_hotpot postcode cb41ep name postcode
0 the_hotpot pricerange expensive name pricerange
0 the_hotpot type restaurant name type
0 the_hotpot choice five name choice
0 the_hotpot ref j8igns09 name ref
0 saigon_city address 169_high_street_chesterton_chesterton name address
0 saigon_city area north name area
0 saigon_city food asian_oriental name food
0 saigon_city phone 01223356555 name phone
0 saigon_city postcode cb41nl name postcode
0 saigon_city pricerange expensive name pricerange
0 saigon_city type restaurant name type
0 saigon_city choice five name choice
0 saigon_city ref j8igns09 name ref
0 restaurant_two_two address 22_chesterton_road_chesterton name address
0 restaurant_two_two area north name area
0 restaurant_two_two food french name food
0 restaurant_two_two phone 01223351880 name phone
0 restaurant_two_two postcode cb43ax name postcode
0 restaurant_two_two pricerange expensive name pricerange
0 restaurant_two_two type restaurant name type
0 restaurant_two_two choice five name choice
0 restaurant_two_two ref j8igns09 name ref
1 i ' d like a restuarant in the north with expensive food .==there are five places , which type of food do you prefer ?==surprise me , i just want something pricey to impress my friends . it ' ll be a party of seven .==i found five restaurants , what day and time would you like to go ?==how about monday at 19:15 .==okay . i have booked you at saigon_city that is quite elegant and serves asian cuisine . your reference number is j8igns09 .==thank you so much . that is all i will be needing today . have a nice evening .==thank you , and would you like the address for the restaurant ?==i don ' t think i need it , but thanks for asking . have a good day .==you ' re welcome ! have a great day ! goodbye .==[]

0 a_and_b_guest_house address 124_tenison_road name address
0 a_and_b_guest_house area east name area
0 a_and_b_guest_house phone 01223315702 name phone
0 a_and_b_guest_house postcode cb12dp name postcode
0 a_and_b_guest_house pricerange moderate name pricerange
0 a_and_b_guest_house stars 4_star name stars
0 a_and_b_guest_house type guesthouse name type
0 acorn_guest_house address 154_chesterton_road name address
0 acorn_guest_house area north name area
0 acorn_guest_house phone 01223353888 name phone
0 acorn_guest_house postcode cb41da name postcode
0 acorn_guest_house pricerange moderate name pricerange
0 acorn_guest_house stars 4_star name stars
0 acorn_guest_house type guesthouse name type
0 alpha-milton_guest_house address 63_milton_road name address
0 alpha-milton_guest_house area north name area
0 alpha-milton_guest_house phone 01223311625 name phone
0 alpha-milton_guest_house postcode cb41xa name postcode
0 alpha-milton_guest_house pricerange moderate name pricerange
0 alpha-milton_guest_house stars 3_star name stars
0 alpha-milton_guest_house type guesthouse name type
0 allenbell address 517a_coldham_lane name address
0 allenbell area east name area
0 allenbell phone 01223210353 name phone
0 allenbell postcode cb13js name postcode
0 allenbell pricerange cheap name pricerange
0 allenbell stars 4_star name stars
0 allenbell type guesthouse name type
0 lovell_lodge address 365_milton_road name address
0 lovell_lodge area north name area
0 lovell_lodge phone 01223425478 name phone
0 lovell_lodge postcode cb41sr name postcode
0 lovell_lodge pricerange moderate name pricerange
0 lovell_lodge stars 2_star name stars
0 lovell_lodge type hotel name type
0 alexander_bed_and_breakfast address 56_saint_barnabas_road name address
0 alexander_bed_and_breakfast area centre name area
0 alexander_bed_and_breakfast phone 01223525725 name phone
0 alexander_bed_and_breakfast postcode cb12de name postcode
0 alexander_bed_and_breakfast pricerange cheap name pricerange
0 alexander_bed_and_breakfast stars 4_star name stars
0 alexander_bed_and_breakfast type guesthouse name type
0 arbury_lodge_guesthouse address 82_arbury_road name address
0 arbury_lodge_guesthouse area north name area
0 arbury_lodge_guesthouse phone 01223364319 name phone
0 arbury_lodge_guesthouse postcode cb42je name postcode
0 arbury_lodge_guesthouse pricerange moderate name pricerange
0 arbury_lodge_guesthouse stars 4_star name stars
0 arbury_lodge_guesthouse type guesthouse name type
[truncated: 1,468,153 more chars]
