# Supplementary material for: PluDG: enhancing task-oriented dialogue system with knowledge graph plug-in module
Source: PeerJ Comput Sci. 2023 Nov 24;9:e1707. doi: 10.7717/peerj-cs.1707 (PMC10703105; doi:10.7717/peerj-cs.1707)
Supplement: Supplemental Information 1 [file peerj-cs-09-1707-s001.zip › plugin/pluEval.py]

from utils.config import *
from scripts.kg_plug import *

os.environ['CUDA_LAUNCH_BLOCKING'] = '1'

directory = args['path'].split("/")
DS = directory[1].split('DS')[1].split('HDD')[0]
HDD = directory[1].split('HDD')[1].split('BSZ')[0]
BSZ = int(directory[1].split('BSZ')[1].split('DR')[0])
RANK = directory[1].split('RS')[1].split('ENTF1')[0]
GNN = directory[1].split('-')[-1]

if DS == 'kvr':
    from utils.utils_Ent_kvr import *
elif DS == 'cam':
    from utils.utils_Ent_cam import *
elif DS == 'woz':
    from utils.utils_Ent_woz import *
else:
    print("You need to provide the --dataset information")

train, dev, test, lang, max_resp_len, relation_size = prepare_data_seq(batch_size=BSZ, shuffle=True)

model = KgPlug(
    int(HDD),
    lang,
    max_resp_len,
    args['path'],
    DS,
    lr=0.0,
    dropout=0.0,
    relation_size=relation_size,
    rank=int(RANK), gnn_type=GNN)

acc_test = model.evaluate(test, 1e7, save=True)
