# Supplementary material for: PluDG: enhancing task-oriented dialogue system with knowledge graph plug-in module
Source: PeerJ Comput Sci. 2023 Nov 24;9:e1707. doi: 10.7717/peerj-cs.1707 (PMC10703105; doi:10.7717/peerj-cs.1707)
Supplement: Supplemental Information 1 [file peerj-cs-09-1707-s001.zip › plugin/pluTrain.py]

import math
from tqdm import tqdm

from utils.config import *
from plugin.scripts.kg_plug import *

os.environ['CUDA_LAUNCH_BLOCKING'] = '1'

if args['fixed']:
    torch.manual_seed(args['random_seed'])
    if torch.cuda.is_available():
        torch.cuda.manual_seed(args['random_seed'])
        torch.cuda.manual_seed_all(args['random_seed'])
        torch.backends.cudnn.deterministic = True
    np.random.seed(args['random_seed'])
    random.seed(args['random_seed'])

early_stop = args['earlyStop']
if args['dataset'] == 'kvr':
    from utils.utils_Ent_kvr import *
    # early_stop = 'BLEU'
elif args['dataset'] == 'cam':
    from utils.utils_Ent_cam import *
    # early_stop = 'BLEU'
elif args['dataset'] == 'woz':
    from utils.utils_Ent_woz import *
else:
    print("[ERROR] You need to provide the --dataset information")

# Configure models and load data
avg_best, cnt, acc = 0.0, 0, 0.0
train, dev, test, lang, max_resp_len, relation_size = prepare_data_seq(batch_size=int(args['batch']))

model = KgPlug(
    int(args['hidden']),
    lang,
    max_resp_len,
    args['path'],
    args['dataset'],
    lr=float(args['learn']),
    dropout=float(args['drop']),
    relation_size=relation_size,
    rank=int(args['rank']), gnn_type=args['gnn'])

for epoch in range(200):
    print("Epoch:{}".format(epoch))
    # Run the train function
    schedule_sampling = args['schedule_sampling_ratio'] / (
            args['schedule_sampling_ratio'] + math.exp(epoch / args['schedule_sampling_ratio']) - 1)
    print("schedule_sampling_ratio: ", schedule_sampling)

    pbar = tqdm(enumerate(train), total=len(train))
    for i, data in pbar:
        model.train_batch(data, int(args['clip']), reset=(i == 0), ss=schedule_sampling)
        pbar.set_description(model.print_loss())
        # break
    if (epoch + 1) % int(args['evalp']) == 0:
        acc = model.evaluate(dev, avg_best, early_stop, save=False)
        model.scheduler.step(acc)

        if (acc >= avg_best):
            avg_best = acc
            cnt = 0
        else:
            cnt += 1

        if (cnt == 10 or (acc == 1.0 and early_stop == None)):
            print("Ran out of patient, early stop...")
            break
