# Supplementary material for: PluDG: enhancing task-oriented dialogue system with knowledge graph plug-in module
Source: PeerJ Comput Sci. 2023 Nov 24;9:e1707. doi: 10.7717/peerj-cs.1707 (PMC10703105; doi:10.7717/peerj-cs.1707)
Supplement: Supplemental Information 1 [file peerj-cs-09-1707-s001.zip › plugin/record.py]

import json
import os

epoch = 0


def record(folder_name="result", model_name="default", data_set="test", part_name="test", content: dict = None):
    """
    记录每次Epoch的打印的内容
    @param folder_name: 存储的目录
    @param model_name: 模型名字
    @param data_set: 数据集
    @param content: 内容
    @return:
    """
    mkdir(folder_name)
    result_file_name = model_name + '_' + data_set + "_" + part_name + '.json'
    final_file = folder_name + os.sep + result_file_name
    file = os.path.exists(final_file)

    if not file:
        with open(final_file, 'w') as f:
            f.write('\n')

    with open(final_file, 'a') as f:
        s = str(content)
        f.write(s)
        f.write('\n')


data_list = []


def record_list(content: dict = None):
    """
    记录每次Epoch的打印的内容
    @param folder_name: 存储的目录
    @param model_name: 模型名字
    @param data_set: 数据集
    @param content: 内容
    @return:
    """

    data_list.append(content)


def record_list_dump(folder_name="result", model_name="default", data_set="test", part_name="test",):
    print(model_name)
    # 将list数据转换为JSON格式
    mkdir(folder_name)
    result_file_name = model_name + '_' + data_set + "_" + part_name + '.json'
    final_file = folder_name + os.sep + result_file_name
    file = os.path.exists(final_file)

    json_data = json.dumps(data_list)

    # 将JSON数据保存到文件中
    if not file:
        with open(final_file, 'w') as f:
            f.write(json_data)


def mkdir(path):
    folder = os.path.exists(path)
    if not folder:  # 判断是否存在文件夹如果不存在则创建为文件夹
        os.makedirs(path)  # makedirs 创建文件时如果路径不存在会创建这个路径
