# Supplementary material for: PluDG: enhancing task-oriented dialogue system with knowledge graph plug-in module
Source: PeerJ Comput Sci. 2023 Nov 24;9:e1707. doi: 10.7717/peerj-cs.1707 (PMC10703105; doi:10.7717/peerj-cs.1707)
Supplement: Supplemental Information 1 [file peerj-cs-09-1707-s001.zip › plugin/scripts/kg_plug.py]

import torch
import torch.nn as nn
from torch.optim import lr_scheduler
from torch import optim
import torch.nn.functional as F
import random
import numpy as np
import os
import json

import plugin.record
from plugin.utils import metrics
from plugin.utils.measures import wer, moses_multi_bleu
from plugin.utils.masked_cross_entropy import *
from plugin.utils.config import *
from plugin.scripts.modules import *


class KgPlug(nn.Module):
    def __init__(self, hidden_size, lang, max_resp_len, path, task, lr, dropout, relation_size, rank, gnn_type):
        super(KgPlug, self).__init__()
        self.name = "KgPlug"
        self.task = task
        self.input_size = lang.n_words
        self.output_size = lang.n_words
        self.hidden_size = hidden_size
        self.lang = lang
        self.lr = lr
        self.dropout = dropout
        self.max_resp_len = max_resp_len
        self.relation_size = relation_size
        self.rank = rank
        self.gnn_type = gnn_type

        if path:
            if USE_CUDA:
                print("MODEL {} LOADED".format(str(path)))
                self.encoder = torch.load(str(path) + '/enc.th')
                self.ck = torch.load(str(path) + '/enc_kb.th')
                self.decoder = torch.load(str(path) + '/dec.th')
            else:
                print("MODEL {} LOADED".format(str(path)))
                self.encoder = torch.load(str(path) + '/enc.th', lambda storage, loc: storage)
                self.ck = torch.load(str(path) + '/enc_kb.th', lambda storage, loc: storage)
                self.decoder = torch.load(str(path) + '/dec.th', lambda storage, loc: storage)
        else:
            self.encoder = UtteranceEncoder(lang.n_words, hidden_size, dropout)
            self.ck = ContextKnowledgeEncoder(lang.n_words, hidden_size, relation_size, dropout, rank, gnn_type=gnn_type)
            self.decoder = EntityReasoner(self.encoder.embedding, lang, hidden_size,
                                          dropout)  # Generator(lang, hidden_size, dropout)

        # Initialize optimizers and criterion
        self.encoder_optimizer = optim.Adam(self.encoder.parameters(), lr=lr)
        self.ck_optimizer = optim.Adam(self.ck.parameters(), lr=lr)
        self.decoder_optimizer = optim.Adam(self.decoder.parameters(), lr=lr)
        self.scheduler = lr_scheduler.ReduceLROnPlateau(self.decoder_optimizer, mode='max', factor=0.5, patience=1,
                                                        min_lr=0.0001, verbose=True)
        self.reset()

        if USE_CUDA:
            self.encoder.cuda()
            self.ck.cuda()
            self.decoder.cuda()

    def print_loss(self):
        print_loss_avg = self.loss / self.print_every
        print_loss_v = self.loss_v / self.print_every
        print_loss_l = self.loss_l / self.print_every
        self.print_every += 1
        return 'L:{:.2f},LE:{:.2f},LP:{:.2f}'.format(print_loss_avg, print_loss_v, print_loss_l)

    def save_model(self, acc):
        name_data = "KVR/" if self.task == 'kvr' else "CAM/"
        directory = 'save/KgPlug-' \
                    + args["addName"] \
                    + 'DS' + self.task \
                    + 'HDD' + str(self.hidden_size) \
                    + 'BSZ' + str(args['batch']) \
                    + 'DR' + str(self.dropout) \
                    + 'lr' + str(self.lr) \
                    + 'RS' + (str(self.rank) if self.rank is not None else str(self.relation_size)) \
                    + str(acc)

        if not os.path.exists(directory):
            os.makedirs(directory)

        torch.save(self.encoder, directory + '/enc.th')
        torch.save(self.ck, directory + '/enc_kb.th')
        torch.save(self.decoder, directory + '/dec.th')

    def reset(self):
        self.loss, self.print_every, self.loss_v, self.loss_l = 0, 1, 0, 0

    def _cuda(self, x):
        if USE_CUDA:
            return torch.Tensor(x).cuda()
        else:
            return torch.Tensor(x)

    def train_batch(self, data, clip, reset=0, ss=1.0):
        if reset: self.reset()
        # Zero gradients of both optimizers
        self.encoder_optimizer.zero_grad()
        self.ck_optimizer.zero_grad()
        self.decoder_optimizer.zero_grad()

        # Encode and Decode
        max_target_length = max(data['response_lengths'])  # 最长长度，这里产出一般就是最长长度
        all_decoder_outputs_vocab, all_decoder_outputs_ptr, _, _, _ = self.encode_and_decode(data, max_target_length,
                                                                                             ss,
                                                                                             False)

        # Loss calculation and backpropagation
        loss_v = masked_cross_entropy(
            all_decoder_outputs_vocab.transpose(0, 1).contiguous(),
            data['sketch_response'].contiguous(),
            data['response_lengths'])
        loss_l = masked_cross_entropy(
            all_decoder_outputs_ptr.transpose(0, 1).contiguous(),
            data['ptr_index'].contiguous(),  # 突出指出哪些是实体
            data['response_lengths'])
        loss = loss_v + loss_l
        loss.backward()

        # Clip gradient norms
        ec = torch.nn.utils.clip_grad_norm_(self.encoder.parameters(), clip)
        ec = torch.nn.utils.clip_grad_norm_(self.ck.parameters(), clip)
        dc = torch.nn.utils.clip_grad_norm_(self.decoder.parameters(), clip)

        # Update parameters with optimizers
        self.encoder_optimizer.step()
        self.ck_optimizer.step()
        self.decoder_optimizer.step()

        self.loss += loss.item()
        self.loss_v += loss_v.item()
        self.loss_l += loss_l.item()

    def encode_and_decode(self, data, max_target_length, schedule_sampling, get_decoded_words):
        # Encode dialog history to vectors
        x2_embed, x2_outputs, _, _, context_hidden, question_outputs, question_lengths, question_mask = self.encoder(
            data['context_arr'],
            data['context_arr_lengths'],
            data['context_arr_mask'])
        # Encode KB information to vectors
        knowledge_outputs, knowledge_hidden = self.ck(
            data['kb_arr'],
            data['indicator'],
            data['kb_arr_mask'],
            data['kb_arr_lengths'],
            data['context_arr'],
            data['context_arr_mask'],
            data['context_arr_lengths'],
            x2_embed,
            x2_outputs,
            context_hidden.squeeze(0),
            data['graph'])

        encoded_hidden = torch.cat((context_hidden.squeeze(0), knowledge_hidden.squeeze(1)), dim=1)

        outputs_vocab, outputs_ptr, decoded_fine, decoded_coarse, decoded_entity = self.decoder.forward(
            knowledge_outputs,
            data['kb_arr_mask'],
            question_outputs,
            question_mask,
            # self.extKnow,
            data['kb_arr'].size(),
            data['kb_arr_lengths'],
            data['kb_arr_plain'],
            encoded_hidden,
            data['sketch_response'],
            max_target_length,
            schedule_sampling,
            get_decoded_words)
        return outputs_vocab, outputs_ptr, decoded_fine, decoded_coarse, decoded_entity

    def evaluate(self, dev, matric_best, early_stop=None, save=False):
        print("STARTING EVALUATION")
        # Set to not-training mode to disable dropout
        self.encoder.train(False)
        self.ck.train(False)
        self.decoder.train(False)

        bleu = metrics.BLEU(args['dataset'])
        ref, hyp = [], []
        dialog_acc_dict = {}
        F1_pred, F1_cal_pred, F1_nav_pred, F1_wet_pred = 0, 0, 0, 0
        F1_count, F1_cal_count, F1_nav_count, F1_wet_count = 0, 0, 0, 0
        pbar = tqdm(enumerate(dev), total=len(dev))
        new_precision, new_recall, new_f1_score = 0, 0, 0

        if self.task == 'kvr':
            with open('data/KVR/kvret_entities.json') as f:
                global_entity = json.load(f)
                global_entity_list = []
                for key in global_entity.keys():
                    if key != 'poi':
                        global_entity_list += [item.lower().replace(' ', '_') for item in global_entity[key]]
                    else:
                        for item in global_entity['poi']:
                            global_entity_list += [item[k].lower().replace(' ', '_') for k in item.keys()]
                global_entity_list = list(set(global_entity_list))

        for j, data_dev in pbar:
            # Encode and Decode
            _, pre_ptr, decoded_fine, decoded_coarse, decoded_entity = self.encode_and_decode(data_dev,
                                                                                              self.max_resp_len, -1.0,
                                                                                              True)
            decoded_coarse = np.transpose(decoded_coarse)
            decoded_fine = np.transpose(decoded_fine)
            for bi, row in enumerate(decoded_fine):
                pred_ent = []
                # pre_ent = list(set(decoded_entity[bi]))
                gold_ent = data_dev['ent_index'][bi]
                # record.record(content={"pre_ent": pre_ent, "gold_ent": gold_ent})
                st = ''
                for e in row:
                    if e == 'EOS':
                        break
                    else:
                        st += e + ' '
                st_c = ''
                for e in decoded_coarse[bi]:
                    if e == 'EOS':
                        break
                    else:
                        st_c += e + ' '
                pred_sent = st.lstrip().rstrip()
                for g in data_dev['kb_arr_plain'][bi]:
                    if g in pred_sent:
                        pred_ent.append(g)
                pred_sent_coarse = st_c.lstrip().rstrip()
                gold_sent = data_dev['response_plain'][bi].lstrip().rstrip()
                if save:
                    plugin.record.record_list(content={"pre_ent": pred_ent, "gold_ent": gold_ent, "id": data_dev['id'][bi],
                                                "template": pred_sent_coarse, "response": pred_sent})
                if args['dataset'] == 'kvr':
                    bleu.update((pred_sent, gold_sent, data_dev['domain'][bi]))
                else:
                    bleu.update((pred_sent, gold_sent, None))
                ref.append(gold_sent)
                hyp.append(pred_sent)
                # 将输出存到文件中

                if self.task == 'kvr':
                    # compute F1 SCORE
                    single_f1, count = self.compute_prf(data_dev['ent_index'][bi], pred_sent.split(),
                                                        global_entity_list, data_dev['kb_arr_plain'][bi])
                    F1_pred += single_f1
                    F1_count += count
                    single_f1, count = self.compute_prf(data_dev['ent_idx_cal'][bi], pred_sent.split(),
                                                        global_entity_list, data_dev['kb_arr_plain'][bi])
                    F1_cal_pred += single_f1
                    F1_cal_count += count
                    single_f1, count = self.compute_prf(data_dev['ent_idx_nav'][bi], pred_sent.split(),
                                                        global_entity_list, data_dev['kb_arr_plain'][bi])
                    F1_nav_pred += single_f1
                    F1_nav_count += count
                    single_f1, count = self.compute_prf(data_dev['ent_idx_wet'][bi], pred_sent.split(),
                                                        global_entity_list, data_dev['kb_arr_plain'][bi])
                    F1_wet_pred += single_f1
                    F1_wet_count += count
                elif self.task == 'cam':
                    single_f1, count = self.compute_prf(data_dev['ent_index'][bi], pred_sent.split(), [],
                                                        data_dev['kb_arr_plain'][bi])
                    F1_pred += single_f1
                    F1_count += count
                elif self.task == 'woz':
                    single_f1, count = self.compute_prf(data_dev['ent_index'][bi], pred_sent.split(), [],
                                                        data_dev['kb_arr_plain'][bi])
                    F1_pred += single_f1
                    F1_count += count

                if args['genSample']:
                    self.print_examples(bi, data_dev, pred_sent, pred_sent_coarse, gold_sent)

        plugin.record.record_list_dump(model_name=self.gnn_type,
                                data_set=self.task,
                                part_name="test")
        # Set back to training mode
        self.encoder.train(True)
        self.ck.train(True)
        self.decoder.train(True)

        # bleu_score = moses_multi_bleu(np.array(hyp), np.array(ref), lowercase=True)
        bleu_score = bleu.compute()
        if self.task == 'kvr':
            F1_score = F1_pred / float(F1_count)
            print("F1 SCORE:\t{}".format(F1_pred / float(F1_count)))
            print("\tCAL F1:\t{}".format(F1_cal_pred / float(F1_cal_count)))
            print("\tWET F1:\t{}".format(F1_wet_pred / float(F1_wet_count)))
            print("\tNAV F1:\t{}".format(F1_nav_pred / float(F1_nav_count)))
            print("BLEU SCORE:\t" + str(bleu_score))
        elif self.task == 'cam':
            F1_score = F1_pred / float(F1_count)
            print("F1 SCORE:\t{}".format(F1_pred / float(F1_count)))
            print("BLEU SCORE:\t" + str(bleu_score))
        elif self.task == 'woz':
            F1_score = F1_pred / float(F1_count)
            print("F1 SCORE:\t{}".format(F1_pred / float(F1_count)))
            print("BLEU SCORE:\t" + str(bleu_score))

        if (early_stop == 'BLEU'):
            if (bleu_score >= matric_best):
                self.save_model('BLEU-' + str(bleu_score))
                print("MODEL SAVED")
            return bleu_score
        elif (early_stop == 'ENTF1'):
            if (F1_score >= matric_best):
                self.save_model('ENTF1-{:.4f}'.format(F1_score))
                print("MODEL SAVED")
            return F1_score

    def compute_prf(self, gold, pred, global_entity_list, kb_plain):
        local_kb_word = [k for k in kb_plain]
        TP, FP, FN = 0, 0, 0
        if len(gold) != 0:
            count = 1
            for g in gold:
                if g in pred:
                    TP += 1
                else:
                    FN += 1
            for p in set(pred):
                if p in global_entity_list or p in local_kb_word:
                    if p not in gold:
                        FP += 1
            precision = TP / float(TP + FP) if (TP + FP) != 0 else 0
            recall = TP / float(TP + FN) if (TP + FN) != 0 else 0
            F1 = 2 * precision * recall / float(precision + recall) if (precision + recall) != 0 else 0
        else:
            precision, recall, F1, count = 0, 0, 0, 0
        return F1, count

    def print_examples(self, batch_idx, data, pred_sent, pred_sent_coarse, gold_sent):
        conv_plain = data['context_arr_plain'][batch_idx][-1]

        print('User Query:', " ".join(conv_plain))
        print('Sketch System Response : ', pred_sent_coarse)
        print('Final System Response : ', pred_sent)
        print('Gold System Response : ', gold_sent)
        print('\n')
