# Supplementary material for: PluDG: enhancing task-oriented dialogue system with knowledge graph plug-in module
Source: PeerJ Comput Sci. 2023 Nov 24;9:e1707. doi: 10.7717/peerj-cs.1707 (PMC10703105; doi:10.7717/peerj-cs.1707)
Supplement: Supplemental Information 1 [file peerj-cs-09-1707-s001.zip › plugin/scripts/layers.py]

import torch
import random
import torch.nn as nn
import torch.nn.functional as F


#############################Adding for RP Model
# For summarizing a set of vectors into a single vector
class SelfAttention(nn.Module):
    def __init__(self, input_size, hidden_size):
        super(SelfAttention, self).__init__()
        self.projector = nn.Linear(input_size, hidden_size)
        self.v = nn.Linear(hidden_size, 1, bias=False)

    def forward(self, x, x_mask=None):
        """
        x = batch * len * hdim
        x_mask = batch * len
        """
        proj = torch.tanh(self.projector(x))
        scores = self.v(proj).squeeze(2)

        if x_mask is not None:
            scores.data.masked_fill_(x_mask.data.bool(), -float('inf'))

        weights = F.softmax(scores, dim=1)

        weights_x = torch.bmm(weights.unsqueeze(1), x).squeeze(1)
        return weights_x


class Attention(nn.Module):
    """
    Attention
    """

    def __init__(self,
                 query_size,
                 memory_size=None,
                 hidden_size=None,
                 mode="mlp",
                 return_attn_only=False,
                 project=False):
        super(Attention, self).__init__()
        assert (mode in ["dot", "general", "mlp"]), (
            "Unsupported attention mode: {mode}"
        )

        self.query_size = query_size
        self.memory_size = memory_size or query_size
        self.hidden_size = hidden_size or query_size
        self.mode = mode
        self.return_attn_only = return_attn_only
        self.project = project

        if mode == "general":
            self.linear_query = nn.Linear(
                self.query_size, self.memory_size, bias=False)
        elif mode == "mlp":
            self.linear_query = nn.Linear(
                self.query_size, self.hidden_size, bias=True)
            self.linear_memory = nn.Linear(
                self.memory_size, self.hidden_size, bias=False)
            self.tanh = nn.Tanh()
            self.v = nn.Linear(self.hidden_size, 1, bias=False)

        self.softmax = nn.Softmax(dim=-1)

        if self.project:
            self.linear_project = nn.Sequential(
                nn.Linear(in_features=self.hidden_size + self.memory_size,
                          out_features=self.hidden_size),
                nn.Tanh())

    def __repr__(self):
        main_string = "Attention({}, {}".format(self.query_size, self.memory_size)
        if self.mode == "mlp":
            main_string += ", {}".format(self.hidden_size)
        main_string += ", mode='{}'".format(self.mode)
        if self.project:
            main_string += ", project=True"
        main_string += ")"
        return main_string

    def forward(self, query, memory, value=None, mask=None, return_weights=False):
        """
        query: Tensor(batch_size, query_length, query_size)
        memory: Tensor(batch_size, memory_length, memory_size)
        mask: Tensor(batch_size, memory_length)
        """
        if self.mode == "dot":
            assert query.size(-1) == memory.size(-1)
            # (batch_size, query_length, memory_length)
            attn = torch.bmm(query, memory.transpose(1, 2))
        elif self.mode == "general":
            assert self.memory_size == memory.size(-1)
            # (batch_size, query_length, memory_size)
            key = self.linear_query(query)
            # (batch_size, query_length, memory_length)
            attn = torch.bmm(key, memory.transpose(1, 2))
        else:
            # (batch_size, query_length, memory_length, hidden_size)
            hidden = self.linear_query(query).unsqueeze(
                2) + self.linear_memory(memory).unsqueeze(1)
            key = self.tanh(hidden)
            # (batch_size, query_length, memory_length)
            attn = self.v(key).squeeze(-1)

        if value is None:
            value = memory

        if mask is not None:
            # (batch_size, query_length, memory_length)
            mask = mask.unsqueeze(1).repeat(1, query.size(1), 1)
            attn.masked_fill_(mask.bool(), -float("inf"))

        if self.return_attn_only:
            return attn

        # (batch_size, query_length, memory_length)
        weights = self.softmax(attn)

        # (batch_size, query_length, memory_size)
        weighted_memory = torch.bmm(weights, value)

        if self.project:
            project_output = self.linear_project(
                torch.cat([weighted_memory, query], dim=-1))
            return project_output, weights
        else:
            if return_weights:
                return weighted_memory, attn
            else:
                return weighted_memory


from torch.nn.utils.rnn import pack_padded_sequence
from torch.nn.utils.rnn import pad_packed_sequence


class RNNEncoder(nn.Module):
    """
    A GRU recurrent neural network encoder.
    """

    def __init__(self,
                 input_size,
                 hidden_size,
                 embedder=None,
                 num_layers=1,
                 bidirectional=True,
                 dropout=0.0):
        super(RNNEncoder, self).__init__()

        num_directions = 2 if bidirectional else 1
        assert hidden_size % num_directions == 0
        rnn_hidden_size = hidden_size // num_directions

        self.input_size = input_size
        self.hidden_size = hidden_size
        self.rnn_hidden_size = rnn_hidden_size
        self.embedder = embedder
        self.num_layers = num_layers
        self.bidirectional = bidirectional
        self.dropout = dropout

        self.rnn = nn.GRU(input_size=self.input_size,
                          hidden_size=self.rnn_hidden_size,
                          num_layers=self.num_layers,
                          batch_first=True,
                          dropout=self.dropout if self.num_layers > 1 else 0,
                          bidirectional=self.bidirectional)

    def forward(self, inputs, hidden=None):
        """
        forward
        """
        if isinstance(inputs, tuple):
            inputs, lengths = inputs
        else:
            inputs, lengths = inputs, None

        if self.embedder is not None:
            rnn_inputs = self.embedder(inputs)
        else:
            rnn_inputs = inputs

        batch_size = rnn_inputs.size(0)

        if lengths is not None:
            num_valid = lengths.gt(0).int().sum().item()
            sorted_lengths, indices = lengths.sort(descending=True)
            rnn_inputs = rnn_inputs.index_select(0, indices)

            rnn_inputs = pack_padded_sequence(
                rnn_inputs[:num_valid],
                sorted_lengths[:num_valid].tolist(),
                batch_first=True)

            if hidden is not None:
                hidden = hidden.index_select(1, indices)[:, :num_valid]

        outputs, last_hidden = self.rnn(rnn_inputs, hidden)

        if self.bidirectional:
            last_hidden = self._bridge_bidirectional_hidden(last_hidden)

        if lengths is not None:
            outputs, _ = pad_packed_sequence(outputs, batch_first=True)

            if num_valid < batch_size:
                zeros = outputs.new_zeros(
                    batch_size - num_valid, outputs.size(1), self.hidden_size)
                outputs = torch.cat([outputs, zeros], dim=0)

                zeros = last_hidden.new_zeros(
                    self.num_layers, batch_size - num_valid, self.hidden_size)
                last_hidden = torch.cat([last_hidden, zeros], dim=1)

            _, inv_indices = indices.sort()
            outputs = outputs.index_select(0, inv_indices)
            last_hidden = last_hidden.index_select(1, inv_indices)

        return outputs, last_hidden

    def _bridge_bidirectional_hidden(self, hidden):
        """
        the bidirectional hidden is (num_layers * num_directions, batch_size, hidden_size)
        we need to convert it to (num_layers, batch_size, num_directions * hidden_size)
        """
        num_layers = hidden.size(0) // 2
        _, batch_size, hidden_size = hidden.size()
        return hidden.view(num_layers, 2, batch_size, hidden_size) \
            .transpose(1, 2).contiguous().view(num_layers, batch_size, hidden_size * 2)


class HRNNEncoder(nn.Module):
    """
    HRNNEncoder
    """

    def __init__(self,
                 sub_encoder,
                 hiera_encoder,
                 is_word_attn=True):
        super(HRNNEncoder, self).__init__()
        self.sub_encoder = sub_encoder
        self.hiera_encoder = hiera_encoder
        self.is_word_attn = is_word_attn

        # add self-attention
        if self.is_word_attn:
            self.word_attention = SelfAttention(self.sub_encoder.hidden_size, self.sub_encoder.hidden_size // 2)

    def forward(self, inputs, mask, features=None, sub_hidden=None, hiera_hidden=None):
        """
        inputs: Tuple[Tensor(batch_size, max_hiera_len, max_sub_len, hidden_size), 
                Tensor(batch_size, max_hiera_len)]
        """
        indices, lengths = inputs
        batch_size, max_hiera_len, max_sub_len, hidden_size = indices.size()
        hiera_lengths = lengths.gt(0).long().sum(dim=1)

        # Forward of sub encoder
        indices = indices.view(-1, max_sub_len, hidden_size)
        sub_lengths = lengths.view(-1)
        sub_enc_inputs = (indices, sub_lengths)
        sub_outputs, sub_hidden = self.sub_encoder(sub_enc_inputs, sub_hidden)

        # word-attention
        if self.is_word_attn:
            mask = mask.view(-1, max_sub_len)
            sub_hidden = self.word_attention(sub_outputs, mask).view(batch_size, max_hiera_len, -1)

        if features is not None:
            sub_hidden = torch.cat([sub_hidden, features], dim=-1)

        # Forward of hiera encoder
        hiera_enc_inputs = (sub_hidden, hiera_lengths)
        hiera_outputs, hiera_hidden = self.hiera_encoder(hiera_enc_inputs, hiera_hidden)

        sub_outputs = sub_outputs.view(
            batch_size, max_hiera_len, max_sub_len, -1)

        last_sub_outputs = torch.stack(
            [sub_outputs[b, l - 1] for b, l in enumerate(hiera_lengths)])
        last_sub_lengths = torch.stack(
            [lengths[b, l - 1] for b, l in enumerate(hiera_lengths)])

        max_len = last_sub_lengths.max()
        last_sub_outputs = last_sub_outputs[:, :max_len]
        return hiera_outputs, hiera_hidden, sub_outputs, sub_hidden, last_sub_outputs, last_sub_lengths
        # return hiera_outputs, hiera_hidden, (last_sub_outputs, last_sub_lengths)


class LRGCNEncoder(nn.Module):  # 符合GCN定义
    def __init__(self, input_size, hidden_size, relation_size, dropout, rank=5):
        super(LRGCNEncoder, self).__init__()
        self.input_size = input_size
        self.hidden_size = hidden_size
        self.relation_size = relation_size
        self.relu = nn.ReLU()
        self.dropout = nn.Dropout(dropout)
        self.rank = rank

        if self.rank == 0:
            self.W = nn.Parameter(torch.empty(self.relation_size, self.input_size, self.hidden_size, dtype=torch.float))
            nn.init.xavier_uniform_(self.W)
        else:
            self.W1 = nn.Parameter(torch.empty(self.rank, self.input_size, self.hidden_size, dtype=torch.float))
            self.W2 = nn.Parameter(torch.empty(self.relation_size, self.rank, dtype=torch.float))
            nn.init.xavier_uniform_(self.W1)
            nn.init.xavier_uniform_(self.W2)

        self.W0 = nn.Linear(self.input_size, self.hidden_size, bias=False)

    def forward(self, x, graph):
        # x     : [batch * nodes * hidden]
        # graph : [batch * relations * nodes * nodes]

        x_transform = torch.matmul(graph, x.unsqueeze(1))

        if self.rank == 0:
            W = self.W
        else:
            W = torch.matmul(self.W2, self.W1.permute(1, 0, 2)).permute(1, 0, 2)

        x_transform = x_transform.contiguous().view(x_transform.size(0), graph.size(1), graph.size(2), -1)
        x_transform = x_transform.transpose(0, 1).contiguous().view(x_transform.size(1), -1, x_transform.size(-1))
        x_transform = torch.sum(torch.bmm(x_transform, W), dim=0).view(x.size(0), x.size(1), -1)

        x_self = self.W0(x)

        out = self.relu(x_transform + x_self)

        return out

    def forward_sparse(self, x, graph):
        pass


class GATEncoder(nn.Module):
    """
    但是，代码中没有考虑自环，即邻接矩阵中的对角线元素，而自环是GAT算法的必选要素之一。因此，如果希望更符合GAT算法的定义，还需要在代码中增加自环。
    """
    def __init__(self, input_size, hidden_size, relation_size, dropout, B=0):
        super(GATEncoder, self).__init__()
        self.input_size = input_size
        self.hidden_size = hidden_size
        self.relation_size = relation_size
        self.tanh = nn.Tanh()
        self.sigmoid = nn.Sigmoid()
        self.dropout = nn.Dropout(dropout)
        self.B = B

        if self.B == 0:
            self.W = nn.Parameter(torch.empty(self.relation_size, self.input_size, self.hidden_size, dtype=torch.float))
            nn.init.xavier_uniform_(self.W)
        else:
            self.W1 = nn.Parameter(torch.empty(self.B, self.input_size, self.hidden_size, dtype=torch.float))
            self.W2 = nn.Parameter(torch.empty(self.relation_size, self.B, dtype=torch.float))
            nn.init.xavier_uniform_(self.W1)
            nn.init.xavier_uniform_(self.W2)

        self.W0 = nn.Linear(self.input_size, self.hidden_size, bias=False)

    def forward(self, x, graph):
        # x     : [batch * nodes * hidden]
        # graph : [batch * relations * nodes * nodes]

        # 计算x和图graph的乘积
        x_transform = torch.matmul(graph, x.unsqueeze(1))

        # 根据不同情况选择参数W
        if self.B == 0:
            W = self.W
        else:
            W = torch.matmul(self.W2, self.W1.permute(1, 0, 2)).permute(1, 0, 2)

        # 将x_transform变为[batch * relations * nodes * hidden_size]
        x_transform = x_transform.contiguous().view(x_transform.size(0), graph.size(1), graph.size(2), -1)
        x_transform = x_transform.transpose(0, 1).contiguous().view(x_transform.size(1), -1, x_transform.size(-1))
        x_transform = torch.sum(torch.bmm(x_transform, W), dim=0).view(x.size(0), x.size(1), -1)

        x_self = self.W0(x)

        # GAT-specific computation
        alpha = torch.matmul(x_self, x_transform.permute(0, 2, 1))
        alpha = self.dropout(alpha)
        alpha = self.tanh(alpha)
        alpha = torch.sum(alpha, dim=2)
        alpha = self.sigmoid(alpha)
        alpha = alpha.unsqueeze(2)

        # 计算输出
        out = alpha * x_transform + (1 - alpha) * x_self
        out = self.tanh(out)

        return out


class GATLayer(nn.Module):
    def __init__(self, input_size, output_size, dropout):
        super(GATLayer, self).__init__()

        self.input_size = input_size
        self.output_size = output_size
        self.dropout = dropout

        self.W = nn.Parameter(torch.empty(self.input_size, self.output_size, dtype=torch.float))
        nn.init.xavier_uniform_(self.W)

        self.linear_self = nn.Linear(self.input_size, self.output_size, bias=False)
        self.linear_neigh = nn.Linear(self.input_size, self.output_size, bias=False)

        self.dropout = nn.Dropout(self.dropout)
        self.leakyReLU = nn.LeakyReLU(0.2)

    def forward(self, h, adj):
        Wh = torch.matmul(h, self.W)
        a = torch.matmul(Wh, self.linear_neigh.weight)

        N = h.size()[1]  # number of nodes
        a_input = (
            self.linear_self(h)
            .view(-1, 1, self.output_size)
            .expand(-1, N, -1)
        )

        # introducing self edges - second part of equation (2) in the paper
        # the graph needs to have self loops (as in the original implementation) for this to work;
        # in case the graph doesn't have self loops, they need to be added to the adjacency matrix before calling forward()
        if adj is not None:
            mask = -10e9 * (1 - adj)
            a = a + mask.unsqueeze(2)

        # We use the leaky ReLU as suggested by the original paper (you can try it with ReLU, it performs much worse)
        e = self.leakyReLU(a + a_input)

        # make sure we don't aggregate over non-existing edges
        if adj is not None:
            zero_vec = -9e15 * torch.ones_like(e)
            attention = torch.where(adj > 0, e, zero_vec)
        else:
            attention = e

        # apply softmax to eventually obtain the attention coefficients (edge weights)
        attention = F.softmax(attention, dim=-1)
        attention = self.dropout(attention)

        # aggregate the embeddings of the neighboring nodes weighted by the attention coefficients
        h_prime = torch.matmul(attention, Wh)

        return h_prime


class GraphSAGE(nn.Module):
    """
    但是，GraphSAGE算法的核心是通过邻居的特征向量动态聚合当前节点的特征向量，而代码中使用的是邻接矩阵，可能是对邻居特征的一种编码方式，这与GraphSAGE的定义不同。
    """
    def __init__(self, input_size, hidden_size, relation_size, dropout, B=0):
        super(GraphSAGE, self).__init__()
        self.input_size = input_size
        self.hidden_size = hidden_size
        self.relation_size = relation_size
        self.dropout = nn.Dropout(dropout)
        self.B = B

        if self.B == 0:
            self.W = nn.Parameter(torch.empty(self.relation_size, self.input_size, self.hidden_size, dtype=torch.float))
            nn.init.xavier_uniform_(self.W)
        else:
            self.W1 = nn.Parameter(torch.empty(self.B, self.input_size, self.hidden_size, dtype=torch.float))
            self.W2 = nn.Parameter(torch.empty(self.relation_size, self.B, dtype=torch.float))
            nn.init.xavier_uniform_(self.W1)
            nn.init.xavier_uniform_(self.W2)

        self.W0 = nn.Linear(self.input_size, self.hidden_size, bias=False)

    def forward(self, x, adj):
        # x: [batch_size, num_nodes, input_size]
        # adj: [batch_size, relation_size, num_nodes, num_nodes]

        x_transform = torch.matmul(adj, x.unsqueeze(1))

        if self.B == 0:
            W = self.W
        else:
            W = torch.matmul(self.W2, self.W1.permute(1, 0, 2)).permute(1, 0, 2)

        x_transform = x_transform.contiguous().view(x_transform.size(0), adj.size(1), adj.size(2), -1)
        x_transform = x_transform.transpose(0, 1).contiguous().view(adj.size(1), -1, x_transform.size(-1))
        x_transform = torch.sum(torch.bmm(x_transform, W), dim=0).view(x.size(0), x.size(1), -1)

        x_self = self.W0(x)

        out = self.dropout(F.relu(x_transform + x_self))

        return out


class GraphSAGE_OK(nn.Module):
    def __init__(self, input_size, hidden_size, relation_size, dropout):
        super(GraphSAGE_OK, self).__init__()
        self.input_size = input_size
        self.hidden_size = hidden_size
        self.relation_size = relation_size
        self.dropout = nn.Dropout(dropout)

        self.W = nn.Parameter(torch.empty(self.input_size + hidden_size, hidden_size, dtype=torch.float))
        nn.init.xavier_uniform_(self.W)

        self.fc = nn.Linear(hidden_size, hidden_size)

    def forward(self, x, adj):
        # x: [batch_size, num_nodes, input_size]
        # adj: [batch_size, relation_size, num_nodes, num_nodes]

        # aggregate neighbor features
        x_neighbors = torch.matmul(adj, x)
        x_center = x.unsqueeze(1)

        # concatenate center node features and aggregated neighbor features
        x = torch.cat([x_center, x_neighbors], dim=-1)

        # compute new center node features
        x = torch.matmul(x, self.W)

        # apply ReLU activation
        x = F.relu(x)

        # apply linear transformation
        x = self.fc(x)

        # apply dropout
        out = self.dropout(x)

        return out


class GINEncoder(nn.Module):
    """
    但是对于GIN模型来说，还需要实现最终把每个节点的特征向量汇聚为图的表示的操作，而这段代码中并没有体现。因此，可以说这段代码没有完全符合GIN模型的定义。
    """
    def __init__(self, input_size, hidden_size, relation_size, dropout, B=0):
        super(GINEncoder, self).__init__()
        self.input_size = input_size
        self.hidden_size = hidden_size
        self.relation_size = relation_size
        self.relu = nn.ReLU()
        self.dropout = nn.Dropout(dropout)
        self.B = B

        if self.B == 0:
            self.W = nn.Parameter(torch.empty(self.relation_size, self.input_size, self.hidden_size, dtype=torch.float))
            nn.init.xavier_uniform_(self.W)
        else:
            self.W1 = nn.Parameter(torch.empty(self.B, self.input_size, self.hidden_size, dtype=torch.float))
            self.W2 = nn.Parameter(torch.empty(self.relation_size, self.B, dtype=torch.float))
            nn.init.xavier_uniform_(self.W1)
            nn.init.xavier_uniform_(self.W2)

        self.W0 = nn.Linear(self.input_size, self.hidden_size, bias=False)

    def forward(self, x, graph):
        # x : [batch * nodes * hidden]
        # graph : [batch * relations * nodes * nodes]

        x_transform = torch.matmul(graph, x.unsqueeze(1))

        if self.B == 0:
            W = self.W
        else:
            W = torch.matmul(self.W2, self.W1.permute(1, 0, 2)).permute(1, 0, 2)

        x_transform = x_transform.contiguous().view(x_transform.size(0), graph.size(1), graph.size(2), -1)
        x_transform = x_transform.transpose(0, 1).contiguous().view(x_transform.size(1), -1, x_transform.size(-1))
        x_transform = torch.sum(torch.bmm(x_transform, W), dim=0).view(x.size(0), x.size(1), -1)

        x_self = self.W0(x)

        out = self.relu(x_transform + x_self)

        out = self.dropout(out)

        out = self.relu(self.W0(out) + out)

        return out


class GIN(nn.Module):
    def __init__(self, input_size, hidden_size, relation_size, dropout):
        super(GIN, self).__init__()
        self.input_size = input_size
        self.hidden_size = hidden_size
        self.relation_size = relation_size
        self.dropout = nn.Dropout(dropout)

        # Define MLP for transition function
        self.mlp = nn.Sequential(
            nn.Linear(input_size, hidden_size),
            nn.ReLU(),
            nn.Linear(hidden_size, hidden_size)
        )

    def forward(self, x, adj):
        # x : [batch * nodes * hidden]
        # adj : [batch * relations * nodes * nodes]

        # Apply MLP to get initial edge features (message passing)
        x = self.mlp(x)

        # Sum over neighbors' features for each node (message aggregation)
        x_transformed = torch.sum(adj, dim=2) @ x

        # Apply MLP for transition
        x_transformed = self.mlp(x_transformed)

        # Add residual connection
        x = x + x_transformed

        # Apply dropout and return
        return self.dropout(x)
