# Supplementary material for: PluDG: enhancing task-oriented dialogue system with knowledge graph plug-in module
Source: PeerJ Comput Sci. 2023 Nov 24;9:e1707. doi: 10.7717/peerj-cs.1707 (PMC10703105; doi:10.7717/peerj-cs.1707)
Supplement: Supplemental Information 1 [file peerj-cs-09-1707-s001.zip › plugin/utils/measures.py]

from __future__ import absolute_import
from __future__ import division
from __future__ import print_function
from __future__ import unicode_literals
import numpy

import os
import re
import subprocess
import tempfile
import numpy as np

from six.moves import urllib

def wer(r, h):
    """
    This is a function that calculate the word error rate in ASR.
    You can use it like this: wer("what is it".split(), "what is".split()) 
    """
    #build the matrix
    d = numpy.zeros((len(r)+1)*(len(h)+1), dtype=numpy.uint8).reshape((len(r)+1, len(h)+1))
    for i in range(len(r)+1):
        for j in range(len(h)+1):
            if i == 0: d[0][j] = j
            elif j == 0: d[i][0] = i
    for i in range(1,len(r)+1):
        for j in range(1, len(h)+1):
            if r[i-1] == h[j-1]:
                d[i][j] = d[i-1][j-1]
            else:
                substitute = d[i-1][j-1] + 1
                insert = d[i][j-1] + 1
                delete = d[i-1][j] + 1
                d[i][j] = min(substitute, insert, delete)
    result = float(d[len(r)][len(h)]) / len(r) * 100
    # result = str("%.2f" % result) + "%"
    return result

# -*- coding: utf-8 -*-
# Copyright 2017 Google Inc.
#
# Licensed under the Apache License, Version 2.0 (the "License");
# you may not use this file except in compliance with the License.
# You may obtain a copy of the License at
#
#      http://www.apache.org/licenses/LICENSE-2.0
#
# Unless required by applicable law or agreed to in writing, software
# distributed under the License is distributed on an "AS IS" BASIS,
# WITHOUT WARRANTIES OR CONDITIONS OF ANY KIND, either express or implied.
# See the License for the specific language governing permissions and
# limitations under the License.
"""BLEU metric implementation.
"""


def moses_multi_bleu(hypotheses, references, lowercase=False):
    """Calculate the bleu score for hypotheses and references
    using the MOSES ulti-bleu.perl script.
    Args:
    hypotheses: A numpy array of strings where each string is a single example.
    references: A numpy array of strings where each string is a single example.
    lowercase: If true, pass the "-lc" flag to the multi-bleu script
    Returns:
    The BLEU score as a float32 value.
    """

    if np.size(hypotheses) == 0:
        return np.float32(0.0)

    
    # Get MOSES multi-bleu script
    metrics_dir = os.path.dirname(os.path.realpath(__file__))
    bin_dir = os.path.abspath(os.path.join(metrics_dir, "..", "..", "bin"))
    multi_bleu_path = os.path.join(bin_dir, "tools/multi-bleu.perl")
    multi_bleu_path = "utils/multi-bleu.perl"

    # Dump hypotheses and references to tempfiles
    hypothesis_file = tempfile.NamedTemporaryFile()
    hypothesis_file.write("\n".join(hypotheses).encode("utf-8"))
    hypothesis_file.write(b"\n")
    hypothesis_file.flush()
    reference_file = tempfile.NamedTemporaryFile()
    reference_file.write("\n".join(references).encode("utf-8"))
    reference_file.write(b"\n")
    reference_file.flush()


     # Calculate BLEU using multi-bleu script
    with open(hypothesis_file.name, "r") as read_pred:
        bleu_cmd = [multi_bleu_path]
        if lowercase:
            bleu_cmd += ["-lc"]
        bleu_cmd += [reference_file.name]
        try:
            bleu_out = subprocess.check_output(bleu_cmd, stdin=read_pred, stderr=subprocess.STDOUT)
            bleu_out = bleu_out.decode("utf-8")
            bleu_score = re.search(r"BLEU = (.+?),", bleu_out).group(1)
            bleu_score = float(bleu_score)
        except subprocess.CalledProcessError as error:
            if error.output is not None:
                print("multi-bleu.perl script returned non-zero exit code")
                print(error.output)
                bleu_score = np.float32(0.0)

    # Close temp files
    hypothesis_file.close()
    reference_file.close()
    return bleu_score
