# Supplementary material for: PluDG: enhancing task-oriented dialogue system with knowledge graph plug-in module
Source: PeerJ Comput Sci. 2023 Nov 24;9:e1707. doi: 10.7717/peerj-cs.1707 (PMC10703105; doi:10.7717/peerj-cs.1707)
Supplement: Supplemental Information 1 [file peerj-cs-09-1707-s001.zip › README.md]

# PluDG: Enhancing Task-Oriented Dialogue System with Knowledge Graph Plug-in Module

[![Python 3.7](https://img.shields.io/badge/python-3.7-blue.svg)](https://www.python.org/downloads/release/python-370/)
[![PyTorch](https://img.shields.io/badge/PyTorch-%23EE4C2C.svg?style=flat&logo=PyTorch&logoColor=white)](https://pytorch.org/)

### Training Step 1
```shell
cd plugin
python train.py -lr=0.001 -hdd=128 -dr=0.2 -bsz=8 -ds=woz -r=5 -ss=10.0 -es=ENTF1
```

### Training Step 2

```shell
cd decoder
# training using a single gpu
python train.py --dataset <DATASET-NAME> --params_file config/gpt2/params.json --device cuda
```
Valid dataset names: **incar**, **camrest**, **woz2.1** .

### 🎯 Evaluation
```shell
python eval.py --generate runs/pludg-gpt2/<DATASET-NAME> --dataset <DATASET-NAME>  --generation_params_file config/gpt2/generation_params.json --eval_dataset test  --output_file outputs/<DATASET-NAME>-output.json --top_weights 7
```
